# Supplementary material for: Comparative analyses of six solanaceous transcriptomes reveal a high degree of sequence conservation and species-specific transcripts
Source: BMC Genomics. 2005 Sep 14;6:124. doi: 10.1186/1471-2164-6-124 (PMC1249569; doi:10.1186/1471-2164-6-124)
Supplement: Additional File 1 — Supplemental Table 1 (split into two files) containing the Solanaceae ortholog clusters, for each cluster the TC numbers from each gene index are listed that form an ortholog cluster. [file 1471-2164-6-124-S1.txt]

Supplemetal Table 1, part1.

Listed are the clusters with orthologs 

>Solanaceae_Ortholog_cluster_1

arab|TC251408 UP|HS82_ARATH (P55737) Heat shock protein 81-2 (HSP81-2), complete
arab|TC261174 UP|HS83_ARATH (P51818) Heat shock protein 81-3 (HSP81-3) (HSP81.2), complete
arab|TC265383 UP|O03986 (O03986) Heat shock protein, complete
n_benthamiana|NP880339 GB|AY368905.1|AAR12194.1 molecular chaperone Hsp90-2 [Nicotiana benthamiana]
n_benthamiana|NP880340 GB|AY368904.1|AAR12193.1 molecular chaperone Hsp90-1 [Nicotiana benthamiana]
pepper|TC3240 homologue to UP|HS80_LYCES (P36181) Heat shock cognate protein 80, complete
petunia|TC127 homologue to UP|Q6UJX5 (Q6UJX5) Molecular chaperone Hsp90-2, partial (36%)
potato|TC118924 UP|Q6UJX4 (Q6UJX4) Molecular chaperone Hsp90-1, complete
potato|TC118967 homologue to UP|HS80_LYCES (P36181) Heat shock cognate protein 80, complete
potato|TC118998 homologue to UP|HS80_LYCES (P36181) Heat shock cognate protein 80, complete
rice|TC261305 UP|Q76B83 (Q76B83) Heat shock protein 90, complete
tobacco|TC1553 UP|Q6R0J1 (Q6R0J1) Heat shock protein 90, complete
tomato|TC153792 UP|HS80_LYCES (P36181) Heat shock cognate protein 80, complete
tomato|TC153793 UP|Q6UJX4 (Q6UJX4) Molecular chaperone Hsp90-1, complete

>Solanaceae_Ortholog_cluster_2

arab|TC262489 UP|Q9LUW0 (Q9LUW0) Lipoxygenase, complete
pepper|TC3495 homologue to UP|Q43190 (Q43190) Lipoxygenase  , partial (98%)
petunia|CV298907 similar to UP|Q43800 (Q43800) Lipoxygenase  , partial (23%)
potato|TC112107 UP|Q9SC16 (Q9SC16) Lipoxygenase  , complete
potato|TC112108 UP|Q43189 (Q43189) Lipoxygenase  , complete
potato|TC112465 UP|Q41238 (Q41238) Linoleate:oxygen oxidoreductase (Fragment), complete
potato|TC112595 homologue to UP|O24379 (O24379) Lipoxygenase  , complete
potato|TC112798 UP|O49150 (O49150) 5-lipoxygenase, complete
potato|TC114370 UP|Q43191 (Q43191) Lipoxygenase  , complete
tobacco|TC3811 UP|Q43800 (Q43800) Lipoxygenase  , complete
tomato|TC154254 homologue to UP|Q43191 (Q43191) Lipoxygenase  , partial (87%)
tomato|TC154788 UP|LOXA_LYCES (P38415) Lipoxygenase A  , complete
tomato|TC162124 UP|Q42873 (Q42873) Lipoxygenase  , complete
tomato|TC162897 UP|Q9FT17 (Q9FT17) Lipoxygenase  , complete

>Solanaceae_Ortholog_cluster_3

arab|TC261744 UP|O81357 (O81357) Phosphoenolpyruvate carboxylase  (Phospho enole pyruvate carboxylase) , complete
arab|TC271034 UP|CAPP_ARATH (Q9MAH0) Phosphoenolpyruvate carboxylase  (PEPCase) , complete
arab|TC271789 UP|Q8GVE9 (Q8GVE9) Phosphoenolpyruvate carboxylase  , complete
n_benthamiana|CK298251 similar to UP|O23946 (O23946) Phosphoenolpyruvate carboxylase 1  , partial (23%)
pepper|TC4589 homologue to UP|Q8S915 (Q8S915) Phosphoenolpyruvate carboxylase  (Fragment) , partial (58%)
potato|TC113181 UP|CAPP_SOLTU (P29196) Phosphoenolpyruvate carboxylase  (PEPCase) , complete
potato|TC115413 UP|Q9T0N1 (Q9T0N1) Ppc2 protein  , complete
rice|TC249764 UP|Q9FYX8 (Q9FYX8) Phosphoenolpyruvate carboxylase, complete
rice|TC254216 homologue to UP|CAP2_SORBI (P29194) Phosphoenolpyruvate carboxylase 2  (PEPCase 2) (CP28) , complete
rice|TC262395 UP|Q8H4V1 (Q8H4V1) Phosphoenolpyruvate carboxylase, complete
tobacco|NP917614 GB|X59016.1|CAA41758.1 phosphoenolpyruvate carboxylase [Nicotiana tabacum]
tomato|TC156291 UP|Q9SCB3 (Q9SCB3) Phosphoenolpyruvate carboxylase 1  , complete
tomato|TC162624 UP|Q9SCB2 (Q9SCB2) Phosphoenolpyruvate carboxylase 2  , complete

>Solanaceae_Ortholog_cluster_4

arab|TC252894 UP|PMA3_ARATH (P20431) ATPase 3, plasma membrane-type  (Proton pump 3) , complete
arab|TC257421 UP|PMA9_ARATH (Q42556) ATPase 9, plasma membrane-type  (Proton pump 9) , complete
arab|TC261042 UP|PMA2_ARATH (P19456) ATPase 2, plasma membrane-type  (Proton pump 2) , complete
arab|TC266578 UP|PMA8_ARATH (Q9M2A0) ATPase 8, plasma membrane-type  (Proton pump 8) , complete
arab|TC269646 UP|PMA5_ARATH (Q9SJB3) ATPase 5, plasma membrane-type  (Proton pump 5) , partial (98%)
arab|TC270639 UP|PMA1_ARATH (P20649) ATPase 1, plasma membrane-type  (Proton pump 1) , complete
arab|TC276197 UP|PMA6_ARATH (Q9SH76) ATPase 6, plasma membrane-type  (Proton pump 6) , complete
petunia|CV299362 homologue to UP|Q6TXM4 (Q6TXM4) Proton P-ATPase, partial (24%)
potato|TC119461 UP|Q43178 (Q43178) H(+)-transporting ATPase  , complete
rice|TC248866 UP|Q8RW28 (Q8RW28) Plasma membrane H+-ATPase  , complete
tobacco|NP916475 GB|AY383599.1|AAR32129.1 proton P-ATPase [Nicotiana tabacum]
tomato|TC153894 UP|Q96578 (Q96578) Plasma membrane H+-ATPase, complete

>Solanaceae_Ortholog_cluster_5

arab|TC261080 UP|Q8L784 (Q8L784) Cytoplasmic aconitate hydratase (At2g05710), complete
arab|TC261493 UP|Q94A28 (Q94A28) AT4g26970/F10M23_310, complete
arab|TC270718 GB|CAA58046.1|599625|ATACON aconitase {Arabidopsis thaliana;} , complete
arab|TC278789 PIR|T04820|T04820 aconitate hydratase  F10M23.310 - Arabidopsis thaliana {Arabidopsis thaliana;}  , complete
n_benthamiana|CN742763 UP|ACOC_SOLTU (O04916) Aconitate hydratase, cytoplasmic  (Citrate hydro-lyase) (Aconitase) (Fragment) , partial (35%)
pepper|TC4105 homologue to UP|Q84NI5 (Q84NI5) Aconitase  (Fragment) , partial (44%)
petunia|TC766 similar to UP|Q9FVE9 (Q9FVE9) Cytosolic aconitase, partial (8%)
potato|TC112358 homologue to UP|Q84NI5 (Q84NI5) Aconitase  (Fragment) , partial (75%)
rice|TC260982 Oryza sativa (japonica cultivar-group) cDNA clone:001-021-H03, full insert sequence
rice|TC262617 Oryza sativa (japonica cultivar-group) cDNA clone:001-036-H07, full insert sequence
tobacco|NP917062 GB|AF194945.1|AAG28426.1 cytosolic aconitase [Nicotiana tabacum]
tomato|TC162209 UP|Q84NI5 (Q84NI5) Aconitase  (Fragment) , partial (97%)

>Solanaceae_Ortholog_cluster_6

arab|TC251813 UP|Q38900 (Q38900) Cytosolic cyclophilin ROC3 (ROC3) (At2g16600/T24I21.1) , complete
arab|TC261098 UP|Q42406 (Q42406) Cyclophilin (Peptidylprolyl isomerase)  (Peptidyl-prolyl cis-trans isomerase) (At4g34870) , complete
n_benthamiana|TC7047 homologue to UP|CYPH_LYCES (P21568) Peptidyl-prolyl cis-trans isomerase  (PPIase) (Rotamase) (Cyclophilin) (Cyclosporin A-binding protein) , complete
pepper|TC3234 homologue to UP|CYPH_LYCES (P21568) Peptidyl-prolyl cis-trans isomerase  (PPIase) (Rotamase) (Cyclophilin) (Cyclosporin A-binding protein) , complete
petunia|TC128 homologue to UP|CYPH_LYCES (P21568) Peptidyl-prolyl cis-trans isomerase  (PPIase) (Rotamase) (Cyclophilin) (Cyclosporin A-binding protein) , complete
potato|TC126004 UP|Q9XF12 (Q9XF12) Cyclophilin , complete
rice|NP893811 Oryza sativa (japonica cultivar-group) cDNA clone:001-106-D12, full insert sequence
rice|TC261841 UP|Q40673 (Q40673) Cyclophilin 2 , complete
tobacco|TC959 homologue to UP|CYPH_LYCES (P21568) Peptidyl-prolyl cis-trans isomerase  (PPIase) (Rotamase) (Cyclophilin) (Cyclosporin A-binding protein) , partial (98%)
tobacco|TC960 homologue to UP|CYPH_LYCES (P21568) Peptidyl-prolyl cis-trans isomerase  (PPIase) (Rotamase) (Cyclophilin) (Cyclosporin A-binding protein) , partial (98%)
tomato|TC161944 UP|CYPH_LYCES (P21568) Peptidyl-prolyl cis-trans isomerase  (PPIase) (Rotamase) (Cyclophilin) (Cyclosporin A-binding protein) , complete

>Solanaceae_Ortholog_cluster_7

arab|TC251471 UP|RA2B_ARATH (P51407) 60S acidic ribosomal protein P2-B, complete
arab|TC262789 UP|Q9LXM8 (Q9LXM8) Acidic ribosomal protein P2-like (At3g44590), complete
n_benthamiana|TC8975 similar to UP|Q9SM26 (Q9SM26) Acidic ribosomal protein P2a-2, complete
pepper|TC3733 similar to UP|Q8H2B9 (Q8H2B9) 60s acidic ribosomal protein, partial (90%)
petunia|TC392 similar to UP|Q8H2B9 (Q8H2B9) 60s acidic ribosomal protein, complete
potato|TC119143 similar to UP|Q8H2B9 (Q8H2B9) 60s acidic ribosomal protein, complete
rice|TC248817 Oryza sativa (japonica cultivar-group) cDNA clone:001-003-F04, full insert sequence
rice|TC262361 Oryza sativa (japonica cultivar-group) cDNA clone:001-019-F09, full insert sequence
tobacco|TC1019 similar to UP|Q9SM26 (Q9SM26) Acidic ribosomal protein P2a-2, complete
tomato|TC162642 similar to UP|Q8H2B9 (Q8H2B9) 60s acidic ribosomal protein, partial (92%)

>Solanaceae_Ortholog_cluster_8

arab|TC251473 homologue to UP|RL18_ARATH (P42791) 60S ribosomal protein L18, complete
arab|TC270856 UP|RL18_ARATH (P42791) 60S ribosomal protein L18, complete
n_benthamiana|TC8131 similar to UP|RL18_ARATH (P42791) 60S ribosomal protein L18, complete
pepper|TC3729 similar to UP|RL18_ARATH (P42791) 60S ribosomal protein L18, complete
petunia|CV295039 similar to UP|Q84U89 (Q84U89) 60S ribosomal protein (Fragment), partial (71%)
potato|TC126167 similar to UP|RL18_ARATH (P42791) 60S ribosomal protein L18, complete
rice|TC249950 UP|Q94GV7 (Q94GV7) Cytoplasmic ribosomal protein L18, complete
rice|TC262067 homologue to UP|Q94GV7 (Q94GV7) Cytoplasmic ribosomal protein L18, complete
tobacco|TC1459 similar to UP|RL18_CICAR (O65729) 60S ribosomal protein L18 (Fragment), partial (97%)
tomato|TC162103 similar to UP|RL18_ARATH (P42791) 60S ribosomal protein L18, complete

>Solanaceae_Ortholog_cluster_9

arab|TC251773 UP|IDI2_ARATH (Q42553) Isopentenyl-diphosphate delta-isomerase II  (IPP isomerase II) (Isopentenyl pyrophosphate isomerase II) , complete
arab|TC272244 GB|BAB09611.1|9759126|AB005242 isopentenyl pyrophosphate:dimethyllallyl pyrophosphate isomerase {Arabidopsis thaliana;} , complete
n_benthamiana|NP959643 GB|AY497305.1|AAS75819.1 isopentenyl/dimethylallyl diphosphate isomerase [Nicotiana benthamiana]
pepper|CA520216
petunia|CV301126 homologue to UP|Q9AVG8 (Q9AVG8) Isopentenyl diphosphate isomerase 1, partial (39%)
potato|TC119312 homologue to UP|Q9AVG8 (Q9AVG8) Isopentenyl diphosphate isomerase 1, partial (86%)
rice|TC263542 UP|Q9M6K4 (Q9M6K4) Isopentenyl pyrophosphate:dimethyllallyl pyrophosphate isomerase  (Fragment) , complete
rice|TC266482 Oryza sativa (japonica cultivar-group) cDNA clone:001-008-C05, full insert sequence
tobacco|TC2977 UP|Q9AVG8 (Q9AVG8) Isopentenyl diphosphate isomerase 1, complete
tomato|TC162520 homologue to UP|Q9AVG8 (Q9AVG8) Isopentenyl diphosphate isomerase 1, partial (82%)

>Solanaceae_Ortholog_cluster_10

arab|TC251779 UP|O82089 (O82089) Copper homeostasis factor (AT3g56240/F18O21_200), complete
n_benthamiana|TC8967 similar to UP|Q70DK1 (Q70DK1) Chopper chaperone, partial (76%)
pepper|TC5339 similar to UP|Q6J338 (Q6J338) Copper chaperone, partial (96%)
petunia|TC252 homologue to UP|O82089 (O82089) Copper homeostasis factor (AT3g56240/F18O21_200), partial (59%)
potato|TC122644 similar to UP|Q6J338 (Q6J338) Copper chaperone, partial (86%)
potato|TC129293 homologue to TIGR_Ath1|At3g56240.1 68416.m06250 copper homeostasis factor / copper chaperone (CCH) (ATX1) identical to gi:3168840 Pfam profile PF00403: Heavy-metal-associated domain, partial (55%)
rice|NP915658 Oryza sativa (japonica cultivar-group) cDNA clone:001-016-H06, full insert sequence
rice|TC263283 UP|Q6H759 (Q6H759) Copper chaperone homolog CCH, complete
tobacco|BP532954
tomato|TC163768 homologue to TIGR_Ath1|At3g56240.1 68416.m06250 copper homeostasis factor / copper chaperone (CCH) (ATX1) identical to gi:3168840 Pfam profile PF00403: Heavy-metal-associated domain, partial (55%)

>Solanaceae_Ortholog_cluster_11

arab|TC251879 UP|O04664 (O04664) Small Ras-like GTP-binding protein (AT5g55190/MCO15_14), complete
n_benthamiana|TC9221 UP|RANA_TOBAC (P41918) GTP-binding nuclear protein RAN-A1, complete
pepper|TC3295 homologue to TIGR_Ath1|At5g55190.1 68418.m06880 Ras-related GTP-binding protein (RAN3) identical to atran3 [Arabidopsis thaliana] GI:2058280, complete
petunia|TC458 homologue to UP|RAN1_ARATH (P41916) GTP-binding nuclear protein RAN-1, partial (98%)
potato|TC111897 UP|RAN1_LYCES (P38546) GTP-binding nuclear protein RAN1, complete
rice|TC262151 UP|Q7GD79 (Q7GD79) Small GTP-binding protein (Ran2), complete
rice|TC274730 UP|Q9XJ44 (Q9XJ44) Ran, complete
tobacco|TC1578 UP|Q6J9G2 (Q6J9G2) RAN, complete
tomato|TC154180 UP|RAN1_LYCES (P38546) GTP-binding nuclear protein RAN1, complete
tomato|TC162207 UP|RAN2_LYCES (P38547) GTP-binding nuclear protein RAN2, complete

>Solanaceae_Ortholog_cluster_12

arab|TC252238 UP|GCSI_ARATH (Q9LQL0) Probable glycine cleavage system H protein 2, mitochondrial precursor, complete
arab|TC271236 UP|GCSH_ARATH (P25855) Glycine cleavage system H protein 1, mitochondrial precursor, complete
n_benthamiana|TC9308 similar to UP|Q6UJ35 (Q6UJ35) Glycine decarboxylase complex H-protein, partial (92%)
pepper|CA517057
petunia|CV300198 similar to UP|Q6UJ35 (Q6UJ35) Glycine decarboxylase complex H-protein, partial (96%)
potato|TC127172 similar to UP|Q6UJ35 (Q6UJ35) Glycine decarboxylase complex H-protein, partial (95%)
rice|TC249200 homologue to UP|GCSH_ORYSA (O22535) Glycine cleavage system H protein, mitochondrial precursor, partial (86%)
tobacco|TC1136 similar to UP|Q6UJ35 (Q6UJ35) Glycine decarboxylase complex H-protein, complete
tobacco|TC3914 similar to UP|Q39738 (Q39738) H-protein (Fragment), partial (91%)
tomato|TC162129 similar to UP|Q6UJ35 (Q6UJ35) Glycine decarboxylase complex H-protein, partial (95%)

>Solanaceae_Ortholog_cluster_13

arab|TC252319 UP|Q9SB57 (Q9SB57) Glucose-6-phosphate isomerase  , complete
n_benthamiana|CN746537 similar to UP|O82058 (O82058) Glucose-6-phosphate isomerase precursor  , partial (9%)
pepper|CA517550
pepper|CO910177
petunia|TC320 similar to UP|O82058 (O82058) Glucose-6-phosphate isomerase precursor  , partial (35%)
potato|TC127514 similar to UP|O82058 (O82058) Glucose-6-phosphate isomerase precursor  , partial (54%)
rice|TC263372 UP|Q76E42 (Q76E42) Glucose-6-phosphate isomerase, complete
rice|TC276376 homologue to UP|Q76E42 (Q76E42) Glucose-6-phosphate isomerase, partial (89%)
tobacco|TC1945 similar to UP|O82058 (O82058) Glucose-6-phosphate isomerase precursor  , partial (41%)
tomato|TC163615 similar to UP|O82058 (O82058) Glucose-6-phosphate isomerase precursor  , partial (55%)

>Solanaceae_Ortholog_cluster_14

arab|TC252507 similar to UP|Q9LN49 (Q9LN49) F18O14.21, partial (92%)
arab|TC263028 UP|Q9LN49 (Q9LN49) F18O14.21, complete
n_benthamiana|TC7292 similar to UP|Q9LN49 (Q9LN49) F18O14.21, partial (97%)
pepper|BM062205
petunia|CV301165 similar to UP|Q9LN49 (Q9LN49) F18O14.21, partial (43%)
potato|TC112921 similar to UP|Q9LN49 (Q9LN49) F18O14.21, partial (97%)
rice|TC251221 Oryza sativa (japonica cultivar-group) cDNA clone:J033036C04, full insert sequence
rice|TC276045 Oryza sativa (japonica cultivar-group) cDNA clone:002-117-D11, full insert sequence
tobacco|BP533371
tomato|TC164957 similar to UP|Q9LN49 (Q9LN49) F18O14.21, partial (59%)

>Solanaceae_Ortholog_cluster_15

arab|TC260954 homologue to gb|AF036493.1|AF036493 Tragopogon dubius large subunit 26S ribosomal RNA gene, partial sequence, complete
n_benthamiana|TC8301 homologue to gb|AF036495.1|AF036495 Hamamelis virginiana large subunit 26S ribosomal RNA gene, partial sequence, partial (35%)
pepper|TC3232 homologue to gb|AF036492.1|AF036492 Plumbago auriculata large subunit 26S ribosomal RNA gene, partial sequence, partial (61%)
petunia|CV297981 homologue to emb|X13557.1|LE25SRIB Tomato 25S ribosomal RNA gene, partial (4%)
potato|TC118942 homologue to gb|AF036493.1|AF036493 Tragopogon dubius large subunit 26S ribosomal RNA gene, partial sequence, complete
rice|TC260830 homologue to gb|AF036500.1|AF036500 Tellima grandiflora large subunit 26S ribosomal RNA gene, partial sequence, partial (50%)
rice|TC260866 homologue to gb|AF036500.1|AF036500 Tellima grandiflora large subunit 26S ribosomal RNA gene, partial sequence, partial (70%)
rice|TC261059 homologue to gb|AF036500.1|AF036500 Tellima grandiflora large subunit 26S ribosomal RNA gene, partial sequence, partial (71%)
tobacco|TC961 cytochrome P450 like_TBP [Nicotiana tabacum]
tomato|TC153698 homologue to gb|AF036493.1|AF036493 Tragopogon dubius large subunit 26S ribosomal RNA gene, partial sequence, partial (80%)

>Solanaceae_Ortholog_cluster_16

arab|TC261240 UP|Q9SE02 (Q9SE02) ATP sulfurylase  , complete
n_benthamiana|CK289226 homologue to UP|Q43183 (Q43183) Sulfate adenylyltransferase  , partial (31%)
n_benthamiana|TC9384 homologue to UP|Q43183 (Q43183) Sulfate adenylyltransferase  , partial (60%)
pepper|TC3868 similar to UP|Q43183 (Q43183) Sulfate adenylyltransferase  , partial (89%)
petunia|CV300708 homologue to UP|Q42519 (Q42519) ATP sulfurylase precursor  , partial (38%)
potato|TC119590 homologue to UP|Q43170 (Q43170) Sulfate adenylyltransferase  , complete
potato|TC126112 UP|Q43183 (Q43183) Sulfate adenylyltransferase  , complete
rice|TC262877 UP|Q9ZWM0 (Q9ZWM0) Plastidic ATP sulfurylase, complete
tobacco|TC1944 homologue to UP|Q43183 (Q43183) Sulfate adenylyltransferase  , partial (26%)
tomato|TC154463 homologue to UP|Q43183 (Q43183) Sulfate adenylyltransferase  , complete

>Solanaceae_Ortholog_cluster_17

arab|TC261269 UP|Q9SIP7 (Q9SIP7) 40S ribosomal protein; contains C-terminal domain (At2g31610/T9H9.13) (40S ribosomal protein), complete
arab|TC261458 UP|Q9FJA6 (Q9FJA6) 40S ribosomal protein S3 (AT5g35530/MOK9_14), complete
n_benthamiana|TC9101 homologue to TIGR_Osa1|9635.m04179 ribosomal protein S3, partial (93%)
pepper|TC3649 homologue to TIGR_Osa1|9635.m04179 ribosomal protein S3, partial (92%)
pepper|TC4133 homologue to TIGR_Osa1|9635.m04179 ribosomal protein S3, partial (91%)
petunia|CV298701 homologue to UP|Q9SIP7 (Q9SIP7) 40S ribosomal protein; contains C-terminal domain (At2g31610/T9H9.13) (40S ribosomal protein), partial (73%)
potato|TC111959 homologue to TIGR_Osa1|9635.m04179 ribosomal protein S3, partial (92%)
rice|TC261001 homologue to UP|Q9FJA6 (Q9FJA6) 40S ribosomal protein S3 (AT5g35530/MOK9_14), partial (85%)
tobacco|TC3629 homologue to TIGR_Osa1|9635.m04178 ribosomal protein S3, partial (35%)
tomato|TC161833 homologue to TIGR_Osa1|9635.m04179 ribosomal protein S3, partial (92%)

>Solanaceae_Ortholog_cluster_18

arab|TC261377 UP|Q9LTZ2 (Q9LTZ2) Succinate dehydrogenase iron-protein subunit, complete
arab|TC271813 UP|Q8LB02 (Q8LB02) Succinate dehydrogenase iron-protein subunit-like, complete
n_benthamiana|TC7864 similar to TIGR_Ath1|At5g40650.1 68418.m04935 succinate dehydrogenase, iron-sulphur subunit, mitochondrial (SDH2-2) nearly identical to mitochondrial succinate dehydrogenase iron-sulphur subunit (sdh2-2) [gi:12049600] from Arabidopsis thaliana, partial (81%)
pepper|TC3726 homologue to TIGR_Ath1|At5g40650.1 68418.m04935 succinate dehydrogenase, iron-sulphur subunit, mitochondrial (SDH2-2) nearly identical to mitochondrial succinate dehydrogenase iron-sulphur subunit (sdh2-2) [gi:12049600] from Arabidopsis thaliana, partial (55%)
petunia|CV297105 homologue to UP|Q8LB02 (Q8LB02) Succinate dehydrogenase iron-protein subunit-like, partial (67%)
potato|TC126527 similar to TIGR_Ath1|At5g40650.1 68418.m04935 succinate dehydrogenase, iron-sulphur subunit, mitochondrial (SDH2-2) nearly identical to mitochondrial succinate dehydrogenase iron-sulphur subunit (sdh2-2) [gi:12049600] from Arabidopsis thaliana, partial (81%)
rice|TC249704 UP|Q9S827 (Q9S827) Succinate dehydrogenase iron-protein subunit (SDHB), complete
tobacco|BP532005
tobacco|TC3196 similar to TIGR_Ath1|At3g27380.1 68416.m03423 succinate dehydrogenase, iron-sulphur subunit, mitochondrial (SDH2-1) nearly identical to mitochondrial succinate dehydrogenase iron-sulphur subunit (sdh2-1) [gi:12049598] from Arabidopsis thaliana, partial (19%)
tomato|TC154406 succinate dehydrogenase

>Solanaceae_Ortholog_cluster_19

arab|TC261556 UP|PMAB_ARATH (Q9LV11) ATPase 11, plasma membrane-type  (Proton pump 11) , complete
arab|TC276448 UP|PMA4_ARATH (Q9SU58) ATPase 4, plasma membrane-type  (Proton pump 4) , complete
pepper|TC6995 homologue to UP|Q43182 (Q43182) H(+)-transporting ATPase  , partial (25%)
petunia|CV299237 homologue to UP|PMA2_LYCES (P23980) Plasma membrane ATPase 2  (Proton pump 2) (Fragment) , partial (31%)
petunia|TC583 homologue to UP|Q9SPD5 (Q9SPD5) Plasma membrane H+-ATPase isoform LHA2 , partial (23%)
potato|TC126572 UP|Q43182 (Q43182) H(+)-transporting ATPase  , complete
rice|TC251081 UP|Q8L6I2 (Q8L6I2) Plasma membrane H+ ATPase  , complete
rice|TC252663 UP|Q8L6I1 (Q8L6I1) Plasma membrane H+ ATPase  , complete
rice|TC278696 UP|Q8L6I3 (Q8L6I3) Plasma membrane H+ ATPase  , complete
tomato|TC154754 UP|Q9SPD5 (Q9SPD5) Plasma membrane H+-ATPase isoform LHA2 , complete

>Solanaceae_Ortholog_cluster_20

arab|TC263060 PIR|E86431|E86431 T5I8.7 protein - Arabidopsis thaliana {Arabidopsis thaliana;} , complete
n_benthamiana|CK287915 similar to PIR|E86431|E86431 T5I8.7 protein - Arabidopsis thaliana {Arabidopsis thaliana;} , partial (46%)
pepper|CO909099
petunia|CV298668 similar to PIR|E86431|E86431 T5I8.7 protein - Arabidopsis thaliana {Arabidopsis thaliana;} , partial (35%)
potato|TC126877 similar to PIR|E86431|E86431 T5I8.7 protein - Arabidopsis thaliana {Arabidopsis thaliana;} , partial (97%)
rice|TC251937 UP|Q8H0B2 (Q8H0B2) UDP-galactose 4-epimerase-like protein, complete
rice|TC275612 Oryza sativa (japonica cultivar-group) cDNA clone:J013046D23, full insert sequence
tobacco|BP528543
tobacco|BP530691
tomato|TC163074 similar to PIR|E86431|E86431 T5I8.7 protein - Arabidopsis thaliana {Arabidopsis thaliana;} , partial (97%)

>Solanaceae_Ortholog_cluster_21

arab|TC264720 homologue to GB|AAM66131.1|21595784|AY088602 DNA-directed RNA polymerase II subunit-like protein {Arabidopsis thaliana;} , complete
arab|TC273146 GB|AAM66131.1|21595784|AY088602 DNA-directed RNA polymerase II subunit-like protein {Arabidopsis thaliana;} , complete
pepper|TC4252 homologue to UP|Q9S7Q6 (Q9S7Q6) DNA-directed RNA polymerase IIb (DNA-directed RNA polymerase IIa), complete
petunia|TC911 homologue to UP|Q9S7Q6 (Q9S7Q6) DNA-directed RNA polymerase IIb (DNA-directed RNA polymerase IIa), partial (73%)
potato|TC127710 homologue to UP|Q9S7Q6 (Q9S7Q6) DNA-directed RNA polymerase IIb (DNA-directed RNA polymerase IIa), complete
rice|TC265560 Oryza sativa (japonica cultivar-group) cDNA clone:J033097N04, full insert sequence
rice|TC278338 homologue to GB|AAM66131.1|21595784|AY088602 DNA-directed RNA polymerase II subunit-like protein {Arabidopsis thaliana;} , partial (78%)
tobacco|NP917215 GB|AF153278.1|AAD34614.1 DNA-directed RNA polymerase IIb [Nicotiana tabacum]
tobacco|NP917216 GB|AF153277.1|AAD34613.1 DNA-directed RNA polymerase IIa [Nicotiana tabacum]
tomato|TC154771 homologue to UP|Q9S7Q6 (Q9S7Q6) DNA-directed RNA polymerase IIb (DNA-directed RNA polymerase IIa), complete

>Solanaceae_Ortholog_cluster_22

arab|TC270599 UP|RCA_ARATH (P10896) Ribulose bisphosphate carboxylase/oxygenase activase, chloroplast precursor (RuBisCO activase) (RA) , complete
n_benthamiana|TC7969 homologue to UP|RCA2_TOBAC (Q40565) Ribulose bisphosphate carboxylase/oxygenase activase 2, chloroplast precursor (RuBisCO activase 2) (RA 2) , complete
pepper|TC5792 similar to UP|RCA1_TOBAC (Q40460) Ribulose bisphosphate carboxylase/oxygenase activase 1, chloroplast precursor (RuBisCO activase 1) (RA 1), partial (89%)
petunia|TC1407 homologue to PRF|1909374A.0|445628|1909374A RuBisCO activase. {Nicotiana tabacum;} , partial (52%)
potato|TC111755 homologue to UP|RCA_LYCPN (O49074) Ribulose bisphosphate carboxylase/oxygenase activase, chloroplast precursor (RuBisCO activase) (RA), partial (95%)
rice|TC248638 UP|Q7XXR6 (Q7XXR6) Ribulose-bisphosphate carboxylase activase large isoform protein, complete
rice|TC248673 UP|Q7XXR6 (Q7XXR6) Ribulose-bisphosphate carboxylase activase large isoform protein, complete
tobacco|TC2871 UP|RCA1_TOBAC (Q40460) Ribulose bisphosphate carboxylase/oxygenase activase 1, chloroplast precursor (RuBisCO activase 1) (RA 1), complete
tomato|TC161782 homologue to UP|RCA1_TOBAC (Q40460) Ribulose bisphosphate carboxylase/oxygenase activase 1, chloroplast precursor (RuBisCO activase 1) (RA 1), complete
tomato|TC161856 UP|RCA_LYCPN (O49074) Ribulose bisphosphate carboxylase/oxygenase activase, chloroplast precursor (RuBisCO activase) (RA), complete

>Solanaceae_Ortholog_cluster_23

arab|TC270661 GB|AAL16239.1|16226713|AF428470 At1g14320/F14L17_28 {Arabidopsis thaliana;} , complete
n_benthamiana|TC8912 homologue to UP|RL10_SOLME (P93847) 60S ribosomal protein L10 (EQM), partial (97%)
pepper|TC3333 homologue to UP|RL10_SOLME (P93847) 60S ribosomal protein L10 (EQM), complete
petunia|TC148 homologue to UP|RL10_SOLME (P93847) 60S ribosomal protein L10 (EQM), partial (95%)
potato|TC111719 homologue to UP|RL10_SOLME (P93847) 60S ribosomal protein L10 (EQM), complete
potato|TC111721 homologue to UP|RL10_SOLME (P93847) 60S ribosomal protein L10 (EQM), complete
rice|TC262175 homologue to PIR|S49575|S49575 ribosomal protein L10.e, cytosolic - rice {Oryza sativa;} , complete
tobacco|TC1307 homologue to UP|RL10_SOLME (P93847) 60S ribosomal protein L10 (EQM), partial (73%)
tomato|TC161954 homologue to UP|RL10_SOLME (P93847) 60S ribosomal protein L10 (EQM), complete
tomato|TC161955 homologue to UP|RL10_SOLME (P93847) 60S ribosomal protein L10 (EQM), complete

>Solanaceae_Ortholog_cluster_24

arab|TC270875 PIR|G84787|G84787 phenylalanine ammonia lyase (PAL1) [imported] - Arabidopsis thaliana {Arabidopsis thaliana;}  , complete
petunia|TC279 homologue to UP|PAL2_TOBAC (P35513) Phenylalanine ammonia-lyase  , partial (46%)
potato|TC112099 homologue to UP|PAL1_SOLTU (P31425) Phenylalanine ammonia-lyase 1  , complete
potato|TC112104 homologue to UP|PAL2_TOBAC (P35513) Phenylalanine ammonia-lyase  , complete
rice|TC248153 homologue to UP|PAL2_ORYSA (P53443) Phenylalanine ammonia-lyase  , complete
tobacco|NP917553 GB|X78269.1|CAA55075.1 phenylalanine ammonia-lyase [Nicotiana tabacum]
tobacco|TC2070 UP|PAL2_TOBAC (P35513) Phenylalanine ammonia-lyase  , complete
tobacco|TC2087 UP|PAL1_TOBAC (P25872) Phenylalanine ammonia-lyase  , complete
tomato|TC153588 UP|PAL5_LYCES (P26600) Phenylalanine ammonia-lyase  (PAL) , complete
tomato|TC153702 homologue to UP|PAL1_LYCES (P35511) Phenylalanine ammonia-lyase  (PAL) , complete

>Solanaceae_Ortholog_cluster_25

arab|TC272292 UP|Q9SZ53 (Q9SZ53) Protein phosphatase 2C-like protein (AT4g31860/F11C18_60), complete
n_benthamiana|TC9022 similar to UP|Q9SZ53 (Q9SZ53) Protein phosphatase 2C-like protein (AT4g31860/F11C18_60), partial (91%)
pepper|BM066687
pepper|TC4991 similar to UP|Q9SZ53 (Q9SZ53) Protein phosphatase 2C-like protein (AT4g31860/F11C18_60), partial (74%)
petunia|CV297169 similar to UP|Q9SZ53 (Q9SZ53) Protein phosphatase 2C-like protein (AT4g31860/F11C18_60), partial (27%)
potato|TC127260 similar to UP|Q9SZ53 (Q9SZ53) Protein phosphatase 2C-like protein (AT4g31860/F11C18_60), partial (94%)
rice|TC250151 Oryza sativa (japonica cultivar-group) cDNA clone:006-311-H05, full insert sequence
tobacco|BP527858
tomato|TC168224 similar to TIGR_Osa1|9634.m04277 protein phosphatase type-2C, partial (47%)
tomato|TC168946 similar to UP|Q9SZ53 (Q9SZ53) Protein phosphatase 2C-like protein (AT4g31860/F11C18_60), partial (38%)

>Solanaceae_Ortholog_cluster_26

arab|At2g17890.1
arab|TC272083 UP|Q9FKW4 (Q9FKW4) Calcium-dependent protein kinase (At5g66210), complete
n_benthamiana|CK285109 homologue to UP|Q8W560 (Q8W560) Calcium/calmodulin-dependent protein kinase CaMK2, partial (42%)
pepper|BM061994
petunia|TC219 homologue to UP|Q9ZTU9 (Q9ZTU9) Protein kinase CPK1, partial (5%)
potato|TC121101 homologue to UP|Q9ZTU9 (Q9ZTU9) Protein kinase CPK1, complete
rice|TC264102 UP|Q9SE24 (Q9SE24) Calcium-dependent protein kinase, complete
tobacco|TC2539 UP|Q8W560 (Q8W560) Calcium/calmodulin-dependent protein kinase CaMK2, complete
tomato|TC154936 homologue to UP|Q9ZTU9 (Q9ZTU9) Protein kinase CPK1, partial (80%)

>Solanaceae_Ortholog_cluster_27

arab|TC251313 UP|METE_ARATH (O50008) 5-methyltetrahydropteroyltriglutamate--homocysteine methyltransferase  (Vitamin-B12-independent methionine synthase isozyme) (Cobalamin-independent methionine synthase isozyme) , complete
arab|TC261164 GB|CAE55864.1|47600743|AJ608674 cobalamin-independent methionine synthase {Arabidopsis thaliana;}  , complete
n_benthamiana|TC8026 homologue to UP|Q9LM03 (Q9LM03) Methionine synthase  , partial (36%)
pepper|TC3339 homologue to UP|Q9LM03 (Q9LM03) Methionine synthase  , complete
petunia|TC982 homologue to UP|Q9LM03 (Q9LM03) Methionine synthase  , partial (38%)
potato|TC119108 UP|Q9LM03 (Q9LM03) Methionine synthase  , complete
rice|TC248787 homologue to UP|Q8W529 (Q8W529) Methionine synthase (Fragment), complete
tobacco|TC2324 homologue to UP|Q9LM03 (Q9LM03) Methionine synthase  , partial (30%)
tomato|TC162045 UP|Q9LM03 (Q9LM03) Methionine synthase  , complete

>Solanaceae_Ortholog_cluster_28

arab|TC251316 GB|AAL90936.1|19699140|AY090275 At1g13440/F13B4_8 {Arabidopsis thaliana;} , complete
arab|TC261001 UP|G3PC_ARATH (P25858) Glyceraldehyde-3-phosphate dehydrogenase, cytosolic  , complete
n_benthamiana|TC8420 UP|G3PC_TOBAC (P09094) Glyceraldehyde-3-phosphate dehydrogenase, cytosolic  (Fragment) , complete
pepper|TC3313 homologue to UP|G3PC_TOBAC (P09094) Glyceraldehyde-3-phosphate dehydrogenase, cytosolic  (Fragment) , complete
petunia|TC39 homologue to UP|Q8LK04 (Q8LK04) Glyceraldehyde 3-phosphate dehydrogenase  , partial (98%)
potato|TC125977 UP|Q8LK04 (Q8LK04) Glyceraldehyde 3-phosphate dehydrogenase  , complete
rice|TC248350 homologue to UP|Q7FAH2 (Q7FAH2) OJ000223_09.15 protein, complete
tobacco|TC1250 UP|G3PC_TOBAC (P09094) Glyceraldehyde-3-phosphate dehydrogenase, cytosolic  (Fragment) , complete
tomato|TC161943 UP|Q8LK04 (Q8LK04) Glyceraldehyde 3-phosphate dehydrogenase  , complete

>Solanaceae_Ortholog_cluster_29

arab|TC251324 UP|CB4A_ARATH (Q07473) Chlorophyll a-b binding protein CP29.1, chloroplast precursor (LHCII protein 4.1) (LHCB4.1), complete
arab|TC270667 UP|CB4B_ARATH (Q9XF88) Chlorophyll a-b binding protein CP29.2, chloroplast precursor (LHCII protein 4.2) (LHCB4.2), complete
n_benthamiana|TC7195 homologue to UP|Q9XQB2 (Q9XQB2) Chlorophyll a/b binding protein CP29, partial (97%)
pepper|TC3415 homologue to UP|Q9XQB2 (Q9XQB2) Chlorophyll a/b binding protein CP29, partial (97%)
petunia|TC171 homologue to UP|O24561 (O24561) Chlorophyll a/b-binding protein CP29 precursor, partial (45%)
potato|TC112000 homologue to UP|Q9XQB2 (Q9XQB2) Chlorophyll a/b binding protein CP29, partial (97%)
rice|TC248640 UP|O65217 (O65217) Chlorophyll a/b-binding protein, complete
tobacco|TC2956 homologue to UP|O24561 (O24561) Chlorophyll a/b-binding protein CP29 precursor, partial (40%)
tomato|TC153909 homologue to UP|Q9XQB2 (Q9XQB2) Chlorophyll a/b binding protein CP29, partial (97%)

>Solanaceae_Ortholog_cluster_30

arab|TC251330 UP|PI21_ARATH (P43286) Aquaporin PIP2.1 (Plasma membrane intrinsic protein 2a) (PIP2a), complete
n_benthamiana|TC8948 homologue to UP|Q9XGF3 (Q9XGF3) Major intrinsic protein 2, partial (96%)
pepper|TC3607 homologue to UP|Q9XGF3 (Q9XGF3) Major intrinsic protein 2, partial (88%)
petunia|TC1176 UP|Q8W1A6 (Q8W1A6) Aquaporin-like protein, complete
potato|TC119121 homologue to UP|Q9XGF3 (Q9XGF3) Major intrinsic protein 2, complete
potato|TC126139 homologue to UP|Q9XGF3 (Q9XGF3) Major intrinsic protein 2, partial (95%)
rice|TC261387 homologue to UP|Q9ATM6 (Q9ATM6) Plasma membrane integral protein ZmPIP2-4, complete
tobacco|TC3077 homologue to UP|Q9XGF3 (Q9XGF3) Major intrinsic protein 2, partial (93%)
tomato|TC153579 homologue to UP|Q9XGF3 (Q9XGF3) Major intrinsic protein 2, partial (88%)

>Solanaceae_Ortholog_cluster_31

arab|TC251341 GB|AAL37737.1|17226331|AF422179 chitinase-like protein 1 {Arabidopsis thaliana;} , complete
n_benthamiana|TC8093 similar to UP|Q76KW5 (Q76KW5) Class1 chitinase (Fragment), partial (95%)
pepper|TC3579 similar to UP|Q76KW5 (Q76KW5) Class1 chitinase (Fragment), partial (95%)
petunia|TC83 similar to UP|Q76KW5 (Q76KW5) Class1 chitinase (Fragment), partial (82%)
potato|TC111772 similar to UP|Q76KW5 (Q76KW5) Class1 chitinase (Fragment), partial (95%)
rice|TC274851 Oryza sativa (japonica cultivar-group) cDNA clone:001-038-A09, full insert sequence
rice|TC275236 Oryza sativa (japonica cultivar-group) cDNA clone:J023019G16, full insert sequence
tobacco|CV020189
tomato|TC161892 similar to UP|Q76KW5 (Q76KW5) Class1 chitinase (Fragment), partial (95%)

>Solanaceae_Ortholog_cluster_32

arab|TC251409 GB|BAB01116.1|11994113|AB026658 CND41, chloroplast nucleoid DNA binding protein-like {Arabidopsis thaliana;} , complete
arab|TC265363 weakly similar to UP|Q9AWT3 (Q9AWT3) Nucleoid DNA-binding protein cnd41-like protein, partial (66%)
n_benthamiana|TC9914 similar to TIGR_Ath1|At3g18490.1 68416.m02350 aspartyl protease family protein contains Pfam domain, PF00026: eukaryotic aspartyl protease, partial (53%)
pepper|TC3510 weakly similar to TIGR_Ath1|At1g25510.1 68414.m03168 aspartyl protease family protein contains Pfam domain, PF00026: eukaryotic aspartyl protease, partial (70%)
petunia|CV299599 weakly similar to UP|Q9AWT3 (Q9AWT3) Nucleoid DNA-binding protein cnd41-like protein, partial (30%)
potato|TC114049 similar to TIGR_Ath1|At3g18490.1 68416.m02350 aspartyl protease family protein contains Pfam domain, PF00026: eukaryotic aspartyl protease, partial (71%)
rice|TC275780 UP|Q9AWT3 (Q9AWT3) Nucleoid DNA-binding protein cnd41-like protein, complete
tobacco|CV016795
tomato|TC155024 similar to TIGR_Ath1|At3g18490.1 68416.m02350 aspartyl protease family protein contains Pfam domain, PF00026: eukaryotic aspartyl protease, partial (64%)

>Solanaceae_Ortholog_cluster_33

arab|TC251434 UP|Q94AY6 (Q94AY6) AT1g77120/T14N5.18 (Alcohol dehydrogenase), complete
n_benthamiana|TC10018 homologue to UP|Q42953 (Q42953) Alcohol dehydrogenase  (Fragment) , partial (97%)
pepper|TC4451 homologue to UP|ADH1_SOLTU (P14673) Alcohol dehydrogenase 1  , complete
petunia|NP1240268 alcohol dehydrogenase [Petunia x hybrida]
petunia|TC1179 UP|Q84UY3 (Q84UY3) Alcohol dehydrogenase 2, complete
potato|TC126113 UP|ADH3_SOLTU (P14675) Alcohol dehydrogenase 3  , complete
rice|TC248815 UP|Q75ZY7 (Q75ZY7) Alcohol dehydrogenase I, complete
tobacco|NP917565 GB|X81853.1|CAA57446.1 alcohol dehydrogenase [Nicotiana tabacum]
tomato|TC153795 UP|ADH2_LYCES (P28032) Alcohol dehydrogenase 2  , complete

>Solanaceae_Ortholog_cluster_34

arab|TC251436 UP|NUKM_ARATH (Q42577) NADH-ubiquinone oxidoreductase 20 kDa subunit, mitochondrial precursor   (Complex I-20KD) (CI-20KD) , complete
n_benthamiana|TC10028 homologue to UP|NUKM_SOLTU (Q43844) NADH-ubiquinone oxidoreductase 20 kDa subunit, mitochondrial precursor   (Complex I-20KD) (CI-20KD) , partial (97%)
pepper|TC3603 homologue to UP|NUKM_SOLTU (Q43844) NADH-ubiquinone oxidoreductase 20 kDa subunit, mitochondrial precursor   (Complex I-20KD) (CI-20KD) , partial (98%)
petunia|TC452 homologue to UP|NUKM_SOLTU (Q43844) NADH-ubiquinone oxidoreductase 20 kDa subunit, mitochondrial precursor   (Complex I-20KD) (CI-20KD) , partial (83%)
potato|TC112439 UP|NUKM_SOLTU (Q43844) NADH-ubiquinone oxidoreductase 20 kDa subunit, mitochondrial precursor   (Complex I-20KD) (CI-20KD) , complete
rice|TC263128 homologue to UP|NUKM_ARATH (Q42577) NADH-ubiquinone oxidoreductase 20 kDa subunit, mitochondrial precursor   (Complex I-20KD) (CI-20KD) , partial (75%)
rice|TC263129 homologue to UP|NUKM_ARATH (Q42577) NADH-ubiquinone oxidoreductase 20 kDa subunit, mitochondrial precursor   (Complex I-20KD) (CI-20KD) , partial (75%)
tobacco|TC1932 homologue to UP|NUKM_SOLTU (Q43844) NADH-ubiquinone oxidoreductase 20 kDa subunit, mitochondrial precursor   (Complex I-20KD) (CI-20KD) , complete
tomato|TC162303 UP|NUKM_SOLTU (Q43844) NADH-ubiquinone oxidoreductase 20 kDa subunit, mitochondrial precursor   (Complex I-20KD) (CI-20KD) , complete

>Solanaceae_Ortholog_cluster_35

arab|TC251446
arab|TC255792 UP|Q9M1B9 (Q9M1B9) Fructokinase-like protein, complete
n_benthamiana|TC7651 homologue to UP|Q42896 (Q42896) Fructokinase  , partial (98%)
pepper|TC3533 homologue to UP|Q42896 (Q42896) Fructokinase  , complete
petunia|CV294324 homologue to UP|SCRK_SOLTU (P37829) Fructokinase  , partial (40%)
potato|TC126002 homologue to UP|SCRK_SOLTU (P37829) Fructokinase  , complete
rice|TC263932 homologue to UP|Q6XZ79 (Q6XZ79) Fructokinase 1, complete
tobacco|NP916727 GB|AB083684.1|BAC21160.1 fructokinase [Nicotiana tabacum]
tomato|TC154206 UP|Q42896 (Q42896) Fructokinase  , complete

>Solanaceae_Ortholog_cluster_36

arab|TC251470 UP|TPIC_ARATH (Q9SKP6) Triosephosphate isomerase, chloroplast precursor  (TIM) , complete
n_benthamiana|TC9140 similar to UP|TPIC_SPIOL (P48496) Triosephosphate isomerase, chloroplast precursor  (TIM) , partial (48%)
pepper|TC3973 similar to UP|TPIC_FRAAN (Q9M4S8) Triosephosphate isomerase, chloroplast precursor  (TIM) , partial (41%)
petunia|CV298118 similar to UP|TPIC_SPIOL (P48496) Triosephosphate isomerase, chloroplast precursor  (TIM) , partial (63%)
potato|TC112238 similar to UP|TPIC_SPIOL (P48496) Triosephosphate isomerase, chloroplast precursor  (TIM) , partial (87%)
rice|TC263012 homologue to UP|TPIC_SECCE (P46225) Triosephosphate isomerase, chloroplast precursor  (TIM) , partial (88%)
tobacco|CV021792
tobacco|TC3244 similar to UP|TPIC_FRAAN (Q9M4S8) Triosephosphate isomerase, chloroplast precursor  (TIM) , partial (35%)
tomato|TC154619 similar to UP|TPIC_SPIOL (P48496) Triosephosphate isomerase, chloroplast precursor  (TIM) , partial (97%)

>Solanaceae_Ortholog_cluster_37

arab|TC251479 homologue to UP|Q6UCJ3 (Q6UCJ3) Ubiquitin extension protein, complete
arab|TC261229 homologue to UP|Q6UCJ3 (Q6UCJ3) Ubiquitin extension protein, complete
n_benthamiana|TC10712 UP|O49906 (O49906) Ubiquitin extension protein, complete
pepper|TC3689 UP|Q6UCJ3 (Q6UCJ3) Ubiquitin extension protein, complete
petunia|TC662 UP|Q6UCJ3 (Q6UCJ3) Ubiquitin extension protein, complete
potato|TC120234 homologue to UP|O04829 (O04829) Ubiquitin extension protein, complete
rice|TC248774 homologue to UP|Q6LCT7 (Q6LCT7) Ubiquitin fusion protein, complete
tobacco|TC1014 UP|O49906 (O49906) Ubiquitin extension protein, partial (97%)
tomato|TC153684 homologue to UP|O04829 (O04829) Ubiquitin extension protein, complete

>Solanaceae_Ortholog_cluster_38

arab|TC251485 GB|AAO64855.1|29028952|BT005920 At5g08680 {Arabidopsis thaliana;} , complete
arab|TC270660 GB|CAC81058.1|17939849|ATH271468 mitochondrial F1 ATP synthase beta subunit {Arabidopsis thaliana;} , partial (95%)
n_benthamiana|TC7688 homologue to UP|Q9SAQ0 (Q9SAQ0) ATPase beta subunit, complete
pepper|TC3759 homologue to UP|ATP2_NICPL (P17614) ATP synthase beta chain, mitochondrial precursor  , partial (55%)
petunia|TC440 homologue to UP|ATP2_NICPL (P17614) ATP synthase beta chain, mitochondrial precursor  , partial (29%)
potato|TC126067 homologue to UP|O82722 (O82722) Mitochondrial ATPase beta subunit, complete
rice|TC262046 homologue to UP|ATP2_MAIZE (P19023) ATP synthase beta chain, mitochondrial precursor  , partial (98%)
tobacco|TC1327 UP|ATP2_NICPL (P17614) ATP synthase beta chain, mitochondrial precursor  , partial (46%)
tomato|TC154087 homologue to UP|O82722 (O82722) Mitochondrial ATPase beta subunit, complete

>Solanaceae_Ortholog_cluster_39

arab|TC251499 UP|TRP1_ARATH (P14671) Tryptophan synthase beta chain 1, chloroplast precursor  , complete
n_benthamiana|TC8067 homologue to UP|TRPB_CAMAC (O50046) Tryptophan synthase beta chain 2, chloroplast precursor  , partial (86%)
pepper|TC3922 homologue to UP|Q8W0T4 (Q8W0T4) Tryptophan synthase beta-subunit, partial (40%)
petunia|TC886 homologue to UP|TRPB_CAMAC (O50046) Tryptophan synthase beta chain 2, chloroplast precursor  , partial (32%)
potato|TC127604 homologue to UP|TRPB_CAMAC (O50046) Tryptophan synthase beta chain 2, chloroplast precursor  , partial (86%)
rice|TC250456 homologue to UP|Q8W0T4 (Q8W0T4) Tryptophan synthase beta-subunit, partial (85%)
tobacco|BP192543 homologue to UP|TRP1_ARATH (P14671) Tryptophan synthase beta chain 1  chloroplast precursor, partial (26%)
tobacco|TC2172 homologue to UP|TRPB_CAMAC (O50046) Tryptophan synthase beta chain 2, chloroplast precursor  , partial (33%)
tomato|TC165741 homologue to UP|TRPB_CAMAC (O50046) Tryptophan synthase beta chain 2, chloroplast precursor  , partial (86%)

>Solanaceae_Ortholog_cluster_40

arab|TC251504 PIR|T47682|T47682 beta-1,3-glucanase-like protein - Arabidopsis thaliana {Arabidopsis thaliana;} , complete
arab|TC260059 UP|Q9SNC1 (Q9SNC1) Glucosidase-like protein, complete
n_benthamiana|CK292183 weakly similar to UP|Q8L935 (Q8L935) Beta-1,3-glucanase-like protein, partial (14%)
pepper|TC4182 weakly similar to UP|Q8L935 (Q8L935) Beta-1,3-glucanase-like protein, partial (57%)
petunia|CV293062 weakly similar to UP|Q9AVE5 (Q9AVE5) Endo-1,3-beta-glucanase-like protein  , partial (29%)
potato|TC113111 weakly similar to UP|Q9M4A9 (Q9M4A9) Beta-1,3 glucanase precursor  , partial (57%)
rice|TC268805 Oryza sativa (japonica cultivar-group) cDNA clone:J023003K14, full insert sequence
tobacco|BP133353 similar to UP|Q9M4A9 (Q9M4A9) Beta-1 3 glucanase precursor  (EC 3.2.1.39  EC 3.2.1.39), partial (12%)
tomato|TC162571 weakly similar to UP|Q8L935 (Q8L935) Beta-1,3-glucanase-like protein, partial (45%)

>Solanaceae_Ortholog_cluster_41

arab|TC251518 UP|Q9FNN5 (Q9FNN5) NADH dehydrogenase (At5g08530), complete
n_benthamiana|CN747002 similar to UP|Q43840 (Q43840) NADH dehydrogenase  , partial (17%)
pepper|CA518284
pepper|CA518471
petunia|CV293568 homologue to UP|Q43840 (Q43840) NADH dehydrogenase  , partial (35%)
potato|TC113083 UP|Q43840 (Q43840) NADH dehydrogenase  , complete
rice|TC263271 homologue to UP|Q9FNN5 (Q9FNN5) NADH dehydrogenase (At5g08530), partial (94%)
tobacco|BP534985
tomato|TC164050 homologue to UP|Q43840 (Q43840) NADH dehydrogenase  , partial (60%)

>Solanaceae_Ortholog_cluster_42

arab|TC251540 homologue to UP|Q9LF98 (Q9LF98) Fructose bisphosphate aldolase-like protein (AT3g52930/F8J2_100), complete
n_benthamiana|TC7400 similar to UP|Q9M4M9 (Q9M4M9) Fructose-bisphosphate aldolase  , complete
pepper|TC3292 similar to UP|Q9M4M9 (Q9M4M9) Fructose-bisphosphate aldolase  , complete
petunia|TC267 homologue to UP|Q94FU4 (Q94FU4) Fructose-1,6-bisphosphate aldolase (Fragment), partial (88%)
potato|TC126027 similar to UP|Q9M4M9 (Q9M4M9) Fructose-bisphosphate aldolase  , complete
rice|TC248477 UP|Q42476 (Q42476) Aldolase C-1 , complete
rice|TC248505 UP|Q6QWQ3 (Q6QWQ3) Fructose 1,6-bisphosphate aldolase  , complete
tobacco|TC1123 Nicotiana tabacum clone PR33 mRNA sequence
tomato|TC153559 fructose-1,6-bisphosphate aldolase [Lycopersicon esculentum]

>Solanaceae_Ortholog_cluster_43

arab|TC251559 UP|O24457 (O24457) Pyruvate dehydrogenase E1 alpha subunit  (At1g01090/T25K16_8) , complete
n_benthamiana|CN747865 homologue to TIGR_Ath1|At1g01090.1 68414.m00011 pyruvate dehydrogenase E1 component alpha subunit, chloroplast identical to pyruvate dehydrogenase E1 alpha subunit GB:AAB86803 GI:2454182 from [Arabidopsis thaliana]; identical to cDNA pyruvate dehydrogenase E1 alpha subunit mRNA, nuclear gene encoding plastid protein GI:2454181, partial (21%)
n_benthamiana|CN747935 similar to TIGR_Ath1|At1g01090.1 68414.m00011 pyruvate dehydrogenase E1 component alpha subunit, chloroplast identical to pyruvate dehydrogenase E1 alpha subunit GB:AAB86803 GI:2454182 from [Arabidopsis thaliana]; identical to cDNA pyruvate dehydrogenase E1 alpha subunit mRNA, nuclear gene encoding plastid protein GI:2454181, partial (22%)
pepper|CA521629
pepper|TC4731 homologue to TIGR_Ath1|At1g01090.1 68414.m00011 pyruvate dehydrogenase E1 component alpha subunit, chloroplast identical to pyruvate dehydrogenase E1 alpha subunit GB:AAB86803 GI:2454182 from [Arabidopsis thaliana]; identical to cDNA pyruvate dehydrogenase E1 alpha subunit mRNA, nuclear gene encoding plastid protein GI:2454181, partial (19%)
petunia|TC301 homologue to UP|O24457 (O24457) Pyruvate dehydrogenase E1 alpha subunit  (At1g01090/T25K16_8) , partial (71%)
potato|TC120028 homologue to TIGR_Ath1|At1g01090.1 68414.m00011 pyruvate dehydrogenase E1 component alpha subunit, chloroplast identical to pyruvate dehydrogenase E1 alpha subunit GB:AAB86803 GI:2454182 from [Arabidopsis thaliana]; identical to cDNA pyruvate dehydrogenase E1 alpha subunit mRNA, nuclear gene encoding plastid protein GI:2454181, partial (83%)
rice|TC274666 Oryza sativa (japonica cultivar-group) cDNA clone:J023012M21, full insert sequence
tomato|TC162389 homologue to TIGR_Ath1|At1g01090.1 68414.m00011 pyruvate dehydrogenase E1 component alpha subunit, chloroplast identical to pyruvate dehydrogenase E1 alpha subunit GB:AAB86803 GI:2454182 from [Arabidopsis thaliana]; identical to cDNA pyruvate dehydrogenase E1 alpha subunit mRNA, nuclear gene encoding plastid protein GI:2454181, partial (82%)

>Solanaceae_Ortholog_cluster_44

arab|TC251591 UP|Q9FLW9 (Q9FLW9) Pyruvate kinase, complete
n_benthamiana|TC10727 similar to UP|Q94AG4 (Q94AG4) AT5g52920/MXC20_15, partial (26%)
pepper|CA523274
petunia|TC1353 similar to UP|Q94AG4 (Q94AG4) AT5g52920/MXC20_15, partial (23%)
potato|TC119565 similar to UP|Q9FLW9 (Q9FLW9) Pyruvate kinase, partial (94%)
rice|TC277454 similar to UP|Q9FLW9 (Q9FLW9) Pyruvate kinase, partial (82%)
tobacco|TC2958 UP|KPYG_TOBAC (Q40546) Pyruvate kinase isozyme G, chloroplast precursor  , complete
tomato|AW093428 similar to GP|10177106|dbj pyruvate kinase {Arabidopsis thaliana}, partial (8%)
tomato|TC154943 similar to UP|Q9FLW9 (Q9FLW9) Pyruvate kinase, partial (65%)

>Solanaceae_Ortholog_cluster_45

arab|TC251620 UP|Q9LUB7 (Q9LUB7) Gb|AAF13095.1, complete
n_benthamiana|NP821056 GB|AY271742.1|AAP22954.1 Potyvirus VPg interacting protein [Nicotiana benthamiana]
petunia|CV298384 homologue to UP|Q84N38 (Q84N38) Potyvirus VPg interacting protein, partial (39%)
potato|CK859995 similar to UP|Q84N38 (Q84N38) Potyvirus VPg interacting protein, partial (40%)
rice|TC252983 weakly similar to UP|Q84N37 (Q84N37) Potyvirus VPg interacting protein (Fragment), partial (34%)
tobacco|BP129931 homologue to UP|Q84N38 (Q84N38) Potyvirus VPg interacting protein, partial (10%)
tobacco|BP532595
tomato|TC163027 weakly similar to TIGR_Ath1|At3g07780.1 68416.m00949 expressed protein , partial (77%)
tomato|TC164053 similar to UP|Q84N38 (Q84N38) Potyvirus VPg interacting protein, complete

>Solanaceae_Ortholog_cluster_46

arab|TC251643 UP|SUCB_ARATH (O82662) Succinyl-CoA ligase [GDP-forming] beta-chain, mitochondrial precursor  (Succinyl-CoA synthetase, beta chain) (SCS-beta) , complete
n_benthamiana|CN743162 homologue to UP|Q84LB6 (Q84LB6) Succinyl CoA ligase beta subunit  , partial (36%)
n_benthamiana|TC9289 homologue to UP|Q84LB6 (Q84LB6) Succinyl CoA ligase beta subunit  , partial (66%)
pepper|TC3701 homologue to UP|Q84LB6 (Q84LB6) Succinyl CoA ligase beta subunit  , complete
petunia|TC701 homologue to UP|Q84LB6 (Q84LB6) Succinyl CoA ligase beta subunit  , partial (38%)
potato|TC118914 UP|Q84LB6 (Q84LB6) Succinyl CoA ligase beta subunit  , complete
rice|TC263225 Oryza sativa (japonica cultivar-group) cDNA clone:J023148E03, full insert sequence
tobacco|BP128490 homologue to UP|Q84LB6 (Q84LB6) Succinyl CoA ligase beta subunit  (EC 6.2.1.5), partial (49%)
tomato|TC154497 UP|Q84LB6 (Q84LB6) Succinyl CoA ligase beta subunit  , complete

>Solanaceae_Ortholog_cluster_47

arab|TC251659 Arabidopsis thaliana clone 15577 mRNA, complete sequence
arab|TC251949 At1g48450/T1N15_5 [Arabidopsis thaliana]
n_benthamiana|CK285306 similar to TIGR_Ath1|At3g17800.1 68416.m02270 expressed protein , partial (35%)
pepper|TC4475 similar to TIGR_Ath1|At3g17800.1 68416.m02270 expressed protein , partial (44%)
petunia|CV292758
potato|TC112767 similar to TIGR_Ath1|At3g17800.1 68416.m02270 expressed protein , partial (70%)
rice|TC251373 Oryza sativa (japonica cultivar-group) cDNA clone:001-023-C09, full insert sequence
tobacco|BP529406
tomato|TC162747 similar to TIGR_Ath1|At3g17800.1 68416.m02270 expressed protein , partial (71%)

>Solanaceae_Ortholog_cluster_48

arab|TC251664 UP|Q93WN0 (Q93WN0) Selenium-binding protein, complete
arab|TC270831 homologue to UP|Q93WU0 (Q93WU0) Selenium binding protein (Fragment), complete
n_benthamiana|CK292019 similar to UP|Q93WS1 (Q93WS1) Selenium binding protein, partial (52%)
pepper|TC4038 similar to UP|Q93WS1 (Q93WS1) Selenium binding protein, partial (82%)
petunia|CV294195 similar to UP|Q93VA1 (Q93VA1) Selenium binding protein, partial (6%)
potato|TC119367 similar to UP|Q93WS1 (Q93WS1) Selenium binding protein, partial (96%)
rice|TC262246 Oryza sativa (japonica cultivar-group) cDNA clone:J023110L07, full insert sequence
tobacco|BP533466
tomato|TC162516 similar to UP|Q93WS1 (Q93WS1) Selenium binding protein, partial (72%)

>Solanaceae_Ortholog_cluster_49

arab|TC251673 UP|Q9FL43 (Q9FL43) Nucleoid DNA-binding-like protein, complete
arab|TC271059 UP|Q9M2U7 (Q9M2U7) Nucleoid DNA-binding-like protein (AT3g54400/T12E18_90), complete
n_benthamiana|TC7587 similar to TIGR_Ath1|At3g54400.1 68416.m06015 aspartyl protease family protein contains Pfam profile: PF00026 eukaryotic aspartyl protease, partial (72%)
pepper|TC3658 weakly similar to TIGR_Ath1|At5g07030.1 68418.m00796 aspartyl protease family protein contains Pfam profile:PF00026 eukaryotic aspartyl protease, partial (70%)
petunia|TC507 similar to UP|Q8L934 (Q8L934) Nucleoid DNA-binding-like protein, partial (51%)
potato|TC118926 similar to TIGR_Ath1|At3g54400.1 68416.m06015 aspartyl protease family protein contains Pfam profile: PF00026 eukaryotic aspartyl protease, partial (67%)
rice|TC268214 UP|Q8GSB5 (Q8GSB5) Nucleoid DNA-binding-like protein, complete
tobacco|TC1622 similar to TIGR_Ath1|At3g54400.1 68416.m06015 aspartyl protease family protein contains Pfam profile: PF00026 eukaryotic aspartyl protease, partial (40%)
tomato|TC155828 similar to TIGR_Ath1|At3g54400.1 68416.m06015 aspartyl protease family protein contains Pfam profile: PF00026 eukaryotic aspartyl protease, partial (47%)

>Solanaceae_Ortholog_cluster_50

arab|TC251700 UP|SPE1_ARATH (Q9SI64) Arginine decarboxylase 1  (ARGDC 1) (ADC 1) (ADC-O) , complete
n_benthamiana|TC8421 homologue to UP|Q71S28 (Q71S28) Arginine decarboxylase  , partial (52%)
pepper|TC3258 homologue to UP|Q9SCF0 (Q9SCF0) Arginine decarboxylase 1  , complete
petunia|CV295537 homologue to UP|Q9SCF0 (Q9SCF0) Arginine decarboxylase 1  , partial (20%)
potato|TC126215 homologue to UP|Q9SCF0 (Q9SCF0) Arginine decarboxylase 1  , complete
rice|TC250408 UP|SPE1_ORYSA (Q9SNN0) Arginine decarboxylase  (ARGDC) (ADC) , complete
tobacco|TC1445 UP|Q71S28 (Q71S28) Arginine decarboxylase  , complete
tobacco|TC2603 UP|Q9LDM9 (Q9LDM9) Arginine decarboxylase 1  , complete
tomato|TC154046 homologue to UP|Q9SCF0 (Q9SCF0) Arginine decarboxylase 1  , partial (95%)

>Solanaceae_Ortholog_cluster_51

arab|TC251713 GB|AAN87171.1|27368105|AY168881 ISPH {Arabidopsis thaliana;} , complete
n_benthamiana|NP959644 GB|AY497304.1|AAS75818.1 isopentenyl/dimethylallyl diphosphate synthase [Nicotiana benthamiana]
pepper|CA524376
pepper|TC6621 similar to TIGR_Ath1|At4g34350.1 68417.m04881 LytB family protein contains Pfam profile: PF02401 LytB protein, partial (29%)
petunia|TC395 similar to UP|Q9FEP0 (Q9FEP0) LYTB-like protein precursor, partial (63%)
potato|TC126158 similar to TIGR_Ath1|At4g34350.1 68417.m04881 LytB family protein contains Pfam profile: PF02401 LytB protein, partial (92%)
rice|TC248935 Oryza sativa (japonica cultivar-group) cDNA clone:J013000J09, full insert sequence
tobacco|NP917186 GB|AF159699.1|AAD55762.1 putative host factor [Nicotiana tabacum]
tomato|TC154048 similar to UP|Q9FEP0 (Q9FEP0) LYTB-like protein precursor, partial (93%)

>Solanaceae_Ortholog_cluster_52

arab|TC251824 UP|Q9SKU1 (Q9SKU1) Expressed protein (At2g20760/F5H14.27), complete
n_benthamiana|TC7290 similar to TIGR_Ath1|At2g20760.1 68415.m02440 expressed protein , partial (53%)
pepper|TC4996 similar to TIGR_Ath1|At2g20760.1 68415.m02440 expressed protein , partial (47%)
petunia|CV300092 similar to UP|Q8MQI1 (Q8MQI1) SD10723p (Fragment), partial (3%)
potato|TC112672 similar to TIGR_Ath1|At2g20760.1 68415.m02440 expressed protein , partial (56%)
rice|TC249862 Oryza sativa (japonica cultivar-group) cDNA clone:J023014P04, full insert sequence
rice|TC253179 Oryza sativa (japonica cultivar-group) cDNA clone:J033117D08, full insert sequence
tobacco|NP975213 GB|AF154645.1|AF154645.1 Nicotiana tabacum clone PR26 mRNA sequence
tomato|TC155652 similar to TIGR_Ath1|At2g20760.1 68415.m02440 expressed protein , partial (35%)

>Solanaceae_Ortholog_cluster_53

arab|TC251847 UP|Q93VQ6 (Q93VQ6) At1g07080/F10K1_15, complete
n_benthamiana|CK284573 similar to UP|Q93VQ6 (Q93VQ6) At1g07080/F10K1_15, partial (58%)
pepper|TC5242 similar to UP|Q93VQ6 (Q93VQ6) At1g07080/F10K1_15, partial (64%)
petunia|CV294072 similar to UP|Q93VQ6 (Q93VQ6) At1g07080/F10K1_15, partial (18%)
petunia|CV299466 similar to UP|Q7Y1Z2 (Q7Y1Z2) 27K protein (Fragment), partial (27%)
potato|TC119990 similar to UP|Q93VQ6 (Q93VQ6) At1g07080/F10K1_15, partial (63%)
rice|TC248175 Oryza sativa (japonica cultivar-group) cDNA clone:J023102J23, full insert sequence
tobacco|BP133914 similar to UP|Q93VQ6 (Q93VQ6) At1g07080/F10K1_15, partial (50%)
tomato|TC155260 similar to UP|Q93VQ6 (Q93VQ6) At1g07080/F10K1_15, partial (63%)

>Solanaceae_Ortholog_cluster_54

arab|TC251876 F12M16.18
n_benthamiana|CN743380 weakly similar to UP|Q7XBC0 (Q7XBC0) ThiJ-like protein, partial (35%)
pepper|TC3559 weakly similar to GB|AAM91076.1|22136580|AY129490 AT3g14990/K15M2_13 {Arabidopsis thaliana;} , partial (60%)
pepper|TC5723 weakly similar to UP|Q7XBC0 (Q7XBC0) ThiJ-like protein, partial (33%)
potato|TC113934 similar to TIGR_Osa1|9629.m01145 ThiJ-like protein, partial (72%)
rice|TC251877 Oryza sativa (japonica cultivar-group) cDNA clone:001-203-H05, full insert sequence
tobacco|AJ632718
tomato|AA824747
tomato|TC166250 similar to TIGR_Osa1|9629.m01145 ThiJ-like protein, partial (33%)

>Solanaceae_Ortholog_cluster_55

arab|TC252090 UP|NDK3_ARATH (O49203) Nucleoside diphosphate kinase III, chloroplast/mitochondrial precursor  (NDK III) (NDP kinase III) (NDPK III) , complete
arab|TC253885 UP|NDK4_ARATH (Q8LAH8) Nucleoside diphosphate kinase IV, chloroplast/mitochondrial precursor  (NDK IV) (NDP kinase IV) (NDPK IV) (Nucleoside diphosphate kinase 4) , complete
n_benthamiana|TC8266 similar to UP|NDK4_SPIOL (Q8RXA8) Nucleoside diphosphate kinase IV, chloroplast precursor  (NDK IV) (NDP kinase IV) (NDPK IV) (Nucleoside diphosphate kinase III) , partial (86%)
pepper|TC4143 similar to UP|NDK4_SPIOL (Q8RXA8) Nucleoside diphosphate kinase IV, chloroplast precursor  (NDK IV) (NDP kinase IV) (NDPK IV) (Nucleoside diphosphate kinase III) , complete
petunia|CV299575 homologue to UP|NDK3_ARATH (O49203) Nucleoside diphosphate kinase III, chloroplast/mitochondrial precursor  (NDK III) (NDP kinase III) (NDPK III) , partial (27%)
potato|TC126426 similar to TIGR_Ath1|At4g11010.1 68417.m01790 nucleoside diphosphate kinase 3, mitochondrial (NDK3) identical to Nucleoside diphosphate kinase III, mitochondrial precursor  (NDK III) (NDP kinase III) (NDPK III) (SP:O49203) [Arabidopsis thaliana]; contains Pfam PF00334 : Nucleoside diphosphate kinase domain;, partial (85%)
rice|TC250589 Oryza sativa (japonica cultivar-group) cDNA clone:001-040-G07, full insert sequence
tobacco|CV021684
tomato|TC162346 similar to TIGR_Ath1|At4g11010.1 68417.m01790 nucleoside diphosphate kinase 3, mitochondrial (NDK3) identical to Nucleoside diphosphate kinase III, mitochondrial precursor  (NDK III) (NDP kinase III) (NDPK III) (SP:O49203) [Arabidopsis thaliana]; contains Pfam PF00334 : Nucleoside diphosphate kinase domain;, partial (84%)

>Solanaceae_Ortholog_cluster_56

arab|TC252138 UP|R17A_ARATH (P49205) 40S ribosomal protein S17-1, complete
arab|TC252536 GB|AAM65790.1|21593823|AY088250 40S ribosomal protein S17-3 {Arabidopsis thaliana;} , complete
n_benthamiana|TC8171 homologue to GB|AAD50774.1|5758304|AF161704 40S ribosomal protein S17 {Lycopersicon esculentum;} , partial (98%)
pepper|TC3758 UP|Q6RJY3 (Q6RJY3) 40S ribosomal protein S17, complete
petunia|TC1189 homologue to GB|AAD50774.1|5758304|AF161704 40S ribosomal protein S17 {Lycopersicon esculentum;} , complete
potato|TC127629 homologue to GB|AAD50774.1|5758304|AF161704 40S ribosomal protein S17 {Lycopersicon esculentum;} , complete
rice|TC248781 UP|Q7XEQ3 (Q7XEQ3) Contains similarity to 40S ribosomal protein S17, complete
tobacco|TC1345 homologue to GB|AAD50774.1|5758304|AF161704 40S ribosomal protein S17 {Lycopersicon esculentum;} , partial (98%)
tomato|TC162975 homologue to GB|AAD50774.1|5758304|AF161704 40S ribosomal protein S17 {Lycopersicon esculentum;} , complete

>Solanaceae_Ortholog_cluster_57

arab|TC252180 UP|PT2B_ARATH (P46032) Peptide transporter PTR2-B (Histidine transporting protein), complete
n_benthamiana|TC7164 similar to TIGR_Ath1|At1g22540.1 68414.m02815 proton-dependent oligopeptide transport (POT) family protein contains Pfam profile: PF00854 POT family, partial (75%)
pepper|BM067324
petunia|CV293465 similar to UP|Q9ZTX4 (Q9ZTX4) LeOPT1, partial (23%)
potato|TC121756 homologue to UP|Q9ZTX4 (Q9ZTX4) LeOPT1, complete
rice|TC263993 UP|Q93VE2 (Q93VE2) Peptide transporter, complete
rice|TC263995 UP|Q93VE2 (Q93VE2) Peptide transporter, partial (63%)
tobacco|BP136783 homologue to UP|Q9ZTX4 (Q9ZTX4) LeOPT1, partial (21%)
tomato|TC164337 UP|Q9ZTX4 (Q9ZTX4) LeOPT1, complete

>Solanaceae_Ortholog_cluster_58

arab|TC252190 UP|AP3_ARATH (P35632) Floral homeotic protein APETALA3, complete
n_benthamiana|NP959642 GB|AY577817.1|AAS88996.1 TM6 protein [Nicotiana benthamiana]
pepper|TC6358 homologue to UP|MAD1_PETHY (Q07472) Floral homeotic protein PMADS 1 (Green petal homeotic protein), partial (52%)
petunia|TC398 UP|MAD1_PETHY (Q07472) Floral homeotic protein PMADS 1 (Green petal homeotic protein), partial (98%)
potato|CV505838
potato|TC130795 UP|Q41417 (Q41417) Deficiens analogue, complete
rice|TC265921 UP|Q9ZPM9 (Q9ZPM9) MADS box protein, complete
tobacco|NP917483 GB|X96428.1|CAA65288.1 MADS-box protein [Nicotiana tabacum]
tomato|TC154541 homologue to UP|Q41417 (Q41417) Deficiens analogue, complete

>Solanaceae_Ortholog_cluster_59

arab|TC252342 homologue to gb|M16859.1|SOYMTRGEA Soybean 18S ribosomal RNA gene, partial (78%)
n_benthamiana|TC9358 gb|U82638.1|NTU82638 Nicotiana tabacum small subunit ribosomal RNA gene, mitochondrial gene for mitochondrial RNA, complete sequence, partial (79%)
pepper|CA520408
pepper|TC4255 homologue to gb|AF194001.1| Crossosoma bigelovii small subunit ribosomal RNA (mtSSU) gene, partial sequence; mitochondrial gene for mitochondrial product, partial (52%)
petunia|CV298147 homologue to gb|M16859.1|SOYMTRGEA Soybean 18S ribosomal RNA gene, partial (23%)
potato|TC111758 gb|U82638.1|NTU82638 Nicotiana tabacum small subunit ribosomal RNA gene, mitochondrial gene for mitochondrial RNA, complete sequence, partial (94%)
rice|TC260991 emb|Z14059.1|MISCREPU3 S.cereale mitochondrion fMet, 18S, 5S repeat unit DNA, partial (50%)
tobacco|BP533038
tomato|TC153705 homologue to gb|M16859.1|SOYMTRGEA Soybean 18S ribosomal RNA gene, partial (65%)

>Solanaceae_Ortholog_cluster_60

arab|TC252686 UP|R22B_ARATH (Q9M9W1) 60S ribosomal protein L22-2, complete
n_benthamiana|TC10531 similar to TIGR_Ath1|At3g05560.1 68416.m00613 60S ribosomal protein L22-2 (RPL22B) identical to 60S ribosomal protein L22-2 SP:Q9M9W1 from [Arabidopsis thaliana], partial (92%)
n_benthamiana|TC8145 similar to TIGR_Ath1|At3g49260.1 68416.m05383 calmodulin-binding family protein low similarity to SF16 protein [Helianthus annuus] GI:560150; contains Pfam profile PF00612: IQ calmodulin-binding motif, partial (28%)
pepper|TC3576 similar to TIGR_Ath1|At3g05560.1 68416.m00613 60S ribosomal protein L22-2 (RPL22B) identical to 60S ribosomal protein L22-2 SP:Q9M9W1 from [Arabidopsis thaliana], partial (91%)
petunia|CV299644 similar to UP|R22B_ARATH (Q9M9W1) 60S ribosomal protein L22-2, partial (86%)
potato|TC126339 homologue to UP|F16Q_SOLTU (P46276) Fructose-1,6-bisphosphatase, cytosolic  (D-fructose-1,6-bisphosphate 1-phosphohydrolase) (FBPase) (CY-F1) , partial (64%)
rice|TC248246 homologue to UP|Q762A6 (Q762A6) BRI1-KD interacting protein 108, partial (89%)
tobacco|TC1308 similar to TIGR_Osa1|9635.m04809 Ribosomal L22e protein family, partial (86%)
tomato|TC153800 similar to TIGR_Ath1|At3g05560.1 68416.m00613 60S ribosomal protein L22-2 (RPL22B) identical to 60S ribosomal protein L22-2 SP:Q9M9W1 from [Arabidopsis thaliana], partial (92%)

>Solanaceae_Ortholog_cluster_61

arab|TC252761 UP|PS22_ARATH (O24633) Proteasome subunit beta type 2-2  (20S proteasome alpha subunit D2) , complete
arab|TC253388 UP|PS21_ARATH (O23714) Proteasome subunit beta type 2-1  (20S proteasome alpha subunit D1) , complete
n_benthamiana|TC9243 similar to TIGR_Ath1|At3g22630.1 68416.m02857 20S proteasome beta subunit D (PBD1) (PRGB) identical to GB:CAA74026 from [Arabidopsis thaliana] ( FEBS Lett. (1997) 416 (3), 281-285); identical to cDNA proteasome subunit prgb GI:2511589, partial (97%)
pepper|TC4639 similar to TIGR_Ath1|At3g22630.1 68416.m02857 20S proteasome beta subunit D (PBD1) (PRGB) identical to GB:CAA74026 from [Arabidopsis thaliana] ( FEBS Lett. (1997) 416 (3), 281-285); identical to cDNA proteasome subunit prgb GI:2511589, partial (97%)
petunia|CV293388 similar to UP|PS21_ARATH (O23714) Proteasome subunit beta type 2-1  (20S proteasome alpha subunit D1) , partial (44%)
potato|TC121434 similar to TIGR_Ath1|At3g22630.1 68416.m02857 20S proteasome beta subunit D (PBD1) (PRGB) identical to GB:CAA74026 from [Arabidopsis thaliana] ( FEBS Lett. (1997) 416 (3), 281-285); identical to cDNA proteasome subunit prgb GI:2511589, partial (96%)
rice|TC262579 UP|Q851D9 (Q851D9) 20S proteasome beta 4 subunit, complete
tobacco|TC1942 similar to TIGR_Ath1|At3g22630.1 68416.m02857 20S proteasome beta subunit D (PBD1) (PRGB) identical to GB:CAA74026 from [Arabidopsis thaliana] ( FEBS Lett. (1997) 416 (3), 281-285); identical to cDNA proteasome subunit prgb GI:2511589, partial (82%)
tomato|TC162723 similar to TIGR_Ath1|At3g22630.1 68416.m02857 20S proteasome beta subunit D (PBD1) (PRGB) identical to GB:CAA74026 from [Arabidopsis thaliana] ( FEBS Lett. (1997) 416 (3), 281-285); identical to cDNA proteasome subunit prgb GI:2511589, partial (97%)

>Solanaceae_Ortholog_cluster_62

arab|TC252802 UP|Q94EH1 (Q94EH1) At2g20120/T2G17.8, complete
arab|TC273132 homologue to UP|Q94EH1 (Q94EH1) At2g20120/T2G17.8, partial (95%)
n_benthamiana|TC8585 similar to UP|Q94EH1 (Q94EH1) At2g20120/T2G17.8, partial (89%)
pepper|TC6821 similar to UP|Q94EH1 (Q94EH1) At2g20120/T2G17.8, partial (73%)
petunia|CV297671 similar to UP|Q94EH1 (Q94EH1) At2g20120/T2G17.8, partial (24%)
potato|TC126353 similar to UP|Q94EH1 (Q94EH1) At2g20120/T2G17.8, partial (90%)
rice|TC266680 Oryza sativa (japonica cultivar-group) cDNA clone:001-024-D01, full insert sequence
tobacco|BP136903
tomato|AI772311 similar to GP|15294266|gb At2g20120/T2G17.8 {Arabidopsis thaliana}, partial (65%)

>Solanaceae_Ortholog_cluster_63

arab|TC252889 weakly similar to UP|DHAP_HUMAN (P30838) Aldehyde dehydrogenase, dimeric NADP-preferring  (ALDH class 3) (ALDHIII) , partial (52%)
arab|TC253792 UP|Q8W033 (Q8W033) Aldehyde dehydrogenase  , complete
n_benthamiana|TC10132 similar to UP|Q8VXQ2 (Q8VXQ2) Aldehyde dehydrogenase  , partial (62%)
pepper|TC7219 similar to UP|Q8VXQ2 (Q8VXQ2) Aldehyde dehydrogenase  , partial (43%)
petunia|CV298932 weakly similar to UP|Q71LY7 (Q71LY7) Aldehyde dehydrogenase, partial (26%)
potato|TC127738 similar to UP|Q8VXQ2 (Q8VXQ2) Aldehyde dehydrogenase  , partial (89%)
rice|TC249799 Oryza sativa (japonica cultivar-group) cDNA clone:001-038-E07, full insert sequence
tobacco|BP134999 similar to UP|Q8VXQ2 (Q8VXQ2) Aldehyde dehydrogenase  (EC 1.2.1.3), partial (22%)
tomato|TC162363 similar to UP|Q8VXQ2 (Q8VXQ2) Aldehyde dehydrogenase  , partial (87%)

>Solanaceae_Ortholog_cluster_64

arab|TC252927 UP|Q8VY95 (Q8VY95) Ferredoxin-NADP+ reductase-like protein, complete
n_benthamiana|TC9662 homologue to UP|FENS_TOBAC (O04397) Ferredoxin--NADP reductase, root-type isozyme, chloroplast precursor  (FNR) , complete
pepper|TC6059 homologue to UP|FENS_TOBAC (O04397) Ferredoxin--NADP reductase, root-type isozyme, chloroplast precursor  (FNR) , partial (54%)
petunia|CV298110 homologue to UP|FENS_TOBAC (O04397) Ferredoxin--NADP reductase, root-type isozyme, chloroplast precursor  (FNR) , partial (46%)
potato|TC112953 homologue to UP|FENS_TOBAC (O04397) Ferredoxin--NADP reductase, root-type isozyme, chloroplast precursor  (FNR) , complete
rice|TC251448 UP|FENT_ORYSA (O23877) Ferredoxin--NADP reductase, embryo isozyme, chloroplast precursor  (FNR) , complete
rice|TC252235 UP|FENS_ORYSA (P41345) Ferredoxin--NADP reductase, root isozyme, chloroplast precursor  (FNR) , complete
tobacco|TC1227 ferredoxin-NADP oxidoreductase [Nicotiana tabacum]
tomato|TC154239 homologue to UP|FENS_TOBAC (O04397) Ferredoxin--NADP reductase, root-type isozyme, chloroplast precursor  (FNR) , complete

>Solanaceae_Ortholog_cluster_65

arab|TC253006 UP|ETR1_ARATH (P49333) Ethylene receptor  , complete
n_benthamiana|CK292588 homologue to UP|ETR1_LYCES (Q41342) Ethylene receptor 1  (LeETR1) , partial (26%)
petunia|NP1240007 ethylene receptor [Petunia x hybrida]
petunia|TC1164 UP|Q8W2M9 (Q8W2M9) Ethylene receptor, complete
potato|TC120336 UP|Q9ZTK9 (Q9ZTK9) Ethylene receptor homolog, complete
rice|TC251105 UP|O24176 (O24176) Ethylene responsive factor, complete
tobacco|NP917404 GB|AF022727.1|AAB97160.1 ethylene receptor ETR1 homolog [Nicotiana tabacum]
tomato|TC156201 UP|ETR1_LYCES (Q41342) Ethylene receptor 1  (LeETR1) , complete
tomato|TC157432 UP|ETR2_LYCES (O49187) Ethylene receptor 2  (LeETR2) , complete

>Solanaceae_Ortholog_cluster_66

arab|TC253025 UP|4CL3_ARATH (Q9S777) 4-coumarate--CoA ligase 3  (4CL 3) (4-coumaroyl-CoA synthase 3) , complete
n_benthamiana|CK299019 homologue to UP|4CL1_TOBAC (O24145) 4-coumarate--CoA ligase 1  (4CL 1) (4-coumaroyl-CoA synthase 1) , partial (51%)
pepper|TC4346 homologue to UP|Q9FQY7 (Q9FQY7) 4-coumarate:coenzyme A ligase, complete
petunia|CV298807 homologue to UP|Q42943 (Q42943) 4-coumarate:coenzyme A ligase  , partial (37%)
potato|TC126521 UP|4CL2_SOLTU (P31685) 4-coumarate--CoA ligase 2  (4CL 2) (4-coumaroyl-CoA synthase 2) , complete
rice|TC249949 homologue to UP|Q6Q297 (Q6Q297) 4-coumarate coenzyme A ligase, partial (95%)
rice|TC250311 Oryza sativa (japonica cultivar-group) cDNA clone:J013096G06, full insert sequence
tobacco|TC1558 UP|4CL1_TOBAC (O24145) 4-coumarate--CoA ligase 1  (4CL 1) (4-coumaroyl-CoA synthase 1) , complete
tomato|TC154249 homologue to UP|4CL1_SOLTU (P31684) 4-coumarate--CoA ligase 1  (4CL 1) (4-coumaroyl-CoA synthase 1) , complete

>Solanaceae_Ortholog_cluster_67

arab|TC253128 weakly similar to UP|O43809 (O43809) Pre-mRNA cleavage factor I 25 kDa subunit (Cleavage and polyadenylation specific factor 5, 25 kD subunit), partial (75%)
n_benthamiana|CK283732 similar to TIGR_Ath1|At4g25550.1 68417.m03683 expressed protein , partial (72%)
pepper|CO775983
petunia|CV299439 weakly similar to UP|O43809 (O43809) Pre-mRNA cleavage factor I 25 kDa subunit (Cleavage and polyadenylation specific factor 5, 25 kD subunit), partial (38%)
potato|TC120665 similar to TIGR_Ath1|At4g25550.1 68417.m03683 expressed protein , partial (96%)
potato|TC121031 similar to TIGR_Ath1|At4g25550.1 68417.m03683 expressed protein , partial (98%)
rice|TC276305 Oryza sativa (japonica cultivar-group) cDNA clone:001-038-G07, full insert sequence
tomato|TC156269 similar to TIGR_Ath1|At4g25550.1 68417.m03683 expressed protein , complete
tomato|TC167239 similar to TIGR_Ath1|At4g25550.1 68417.m03683 expressed protein , partial (95%)

>Solanaceae_Ortholog_cluster_68

arab|TC253239 UP|Q9FG35 (Q9FG35) Emb|CAB82953.1, complete
arab|TC267915 similar to UP|Q9FG35 (Q9FG35) Emb|CAB82953.1, partial (64%)
n_benthamiana|CK293993 similar to UP|Q9FG35 (Q9FG35) Emb|CAB82953.1, partial (23%)
pepper|CO911147
petunia|CV300089 similar to UP|Q9FG35 (Q9FG35) Emb|CAB82953.1, partial (14%)
potato|TC117362 similar to UP|Q9FG35 (Q9FG35) Emb|CAB82953.1, partial (39%)
rice|TC254493 Oryza sativa (japonica cultivar-group) cDNA clone:J013128B19, full insert sequence
tobacco|BP527685
tomato|TC155619 similar to UP|Q9FG35 (Q9FG35) Emb|CAB82953.1, partial (56%)

>Solanaceae_Ortholog_cluster_69

arab|TC253696 UP|Q9FJ43 (Q9FJ43) Magnesium chelatase subunit of protochlorophyllide reductase, complete
arab|TC271111 UP|CHLI_ARATH (P16127) Magnesium-chelatase subunit chlI, chloroplast precursor  (Mg-protoporphyrin IX chelatase) (Protein CS/CH-42) , complete
n_benthamiana|TC9141 homologue to UP|CHLI_TOBAC (O22436) Magnesium-chelatase subunit chlI, chloroplast precursor  (Mg-protoporphyrin IX chelatase) , partial (74%)
pepper|TC4505 homologue to UP|Q9FES7 (Q9FES7) Sulfur, partial (50%)
petunia|TC648 homologue to UP|CHLI_TOBAC (O22436) Magnesium-chelatase subunit chlI, chloroplast precursor  (Mg-protoporphyrin IX chelatase) , partial (49%)
potato|TC119453 homologue to UP|Q9FES7 (Q9FES7) Sulfur, complete
rice|TC249945 homologue to UP|CHLI_SOYBN (P93162) Magnesium-chelatase subunit chlI, chloroplast precursor  (Mg-protoporphyrin IX chelatase) , partial (81%)
tobacco|TC1477 UP|CHLI_TOBAC (O22436) Magnesium-chelatase subunit chlI, chloroplast precursor  (Mg-protoporphyrin IX chelatase) , complete
tomato|TC162337 homologue to UP|Q9FES7 (Q9FES7) Sulfur, complete

>Solanaceae_Ortholog_cluster_70

arab|TC254088 UP|Q9FGS0 (Q9FGS0) RNA-binding protein-like (AT5g50250/K6A12_11), complete
arab|TC269100 UP|ROC3_ARATH (Q04836) 31 kDa ribonucleoprotein, chloroplast precursor (RNA-binding protein RNP-T) (RNA-binding protein 1/2/3) (AtRBP33) (RNA-binding protein cp31), partial (95%)
n_benthamiana|TC9142 homologue to UP|ROC3_NICSY (P19682) 28 kDa ribonucleoprotein, chloroplast precursor (28RNP), complete
pepper|TC3909 similar to UP|ROC3_NICSY (P19682) 28 kDa ribonucleoprotein, chloroplast precursor (28RNP), partial (51%)
petunia|CV297921
potato|TC119712 homologue to UP|ROC3_NICSY (P19682) 28 kDa ribonucleoprotein, chloroplast precursor (28RNP), partial (87%)
rice|TC276583 homologue to UP|Q41834 (Q41834) Nucleic acid-binding protein precursor, partial (71%)
tobacco|TC1569 homologue to UP|ROC3_NICSY (P19682) 28 kDa ribonucleoprotein, chloroplast precursor (28RNP), partial (27%)
tomato|TC154234 homologue to UP|ROC3_NICSY (P19682) 28 kDa ribonucleoprotein, chloroplast precursor (28RNP), partial (82%)

>Solanaceae_Ortholog_cluster_71

arab|TC254168 UP|Q8LBD3 (Q8LBD3) Cytochrome-b5 reductase-like protein, complete
n_benthamiana|CK285269 similar to UP|Q8LBD3 (Q8LBD3) Cytochrome-b5 reductase-like protein, partial (77%)
pepper|TC4053 similar to UP|Q8LBD3 (Q8LBD3) Cytochrome-b5 reductase-like protein, partial (91%)
petunia|CV295720 similar to UP|Q8LBD3 (Q8LBD3) Cytochrome-b5 reductase-like protein, partial (66%)
potato|TC121542 similar to UP|Q8LBD3 (Q8LBD3) Cytochrome-b5 reductase-like protein, partial (95%)
rice|TC269600 Oryza sativa (japonica cultivar-group) cDNA clone:001-012-E03, full insert sequence
tobacco|BP135556 similar to UP|Q8LBD3 (Q8LBD3) Cytochrome-b5 reductase-like protein, partial (10%)
tobacco|BP534284
tomato|TC155305 similar to UP|Q8LBD3 (Q8LBD3) Cytochrome-b5 reductase-like protein, partial (78%)

>Solanaceae_Ortholog_cluster_72

arab|TC254280 homologue to UP|GAE1_ARATH (Q42605) UDP-glucose 4-epimerase  (Galactowaldenase) (UDP-galactose 4-epimerase) , complete
arab|TC270837 UP|GAE1_ARATH (Q42605) UDP-glucose 4-epimerase  (Galactowaldenase) (UDP-galactose 4-epimerase) , complete
n_benthamiana|TC10092 homologue to UP|Q6XP48 (Q6XP48) UDP-Glc-4-epimerase  , complete
pepper|TC5646 homologue to UP|Q6XP48 (Q6XP48) UDP-Glc-4-epimerase  , partial (42%)
petunia|CV293500 homologue to UP|Q6XP48 (Q6XP48) UDP-Glc-4-epimerase  , partial (32%)
petunia|CV300065 homologue to UP|Q6XP48 (Q6XP48) UDP-Glc-4-epimerase  , partial (12%)
potato|TC127269 UP|Q6XP48 (Q6XP48) UDP-Glc-4-epimerase  , complete
tobacco|CV017110
tomato|TC162440 homologue to UP|Q6XP48 (Q6XP48) UDP-Glc-4-epimerase  , complete

>Solanaceae_Ortholog_cluster_73

arab|TC254548 GB|AAL49941.1|17979249|AY070475 AT3g04610/F7O18_9 {Arabidopsis thaliana;} , complete
n_benthamiana|CK282689 similar to GB|AAL49941.1|17979249|AY070475 AT3g04610/F7O18_9 {Arabidopsis thaliana;} , partial (13%)
n_benthamiana|CN746456 similar to GB|AAL49941.1|17979249|AY070475 AT3g04610/F7O18_9 {Arabidopsis thaliana;} , partial (29%)
pepper|TC5929 similar to GB|AAL49941.1|17979249|AY070475 AT3g04610/F7O18_9 {Arabidopsis thaliana;} , partial (23%)
petunia|CV301266 similar to GB|AAL49941.1|17979249|AY070475 AT3g04610/F7O18_9 {Arabidopsis thaliana;} , partial (12%)
potato|TC127064 similar to GB|AAL49941.1|17979249|AY070475 AT3g04610/F7O18_9 {Arabidopsis thaliana;} , partial (44%)
rice|TC278102 Oryza sativa (japonica cultivar-group) cDNA clone:J013114H09, full insert sequence
tobacco|BP531724
tomato|TC163186 similar to GB|AAL49941.1|17979249|AY070475 AT3g04610/F7O18_9 {Arabidopsis thaliana;} , partial (54%)

>Solanaceae_Ortholog_cluster_74

arab|TC256222 UP|Q9SCX4 (Q9SCX4) Elongation factor 1B alpha-subunit, complete
arab|TC261096 UP|Q9SCX3 (Q9SCX3) Elongation factor 1B alpha-subunit, complete
n_benthamiana|TC8738 similar to TIGR_Ath1|At5g19510.1 68418.m02324 elongation factor 1B alpha-subunit 2 (eEF1Balpha2) identical to elongation factor 1B alpha-subunit [Arabidopsis thaliana] GI:6686821, partial (80%)
pepper|TC3331 similar to TIGR_Ath1|At5g19510.1 68418.m02324 elongation factor 1B alpha-subunit 2 (eEF1Balpha2) identical to elongation factor 1B alpha-subunit [Arabidopsis thaliana] GI:6686821, partial (96%)
petunia|TC1345 similar to UP|EF1D_ORYSA (P29545) Elongation factor 1-beta' (EF-1-beta'), partial (47%)
potato|TC112109 similar to TIGR_Ath1|At5g12110.1 68418.m01422 elongation factor 1B alpha-subunit 1 (eEF1Balpha1) identical to elongation factor 1B alpha-subunit [Arabidopsis thaliana] GI:6686819, partial (91%)
rice|TC262002 UP|EF1D_ORYSA (P29545) Elongation factor 1-beta' (EF-1-beta'), partial (98%)
tobacco|TC1093 similar to TIGR_Ath1|At5g19510.1 68418.m02324 elongation factor 1B alpha-subunit 2 (eEF1Balpha2) identical to elongation factor 1B alpha-subunit [Arabidopsis thaliana] GI:6686821, partial (98%)
tomato|TC161946 similar to TIGR_Ath1|At5g12110.1 68418.m01422 elongation factor 1B alpha-subunit 1 (eEF1Balpha1) identical to elongation factor 1B alpha-subunit [Arabidopsis thaliana] GI:6686819, partial (91%)

>Solanaceae_Ortholog_cluster_75

arab|TC256342 homologue to UP|Q9M206 (Q9M206) Transport protein subunit-like, complete
n_benthamiana|TC10611 similar to UP|Q9M206 (Q9M206) Transport protein subunit-like, partial (83%)
pepper|TC4044 similar to UP|Q9M206 (Q9M206) Transport protein subunit-like, partial (83%)
pepper|TC4045 similar to UP|Q9M206 (Q9M206) Transport protein subunit-like, partial (83%)
potato|TC126766 similar to UP|Q9M206 (Q9M206) Transport protein subunit-like, partial (83%)
rice|BI806884 homologue to GP|15528732|dbj| P0697C12.13 {Oryza sativa (japonica cultivar-group)}, partial (70%)
rice|TC251398 Oryza sativa (japonica cultivar-group) cDNA clone:001-033-C02, full insert sequence
tobacco|CV019194
tomato|TC162066 similar to UP|Q9M206 (Q9M206) Transport protein subunit-like, partial (83%)

>Solanaceae_Ortholog_cluster_76

arab|TC260977 homologue to emb|X02559.1|MIOBRN26 Oenothera berteriana mitochondrial gene for 26S ribosomal RNA, partial (84%)
n_benthamiana|TC8854 homologue to emb|X02559.1|MIOBRN26 Oenothera berteriana mitochondrial gene for 26S ribosomal RNA, partial (21%)
n_benthamiana|TC9549 homologue to emb|Z11889.1|MITTARRNG T.aestivum mitochondrion rrn26 gene for rRNA large subunit (26S), partial (14%)
pepper|TC3623 homologue to emb|Z11889.1|MITTARRNG T.aestivum mitochondrion rrn26 gene for rRNA large subunit (26S), partial (14%)
petunia|TC1045 emb|X02559.1|MIOBRN26 Oenothera berteriana mitochondrial gene for 26S ribosomal RNA, partial (16%)
potato|TC126784 homologue to emb|Z11889.1|MITTARRNG T.aestivum mitochondrion rrn26 gene for rRNA large subunit (26S), partial (32%)
rice|TC247966 Oryza sativa (japonica cultivar-group) cDNA clone:001-017-E03, full insert sequence
tobacco|TC1542 homologue to emb|Z11889.1|MITTARRNG T.aestivum mitochondrion rrn26 gene for rRNA large subunit (26S), partial (10%)
tomato|TC162180 homologue to emb|X02559.1|MIOBRN26 Oenothera berteriana mitochondrial gene for 26S ribosomal RNA, partial (77%)

>Solanaceae_Ortholog_cluster_77

arab|TC260986 UP|ENO_ARATH (P25696) Enolase  (2-phosphoglycerate dehydratase) (2-phospho-D-glycerate hydro-lyase) , complete
n_benthamiana|TC9303 homologue to UP|ENO_LYCES (P26300) Enolase  (2-phosphoglycerate dehydratase) (2-phospho-D-glycerate hydro-lyase) , complete
pepper|TC3263 homologue to UP|ENO_LYCES (P26300) Enolase  (2-phosphoglycerate dehydratase) (2-phospho-D-glycerate hydro-lyase) , complete
petunia|TC620 homologue to UP|ENO_LYCES (P26300) Enolase  (2-phosphoglycerate dehydratase) (2-phospho-D-glycerate hydro-lyase) , partial (71%)
potato|TC112026 homologue to UP|ENO_LYCES (P26300) Enolase  (2-phosphoglycerate dehydratase) (2-phospho-D-glycerate hydro-lyase) , complete
rice|TC248861 UP|Q7XBE4 (Q7XBE4) Enolase  , complete
rice|TC262199 UP|Q7XBE4 (Q7XBE4) Enolase  , complete
tobacco|CN824901
tomato|TC153824 UP|ENO_LYCES (P26300) Enolase  (2-phosphoglycerate dehydratase) (2-phospho-D-glycerate hydro-lyase) , complete

>Solanaceae_Ortholog_cluster_78

arab|TC260990 UP|TI11_ARATH (P25818) Aquaporin TIP1.1 (Tonoplast intrinsic protein 1.1) (Gamma-tonoplast intrinsic protein) (Gamma-TIP) (Aquaporin-TIP) (Tonoplast intrinsic protein, root-specific RB7), complete
arab|TC270605 UP|TI12_ARATH (Q41963) Aquaporin TIP1.2 (Tonoplast intrinsic protein 1.2) (Gamma-tonoplast intrinsic protein 2) (Gamma-TIP2) (Salt-stress induced tonoplast intrinsic protein), complete
n_benthamiana|TC7023 homologue to UP|Q9ZR68 (Q9ZR68) Aquaporin 1, complete
pepper|TC3380 similar to UP|Q9ZR68 (Q9ZR68) Aquaporin 1, partial (98%)
petunia|TC188 UP|Q8W1A5 (Q8W1A5) Aquaporin-like protein, complete
potato|TC119049 homologue to UP|Q9ZR68 (Q9ZR68) Aquaporin 1, complete
rice|TC261902 UP|TIP1_ORYSA (P50156) Probable aquaporin TIP-type 1 (Tonoplast intrinsic protein gamma) (Gamma TIP), complete
tobacco|TC1165 UP|Q9ZR68 (Q9ZR68) Aquaporin 1, complete
tomato|TC153919 homologue to UP|Q9ZR68 (Q9ZR68) Aquaporin 1, complete

>Solanaceae_Ortholog_cluster_79

arab|TC261034 UP|EFTU_ARATH (P17745) Elongation factor Tu, chloroplast precursor (EF-Tu), complete
n_benthamiana|TC8618 UP|EFTU_TOBAC (P41342) Elongation factor Tu, chloroplast precursor (EF-Tu), partial (98%)
pepper|TC5584 homologue to UP|Q43364 (Q43364) Chloroplast elongation factor TuB(EF-TuB) precursor, partial (37%)
petunia|CV298201 homologue to UP|EFTM_ARATH (Q9ZT91) Elongation factor Tu, mitochondrial precursor, partial (27%)
potato|TC119433 homologue to UP|Q43364 (Q43364) Chloroplast elongation factor TuB(EF-TuB) precursor, partial (96%)
potato|TC119434 homologue to UP|EFTU_TOBAC (P41342) Elongation factor Tu, chloroplast precursor (EF-Tu), complete
rice|TC262388 UP|Q6ZI53 (Q6ZI53) Translational elongation factor Tu, complete
tobacco|TC2686 UP|EFTU_TOBAC (P41342) Elongation factor Tu, chloroplast precursor (EF-Tu), complete
tomato|TC162750 homologue to UP|Q43364 (Q43364) Chloroplast elongation factor TuB(EF-TuB) precursor, partial (94%)

>Solanaceae_Ortholog_cluster_80

arab|TC261035 homologue to UP|O64461 (O64461) Aluminum-induced, partial (98%)
n_benthamiana|TC7542 similar to UP|Q94KH9 (Q94KH9) Aluminium induced protein, partial (97%)
pepper|TC4678 similar to UP|Q6UK15 (Q6UK15) Al-induced protein, complete
petunia|TC241 similar to UP|Q6UK15 (Q6UK15) Al-induced protein, complete
potato|TC119202 similar to UP|Q6UK15 (Q6UK15) Al-induced protein, complete
rice|TC262140 homologue to UP|Q43661 (Q43661) Wali7 protein (Fragment), partial (85%)
rice|TC262141 homologue to UP|Q43661 (Q43661) Wali7 protein (Fragment), partial (82%)
tobacco|TC1457 Nicotiana tabacum clone PR58 mRNA sequence
tomato|TC162023 similar to UP|Q6UK15 (Q6UK15) Al-induced protein, complete

>Solanaceae_Ortholog_cluster_81

arab|TC261045 UP|RBS2_ARATH (P10796) Ribulose bisphosphate carboxylase small chain 1B, chloroplast precursor  (RuBisCO small subunit 1B) , complete
n_benthamiana|TC6979 homologue to UP|RBS8_NICPL (P26573) Ribulose bisphosphate carboxylase small chain 8B, chloroplast precursor  (RuBisCO small subunit 8B) , complete
pepper|TC3212 UP|RBS_CAPAN (O65349) Ribulose bisphosphate carboxylase small chain, chloroplast precursor  (RuBisCO small subunit) , complete
petunia|TC13 UP|RBS2_PETHY (P04715) Ribulose bisphosphate carboxylase small chain SSU11A, chloroplast precursor  (RuBisCO small subunit SSU11A) , complete
potato|TC125814 UP|RBSA_SOLTU (P26575) Ribulose bisphosphate carboxylase small chain 2A, chloroplast precursor  (RuBisCO small subunit 2A) , complete
rice|TC248376 UP|Q6SYB2 (Q6SYB2) Ribulose-1,5-bisphosphate carboxylase/oxygenase small subunit, complete
rice|TC261430 UP|RBS3_ORYSA (P18567) Ribulose bisphosphate carboxylase small chain C, chloroplast precursor  (RuBisCO small subunit C) , complete
tobacco|TC903 homologue to UP|RBS1_NICSY (P22433) Ribulose bisphosphate carboxylase small chain S41, chloroplast precursor  (RuBisCO small subunit S41) , complete
tomato|TC161766 UP|RBS3_LYCES (P07180) Ribulose bisphosphate carboxylase small chain 3A/3C, chloroplast precursor  (RuBisCO small subunit 3A/3C) , complete

>Solanaceae_Ortholog_cluster_82

arab|TC261070 UP|ACBP_ARATH (P57752) Acyl-CoA-binding protein (ACBP), complete
n_benthamiana|TC9739 similar to UP|Q9SMG5 (Q9SMG5) Acyl-CoA binding protein (ACBP), partial (97%)
pepper|TC6256 homologue to UP|ACBP_RICCO (O04066) Acyl-CoA-binding protein (ACBP), complete
petunia|TC272 similar to UP|Q9SMG4 (Q9SMG4) Acyl-CoA binding protein (ACBP), complete
potato|TC126807 similar to UP|ACBP_RICCO (O04066) Acyl-CoA-binding protein (ACBP), complete
potato|TC126808 similar to UP|ACBP_RICCO (O04066) Acyl-CoA-binding protein (ACBP), complete
rice|TC263487 UP|Q8L823 (Q8L823) Acyl-CoA-binding protein, partial (91%)
tobacco|TC1221 similar to UP|Q9SMG5 (Q9SMG5) Acyl-CoA binding protein (ACBP), partial (97%)
tomato|TC154499 homologue to UP|ACBP_RICCO (O04066) Acyl-CoA-binding protein (ACBP), complete

>Solanaceae_Ortholog_cluster_83

arab|TC261131 GB|AAN33205.1|23463071|BT000830 At3g02090/F1C9_12 {Arabidopsis thaliana;} , complete
n_benthamiana|TC8679 homologue to UP|Q41444 (Q41444) Mitochondrial processing peptidase, partial (50%)
n_benthamiana|TC8802 homologue to UP|Q41444 (Q41444) Mitochondrial processing peptidase, partial (38%)
pepper|TC3724 homologue to UP|Q41444 (Q41444) Mitochondrial processing peptidase, partial (51%)
petunia|CV293611 homologue to UP|Q41444 (Q41444) Mitochondrial processing peptidase, partial (29%)
potato|TC119378 homologue to UP|Q41444 (Q41444) Mitochondrial processing peptidase, complete
rice|TC262930 Oryza sativa (japonica cultivar-group) cDNA clone:001-031-E10, full insert sequence
tobacco|BP531078
tomato|TC153750 homologue to UP|Q41444 (Q41444) Mitochondrial processing peptidase, complete

>Solanaceae_Ortholog_cluster_84

arab|TC261150 homologue to UP|Q9AR09 (Q9AR09) Ubiquitin fused to ribosomal protein L40, complete
n_benthamiana|CN748538 homologue to TIGR_Ath1|At2g36170.1 68415.m04439 ubiquitin extension protein 2 (UBQ2) / 60S ribosomal protein L40 (RPL40A) identical to GI:166930, GI:166931, complete
pepper|BM063095
petunia|CV297435 homologue to UP|Q9AR09 (Q9AR09) Ubiquitin fused to ribosomal protein L40, partial (95%)
potato|TC119870 homologue to TIGR_Ath1|At2g36170.1 68415.m04439 ubiquitin extension protein 2 (UBQ2) / 60S ribosomal protein L40 (RPL40A) identical to GI:166930, GI:166931, complete
rice|NP909574 Oryza sativa (japonica cultivar-group) cDNA clone:002-113-A02, full insert sequence
rice|TC249269 UP|Q9AR09 (Q9AR09) Ubiquitin fused to ribosomal protein L40, complete
tobacco|TC2139 homologue to TIGR_Ath1|At2g36170.1 68415.m04439 ubiquitin extension protein 2 (UBQ2) / 60S ribosomal protein L40 (RPL40A) identical to GI:166930, GI:166931, complete
tomato|TC161781 homologue to TIGR_Ath1|At2g36170.1 68415.m04439 ubiquitin extension protein 2 (UBQ2) / 60S ribosomal protein L40 (RPL40A) identical to GI:166930, GI:166931, complete

>Solanaceae_Ortholog_cluster_85

arab|TC261270 UP|PMG1_ARATH (O04499) Probable 2,3-bisphosphoglycerate-independent phosphoglycerate mutase 1  (Phosphoglyceromutase 1) (BPG-independent PGAM 1) (PGAM-I 1) , complete
arab|TC270836 UP|PMG2_ARATH (Q9M9K1) Probable 2,3-bisphosphoglycerate-independent phosphoglycerate mutase 2  (Phosphoglyceromutase 2) (BPG-independent PGAM 2) (PGAM-I 2) , complete
pepper|CK901755
petunia|TC1390 homologue to UP|Q9XE59 (Q9XE59) Phosphoglycerate mutase  , partial (40%)
potato|TC126115 UP|Q9XE59 (Q9XE59) Phosphoglycerate mutase  , complete
rice|TC262619 homologue to UP|PMGI_MAIZE (P30792) 2,3-bisphosphoglycerate-independent phosphoglycerate mutase  (Phosphoglyceromutase) (BPG-independent PGAM) (PGAM-I) , complete
rice|TC264751 Oryza sativa (japonica cultivar-group) cDNA clone:J013029A18, full insert sequence
tobacco|NP917584 GB|X70651.1|CAA49994.1 phosphoglycerate mutase [Nicotiana tabacum]
tomato|TC153843 homologue to UP|Q9XE59 (Q9XE59) Phosphoglycerate mutase  , complete

>Solanaceae_Ortholog_cluster_86

arab|TC261282 UP|SODM_ARATH (O81235) Superoxide dismutase [Mn], mitochondrial precursor  , complete
n_benthamiana|CN748432 homologue to UP|SODM_NICPL (P11796) Superoxide dismutase [Mn], mitochondrial precursor  , partial (71%)
pepper|TC4010 UP|SODM_CAPAN (O49066) Superoxide dismutase [Mn], mitochondrial precursor  , complete
petunia|CV298836 homologue to UP|SODM_NICPL (P11796) Superoxide dismutase [Mn], mitochondrial precursor  , partial (93%)
potato|TC126786 homologue to UP|SODM_NICPL (P11796) Superoxide dismutase [Mn], mitochondrial precursor  , complete
rice|TC262671 UP|Q43803 (Q43803) Manganese superoxide dismutase precursor  , complete
rice|TC262672 UP|Q43121 (Q43121) Manganese-superoxide dismutase precursor  , complete
tobacco|TC3616 UP|Q84QX4 (Q84QX4) Manganese superoxide dismutase (Fragment), complete
tomato|TC162792 homologue to UP|SODM_NICPL (P11796) Superoxide dismutase [Mn], mitochondrial precursor  , complete

>Solanaceae_Ortholog_cluster_87

arab|TC261296 UP|ATP7_ARATH (Q9SJ12) Probable ATP synthase 24 kDa subunit, mitochondrial precursor  , complete
n_benthamiana|CN748465 weakly similar to TIGR_Ath1|At2g21870.1 68415.m02598 expressed protein , partial (38%)
n_benthamiana|CN748530 similar to TIGR_Ath1|At2g21870.1 68415.m02598 expressed protein , partial (40%)
pepper|TC4587 weakly similar to TIGR_Ath1|At2g21870.1 68415.m02598 expressed protein , partial (59%)
petunia|TC1135 similar to UP|ATP7_ARATH (Q9SJ12) Probable ATP synthase 24 kDa subunit, mitochondrial precursor  , partial (45%)
potato|TC119748 weakly similar to TIGR_Ath1|At2g21870.1 68415.m02598 expressed protein , partial (95%)
rice|TC262187 Oryza sativa (japonica cultivar-group) cDNA clone:001-042-B04, full insert sequence
tobacco|TC1532 similar to TIGR_Ath1|At2g21870.1 68415.m02598 expressed protein , partial (73%)
tomato|TC153565 weakly similar to TIGR_Ath1|At2g21870.1 68415.m02598 expressed protein , partial (95%)

>Solanaceae_Ortholog_cluster_88

arab|TC261397 UP|GRP2_ARATH (Q9SVM8) Glycine-rich RNA-binding protein 2, mitochondrial precursor (AtGRP2), complete
arab|TC263003 UP|Q9LIS2 (Q9LIS2) Glycine-rich RNA binding protein-like (AT3g23830/F14O13_2), complete
n_benthamiana|TC9146 homologue to UP|O23793 (O23793) RNA binding protein, complete
pepper|TC4419 similar to UP|O23793 (O23793) RNA binding protein, partial (96%)
petunia|CV292645 similar to UP|O23793 (O23793) RNA binding protein, partial (35%)
potato|TC119553 similar to UP|O23793 (O23793) RNA binding protein, partial (92%)
rice|TC262315 UP|O24188 (O24188) OsGRP2, complete
tobacco|TC1397 UP|O23793 (O23793) RNA binding protein, complete
tomato|TC154630 similar to UP|O23793 (O23793) RNA binding protein, partial (94%)

>Solanaceae_Ortholog_cluster_89

arab|TC261444 alanine:glyoxylate aminotransferase 2 homolog
n_benthamiana|TC9726 similar to UP|ARGD_YEAST (P18544) Acetylornithine aminotransferase, mitochondrial precursor  (ACOAT) , partial (6%)
pepper|TC6488
petunia|TC1368
potato|TC127652 similar to UP|ARGD_SCHPO (O74548) Probable acetylornithine aminotransferase, mitochondrial precursor  (ACOAT) , partial (7%)
rice|TC264095 Oryza sativa (japonica cultivar-group) cDNA clone:001-010-H01, full insert sequence
tobacco|BP530852
tomato|TC156809
tomato|TC163551

>Solanaceae_Ortholog_cluster_90

arab|TC261483 UP|Q9FFD8 (Q9FFD8) Gb|AAF26981.1 (At5g16470), complete
arab|TC273533 AT3g02790/F13E7_27 [Arabidopsis thaliana]
n_benthamiana|TC9119 similar to TIGR_Osa1|9634.m04823 AT3g02790/F13E7_27, partial (93%)
pepper|TC4835 similar to TIGR_Ath1|At3g02790.1 68416.m00271 zinc finger (C2H2 type) family protein contains Pfam profile: PF00096 zinc finger, C2H2 type, partial (92%)
petunia|TC495 similar to UP|Q9FFD8 (Q9FFD8) Gb|AAF26981.1 (At5g16470), partial (81%)
potato|TC112453 similar to TIGR_Osa1|9634.m04823 AT3g02790/F13E7_27, partial (89%)
rice|TC251125 Oryza sativa (japonica cultivar-group) cDNA clone:J023133D21, full insert sequence
tobacco|TC1154 similar to TIGR_Osa1|9634.m04823 AT3g02790/F13E7_27, partial (84%)
tomato|TC161799 similar to TIGR_Osa1|9634.m04823 AT3g02790/F13E7_27, partial (89%)

>Solanaceae_Ortholog_cluster_91

arab|TC261750 GB|AAP88348.1|32815927|BT009714 At3g12630 {Arabidopsis thaliana;} , complete
n_benthamiana|TC7681 homologue to GB|AAP88348.1|32815927|BT009714 At3g12630 {Arabidopsis thaliana;} , partial (64%)
n_benthamiana|TC7682 homologue to GB|AAP88348.1|32815927|BT009714 At3g12630 {Arabidopsis thaliana;} , partial (64%)
pepper|TC3285 homologue to GB|AAP88348.1|32815927|BT009714 At3g12630 {Arabidopsis thaliana;} , partial (64%)
petunia|TC218 homologue to UP|Q6RJZ5 (Q6RJZ5) Induced stolon tip protein, partial (76%)
potato|TC119200 homologue to GB|AAP88348.1|32815927|BT009714 At3g12630 {Arabidopsis thaliana;} , partial (60%)
rice|TC263737 UP|Q9LLX1 (Q9LLX1) Multiple stress-responsive zinc-finger protein (Multiple stress-associated zinc-finger protein), complete
tobacco|BP531594
tomato|TC162117 similar to UP|Q9XHD4 (Q9XHD4) PHAP2A protein, partial (50%)

>Solanaceae_Ortholog_cluster_92

arab|TC261756 similar to UP|Q8S0P2 (Q8S0P2) Ribosomal protein L28-like, partial (96%)
n_benthamiana|TC8829 similar to TIGR_Osa1|9629.m04941 Ribosomal L28e protein family, complete
pepper|TC3803 similar to TIGR_Osa1|9629.m04941 Ribosomal L28e protein family, partial (98%)
petunia|CV299059 similar to UP|Q8S0P2 (Q8S0P2) Ribosomal protein L28-like, partial (43%)
potato|TC119684 similar to TIGR_Osa1|9629.m04941 Ribosomal L28e protein family, partial (98%)
rice|TC260918 Oryza sativa (japonica cultivar-group) cDNA clone:001-045-A03, full insert sequence
rice|TC267948 UP|Q8S0P2 (Q8S0P2) Ribosomal protein L28-like, complete
tobacco|TC1903 similar to TIGR_Osa1|9629.m04941 Ribosomal L28e protein family, partial (89%)
tomato|TC153946 similar to TIGR_Osa1|9629.m04941 Ribosomal L28e protein family, partial (98%)

>Solanaceae_Ortholog_cluster_93

arab|TC261759 GB|AAO64793.1|29028828|BT005858 At1g56700 {Arabidopsis thaliana;} , complete
n_benthamiana|TC10105 similar to TIGR_Osa1|9635.m04480 pyrrolidone-carboxylate peptidase, partial (91%)
pepper|TC5938 similar to TIGR_Osa1|9635.m04480 pyrrolidone-carboxylate peptidase, partial (91%)
petunia|TC586 similar to UP|Q8GVF6 (Q8GVF6) Pyrrolidone carboxyl peptidase-like protein, partial (60%)
potato|TC111728 similar to TIGR_Osa1|9635.m04480 pyrrolidone-carboxylate peptidase, partial (91%)
rice|TC249755 UP|Q8GVF6 (Q8GVF6) Pyrrolidone carboxyl peptidase-like protein, complete
rice|TC249756 homologue to UP|Q8GVF6 (Q8GVF6) Pyrrolidone carboxyl peptidase-like protein, partial (98%)
tobacco|BP527290
tomato|TC154886 similar to TIGR_Osa1|9635.m04480 pyrrolidone-carboxylate peptidase, partial (90%)

>Solanaceae_Ortholog_cluster_94

arab|TC261801 UP|Q9FNE2 (Q9FNE2) Glutaredoxin-like protein (AT5g40370/MPO12_80), complete
n_benthamiana|TC8152 similar to UP|GLRX_LYCES (Q9ZR41) Glutaredoxin, complete
pepper|TC4688 homologue to UP|GLRX_LYCES (Q9ZR41) Glutaredoxin, complete
petunia|TC592 homologue to UP|GLRX_LYCES (Q9ZR41) Glutaredoxin, partial (95%)
potato|TC126842 homologue to UP|GLRX_LYCES (Q9ZR41) Glutaredoxin, complete
rice|TC249631 UP|GLRX_ORYSA (P55142) Glutaredoxin, complete
tobacco|BP535360
tobacco|CV019552
tomato|TC163307 UP|GLRX_LYCES (Q9ZR41) Glutaredoxin, complete

>Solanaceae_Ortholog_cluster_95

arab|TC261821 UP|Q9SGW4 (Q9SGW4) F1N19.8, complete
n_benthamiana|TC8389 similar to UP|P82403 (P82403) 30S ribosomal protein S6, chloroplast precursor (Fragment), partial (90%)
n_benthamiana|TC8390 similar to UP|P82403 (P82403) 30S ribosomal protein S6, chloroplast precursor (Fragment), partial (90%)
pepper|CA520479
potato|TC113922 similar to UP|P82403 (P82403) 30S ribosomal protein S6, chloroplast precursor (Fragment), partial (88%)
rice|CF569138
rice|TC248152 Oryza sativa (japonica cultivar-group) cDNA clone:006-209-H08, full insert sequence
tobacco|TC2940 similar to UP|P82403 (P82403) 30S ribosomal protein S6, chloroplast precursor (Fragment), partial (90%)
tomato|TC163960 similar to UP|P82403 (P82403) 30S ribosomal protein S6, chloroplast precursor (Fragment), partial (88%)

>Solanaceae_Ortholog_cluster_96

arab|TC261955 UP|GSA2_ARATH (Q42522) Glutamate-1-semialdehyde 2,1-aminomutase 2, chloroplast precursor  (GSA 2) (Glutamate-1-semialdehyde aminotransferase 2) (GSA-AT 2) , complete
n_benthamiana|TC8537 similar to UP|GSA_TOBAC (P31593) Glutamate-1-semialdehyde 2,1-aminomutase, chloroplast precursor  (GSA) (Glutamate-1-semialdehyde aminotransferase) (GSA-AT) , complete
pepper|TC4259 homologue to UP|GSA_LYCES (Q40147) Glutamate-1-semialdehyde 2,1-aminomutase, chloroplast precursor  (GSA) (Glutamate-1-semialdehyde aminotransferase) (GSA-AT) , partial (37%)
petunia|CV297606 similar to UP|GSA_SOYBN (P45621) Glutamate-1-semialdehyde 2,1-aminomutase, chloroplast precursor  (GSA) (Glutamate-1-semialdehyde aminotransferase) (GSA-AT) , partial (7%)
potato|TC126702 homologue to UP|GSA_LYCES (Q40147) Glutamate-1-semialdehyde 2,1-aminomutase, chloroplast precursor  (GSA) (Glutamate-1-semialdehyde aminotransferase) (GSA-AT) , complete
rice|TC250487 homologue to UP|GSA_HORVU (P18492) Glutamate-1-semialdehyde 2,1-aminomutase, chloroplast precursor  (GSA) (Glutamate-1-semialdehyde aminotransferase) (GSA-AT) , partial (95%)
tobacco|NP917659 GB|X65974.1|CAA46787.1 glutamate-1-semialdehyde 2,1-aminomutase [Nicotiana tabacum]
tobacco|NP917660 GB|X65973.1|CAA46786.1 glutamate-1-semialdehyde 2,1-aminomutase [Nicotiana tabacum]
tomato|TC154774 UP|GSA_LYCES (Q40147) Glutamate-1-semialdehyde 2,1-aminomutase, chloroplast precursor  (GSA) (Glutamate-1-semialdehyde aminotransferase) (GSA-AT) , complete

>Solanaceae_Ortholog_cluster_97

arab|TC262075 GB|AAF17650.1|6573730|AC009978 T23E18.3 {Arabidopsis thaliana;} , complete
n_benthamiana|TC7014 similar to UP|PLAS_LYCES (P17340) Plastocyanin, chloroplast precursor, partial (98%)
n_benthamiana|TC7015 similar to UP|PLAS_LYCES (P17340) Plastocyanin, chloroplast precursor, partial (96%)
pepper|TC3424 similar to UP|PLAS_LYCES (P17340) Plastocyanin, chloroplast precursor, complete
petunia|TC269 homologue to UP|PLAS_LYCES (P17340) Plastocyanin, chloroplast precursor, partial (74%)
potato|TC119239 homologue to UP|PLAS_LYCES (P17340) Plastocyanin, chloroplast precursor, complete
rice|TC262517 UP|PLAS_ORYSA (P20423) Plastocyanin, chloroplast precursor, complete
tobacco|TC923 homologue to UP|PLAS_LYCES (P17340) Plastocyanin, chloroplast precursor, partial (93%)
tomato|TC161773 UP|PLAS_LYCES (P17340) Plastocyanin, chloroplast precursor, complete

>Solanaceae_Ortholog_cluster_98

arab|TC262085 homologue to UP|Q9SFE9 (Q9SFE9) T26F17.9 (GONST5 Golgi Nucleotide sugar transporter), partial (96%)
n_benthamiana|TC10022 similar to UP|Q9SFE9 (Q9SFE9) T26F17.9 (GONST5 Golgi Nucleotide sugar transporter), partial (90%)
pepper|TC4558 similar to UP|Q9SFE9 (Q9SFE9) T26F17.9 (GONST5 Golgi Nucleotide sugar transporter), partial (93%)
petunia|TC364 similar to UP|Q9SFE9 (Q9SFE9) T26F17.9 (GONST5 Golgi Nucleotide sugar transporter), partial (21%)
potato|TC114448 similar to UP|Q9SFE9 (Q9SFE9) T26F17.9 (GONST5 Golgi Nucleotide sugar transporter), partial (89%)
rice|TC250849 Oryza sativa (japonica cultivar-group) cDNA clone:001-043-C01, full insert sequence
tobacco|BP533655
tomato|BI931675 similar to GP|6552731|gb| T26F17.9 {Arabidopsis thaliana}, partial (43%)
tomato|TC165155 similar to TIGR_Ath1|At3g46980.1 68416.m05101 transporter-related low similarity to brain specific Na+-dependent inorganic phosphate cotransporter from [Rattus norvegicus] GI:507415, [Homo sapiens] GI:7328925, vesicular glutamate transporter 3 from [Rattus norvegicus] GI:21685382; contains Pfam profile PF00083: major facilitator superfamily protein, partial (10%)

>Solanaceae_Ortholog_cluster_99

arab|TC262118 UP|RB1A_ARATH (Q96283) Ras-related protein Rab11A, complete
arab|TC263284 UP|Q9FIF9 (Q9FIF9) GTP-binding protein rab11, complete
n_benthamiana|TC9327 homologue to UP|R11A_TOBAC (Q40523) Ras-related protein Rab11A, complete
pepper|TC6999 homologue to UP|RB1C_ARATH (O04486) Ras-related protein Rab11C, partial (85%)
petunia|TC441 homologue to UP|R11A_TOBAC (Q40523) Ras-related protein Rab11A, complete
potato|TC115951 homologue to UP|RAB2_BETVU (Q39434) Ras-related protein Rab2BV, complete
rice|TC264705 UP|Q852B4 (Q852B4) Ras-related GTP-binding protein, complete
tobacco|NP917718 GB|L29271.1|AAA74115.1 Nt-Rab11a gene product
tomato|TC156374 homologue to UP|RAB2_BETVU (Q39434) Ras-related protein Rab2BV, complete

>Solanaceae_Ortholog_cluster_100

arab|TC262291 UP|Q940H8 (Q940H8) Hydroxyproline-rich glycoprotein-like protein, complete
n_benthamiana|CK294953 similar to TIGR_Ath1|At3g22440.1 68416.m02836 hydroxyproline-rich glycoprotein family protein identical to hydroxyproline-rich glycoprotein [Arabidopsis thaliana] gi|9293881|dbj|BAB01784, partial (13%)
pepper|CA517021
pepper|CO906603
petunia|TC708 similar to GB|AAM61695.1|21537354|AY085142 hydroxyproline-rich glycoprotein-like protein {Arabidopsis thaliana;} , partial (26%)
potato|TC118913 similar to TIGR_Ath1|At4g14900.1 68417.m02288 hydroxyproline-rich glycoprotein family protein , partial (76%)
rice|TC250161 Oryza sativa (japonica cultivar-group) cDNA clone:001-034-C04, full insert sequence
tobacco|CV019974
tomato|TC162746 similar to TIGR_Ath1|At4g14900.1 68417.m02288 hydroxyproline-rich glycoprotein family protein , partial (76%)

>Solanaceae_Ortholog_cluster_101

arab|TC262417 UP|SYT_ARATH (O04630) Threonyl-tRNA synthetase, mitochondrial precursor  (Threonine--tRNA ligase) (ThrRS) , complete
n_benthamiana|CK286562 similar to TIGR_Ath1|At5g26830.1 68418.m03201 threonyl-tRNA synthetase / threonine--tRNA ligase (THRRS) identical to SP|O04630 Threonyl-tRNA synthetase, mitochondrial precursor  (Threonine--tRNA ligase) (ThrRS) {Arabidopsis thaliana} , partial (22%)
pepper|AA840780
petunia|CV299886 similar to UP|Q8LPC9 (Q8LPC9) Threonyl-tRNA synthetase  (Fragment) , partial (46%)
potato|TC126423 similar to TIGR_Ath1|At5g26830.1 68418.m03201 threonyl-tRNA synthetase / threonine--tRNA ligase (THRRS) identical to SP|O04630 Threonyl-tRNA synthetase, mitochondrial precursor  (Threonine--tRNA ligase) (ThrRS) {Arabidopsis thaliana} , partial (87%)
potato|TC126425 similar to UP|Q8LPC9 (Q8LPC9) Threonyl-tRNA synthetase  (Fragment) , partial (48%)
rice|TC251278 UP|Q8LPC9 (Q8LPC9) Threonyl-tRNA synthetase  (Fragment) , complete
tobacco|BP530357
tomato|TC163612 similar to UP|Q8LPC9 (Q8LPC9) Threonyl-tRNA synthetase  (Fragment) , partial (76%)

>Solanaceae_Ortholog_cluster_102

arab|TC262649 UP|O80800 (O80800) T8F5.6 protein, complete
n_benthamiana|TC9769 similar to UP|O80800 (O80800) T8F5.6 protein, partial (74%)
petunia|TC30 similar to UP|O80800 (O80800) T8F5.6 protein, partial (74%)
potato|TC114715 similar to UP|O80800 (O80800) T8F5.6 protein, partial (74%)
rice|TC266919 Oryza sativa (japonica cultivar-group) cDNA clone:001-031-G02, full insert sequence
rice|TC279594 similar to UP|O80800 (O80800) T8F5.6 protein, partial (67%)
tobacco|TC2190 similar to UP|O80800 (O80800) T8F5.6 protein, partial (74%)
tobacco|TC3352 homologue to UP|O80800 (O80800) T8F5.6 protein, partial (74%)
tomato|TC162768 similar to UP|O80800 (O80800) T8F5.6 protein, partial (74%)

>Solanaceae_Ortholog_cluster_103

arab|TC262915 homologue to UP|Q42077 (Q42077) Pollen specific protein (Fragment), complete
n_benthamiana|TC8876 weakly similar to UP|Q9SES4 (Q9SES4) Allergen-like protein BRSn20, partial (84%)
pepper|TC3479 weakly similar to UP|Q9SES4 (Q9SES4) Allergen-like protein BRSn20, partial (23%)
petunia|TC120 weakly similar to UP|Q9SES4 (Q9SES4) Allergen-like protein BRSn20, partial (90%)
potato|TC126754 weakly similar to UP|Q9SES4 (Q9SES4) Allergen-like protein BRSn20, partial (85%)
rice|TC249669 GB|AAN31783.1|23396189|AC134516 Putataive pollen specific protein C13 precursor {Oryza sativa (japonica cultivar-group);} , complete
rice|TC276365 UP|Q40715 (Q40715) Pollen specific gene protein, complete
tobacco|TC1295 weakly similar to UP|Q9SES4 (Q9SES4) Allergen-like protein BRSn20, partial (44%)
tomato|TC154031 weakly similar to UP|Q9SES4 (Q9SES4) Allergen-like protein BRSn20, partial (85%)

>Solanaceae_Ortholog_cluster_104

arab|TC263441 UP|Q9LK25 (Q9LK25) Prohibitin, complete
arab|TC271508 UP|O04331 (O04331) Prohibitin 3, complete
n_benthamiana|TC7082 UP|O04361 (O04361) Prohibitin, complete
pepper|TC3983 homologue to UP|O04361 (O04361) Prohibitin, partial (98%)
petunia|TC133 UP|O04361 (O04361) Prohibitin, partial (41%)
potato|TC112613 homologue to UP|O04361 (O04361) Prohibitin, complete
rice|TC275926 homologue to UP|Q9M588 (Q9M588) Prohibitin, complete
tobacco|TC1980 UP|O04361 (O04361) Prohibitin, complete
tomato|TC155258 homologue to UP|O04361 (O04361) Prohibitin, complete

>Solanaceae_Ortholog_cluster_105

arab|TC263632 UP|BE11_ARATH (Q9M2J9) Bet1-like SNARE 1-1 (AtBET11) (Bet1/Sft1-like SNARE 14a) (AtBS14a), complete
arab|TC274879 UP|BE12_ARATH (Q94CG2) Bet1-like SNARE 1-2 (AtBET12) (Bet1/Sft1-like SNARE 14b) (AtBS14b), complete
n_benthamiana|CK290597 similar to TIGR_Osa1|9630.m05729 bet1-like snare 1-1 (atbet11) (bet1/sft1-like snare 14a) (atbs14a), partial (51%)
pepper|CO776829
petunia|CV294237 similar to UP|BE11_ARATH (Q9M2J9) Bet1-like SNARE 1-1 (AtBET11) (Bet1/Sft1-like SNARE 14a) (AtBS14a), partial (65%)
potato|TC121134 similar to TIGR_Osa1|9630.m05729 bet1-like snare 1-1 (atbet11) (bet1/sft1-like snare 14a) (atbs14a), partial (97%)
rice|TC255095 Oryza sativa (japonica cultivar-group) cDNA clone:001-101-C02, full insert sequence
tobacco|TC3071 similar to TIGR_Osa1|9636.m04582 bet1-like snare 1-1 (atbet11) (bet1/sft1-like snare 14a) (atbs14a), partial (65%)
tomato|AW033981 weakly similar to GP|14029182|gb| BS14b {Arabidopsis thaliana}, partial (66%)

>Solanaceae_Ortholog_cluster_106

arab|TC263893 GB|CAC05429.1|9955544|ATT6I14 leukotriene-A4 hydrolase-like protein {Arabidopsis thaliana;} , complete
n_benthamiana|CK288387 weakly similar to GB|CAC05429.1|9955544|ATT6I14 leukotriene-A4 hydrolase-like protein {Arabidopsis thaliana;} , partial (24%)
pepper|CA523642
petunia|TC567 weakly similar to GB|CAC05429.1|9955544|ATT6I14 leukotriene-A4 hydrolase-like protein {Arabidopsis thaliana;} , partial (11%)
potato|TC116290 similar to GB|CAC05429.1|9955544|ATT6I14 leukotriene-A4 hydrolase-like protein {Arabidopsis thaliana;} , partial (25%)
rice|CR291433
rice|TC252693 Oryza sativa (japonica cultivar-group) cDNA clone:J033068J12, full insert sequence
tobacco|BP531645
tomato|AW219339 similar to GP|9955544|emb leukotriene-A4 hydrolase-like protein {Arabidopsis thaliana}, partial (29%)

>Solanaceae_Ortholog_cluster_107

arab|TC265564 UP|Q7Y030 (Q7Y030) At4g24530, complete
arab|TC272021 UP|Q9FKP3 (Q9FKP3) Similarity to auxin-independent growth promoter, partial (96%)
n_benthamiana|TC8491 similar to UP|Q7Y030 (Q7Y030) At4g24530, partial (43%)
pepper|TC3639 similar to UP|Q7Y030 (Q7Y030) At4g24530, partial (88%)
petunia|TC927
potato|TC112339 similar to UP|Q7Y030 (Q7Y030) At4g24530, partial (88%)
rice|TC282623 Oryza sativa (japonica cultivar-group) cDNA clone:J013073D17, full insert sequence
tobacco|BP130663
tomato|TC162295 similar to UP|Q7Y030 (Q7Y030) At4g24530, partial (88%)

>Solanaceae_Ortholog_cluster_108

arab|TC265605 UP|R193_ARATH (Q9FNP8) 40S ribosomal protein S19-3, complete
n_benthamiana|TC9881 similar to TIGR_Ath1|At5g61170.1 68418.m07674 40S ribosomal protein S19 (RPS19C) 40S ribsomal protein S19, Oryza sativa, SWISSPROT:RS19_ORYSA, partial (96%)
pepper|TC3407 similar to TIGR_Ath1|At5g61170.1 68418.m07674 40S ribosomal protein S19 (RPS19C) 40S ribsomal protein S19, Oryza sativa, SWISSPROT:RS19_ORYSA, partial (95%)
petunia|TC903 similar to UP|RS19_ORYSA (P40978) 40S ribosomal protein S19, partial (51%)
potato|TC112348 similar to TIGR_Ath1|At5g61170.1 68418.m07674 40S ribosomal protein S19 (RPS19C) 40S ribsomal protein S19, Oryza sativa, SWISSPROT:RS19_ORYSA, partial (95%)
rice|TC248693 UP|RS19_ORYSA (P40978) 40S ribosomal protein S19, complete
rice|TC248695 UP|RS19_ORYSA (P40978) 40S ribosomal protein S19, complete
tobacco|TC1128 similar to TIGR_Ath1|At5g61170.1 68418.m07674 40S ribosomal protein S19 (RPS19C) 40S ribsomal protein S19, Oryza sativa, SWISSPROT:RS19_ORYSA, partial (95%)
tomato|TC154430 similar to TIGR_Ath1|At5g61170.1 68418.m07674 40S ribosomal protein S19 (RPS19C) 40S ribsomal protein S19, Oryza sativa, SWISSPROT:RS19_ORYSA, partial (95%)

>Solanaceae_Ortholog_cluster_109

arab|TC270594 UP|PSBR_ARATH (P27202) Photosystem II 10 kDa polypeptide, chloroplast precursor, complete
n_benthamiana|TC6986 homologue to UP|PSBR_TOBAC (Q40519) Photosystem II 10 kDa polypeptide, chloroplast precursor (PII10), complete
pepper|TC3464 homologue to UP|PSBR_SOLTU (P06183) Photosystem II 10 kDa polypeptide, chloroplast precursor (Light inducible tissue-specific ST-LS1 protein), complete
petunia|TC378 similar to UP|PSBR_SOLTU (P06183) Photosystem II 10 kDa polypeptide, chloroplast precursor (Light inducible tissue-specific ST-LS1 protein), partial (97%)
potato|TC125867 UP|PSBR_SOLTU (P06183) Photosystem II 10 kDa polypeptide, chloroplast precursor (Light inducible tissue-specific ST-LS1 protein), complete
rice|TC278257 similar to UP|PSBR_HORVU (Q40070) Photosystem II 10 kDa polypeptide, chloroplast precursor, partial (72%)
tobacco|TC926 homologue to UP|PSBR_TOBAC (Q40519) Photosystem II 10 kDa polypeptide, chloroplast precursor (PII10), complete
tobacco|TC927 UP|PSBR_TOBAC (Q40519) Photosystem II 10 kDa polypeptide, chloroplast precursor (PII10), complete
tomato|TC161828 UP|PSBR_LYCES (Q40163) Photosystem II 10 kDa polypeptide, chloroplast precursor, complete

>Solanaceae_Ortholog_cluster_110

arab|TC270607 UP|RD19_ARATH (P43296) Cysteine proteinase RD19a precursor  (RD19) , complete
n_benthamiana|TC7406 homologue to UP|Q84YH6 (Q84YH6) CPR2-like cysteine proteinase, complete
pepper|TC3419 similar to UP|Q84YH6 (Q84YH6) CPR2-like cysteine proteinase, partial (57%)
pepper|TC5787 similar to UP|Q9XED9 (Q9XED9) Cysteine proteinase, partial (46%)
petunia|TC326 homologue to UP|Q9XED9 (Q9XED9) Cysteine proteinase, partial (74%)
potato|TC125996 homologue to UP|Q07491 (Q07491) Pre-pro-cysteine proteinase precursor (Fragment) , complete
rice|TC248946 homologue to UP|CYS1_MAIZE (Q10716) Cysteine proteinase 1 precursor  , partial (94%)
tobacco|TC1249 UP|Q84YH6 (Q84YH6) CPR2-like cysteine proteinase, complete
tomato|TC153885 UP|Q07491 (Q07491) Pre-pro-cysteine proteinase precursor (Fragment) , complete

>Solanaceae_Ortholog_cluster_111

arab|TC270625 GB|AAM91489.1|22137288|AY133659 At1g59359/T4M14_3 {Arabidopsis thaliana;} , complete
n_benthamiana|TC7375 similar to PIR|T50673|T50673 ribosomal protein S2 homolog XW6 [imported] - Arabidopsis thaliana {Arabidopsis thaliana;} , partial (89%)
n_benthamiana|TC8163 similar to TIGR_Ath1|At2g41840.1 68415.m05171 40S ribosomal protein S2 (RPS2C) , partial (88%)
pepper|TC3410 similar to TIGR_Ath1|At2g41840.1 68415.m05171 40S ribosomal protein S2 (RPS2C) , partial (88%)
petunia|TC151 similar to UP|RS2_HUMAN (P15880) 40S ribosomal protein S2 (S4) (LLREP3 protein), partial (83%)
potato|TC125898 similar to TIGR_Ath1|At2g41840.1 68415.m05171 40S ribosomal protein S2 (RPS2C) , partial (91%)
rice|TC247948 Oryza sativa (japonica cultivar-group) cDNA clone:J013001C14, full insert sequence
tobacco|BP192530 similar to UP|Q9AVU0 (Q9AVU0) 40S ribosomal protein S2, partial (26%)
tomato|TC153561 similar to TIGR_Ath1|At2g41840.1 68415.m05171 40S ribosomal protein S2 (RPS2C) , partial (91%)

>Solanaceae_Ortholog_cluster_112

arab|TC270630 UP|PSAL_ARATH (Q9SUI4) Photosystem I reaction center subunit XI, chloroplast precursor (PSI-L) (PSI subunit V), complete
n_benthamiana|TC7086 homologue to UP|Q84UU0 (Q84UU0) Photosystem I subunit XI, complete
pepper|TC4095 homologue to UP|Q84UU0 (Q84UU0) Photosystem I subunit XI, partial (91%)
petunia|TC677 homologue to GB|BAA84771.1|6006283|AB015861 photosystem I subunit PSI-L {Arabidopsis thaliana;} , partial (50%)
potato|TC112499 homologue to UP|Q84UU0 (Q84UU0) Photosystem I subunit XI, complete
rice|TC262200 homologue to UP|PSAL_HORVU (P23993) Photosystem I reaction center subunit XI, chloroplast precursor (PSI-L) (PSI subunit V), complete
tobacco|TC965 homologue to UP|Q84UU0 (Q84UU0) Photosystem I subunit XI, complete
tomato|TC153994 homologue to UP|Q84UU0 (Q84UU0) Photosystem I subunit XI, complete
tomato|TC153995 homologue to UP|Q84UU0 (Q84UU0) Photosystem I subunit XI, complete

>Solanaceae_Ortholog_cluster_113

arab|TC270640 GB|AAM91322.1|22136488|AY128922 P-protein-like protein {Arabidopsis thaliana;} , complete
arab|TC270734 UP|GCSP_ARATH (O80988) Glycine dehydrogenase [decarboxylating], mitochondrial precursor  (Glycine decarboxylase) (Glycine cleavage system P-protein) , complete
n_benthamiana|TC10542 homologue to UP|GCSP_SOLTU (O49954) Glycine dehydrogenase [decarboxylating], mitochondrial precursor  (Glycine decarboxylase) (Glycine cleavage system P-protein) , partial (40%)
pepper|TC3937 homologue to UP|GCSP_SOLTU (O49954) Glycine dehydrogenase [decarboxylating], mitochondrial precursor  (Glycine decarboxylase) (Glycine cleavage system P-protein) , partial (20%)
potato|TC112502 UP|GCSP_SOLTU (O49954) Glycine dehydrogenase [decarboxylating], mitochondrial precursor  (Glycine decarboxylase) (Glycine cleavage system P-protein) , complete
rice|TC247933 homologue to UP|Q9ASD5 (Q9ASD5) Glycine dehydrogenase P protein, complete
rice|TC248080 UP|Q9ASD5 (Q9ASD5) Glycine dehydrogenase P protein, complete
tobacco|TC3225 homologue to UP|GCSP_SOLTU (O49954) Glycine dehydrogenase [decarboxylating], mitochondrial precursor  (Glycine decarboxylase) (Glycine cleavage system P-protein) , partial (11%)
tomato|TC154172 UP|GCSP_SOLTU (O49954) Glycine dehydrogenase [decarboxylating], mitochondrial precursor  (Glycine decarboxylase) (Glycine cleavage system P-protein) , partial (74%)

>Solanaceae_Ortholog_cluster_114

arab|TC270655 UP|Q96262 (Q96262) Endomembrane-associated protein, complete
n_benthamiana|TC7215 homologue to UP|O49911 (O49911) Plasma membrane polypeptide, complete
pepper|TC3525 similar to UP|O24124 (O24124) 22 kDa polypeptide (DREPP4 protein), partial (84%)
petunia|TC1270 homologue to UP|O24124 (O24124) 22 kDa polypeptide (DREPP4 protein), partial (63%)
potato|TC126427 similar to UP|O49911 (O49911) Plasma membrane polypeptide, partial (70%)
rice|TC248361 Oryza sativa (japonica cultivar-group) cDNA clone:001-018-A12, full insert sequence
tobacco|TC2114 UP|O24124 (O24124) 22 kDa polypeptide (DREPP4 protein), complete
tobacco|TC2300 UP|Q9M3U5 (Q9M3U5) DREPP2 protein, complete
tomato|TC154127 similar to UP|O49911 (O49911) Plasma membrane polypeptide, partial (69%)

>Solanaceae_Ortholog_cluster_115

arab|TC270657 UP|Q9FMU6 (Q9FMU6) Mitochondrial phosphate translocator (AT5g14040/MUA22_4), complete
n_benthamiana|TC9171 homologue to UP|O80412 (O80412) Mitochondrial phosphate transporter, partial (82%)
pepper|TC4049 homologue to UP|Q8VWY1 (Q8VWY1) Mitochondrial phosphate transporter, partial (53%)
petunia|TC1207 homologue to UP|Q8VWY1 (Q8VWY1) Mitochondrial phosphate transporter, partial (55%)
potato|TC119211 homologue to UP|O80414 (O80414) Mitochondrial phosphate transporter, partial (83%)
rice|TC248155 homologue to UP|O80414 (O80414) Mitochondrial phosphate transporter, partial (92%)
rice|TC250389 UP|O80414 (O80414) Mitochondrial phosphate transporter, complete
tobacco|TC1206 homologue to UP|Q8VWY1 (Q8VWY1) Mitochondrial phosphate transporter, partial (22%)
tomato|TC154393 similar to TIGR_Ath1|At5g14040.1 68418.m01642 mitochondrial phosphate transporter identical to mitochondrial phosphate transporter GI:3318617 from [Arabidopsis thaliana], partial (82%)

>Solanaceae_Ortholog_cluster_116

arab|TC270692 GB|CAB52433.1|5725450|ATH243702 rieske iron-sulfur protein precursor {Arabidopsis thaliana;}  , complete
n_benthamiana|TC7490 homologue to UP|UCRB_TOBAC (Q02585) Cytochrome B6-F complex iron-sulfur subunit 2, chloroplast precursor  (Rieske iron-sulfur protein) (RISP) , complete
pepper|TC3558 homologue to UP|UCRB_TOBAC (Q02585) Cytochrome B6-F complex iron-sulfur subunit 2, chloroplast precursor  (Rieske iron-sulfur protein) (RISP) , complete
petunia|TC159 homologue to UP|UCRB_TOBAC (Q02585) Cytochrome B6-F complex iron-sulfur subunit 2, chloroplast precursor  (Rieske iron-sulfur protein) (RISP) , partial (97%)
potato|TC119482 homologue to UP|UCRB_TOBAC (Q02585) Cytochrome B6-F complex iron-sulfur subunit 2, chloroplast precursor  (Rieske iron-sulfur protein) (RISP) , complete
rice|TC249998 UP|Q9ZSU7 (Q9ZSU7) Rieske Fe-S protein, complete
tobacco|TC1057 UP|UCRA_TOBAC (P30361) Cytochrome B6-F complex iron-sulfur subunit 1, chloroplast precursor  (Rieske iron-sulfur protein) (RISP) , complete
tobacco|TC1645 UP|UCRB_TOBAC (Q02585) Cytochrome B6-F complex iron-sulfur subunit 2, chloroplast precursor  (Rieske iron-sulfur protein) (RISP) , complete
tomato|TC161994 homologue to UP|UCRB_TOBAC (Q02585) Cytochrome B6-F complex iron-sulfur subunit 2, chloroplast precursor  (Rieske iron-sulfur protein) (RISP) , complete

>Solanaceae_Ortholog_cluster_117

arab|TC270708 UP|RUBA_ARATH (P21238) RuBisCO subunit binding-protein alpha subunit, chloroplast precursor (60 kDa chaperonin alpha subunit) (CPN-60 alpha), complete
n_benthamiana|TC10502 similar to TIGR_Osa1|9640.m01758 rubisco subunit binding-protein alpha subunit, chloroplast precursor(60 kda chaperonin alpha subunit) (cpn-60 alpha) (fragment), partial (33%)
pepper|TC3741 similar to TIGR_Osa1|9640.m01758 rubisco subunit binding-protein alpha subunit, chloroplast precursor(60 kda chaperonin alpha subunit) (cpn-60 alpha) (fragment), partial (72%)
petunia|CV298897 similar to UP|Q9ZTV1 (Q9ZTV1) Chaperonin 60 alpha subunit, partial (30%)
potato|TC112135 similar to UP|RUBA_PEA (P08926) RuBisCO subunit binding-protein alpha subunit, chloroplast precursor (60 kDa chaperonin alpha subunit) (CPN-60 alpha), partial (93%)
rice|TC262583 homologue to UP|RUBA_WHEAT (P08823) RuBisCO subunit binding-protein alpha subunit, chloroplast precursor (60 kDa chaperonin alpha subunit) (CPN-60 alpha) (Fragment), complete
tobacco|CV018672
tobacco|TC1979 similar to UP|RUBA_PEA (P08926) RuBisCO subunit binding-protein alpha subunit, chloroplast precursor (60 kDa chaperonin alpha subunit) (CPN-60 alpha), partial (14%)
tomato|TC161774 similar to UP|RUBA_PEA (P08926) RuBisCO subunit binding-protein alpha subunit, chloroplast precursor (60 kDa chaperonin alpha subunit) (CPN-60 alpha), partial (93%)

>Solanaceae_Ortholog_cluster_118

arab|TC270723 GB|AAP31933.1|30387535|BT006589 At4g26850 {Arabidopsis thaliana;} , complete
n_benthamiana|TC8649 similar to TIGR_Ath1|At4g26850.1 68417.m03865 expressed protein , partial (45%)
pepper|TC3324 similar to TIGR_Ath1|At4g26850.1 68417.m03865 expressed protein , partial (83%)
petunia|TC1241 similar to GB|AAP31933.1|30387535|BT006589 At4g26850 {Arabidopsis thaliana;} , partial (44%)
potato|TC112001 similar to TIGR_Ath1|At4g26850.1 68417.m03865 expressed protein , partial (83%)
rice|NP898723 Oryza sativa (japonica cultivar-group) cDNA clone:J023072P03, full insert sequence
rice|TC249784 Oryza sativa (japonica cultivar-group) cDNA clone:001-029-G08, full insert sequence
tobacco|AJ632896
tomato|TC153912 similar to TIGR_Ath1|At4g26850.1 68417.m03865 expressed protein , partial (79%)

>Solanaceae_Ortholog_cluster_119

arab|TC270807 UP|Q9FEF8 (Q9FEF8) Fibrillarin-like (Fibrillarin 1) (AT5g52470/K24M7_22), complete
arab|TC271168 UP|Q9SZZ1 (Q9SZZ1) Fibrillarin-like protein (Fibrillarin 2) (AtFib2), complete
n_benthamiana|TC10076 similar to TIGR_Ath1|At4g25630.1 68417.m03691 fibrillarin 2 (FIB2) identical to fibrillarin 2 GI:9965655 from [Arabidopsis thaliana], partial (92%)
pepper|TC4527 homologue to TIGR_Ath1|At4g25630.1 68417.m03691 fibrillarin 2 (FIB2) identical to fibrillarin 2 GI:9965655 from [Arabidopsis thaliana], partial (77%)
potato|TC126225 similar to TIGR_Ath1|At4g25630.1 68417.m03691 fibrillarin 2 (FIB2) identical to fibrillarin 2 GI:9965655 from [Arabidopsis thaliana], partial (89%)
rice|TC247931 Oryza sativa (japonica cultivar-group) cDNA clone:001-201-H01, full insert sequence
rice|TC248206 similar to UP|O65058 (O65058) Probable fibrillarin (Fragment), partial (95%)
tobacco|BP530569
tomato|TC163802 homologue to TIGR_Ath1|At4g25630.1 68417.m03691 fibrillarin 2 (FIB2) identical to fibrillarin 2 GI:9965655 from [Arabidopsis thaliana], partial (75%)

>Solanaceae_Ortholog_cluster_120

arab|TC270814 UP|Q9LI61 (Q9LI61) Gb|AAF27127.1 (AT3g30390/T6J22_16), complete
n_benthamiana|CK284537 similar to TIGR_Ath1|At3g30390.1 68416.m03836 amino acid transporter family protein low similarity to neuronal glutamine transporter [Rattus norvegicus] GI:6978016; belongs to INTERPRO:IPR002422 amino acid/polyamine transporter, family II, partial (33%)
pepper|BM068246
petunia|CV293400 similar to UP|Q9FMC0 (Q9FMC0) Amino acid transporter-like protein, partial (15%)
potato|TC118947 similar to TIGR_Ath1|At3g30390.1 68416.m03836 amino acid transporter family protein low similarity to neuronal glutamine transporter [Rattus norvegicus] GI:6978016; belongs to INTERPRO:IPR002422 amino acid/polyamine transporter, family II, partial (91%)
potato|TC118958 similar to TIGR_Ath1|At3g30390.1 68416.m03836 amino acid transporter family protein low similarity to neuronal glutamine transporter [Rattus norvegicus] GI:6978016; belongs to INTERPRO:IPR002422 amino acid/polyamine transporter, family II, partial (91%)
rice|TC266023 Oryza sativa (japonica cultivar-group) cDNA clone:J013051P03, full insert sequence
tobacco|BP132423 similar to UP|Q9LI61 (Q9LI61) Gb|AAF27127.1 (AT3g30390/T6J22_16), partial (14%)
tomato|TC154615 similar to TIGR_Ath1|At3g30390.1 68416.m03836 amino acid transporter family protein low similarity to neuronal glutamine transporter [Rattus norvegicus] GI:6978016; belongs to INTERPRO:IPR002422 amino acid/polyamine transporter, family II, partial (59%)

>Solanaceae_Ortholog_cluster_121

arab|TC270900 UP|ATP4_ARATH (Q96252) ATP synthase delta' chain, mitochondrial precursor  , complete
n_benthamiana|CN745623 similar to UP|ATP4_IPOBA (Q40089) ATP synthase delta' chain, mitochondrial precursor  , complete
pepper|CK901828
petunia|TC172 homologue to UP|ATP4_IPOBA (Q40089) ATP synthase delta' chain, mitochondrial precursor  , partial (94%)
potato|TC111746 similar to UP|ATP4_IPOBA (Q40089) ATP synthase delta' chain, mitochondrial precursor  , complete
rice|TC275877 Oryza sativa (japonica cultivar-group) cDNA clone:J023078O13, full insert sequence
tobacco|BP132970 homologue to UP|ATP4_IPOBA (Q40089) ATP synthase delta' chain  mitochondrial precursor  (EC 3.6.3.14  EC 3.6.3.14  EC 3.6.3.14), partial (19%)
tomato|TC153560 similar to UP|ATP4_IPOBA (Q40089) ATP synthase delta' chain, mitochondrial precursor  , complete
tomato|TC158385 similar to UP|ATP4_IPOBA (Q40089) ATP synthase delta' chain, mitochondrial precursor  , complete

>Solanaceae_Ortholog_cluster_122

arab|TC270952 UP|Q9FI56 (Q9FI56) ATP-dependent Clp protease, ATP-binding subunit (AT5g50920/K3K7_7), complete
arab|TC272029 UP|Q9SXJ7 (Q9SXJ7) AtClpC, complete
pepper|TC4112 homologue to UP|CLAB_LYCES (P31542) ATP-dependent Clp protease ATP-binding subunit clpA homolog CD4B, chloroplast precursor , partial (36%)
petunia|CV298374 homologue to UP|CLAB_LYCES (P31542) ATP-dependent Clp protease ATP-binding subunit clpA homolog CD4B, chloroplast precursor , partial (24%)
potato|TC126160 UP|CLAB_LYCES (P31542) ATP-dependent Clp protease ATP-binding subunit clpA homolog CD4B, chloroplast precursor , complete
rice|TC248871 homologue to UP|CLAB_LYCES (P31542) ATP-dependent Clp protease ATP-binding subunit clpA homolog CD4B, chloroplast precursor , partial (90%)
rice|TC261227 homologue to UP|CLAB_LYCES (P31542) ATP-dependent Clp protease ATP-binding subunit clpA homolog CD4B, chloroplast precursor , partial (91%)
tomato|TC162040 UP|CLAB_LYCES (P31542) ATP-dependent Clp protease ATP-binding subunit clpA homolog CD4B, chloroplast precursor , complete
tomato|TC162041 UP|CLAA_LYCES (P31541) ATP-dependent Clp protease ATP-binding subunit clpA homolog CD4A, chloroplast precursor , complete

>Solanaceae_Ortholog_cluster_123

arab|TC271077 UP|P2C4_ARATH (P49598) Protein phosphatase 2C  (PP2C) , complete
n_benthamiana|TC9840 homologue to UP|Q8RVG0 (Q8RVG0) Protein phosphatase 2C, complete
pepper|TC4283 homologue to UP|Q8RVG0 (Q8RVG0) Protein phosphatase 2C, partial (48%)
petunia|CV297598 similar to UP|Q8RVG0 (Q8RVG0) Protein phosphatase 2C, partial (46%)
potato|TC112267 similar to UP|Q8RVG0 (Q8RVG0) Protein phosphatase 2C, partial (87%)
rice|TC275372 Oryza sativa (japonica cultivar-group) cDNA clone:J013046H22, full insert sequence
tobacco|TC2175 homologue to UP|Q8RVG0 (Q8RVG0) Protein phosphatase 2C, complete
tobacco|TC2962 UP|Q8RVG0 (Q8RVG0) Protein phosphatase 2C, complete
tomato|TC164147 similar to UP|Q8RVG0 (Q8RVG0) Protein phosphatase 2C, partial (80%)

>Solanaceae_Ortholog_cluster_124

arab|TC271091 UP|PS71_ARATH (P30186) Proteasome subunit alpha type 7-1  (20S proteasome alpha subunit D1) (TAS-G64) , complete
n_benthamiana|CN745048 homologue to UP|PSA7_CICAR (Q9SXU1) Proteasome subunit alpha type 7  (20S proteasome alpha subunit D) (20S proteasome subunit alpha-4) , partial (76%)
n_benthamiana|TC9068 homologue to UP|PSA7_CICAR (Q9SXU1) Proteasome subunit alpha type 7  (20S proteasome alpha subunit D) (20S proteasome subunit alpha-4) , complete
pepper|TC3813 homologue to UP|PSA7_LYCES (O24030) Proteasome subunit alpha type 7  (20S proteasome alpha subunit D) (20S proteasome subunit alpha-4) , partial (93%)
petunia|CV298035 homologue to UP|PSA7_CICAR (Q9SXU1) Proteasome subunit alpha type 7  (20S proteasome alpha subunit D) (20S proteasome subunit alpha-4) , partial (76%)
potato|TC126488 UP|PSA7_LYCES (O24030) Proteasome subunit alpha type 7  (20S proteasome alpha subunit D) (20S proteasome subunit alpha-4) , partial (98%)
rice|TC253877 UP|PSA7_ORYSA (O04861) Proteasome subunit alpha type 7  (20S proteasome alpha subunit D) (20S proteasome subunit alpha-4) , complete
tobacco|NP916738 GB|AJ291734.1|CAC43319.1 putative alpha4 proteasome subunit [Nicotiana tabacum]
tomato|TC154591 UP|PSA7_LYCES (O24030) Proteasome subunit alpha type 7  (20S proteasome alpha subunit D) (20S proteasome subunit alpha-4) , partial (98%)

>Solanaceae_Ortholog_cluster_125

arab|TC271118 UP|CAT1_ARATH (Q96528) Catalase 1  , complete
n_benthamiana|TC10345 UP|CAT1_TOBAC (P49319) Catalase isozyme 1  (Salicylic acid binding protein) (SABP) , partial (63%)
pepper|TC3306 UP|CATA_CAPAN (Q9M5L6) Catalase  (CaCat1) , complete
petunia|CV299184 homologue to UP|CATA_SOLME (P55311) Catalase  , partial (34%)
potato|TC125917 UP|CAT2_SOLTU (P55312) Catalase isozyme 2  , complete
potato|TC125975 UP|CAT2_SOLTU (P55312) Catalase isozyme 2  , complete
rice|TC262256 UP|Q9SB22 (Q9SB22) Catalase  , complete
tobacco|TC1078 UP|CAT1_TOBAC (P49319) Catalase isozyme 1  (Salicylic acid binding protein) (SABP) , complete
tomato|TC161912 UP|CAT1_LYCES (P30264) Catalase isozyme 1  , complete

>Solanaceae_Ortholog_cluster_126

arab|TC271401 UP|IF53_ARATH (Q9C505) Eukaryotic translation initiation factor 5A-3 (eIF-5A 3), complete
n_benthamiana|CN748029 UP|IF51_NICPL (P24921) Eukaryotic translation initiation factor 5A-1 (eIF-5A) (eIF-4D), partial (57%)
pepper|TC3399 UP|IF55_SOLTU (P56337) Eukaryotic translation initiation factor 5A-5 (eIF-5A 5) (eIF-4D), complete
petunia|CV295499 homologue to UP|IF55_SOLTU (P56337) Eukaryotic translation initiation factor 5A-5 (eIF-5A 5) (eIF-4D), complete
potato|TC112451 UP|IF55_SOLTU (P56337) Eukaryotic translation initiation factor 5A-5 (eIF-5A 5) (eIF-4D), complete
rice|TC248929 homologue to UP|Q84ZK1 (Q84ZK1) Translation initiation factor 5A, complete
rice|TC262063 UP|Q9AUW3 (Q9AUW3) Translation initiation factor 5A, complete
tobacco|TC2621 UP|IF51_NICPL (P24921) Eukaryotic translation initiation factor 5A-1 (eIF-5A) (eIF-4D), complete
tomato|TC154446 UP|IF51_LYCES (Q9AXQ6) Eukaryotic translation initiation factor 5A-1 (eIF-5A 1), complete

>Solanaceae_Ortholog_cluster_127

arab|TC271479 GB|AAM10290.1|20147147|AY091691 AT3g13930/MDC16_5 {Arabidopsis thaliana;} , complete
n_benthamiana|CN744271 weakly similar to UP|ODP2_HUMAN (P10515) Dihydrolipoyllysine-residue acetyltransferase component of pyruvate dehydrogenase complex, mitochondrial precursor  (E2) (Dihydrolipoamide acetyltransferase component of pyruvate dehydrogenase complex) (PDC-E2) (70 kDa mi , partial (9%)
pepper|CA523360
pepper|TC3872 similar to UP|Q8RWN9 (Q8RWN9) Dihydrolipoamide acetyltransferase, partial (64%)
petunia|CV298252 similar to UP|Q9SWR9 (Q9SWR9) Dihydrolipoamide S-acetyltransferase  , partial (18%)
potato|TC113029 similar to UP|Q94IP5 (Q94IP5) Mono-lipoyl E2, partial (73%)
rice|TC263928 Oryza sativa (japonica cultivar-group) cDNA clone:001-117-A04, full insert sequence
tobacco|TC3113 similar to UP|Q8RWN9 (Q8RWN9) Dihydrolipoamide acetyltransferase, partial (26%)
tomato|TC155153 similar to UP|Q94IP5 (Q94IP5) Mono-lipoyl E2, partial (73%)

>Solanaceae_Ortholog_cluster_128

arab|TC271485 UP|Q9LEX1 (Q9LEX1) CaLB protein (At3g61050), complete
n_benthamiana|TC8106 homologue to UP|O48645 (O48645) CLB1, complete
pepper|CO909155
pepper|TC4942 homologue to UP|O48645 (O48645) CLB1, partial (30%)
petunia|TC984 homologue to UP|O48645 (O48645) CLB1, partial (43%)
potato|TC126813 homologue to UP|O48645 (O48645) CLB1, complete
rice|TC250851 Oryza sativa (japonica cultivar-group) cDNA clone:001-002-H02, full insert sequence
tobacco|BP133813 homologue to UP|O48645 (O48645) CLB1, partial (15%)
tomato|TC157879 UP|O48645 (O48645) CLB1, complete

>Solanaceae_Ortholog_cluster_129

arab|TC271565 UP|Q93YR3 (Q93YR3) HSP associated protein like, complete
n_benthamiana|CK292335 similar to UP|Q93YR3 (Q93YR3) HSP associated protein like, partial (53%)
n_benthamiana|TC8085 similar to UP|Q93YR3 (Q93YR3) HSP associated protein like, partial (70%)
pepper|TC3534 similar to UP|Q93YR3 (Q93YR3) HSP associated protein like, partial (83%)
petunia|CV299296 similar to UP|Q93YR3 (Q93YR3) HSP associated protein like, partial (34%)
potato|TC112346 similar to UP|Q93YR3 (Q93YR3) HSP associated protein like, partial (82%)
rice|TC274650 Oryza sativa (japonica cultivar-group) cDNA clone:J033088M02, full insert sequence
tobacco|TC2486 UP|Q8VZH4 (Q8VZH4) Tetratricoredoxin, complete
tomato|TC162729 similar to UP|Q93YR3 (Q93YR3) HSP associated protein like, partial (80%)

>Solanaceae_Ortholog_cluster_130

arab|TC271586 UP|AAT1_ARATH (P46643) Aspartate aminotransferase, mitochondrial precursor  (Transaminase A) , complete
n_benthamiana|CN744336 similar to TIGR_Ath1|At2g30970.1 68415.m03777 aspartate aminotransferase, mitochondrial / transaminase A (ASP1) identical to SP|P46643 Aspartate aminotransferase, mitochondrial precursor  (Transaminase A) {Arabidopsis thaliana} , partial (44%)
n_benthamiana|TC7066 similar to UP|O48599 (O48599) Aspartate aminotransferase  , partial (90%)
pepper|TC4216 similar to UP|O48599 (O48599) Aspartate aminotransferase  , partial (63%)
potato|TC112384 similar to UP|O48599 (O48599) Aspartate aminotransferase  , partial (94%)
rice|TC260924 homologue to UP|O48599 (O48599) Aspartate aminotransferase  , partial (94%)
rice|TC265039 UP|O48599 (O48599) Aspartate aminotransferase  , complete
tobacco|CN949726
tomato|TC154963 similar to UP|O48599 (O48599) Aspartate aminotransferase  , partial (94%)

>Solanaceae_Ortholog_cluster_131

arab|TC271653 UP|Q9M8Z7 (Q9M8Z7) UDP-glucose:sterol glucosyltransferase, complete
n_benthamiana|CK287102 similar to UP|Q8H9B5 (Q8H9B5) UDP-glucose:sterol 3-O-glucosyltransferase, partial (24%)
pepper|CK901604
pepper|CO776901
potato|TC119614 similar to UP|Q8H9B4 (Q8H9B4) UDP-glucose:sterol 3-O-glucosyltransferase, partial (83%)
potato|TC123385 similar to UP|Q8H9B4 (Q8H9B4) UDP-glucose:sterol 3-O-glucosyltransferase, partial (64%)
rice|TC275662 Oryza sativa (japonica cultivar-group) cDNA clone:002-100-C05, full insert sequence
tobacco|BP533769
tomato|TC156286 similar to UP|Q8H9B4 (Q8H9B4) UDP-glucose:sterol 3-O-glucosyltransferase, partial (55%)

>Solanaceae_Ortholog_cluster_132

arab|TC271686
n_benthamiana|TC8591 similar to TIGR_Osa1|9637.m03299 expressed protein, partial (87%)
pepper|TC3791 similar to TIGR_Osa1|9637.m03299 expressed protein, partial (87%)
petunia|TC816
potato|TC118505 similar to TIGR_Ath1|At4g00585.1 68417.m00082 expressed protein , partial (89%)
rice|TC252245 Oryza sativa (japonica cultivar-group) cDNA clone:001-104-E03, full insert sequence
tobacco|TC1092 similar to TIGR_Osa1|9637.m03299 expressed protein, partial (87%)
tobacco|TC2133 similar to TIGR_Osa1|9637.m03299 expressed protein, partial (87%)
tomato|TC163585 Lycopersicon esculentum (DB115) meloidogyne-induced giant cell protein mRNA, 3' end

>Solanaceae_Ortholog_cluster_133

arab|TC272346 GB|AAO42903.1|28416745|BT004657 At2g31490 {Arabidopsis thaliana;} , complete
n_benthamiana|TC8986 similar to TIGR_Ath1|At2g31490.1 68415.m03846 expressed protein , complete
pepper|TC3880 similar to TIGR_Ath1|At2g31490.1 68415.m03846 expressed protein , complete
petunia|TC937 weakly similar to GB|AAO42903.1|28416745|BT004657 At2g31490 {Arabidopsis thaliana;} , partial (46%)
potato|TC120271 weakly similar to TIGR_Osa1|9629.m05167 expressed protein, partial (49%)
rice|TC277706 similar to GB|AAO42903.1|28416745|BT004657 At2g31490 {Arabidopsis thaliana;} , complete
tobacco|TC1928 similar to TIGR_Ath1|At2g31490.1 68415.m03846 expressed protein , complete
tobacco|TC3090 similar to TIGR_Osa1|9629.m05167 expressed protein, partial (45%)
tomato|TC163378 weakly similar to TIGR_Osa1|9629.m05167 expressed protein, partial (49%)

>Solanaceae_Ortholog_cluster_134

arab|TC272440 PIR|T05098|T05098 transcription factor IID 30K chain homolog F28M20.90 - Arabidopsis thaliana {Arabidopsis thaliana;} , complete
arab|TC276870 GB|AAO42970.1|28416879|BT004724 At4g31720 {Arabidopsis thaliana;} , complete
n_benthamiana|CN747428 similar to TIGR_Ath1|At4g31720.1 68417.m04502 transcription initiation factor IID (TFIID) 23-30kDa subunit (TAF2H) family protein contains Pfam profile: PF03540 transcription initiation factor TFIID 23-30kDa, partial (98%)
pepper|CK901621
potato|CO502037
rice|BE041013 similar to PIR|T05098|T05 transcription factor IID 30K chain homolog F28M20.90 - Arabidopsis thaliana, partial (91%)
rice|TC265834 Oryza sativa (japonica cultivar-group) cDNA clone:002-118-D01, full insert sequence
tobacco|CV017313
tomato|TC164424 similar to TIGR_Ath1|At4g31720.1 68417.m04502 transcription initiation factor IID (TFIID) 23-30kDa subunit (TAF2H) family protein contains Pfam profile: PF03540 transcription initiation factor TFIID 23-30kDa, partial (98%)

>Solanaceae_Ortholog_cluster_135

arab|TC272595 UP|IAA9_ARATH (Q38827) Auxin-responsive protein IAA9 (Indoleacetic acid-induced protein 9), complete
n_benthamiana|TC9749 homologue to UP|Q8GVB7 (Q8GVB7) Aux/IAA protein, partial (22%)
pepper|TC4253 similar to UP|Q8GVB7 (Q8GVB7) Aux/IAA protein, partial (59%)
pepper|TC5749 homologue to UP|Q8GVB7 (Q8GVB7) Aux/IAA protein, partial (32%)
petunia|TC175 similar to UP|Q8GVB7 (Q8GVB7) Aux/IAA protein, complete
potato|TC119201 homologue to UP|Q8GVB7 (Q8GVB7) Aux/IAA protein, complete
rice|TC248804 Oryza sativa (japonica cultivar-group) cDNA clone:001-122-D03, full insert sequence
tobacco|TC1349 homologue to UP|Q93YB5 (Q93YB5) IAA9 protein, complete
tomato|TC162280 homologue to UP|Q8GVB7 (Q8GVB7) Aux/IAA protein, complete

>Solanaceae_Ortholog_cluster_136

arab|TC273851 GB|AAL91278.1|19699336|AY090375 At2g15220/F15A23.4 {Arabidopsis thaliana;} , complete
n_benthamiana|TC10042 homologue to UP|Q9XIY9 (Q9XIY9) NtPRp27, partial (93%)
pepper|TC4719 homologue to UP|Q84XQ4 (Q84XQ4) NtPRp27-like protein, partial (88%)
petunia|TC136 weakly similar to GB|AAL91278.1|19699336|AY090375 At2g15220/F15A23.4 {Arabidopsis thaliana;} , partial (50%)
potato|TC127471 UP|Q84XQ4 (Q84XQ4) NtPRp27-like protein, complete
potato|TC129378 similar to UP|Q9XIY9 (Q9XIY9) NtPRp27, partial (87%)
rice|TC257005 similar to PIR|T06278|T06278 benzothiadiazole-induced protein (clone WCI-5) - wheat {Triticum aestivum;} , partial (74%)
tobacco|TC2092 UP|Q9XIY9 (Q9XIY9) NtPRp27, complete
tomato|TC166354 homologue to UP|Q84XQ4 (Q84XQ4) NtPRp27-like protein, partial (74%)

>Solanaceae_Ortholog_cluster_137

arab|TC274641 similar to UP|Q9LJL7 (Q9LJL7) DNA/RNA binding protein-like, partial (68%)
n_benthamiana|TC8368 similar to UP|Q93YF1 (Q93YF1) Nucleic acid binding protein, partial (83%)
n_benthamiana|TC8511 homologue to UP|Q93YF1 (Q93YF1) Nucleic acid binding protein, partial (97%)
pepper|TC5073 similar to UP|Q93YF1 (Q93YF1) Nucleic acid binding protein, partial (23%)
petunia|CV293947 homologue to UP|Q93YF1 (Q93YF1) Nucleic acid binding protein, partial (41%)
potato|TC112606 homologue to UP|Q93YF1 (Q93YF1) Nucleic acid binding protein, partial (88%)
rice|TC265877 Oryza sativa (japonica cultivar-group) cDNA clone:001-024-G08, full insert sequence
tobacco|NP916935 GB|AJ344538.1|CAC69852.1 nucleic acid binding protein [Nicotiana tabacum]
tomato|TC154478 homologue to UP|Q93YF1 (Q93YF1) Nucleic acid binding protein, partial (92%)

>Solanaceae_Ortholog_cluster_138

arab|TC276926
n_benthamiana|TC10261 similar to UP|O81657 (O81657) Senescence-associated protein 12, partial (52%)
pepper|CO909612
pepper|TC4430 weakly similar to UP|Q94II1 (Q94II1) ERD7 protein (Fragment), partial (23%)
petunia|CV298534 similar to GB|AAM52237.1|21464565|AY120694 AT3g51250/F24M12_290 {Arabidopsis thaliana;} , partial (19%)
potato|TC113455
rice|TC252560 Oryza sativa (japonica cultivar-group) cDNA clone:J023095M01, full insert sequence
tobacco|BP534390
tomato|TC155774 similar to UP|Q94II1 (Q94II1) ERD7 protein (Fragment), partial (67%)

>Solanaceae_Ortholog_cluster_139

n_benthamiana|TC7018 UP|PSE2_NICSY (Q41229) Photosystem I reaction center subunit IV B, chloroplast precursor (PSI-E B), complete
n_benthamiana|TC7019 homologue to UP|PSE2_NICSY (Q41229) Photosystem I reaction center subunit IV B, chloroplast precursor (PSI-E B), complete
pepper|TC5558 similar to UP|PSE2_NICSY (Q41229) Photosystem I reaction center subunit IV B, chloroplast precursor (PSI-E B), complete
petunia|CV296444 homologue to UP|PSE2_NICSY (Q41229) Photosystem I reaction center subunit IV B, chloroplast precursor (PSI-E B), partial (73%)
potato|TC112406 homologue to UP|PSE2_NICSY (Q41229) Photosystem I reaction center subunit IV B, chloroplast precursor (PSI-E B), partial (90%)
rice|TC248260 homologue to UP|PSAE_HORVU (P13194) Photosystem I reaction center subunit IV, chloroplast precursor (PSI-E) (Photosystem I 10.8 kDa polypeptide), partial (46%)
rice|TC248271 homologue to UP|PSAE_HORVU (P13194) Photosystem I reaction center subunit IV, chloroplast precursor (PSI-E) (Photosystem I 10.8 kDa polypeptide), partial (52%)
tobacco|TC1388 UP|PSE2_NICSY (Q41229) Photosystem I reaction center subunit IV B, chloroplast precursor (PSI-E B), partial (92%)
tomato|TC161836 homologue to UP|PSE2_NICSY (Q41229) Photosystem I reaction center subunit IV B, chloroplast precursor (PSI-E B), partial (90%)

>Solanaceae_Ortholog_cluster_140

pepper|TC4383 homologue to UP|O81647 (O81647) Phenylalanine ammonia-lyase  (Fragment) , partial (82%)
potato|TC112099 homologue to UP|PAL1_SOLTU (P31425) Phenylalanine ammonia-lyase 1  , complete
potato|TC112104 homologue to UP|PAL2_TOBAC (P35513) Phenylalanine ammonia-lyase  , complete
rice|TC248186 homologue to UP|Q6ST23 (Q6ST23) Phenylalanine ammonia-lyase  , partial (98%)
tobacco|NP917553 GB|X78269.1|CAA55075.1 phenylalanine ammonia-lyase [Nicotiana tabacum]
tobacco|TC2070 UP|PAL2_TOBAC (P35513) Phenylalanine ammonia-lyase  , complete
tobacco|TC2087 UP|PAL1_TOBAC (P25872) Phenylalanine ammonia-lyase  , complete
tomato|TC153588 UP|PAL5_LYCES (P26600) Phenylalanine ammonia-lyase  (PAL) , complete
tomato|TC153702 homologue to UP|PAL1_LYCES (P35511) Phenylalanine ammonia-lyase  (PAL) , complete

>Solanaceae_Ortholog_cluster_141

arab|BX835982
arab|TC273083 UP|O23194 (O23194) UDP-glucuronyltransferase-like protein, partial (97%)
n_benthamiana|TC8310 similar to TIGR_Ath1|At4g36890.1 68417.m05230 glycosyl transferase family 43 protein low similarity to Galactosylgalactosylxylosylprotein 3-beta-glucuronosyltransferase 1, Homo sapiens [SP|Q9P2W7], Rattus norvegicus [SP|O35789]; contains Pfam domain Glycosyltransferase family 43 [PF03360], partial (35%)
pepper|CA518289
potato|TC113893 similar to TIGR_Ath1|At4g36890.1 68417.m05230 glycosyl transferase family 43 protein low similarity to Galactosylgalactosylxylosylprotein 3-beta-glucuronosyltransferase 1, Homo sapiens [SP|Q9P2W7], Rattus norvegicus [SP|O35789]; contains Pfam domain Glycosyltransferase family 43 [PF03360], partial (73%)
rice|TC250530 UP|Q9FRT0 (Q9FRT0) UDP-glucuronyltransferase-l, complete
tobacco|CV016098
tomato|AW647818

>Solanaceae_Ortholog_cluster_142

arab|NP029835 cytidine deaminase
arab|TC261567 UP|O65896 (O65896) Cytidine deaminase 1  (At2g19570) , complete
n_benthamiana|TC9069 similar to TIGR_Ath1|At2g19570.1 68415.m02286 cytidine deaminase (CDD) / cytidine aminohydrolase identical to cytidine deaminase (CDD) [Arabidopsis thaliana] GI:3046700, partial (49%)
pepper|TC5593 similar to UP|Q9XEX5 (Q9XEX5) Cytidine deaminase  , partial (36%)
potato|TC112403 similar to TIGR_Ath1|At2g19570.1 68415.m02286 cytidine deaminase (CDD) / cytidine aminohydrolase identical to cytidine deaminase (CDD) [Arabidopsis thaliana] GI:3046700, partial (70%)
rice|TC282227 weakly similar to UP|O65896 (O65896) Cytidine deaminase 1  (At2g19570) , partial (51%)
tobacco|BP135862 weakly similar to PIR|T51733|T517 cytidine deaminase  [validated] - Arabidopsis                thaliana {Arabidopsis thaliana;}, partial (14%)
tomato|TC164804 similar to UP|Q9SU86 (Q9SU86) Cytidine deaminase 6 (CDA6)  , partial (45%)

>Solanaceae_Ortholog_cluster_143

arab|NP039109 lcl|prt_seq No definition line found
arab|TC261991 similar to UP|Q7QF64 (Q7QF64) AgCP13728 (Fragment), partial (25%)
n_benthamiana|CN745811 similar to TIGR_Osa1|9638.m02943 expressed protein, partial (22%)
pepper|TC6278 similar to TIGR_Osa1|9638.m02943 expressed protein, partial (45%)
potato|TC117515 similar to TIGR_Osa1|9638.m02943 expressed protein, partial (75%)
rice|TC252045 Oryza sativa (japonica cultivar-group) cDNA clone:J013028C23, full insert sequence
tobacco|BP525741
tomato|TC163943 similar to TIGR_Osa1|9638.m02943 expressed protein, partial (72%)

>Solanaceae_Ortholog_cluster_144

arab|NP227242 gene_id:MXO21.1~unknown protein
n_benthamiana|CK297001 similar to UP|Q9LS78 (Q9LS78) Arabidopsis thaliana genomic DNA, chromosome 3, P1 clone: MXO21, partial (61%)
pepper|CA847572
potato|CK863315 similar to UP|Q9LS78 (Q9LS78) Genomic DNA  chromosome 3  P1 clone: MXO21, partial (39%)
rice|TC277173 UP|Q7XAA5 (Q7XAA5) WRKY11, partial (40%)
tobacco|BP135584 similar to UP|Q9LS78 (Q9LS78) Genomic DNA  chromosome 3  P1 clone: MXO21, partial (13%)
tomato|TC154513 similar to UP|Q9LS78 (Q9LS78) Arabidopsis thaliana genomic DNA, chromosome 3, P1 clone: MXO21, partial (46%)
tomato|TC154514 similar to TIGR_Ath1|At3g29185.1 68416.m03658 expressed protein , partial (67%)

>Solanaceae_Ortholog_cluster_145

arab|NP233302 unnamed protein product
n_benthamiana|TC7270 similar to UP|Q9ZSD5 (Q9ZSD5) Syntaxin-related protein Nt-syr1, partial (96%)
pepper|BM063422
petunia|CV297532 similar to PIR|G96638|G96638 protein T1F9.22 [imported] - Arabidopsis thaliana {Arabidopsis thaliana;} , partial (62%)
potato|TC122378 homologue to UP|Q9ZSD5 (Q9ZSD5) Syntaxin-related protein Nt-syr1, partial (94%)
rice|TC283066 Oryza sativa (japonica cultivar-group) cDNA clone:002-121-F10, full insert sequence
tobacco|NP917271 GB|AF112863.1|AAD11808.1 syntaxin-related protein Nt-syr1 [Nicotiana tabacum]
tomato|TC166265 homologue to UP|Q9ZSD5 (Q9ZSD5) Syntaxin-related protein Nt-syr1, partial (90%)

>Solanaceae_Ortholog_cluster_146

arab|TC251315 UP|TCTP_ARATH (P31265) Translationally controlled tumor protein homolog (TCTP), complete
pepper|TC3300 similar to UP|TCTP_SOLTU (P43349) Translationally controlled tumor protein homolog (TCTP) (P23), complete
pepper|TC3301 similar to UP|TCTP_SOLTU (P43349) Translationally controlled tumor protein homolog (TCTP) (P23), complete
petunia|TC32 similar to UP|TCTP_ORYSA (P35681) Translationally controlled tumor protein homolog (TCTP), complete
potato|TC112004 homologue to UP|TCTP_SOLTU (P43349) Translationally controlled tumor protein homolog (TCTP) (P23), complete
rice|TC248469 UP|TCTP_ORYSA (P35681) Translationally controlled tumor protein homolog (TCTP), complete
tobacco|TC924 homologue to UP|TCTP_TOBAC (Q9XHL7) Translationally controlled tumor protein homolog (TCTP), complete
tomato|TC161910 translationally controlled tumor protein-like protein [Lycopersicon esculentum]

>Solanaceae_Ortholog_cluster_147

arab|TC251322 UP|CB26_ARATH (Q9XF89) Chlorophyll a-b binding protein CP26, chloroplast precursor (Light-harvesting complex II protein 5) (LHCB5) (LHCIIc), complete
n_benthamiana|TC7013 homologue to UP|Q00321 (Q00321) Type I (26 kD) CP29 polypeptide, complete
pepper|TC3283 homologue to UP|Q00321 (Q00321) Type I (26 kD) CP29 polypeptide, complete
petunia|TC1010 homologue to UP|Q00321 (Q00321) Type I (26 kD) CP29 polypeptide, partial (86%)
potato|TC111741 UP|Q00321 (Q00321) Type I (26 kD) CP29 polypeptide, complete
rice|TC247922 homologue to UP|Q41747 (Q41747) Chlorophyll a/b-binding apoprotein CP26 precursor, complete
tobacco|TC2957 homologue to UP|Q00321 (Q00321) Type I (26 kD) CP29 polypeptide, partial (65%)
tomato|TC161776 UP|Q00321 (Q00321) Type I (26 kD) CP29 polypeptide, complete

>Solanaceae_Ortholog_cluster_148

arab|TC251326 UP|G3PA_ARATH (P25856) Glyceraldehyde-3-phosphate dehydrogenase A, chloroplast precursor  (NADP-dependent glyceraldehydephosphate dehydrogenase subunit A) , complete
arab|TC270652 homologue to UP|G3PA_ARATH (P25856) Glyceraldehyde-3-phosphate dehydrogenase A, chloroplast precursor  (NADP-dependent glyceraldehydephosphate dehydrogenase subunit A) , partial (94%)
n_benthamiana|TC7012 UP|G3PA_TOBAC (P09043) Glyceraldehyde-3-phosphate dehydrogenase A, chloroplast precursor  (NADP-dependent glyceraldehydephosphate dehydrogenase subunit A) (Fragment) , complete
pepper|TC3430 homologue to UP|G3PA_TOBAC (P09043) Glyceraldehyde-3-phosphate dehydrogenase A, chloroplast precursor  (NADP-dependent glyceraldehydephosphate dehydrogenase subunit A) (Fragment) , complete
potato|TC112129 homologue to UP|G3PA_TOBAC (P09043) Glyceraldehyde-3-phosphate dehydrogenase A, chloroplast precursor  (NADP-dependent glyceraldehydephosphate dehydrogenase subunit A) (Fragment) , partial (97%)
rice|TC248678 homologue to UP|G3PA_MAIZE (P09315) Glyceraldehyde-3-phosphate dehydrogenase A, chloroplast precursor  (NADP-dependent glyceraldehydephosphate dehydrogenase subunit A) , complete
tobacco|TC1135 UP|G3PA_TOBAC (P09043) Glyceraldehyde-3-phosphate dehydrogenase A, chloroplast precursor  (NADP-dependent glyceraldehydephosphate dehydrogenase subunit A) (Fragment) , complete
tomato|TC161769 homologue to UP|G3PA_TOBAC (P09043) Glyceraldehyde-3-phosphate dehydrogenase A, chloroplast precursor  (NADP-dependent glyceraldehydephosphate dehydrogenase subunit A) (Fragment) , partial (97%)

>Solanaceae_Ortholog_cluster_149

arab|TC251328 UP|IF41_ARATH (P41376) Eukaryotic initiation factor 4A-1 (eIF4A-1) (eIF-4A-1), complete
n_benthamiana|TC8227 UP|IF49_TOBAC (Q40471) Eukaryotic initiation factor 4A-9 (eIF4A-9) (eIF-4A-9), complete
petunia|CV296381 homologue to UP|IF4Y_TOBAC (Q40467) Eukaryotic initiation factor 4A-14 (eIF4A-14) (eIF-4A-14), partial (38%)
petunia|TC646 homologue to UP|IF4Z_TOBAC (Q40468) Eukaryotic initiation factor 4A-15 (eIF4A-15) (eIF-4A-15), partial (50%)
potato|TC126012 homologue to UP|IF42_NICPL (P41379) Eukaryotic initiation factor 4A-2 (eIF4A-2) (eIF-4A-2), complete
rice|TC249164 UP|IF4A_ORYSA (P35683) Eukaryotic initiation factor 4A (eIF4A) (eIF-4A), complete
tobacco|TC1296 UP|IF4U_TOBAC (P41382) Eukaryotic initiation factor 4A-10 (eIF4A-10) (eIF-4A-10), complete
tomato|TC153949 homologue to UP|IF42_NICPL (P41379) Eukaryotic initiation factor 4A-2 (eIF4A-2) (eIF-4A-2), complete

>Solanaceae_Ortholog_cluster_150

arab|TC251351 UP|ILV5_ARATH (Q05758) Ketol-acid reductoisomerase, chloroplast precursor  (Acetohydroxy-acid reductoisomerase) (Alpha-keto-beta-hydroxylacil reductoisomerase) , complete
n_benthamiana|TC9238 similar to GB|CAA48253.1|288063|ATKARE ketol-acid reductoisomerase {Arabidopsis thaliana;} , partial (37%)
pepper|TC3455 similar to GB|CAA48253.1|288063|ATKARE ketol-acid reductoisomerase {Arabidopsis thaliana;} , partial (32%)
petunia|CV296715 homologue to UP|ILV5_PEA (O82043) Ketol-acid reductoisomerase, chloroplast precursor  (Acetohydroxy-acid reductoisomerase) (Alpha-keto-beta-hydroxylacil reductoisomerase) , partial (36%)
potato|TC112089 homologue to TIGR_Ath1|At3g58610.1 68416.m06532 ketol-acid reductoisomerase identical to ketol-acid reductoisomerase, chloroplast precursor  (Acetohydroxy-acid reductoisomerase) (Alpha-keto-beta-hydroxylacil reductoisomerase) (Swiss-Prot:Q05758) [Arabidopsis thaliana] , partial (88%)
rice|TC261997 homologue to UP|ILV5_ARATH (Q05758) Ketol-acid reductoisomerase, chloroplast precursor  (Acetohydroxy-acid reductoisomerase) (Alpha-keto-beta-hydroxylacil reductoisomerase) , partial (87%)
tobacco|BP534502
tomato|TC162067 homologue to TIGR_Ath1|At3g58610.1 68416.m06532 ketol-acid reductoisomerase identical to ketol-acid reductoisomerase, chloroplast precursor  (Acetohydroxy-acid reductoisomerase) (Alpha-keto-beta-hydroxylacil reductoisomerase) (Swiss-Prot:Q05758) [Arabidopsis thaliana] , partial (88%)

>Solanaceae_Ortholog_cluster_151

arab|TC251354 UP|Q01667 (Q01667) AT3g54890 (Chlorophyll a/b-binding protein) (AT3g54890/F28P10_130), complete
n_benthamiana|TC6983 homologue to PIR|S00443|S00443 chlorophyll a/b-binding protein type I precursor (cab-6A) - tomato {Lycopersicon esculentum;} , complete
pepper|TC3420 homologue to PIR|S00443|S00443 chlorophyll a/b-binding protein type I precursor (cab-6A) - tomato {Lycopersicon esculentum;} , complete
petunia|CV296742 homologue to UP|Q40512 (Q40512) Photosystem I light-harvesting chlorophyll a/b-binding protein, partial (76%)
potato|TC111726 homologue to PIR|S00443|S00443 chlorophyll a/b-binding protein type I precursor (cab-6A) - tomato {Lycopersicon esculentum;} , complete
rice|NP913378 Oryza sativa (japonica cultivar-group) cDNA clone:001-033-F04, full insert sequence
tobacco|TC1066 homologue to UP|Q40512 (Q40512) Photosystem I light-harvesting chlorophyll a/b-binding protein, complete
tomato|TC153917 PIR|S00443|S00443 chlorophyll a/b-binding protein type I precursor (cab-6A) - tomato {Lycopersicon esculentum;} , complete

>Solanaceae_Ortholog_cluster_152

arab|TC251362 GB|AAM16171.1|20334830|AY094015 At1g31330/T19E23_1 {Arabidopsis thaliana;} , complete
pepper|TC4026 homologue to UP|Q9XQB4 (Q9XQB4) Photosystem I reaction center subunit III, partial (84%)
petunia|TC472 homologue to UP|PSAF_FLATR (P46486) Photosystem I reaction centre subunit III, chloroplast precursor (Light-harvesting complex I 17 kDa protein) (PSI-F), partial (69%)
potato|TC126176 similar to UP|Q9XQB4 (Q9XQB4) Photosystem I reaction center subunit III, partial (84%)
potato|TC126178 homologue to UP|Q9XQB4 (Q9XQB4) Photosystem I reaction center subunit III, partial (84%)
rice|TC262375 UP|Q8S7H8 (Q8S7H8) Photosystem-1 F subunit, complete
tobacco|TC2123 similar to UP|Q9XQB4 (Q9XQB4) Photosystem I reaction center subunit III, partial (83%)
tomato|TC161859 similar to UP|PSAF_FLATR (P46486) Photosystem I reaction centre subunit III, chloroplast precursor (Light-harvesting complex I 17 kDa protein) (PSI-F), partial (77%)

>Solanaceae_Ortholog_cluster_153

arab|TC251367 UP|CAHC_ARATH (P27140) Carbonic anhydrase, chloroplast precursor  (Carbonate dehydratase) , partial (97%)
n_benthamiana|TC9771 homologue to UP|Q8W183 (Q8W183) Beta-carbonic anhydrase  , complete
pepper|TC3742 homologue to UP|CAHC_TOBAC (P27141) Carbonic anhydrase, chloroplast precursor  (Carbonate dehydratase) , partial (88%)
petunia|TC938 homologue to UP|Q8W183 (Q8W183) Beta-carbonic anhydrase  , partial (69%)
potato|TC112042 homologue to UP|CAHC_TOBAC (P27141) Carbonic anhydrase, chloroplast precursor  (Carbonate dehydratase) , complete
rice|TC261368 UP|O80422 (O80422) Carbonic anhydrase, partial (96%)
tobacco|TC1354 UP|CAHC_TOBAC (P27141) Carbonic anhydrase, chloroplast precursor  (Carbonate dehydratase) , complete
tomato|TC153590 homologue to UP|CAHC_TOBAC (P27141) Carbonic anhydrase, chloroplast precursor  (Carbonate dehydratase) , complete

>Solanaceae_Ortholog_cluster_154

arab|TC251369 UP|RL3A_ARATH (P17094) 60S ribosomal protein L3, complete
n_benthamiana|TC9162 homologue to UP|Q6TKR0 (Q6TKR0) Ribosomal protein L3A, complete
pepper|TC3307 homologue to UP|Q6SKP4 (Q6SKP4) Ribosomal protein L3, complete
petunia|TC179 homologue to UP|Q6SKP4 (Q6SKP4) Ribosomal protein L3, complete
potato|TC111996 homologue to UP|Q6SKP4 (Q6SKP4) Ribosomal protein L3, complete
rice|TC249054 homologue to UP|RL3_ORYSA (P35684) 60S ribosomal protein L3, complete
tobacco|NP916583 GB|AY395738.1|AAQ96335.1 ribosomal protein L3A [Nicotiana tabacum]
tomato|TC153908 UP|Q6SKP4 (Q6SKP4) Ribosomal protein L3, complete

>Solanaceae_Ortholog_cluster_155

arab|TC251381 UP|Q9SMT7 (Q9SMT7) 4-coumarate-CoA ligase-like protein (Adenosine monophosphate binding protein 3 AMPBP3), complete
n_benthamiana|CK286062 similar to UP|Q9SMT7 (Q9SMT7) 4-coumarate-CoA ligase-like protein (Adenosine monophosphate binding protein 3 AMPBP3), partial (27%)
pepper|TC3330 similar to UP|Q9SMT7 (Q9SMT7) 4-coumarate-CoA ligase-like protein (Adenosine monophosphate binding protein 3 AMPBP3), partial (82%)
petunia|TC612 similar to UP|Q9SMT7 (Q9SMT7) 4-coumarate-CoA ligase-like protein (Adenosine monophosphate binding protein 3 AMPBP3), partial (36%)
potato|TC119296 similar to UP|Q9SMT7 (Q9SMT7) 4-coumarate-CoA ligase-like protein (Adenosine monophosphate binding protein 3 AMPBP3), partial (95%)
rice|TC262411 Oryza sativa (japonica cultivar-group) cDNA clone:001-200-E01, full insert sequence
tobacco|BP130453
tomato|TC154189 similar to UP|Q9SMT7 (Q9SMT7) 4-coumarate-CoA ligase-like protein (Adenosine monophosphate binding protein 3 AMPBP3), partial (88%)

>Solanaceae_Ortholog_cluster_156

arab|TC251424 PIR|T02313|T02313 endoplasmic reticulum insertion protein F13P17.9 - Arabidopsis thaliana {Arabidopsis thaliana;} , complete
arab|TC272666 PIR|T02313|T02313 endoplasmic reticulum insertion protein F13P17.9 - Arabidopsis thaliana {Arabidopsis thaliana;} , complete
n_benthamiana|TC8835 similar to PIR|T02313|T02313 endoplasmic reticulum insertion protein F13P17.9 - Arabidopsis thaliana {Arabidopsis thaliana;} , partial (84%)
petunia|TC1086 homologue to UP|Q9LLR4 (Q9LLR4) Sec61p, partial (47%)
potato|TC111839 homologue to PIR|T02313|T02313 endoplasmic reticulum insertion protein F13P17.9 - Arabidopsis thaliana {Arabidopsis thaliana;} , complete
rice|TC262155 homologue to UP|Q9LLR4 (Q9LLR4) Sec61p, complete
tobacco|TC1862 homologue to TIGR_Osa1|9631.m01059 Sec61p, partial (24%)
tomato|TC154751 similar to UP|Q9ZV90 (Q9ZV90) F9K20.24 protein, partial (80%)

>Solanaceae_Ortholog_cluster_157

arab|TC251480 GB|AAG40366.1|11762176|AF325014 At2g01140 {Arabidopsis thaliana;} , complete
n_benthamiana|TC8359 similar to GB|AAG40366.1|11762176|AF325014 At2g01140 {Arabidopsis thaliana;} , partial (90%)
pepper|TC3522 similar to GB|AAG40366.1|11762176|AF325014 At2g01140 {Arabidopsis thaliana;} , partial (90%)
petunia|TC746 homologue to GB|AAG40366.1|11762176|AF325014 At2g01140 {Arabidopsis thaliana;} , partial (48%)
potato|TC125967 similar to GB|AAG40366.1|11762176|AF325014 At2g01140 {Arabidopsis thaliana;} , partial (92%)
rice|TC250393 Oryza sativa (japonica cultivar-group) cDNA clone:001-022-C06, full insert sequence
tobacco|BP525913
tomato|TC153556 similar to GB|AAG40366.1|11762176|AF325014 At2g01140 {Arabidopsis thaliana;} , partial (92%)

>Solanaceae_Ortholog_cluster_158

arab|TC251482 UP|Q9SGR6 (Q9SGR6) T23E18.10, complete
n_benthamiana|CK293104 similar to UP|Q40473 (Q40473) PS60 protein precursor, partial (49%)
pepper|TC3874 homologue to UP|O04870 (O04870) Pectinesterase  (Fragment) , partial (73%)
petunia|TC506 homologue to UP|Q40473 (Q40473) PS60 protein precursor, partial (49%)
potato|TC112745 homologue to UP|O04870 (O04870) Pectinesterase  (Fragment) , complete
rice|NP902718 Oryza sativa (japonica cultivar-group) cDNA clone:J023098E17, full insert sequence
tobacco|TC1789 UP|Q40473 (Q40473) PS60 protein precursor, complete
tomato|TC154111 UP|O04870 (O04870) Pectinesterase  (Fragment) , complete

>Solanaceae_Ortholog_cluster_159

arab|TC251484 At2g28840/F8N16.13 [Arabidopsis thaliana]
n_benthamiana|TC9349 similar to TIGR_Ath1|At2g28840.1 68415.m03506 ankyrin repeat family protein contains ankyrin repeats, Pfam:PF00023, partial (58%)
pepper|BM062407
petunia|CV293065 similar to UP|Q944L4 (Q944L4) At2g28840/F8N16.13, partial (80%)
potato|TC127525 similar to TIGR_Ath1|At2g28840.1 68415.m03506 ankyrin repeat family protein contains ankyrin repeats, Pfam:PF00023, partial (82%)
rice|TC250390 UP|Q8LLW2 (Q8LLW2) Receptor-like kinase Xa21-binding protein 3, complete
tobacco|CV016469
tomato|TC155928 similar to TIGR_Ath1|At2g28840.1 68415.m03506 ankyrin repeat family protein contains ankyrin repeats, Pfam:PF00023, partial (90%)

>Solanaceae_Ortholog_cluster_160

arab|TC251488 GB|AAP37838.1|30725632|BT008479 At4g24220 {Arabidopsis thaliana;} , complete
n_benthamiana|TC7299 similar to UP|Q6PQJ9 (Q6PQJ9) Progesterone 5-beta-reductase, partial (95%)
pepper|TC3910 similar to UP|Q84RS3 (Q84RS3) Progesterone 5-beta-reductase, partial (44%)
petunia|CV298788 similar to UP|Q6PQK1 (Q6PQK1) Progesterone 5-beta-reductase, partial (40%)
potato|TC126791 similar to UP|Q84RS3 (Q84RS3) Progesterone 5-beta-reductase, partial (97%)
rice|TC265235 Oryza sativa (japonica cultivar-group) cDNA clone:001-034-E05, full insert sequence
tobacco|BP533006
tomato|TC154942 similar to UP|Q84RS3 (Q84RS3) Progesterone 5-beta-reductase, partial (96%)

>Solanaceae_Ortholog_cluster_161

arab|TC251491 arabinogalactan protein
n_benthamiana|TC8951
pepper|TC6484 similar to TIGR_Osa1|9629.m03596 expressed protein, partial (16%)
petunia|TC807
potato|TC118977 similar to TIGR_Ath1|At5g56540.1 68418.m07056 arabinogalactan-protein (AGP14) identical to gi|10880505|gb|AAG24282, partial (33%)
tobacco|BP530154
tobacco|BP532689
tomato|TC168857 similar to UP|Q8VAG3 (Q8VAG3) Wsv453 (WSSV513), partial (8%)

>Solanaceae_Ortholog_cluster_162

arab|TC251496 weakly similar to UP|LYS4_YEAST (P49367) Homoaconitase, mitochondrial precursor  (Homoaconitate hydratase) , partial (4%)
n_benthamiana|CK297579 similar to TIGR_Ath1|At4g13430.1 68417.m02096 aconitase family protein / aconitate hydratase family protein contains Pfam profile PF00330: Aconitase family (aconitate hydratase, partial (51%)
pepper|CA520634
pepper|TC6729 similar to TIGR_Ath1|At4g13430.1 68417.m02096 aconitase family protein / aconitate hydratase family protein contains Pfam profile PF00330: Aconitase family (aconitate hydratase, partial (32%)
petunia|TC1392 weakly similar to UP|LYS4_YEAST (P49367) Homoaconitase, mitochondrial precursor  (Homoaconitate hydratase) , partial (4%)
potato|TC120254 similar to TIGR_Ath1|At4g13430.1 68417.m02096 aconitase family protein / aconitate hydratase family protein contains Pfam profile PF00330: Aconitase family (aconitate hydratase, partial (92%)
rice|TC260836 Oryza sativa (japonica cultivar-group) cDNA clone:J033070M16, full insert sequence
tomato|TC155552 similar to TIGR_Ath1|At4g13430.1 68417.m02096 aconitase family protein / aconitate hydratase family protein contains Pfam profile PF00330: Aconitase family (aconitate hydratase, partial (43%)

>Solanaceae_Ortholog_cluster_163

arab|TC251503 UP|S17P_ARATH (P46283) Sedoheptulose-1,7-bisphosphatase, chloroplast precursor  (Sedoheptulose-bisphosphatase) (SBPASE) (SED(1,7)P2ASE) , complete
n_benthamiana|TC8612 similar to UP|S17P_SPIOL (O20252) Sedoheptulose-1,7-bisphosphatase, chloroplast precursor  (Sedoheptulose-bisphosphatase) (SBPASE) (SED(1,7)P2ASE) , partial (75%)
pepper|TC5333 similar to UP|S17P_SPIOL (O20252) Sedoheptulose-1,7-bisphosphatase, chloroplast precursor  (Sedoheptulose-bisphosphatase) (SBPASE) (SED(1,7)P2ASE) , partial (47%)
petunia|CV300322 similar to UP|Q84JG8 (Q84JG8) Sedoheptulose-1,7-bisphosphatase, partial (19%)
potato|TC127111 similar to UP|S17P_SPIOL (O20252) Sedoheptulose-1,7-bisphosphatase, chloroplast precursor  (Sedoheptulose-bisphosphatase) (SBPASE) (SED(1,7)P2ASE) , partial (93%)
rice|TC249139 UP|Q84JG8 (Q84JG8) Sedoheptulose-1,7-bisphosphatase, complete
tobacco|AB001545
tomato|TC163068 similar to UP|S17P_SPIOL (O20252) Sedoheptulose-1,7-bisphosphatase, chloroplast precursor  (Sedoheptulose-bisphosphatase) (SBPASE) (SED(1,7)P2ASE) , partial (93%)

>Solanaceae_Ortholog_cluster_164

arab|TC251507 UP|Q9LUL7 (Q9LUL7) Pectinesterase (AT3g14310/MLN21_9), complete
arab|TC273317 UP|PME2_ARATH (Q42534) Pectinesterase 2 precursor  (Pectin methylesterase 2) (PE 2) , complete
n_benthamiana|TC9290 UP|Q84V57 (Q84V57) Pectin methyl-esterase  , complete
pepper|TC4330 homologue to UP|Q9SEE6 (Q9SEE6) Pectin methyl esterase  , partial (83%)
potato|TC119601 UP|Q9SEE6 (Q9SEE6) Pectin methyl esterase  , complete
rice|TC253913 Oryza sativa (japonica cultivar-group) cDNA clone:001-205-H08, full insert sequence
tobacco|TC1604 UP|Q9LEB0 (Q9LEB0) Pectin methylesterase, complete
tomato|TC162225 homologue to UP|PMEU_LYCES (Q43143) Pectinesterase U1 precursor  (Pectin methylesterase) (PE) , complete

>Solanaceae_Ortholog_cluster_165

arab|TC251508 UP|Q93Z09 (Q93Z09) At1g19180/T29M8_5 (Fragment), complete
n_benthamiana|CK285839 similar to UP|Q9AXP7 (Q9AXP7) PnFL-2, partial (47%)
pepper|TC4312 similar to UP|Q9AXP7 (Q9AXP7) PnFL-2, partial (38%)
petunia|CV294273 similar to UP|Q9AXP7 (Q9AXP7) PnFL-2, partial (16%)
petunia|CV294279
potato|TC127410 similar to TIGR_Ath1|At1g74950.1 68414.m08697 expressed protein , partial (33%)
tobacco|BP527310
tomato|TC162240 similar to UP|Q9AXP7 (Q9AXP7) PnFL-2, partial (37%)

>Solanaceae_Ortholog_cluster_166

arab|TC251510 UP|UMP3_ARATH (Q9LEV3) Protein At5g10860, mitochondrial precursor, complete
pepper|TC3630 similar to TIGR_Osa1|9631.m05157 expressed protein, partial (86%)
petunia|TC317 similar to UP|UMP3_ARATH (Q9LEV3) Protein At5g10860, mitochondrial precursor, partial (82%)
potato|TC112665 similar to TIGR_Osa1|9631.m05157 expressed protein, partial (86%)
rice|TC249102 Oryza sativa (japonica cultivar-group) cDNA clone:J013152K18, full insert sequence
rice|TC249104 Oryza sativa (japonica cultivar-group) cDNA clone:001-038-F01, full insert sequence
tobacco|TC2875 similar to TIGR_Ath1|At5g10860.1 68418.m01261 CBS domain-containing protein contains Pfam profile PF00571: CBS domain, partial (79%)
tomato|TC154825 similar to TIGR_Osa1|9631.m05157 expressed protein, partial (85%)

>Solanaceae_Ortholog_cluster_167

arab|TC251522 similar to GB|AAO39889.1|28372814|BT003661 At5g09570 {Arabidopsis thaliana;} , partial (90%)
n_benthamiana|TC7170 weakly similar to GB|AAO39889.1|28372814|BT003661 At5g09570 {Arabidopsis thaliana;} , partial (71%)
pepper|TC3526 similar to TIGR_Osa1|9631.m04679 expressed protein, partial (76%)
petunia|CV295236 similar to GB|AAO39889.1|28372814|BT003661 At5g09570 {Arabidopsis thaliana;} , partial (27%)
potato|TC121182 similar to TIGR_Osa1|9631.m04679 expressed protein, partial (89%)
rice|TC262630 Oryza sativa (japonica cultivar-group) cDNA clone:001-044-F09, full insert sequence
tobacco|TC1438 similar to TIGR_Osa1|9631.m04679 expressed protein, partial (77%)
tomato|TC154109 similar to TIGR_Osa1|9631.m04679 expressed protein, partial (80%)

>Solanaceae_Ortholog_cluster_168

arab|TC251526 PIR|D96768|D96768 protein 60S ribosomal protein L6 F2P9.8 [imported] - Arabidopsis thaliana {Arabidopsis thaliana;} , complete
n_benthamiana|TC8057 similar to UP|RL6_MESCR (P34091) 60S ribosomal protein L6 (YL16-like), partial (90%)
pepper|TC3511 similar to UP|RL6_MESCR (P34091) 60S ribosomal protein L6 (YL16-like), partial (92%)
petunia|TC322 similar to UP|RL6_MESCR (P34091) 60S ribosomal protein L6 (YL16-like), partial (87%)
potato|TC126074 similar to UP|RL6_MESCR (P34091) 60S ribosomal protein L6 (YL16-like), partial (95%)
rice|TC262325 Oryza sativa (japonica cultivar-group) cDNA clone:J013123D20, full insert sequence
tobacco|BP129814 similar to UP|RL6_MESCR (P34091) 60S ribosomal protein L6 (YL16-like), partial (36%)
tomato|TC162372 similar to UP|RL6_MESCR (P34091) 60S ribosomal protein L6 (YL16-like), partial (95%)

>Solanaceae_Ortholog_cluster_169

arab|TC251531 UP|Q9LSP5 (Q9LSP5) Gb|AAF26101.1 (AT3g17020/K14A17_14), complete
pepper|TC4738 weakly similar to UP|Q9LSP5 (Q9LSP5) Gb|AAF26101.1 (AT3g17020/K14A17_14), partial (97%)
petunia|TC166 weakly similar to UP|Q9LSP5 (Q9LSP5) Gb|AAF26101.1 (AT3g17020/K14A17_14), partial (76%)
potato|TC126683 weakly similar to UP|Q9LSP5 (Q9LSP5) Gb|AAF26101.1 (AT3g17020/K14A17_14), partial (97%)
potato|TC126684 weakly similar to UP|Q9LSP5 (Q9LSP5) Gb|AAF26101.1 (AT3g17020/K14A17_14), partial (97%)
rice|TC266558 Oryza sativa (japonica cultivar-group) cDNA clone:J013041K03, full insert sequence
tobacco|TC1315 weakly similar to UP|Q9LSP5 (Q9LSP5) Gb|AAF26101.1 (AT3g17020/K14A17_14), partial (96%)
tomato|TC153595 weakly similar to UP|Q9LSP5 (Q9LSP5) Gb|AAF26101.1 (AT3g17020/K14A17_14), partial (97%)

>Solanaceae_Ortholog_cluster_170

arab|TC251534 UP|V0D1_ARATH (Q9LJI5) Probable vacuolar ATP synthase subunit d 1  (V-ATPase d subunit 1) (Vacuolar proton pump d subunit 1) , complete
arab|TC251960 UP|V0D2_ARATH (Q9LHA4) Probable vacuolar ATP synthase subunit d 2  (V-ATPase d subunit 2) (Vacuolar proton pump d subunit 2) , complete
pepper|TC4568 homologue to TIGR_Osa1|9629.m03863 ATP synthase (C/AC39) subunit, partial (39%)
petunia|CV300568 weakly similar to UP|V0D1_DROME (Q9W4P5) Vacuolar ATP synthase subunit d 1  (V-ATPase d subunit 1) (Vacuolar proton pump d subunit 1) (V-ATPase 39 KDa subunit 1) , partial (17%)
potato|TC112698 homologue to UP|V0D2_ARATH (Q9LHA4) Probable vacuolar ATP synthase subunit d 2  (V-ATPase d subunit 2) (Vacuolar proton pump d subunit 2) , complete
rice|TC251785 homologue to UP|V0D2_ARATH (Q9LHA4) Probable vacuolar ATP synthase subunit d 2  (V-ATPase d subunit 2) (Vacuolar proton pump d subunit 2) , complete
tobacco|CV019776
tomato|TC162196 homologue to UP|V0D2_ARATH (Q9LHA4) Probable vacuolar ATP synthase subunit d 2  (V-ATPase d subunit 2) (Vacuolar proton pump d subunit 2) , complete

>Solanaceae_Ortholog_cluster_171

arab|TC251555 UP|Q9XEE2 (Q9XEE2) Annexin, complete
n_benthamiana|TC9157 homologue to UP|O24132 (O24132) P32.2 annexin, partial (46%)
pepper|TC4342 UP|Q9ZRU7 (Q9ZRU7) Annexin P38, complete
petunia|CV298361 similar to UP|Q9XEN8 (Q9XEN8) Vacuole-associated annexin VCaB42, partial (62%)
potato|TC119506 homologue to UP|O81535 (O81535) Annexin p35, complete
rice|TC263614 Oryza sativa (japonica cultivar-group) cDNA clone:J033065F07, full insert sequence
tobacco|TC2126 UP|Q9XEN8 (Q9XEN8) Vacuole-associated annexin VCaB42, complete
tomato|TC154358 homologue to UP|O81535 (O81535) Annexin p35, complete

>Solanaceae_Ortholog_cluster_172

arab|TC251556 UP|APT1_ARATH (P31166) Adenine phosphoribosyltransferase 1  (APRT) , complete
n_benthamiana|TC10562 similar to UP|Q7XJC2 (Q7XJC2) Adenine phosphoribosyltransferase (Fragment), partial (85%)
pepper|TC3400 similar to UP|Q7XJC2 (Q7XJC2) Adenine phosphoribosyltransferase (Fragment), partial (88%)
petunia|CV301011 similar to UP|Q7XJC2 (Q7XJC2) Adenine phosphoribosyltransferase (Fragment), partial (80%)
potato|TC112315 similar to UP|Q7XJC2 (Q7XJC2) Adenine phosphoribosyltransferase (Fragment), partial (84%)
rice|TC263420 Oryza sativa (japonica cultivar-group) cDNA clone:001-040-E09, full insert sequence
tobacco|CV021615
tomato|TC161775 similar to TIGR_Ath1|At1g27450.1 68414.m03346 adenine phosphoribosyltransferase 1 (APT1) nearly identical to SP|P31166 Adenine phosphoribosyltransferase 1  (APRT) {Arabidopsis thaliana} , partial (74%)

>Solanaceae_Ortholog_cluster_173

arab|TC251566 UP|O24653 (O24653) GDI2 (Rab GDP dissociation inhibitor) (AtGDI2), complete
pepper|TC3417 homologue to UP|O22402 (O22402) GDP dissociation inhibitor, complete
petunia|CV298690 homologue to UP|O22402 (O22402) GDP dissociation inhibitor, partial (41%)
potato|TC126188 homologue to UP|O22402 (O22402) GDP dissociation inhibitor, complete
rice|TC262723 homologue to UP|O22470 (O22470) GDP dissociation inhibitor protein OsGDI1, complete
rice|TC262724 homologue to UP|O22471 (O22471) GDP dissociation inhibitor protein OsGDI2, complete
tobacco|TC3480 UP|O22402 (O22402) GDP dissociation inhibitor, complete
tomato|TC162880 homologue to UP|O22402 (O22402) GDP dissociation inhibitor, complete

>Solanaceae_Ortholog_cluster_174

arab|TC251569 UP|RS18_ARATH (P34788) 40S ribosomal protein S18, complete
n_benthamiana|TC9282 homologue to TIGR_Ath1|At1g22780.1 68414.m02846 40S ribosomal protein S18 (RPS18A) Match to ribosomal S18 gene mRNA gb|Z28701, DNA gb|Z23165 from A. thaliana. ESTs gb|T21121, gb|Z17755, gb|R64776 and gb|R30430 come from this gene, complete
pepper|TC3829 homologue to TIGR_Ath1|At1g22780.1 68414.m02846 40S ribosomal protein S18 (RPS18A) Match to ribosomal S18 gene mRNA gb|Z28701, DNA gb|Z23165 from A. thaliana. ESTs gb|T21121, gb|Z17755, gb|R64776 and gb|R30430 come from this gene, complete
potato|TC112225 homologue to TIGR_Ath1|At1g22780.1 68414.m02846 40S ribosomal protein S18 (RPS18A) Match to ribosomal S18 gene mRNA gb|Z28701, DNA gb|Z23165 from A. thaliana. ESTs gb|T21121, gb|Z17755, gb|R64776 and gb|R30430 come from this gene, complete
potato|TC112226 homologue to TIGR_Ath1|At1g22780.1 68414.m02846 40S ribosomal protein S18 (RPS18A) Match to ribosomal S18 gene mRNA gb|Z28701, DNA gb|Z23165 from A. thaliana. ESTs gb|T21121, gb|Z17755, gb|R64776 and gb|R30430 come from this gene, complete
rice|TC249379 ribosomal protein S18-like [Oryza sativa (japonica cultivar-group)]
tobacco|BP528084
tomato|TC154338 homologue to TIGR_Ath1|At1g22780.1 68414.m02846 40S ribosomal protein S18 (RPS18A) Match to ribosomal S18 gene mRNA gb|Z28701, DNA gb|Z23165 from A. thaliana. ESTs gb|T21121, gb|Z17755, gb|R64776 and gb|R30430 come from this gene, complete

>Solanaceae_Ortholog_cluster_175

arab|TC251574 UP|PAB2_ARATH (P42731) Polyadenylate-binding protein 2 (Poly(A)-binding protein 2) (PABP 2), complete
n_benthamiana|TC8447 homologue to UP|Q9M6E6 (Q9M6E6) Poly(A)-binding protein, partial (53%)
pepper|TC3294 homologue to UP|Q9M6E6 (Q9M6E6) Poly(A)-binding protein, partial (98%)
petunia|CV298003 homologue to UP|Q9M6E6 (Q9M6E6) Poly(A)-binding protein, partial (33%)
potato|TC112106 homologue to UP|Q9M6E6 (Q9M6E6) Poly(A)-binding protein, complete
rice|TC262333 Oryza sativa (japonica cultivar-group) cDNA clone:J013001A12, full insert sequence
tobacco|TC2207 UP|Q9M6E6 (Q9M6E6) Poly(A)-binding protein, complete
tomato|TC153903 homologue to UP|Q9M6E6 (Q9M6E6) Poly(A)-binding protein, partial (98%)

>Solanaceae_Ortholog_cluster_176

arab|TC251577 UP|FABG_ARATH (P33207) 3-oxoacyl-[acyl-carrier-protein] reductase, chloroplast precursor  (3-ketoacyl-acyl carrier protein reductase) , complete
n_benthamiana|TC7462 similar to UP|FABG_CUPLA (P28643) 3-oxoacyl-[acyl-carrier-protein] reductase, chloroplast precursor  (3-ketoacyl-acyl carrier protein reductase) , partial (81%)
pepper|CA518659
petunia|CV300653 similar to UP|FABG_CUPLA (P28643) 3-oxoacyl-[acyl-carrier-protein] reductase, chloroplast precursor  (3-ketoacyl-acyl carrier protein reductase) , partial (35%)
potato|TC119305 similar to UP|FABG_CUPLA (P28643) 3-oxoacyl-[acyl-carrier-protein] reductase, chloroplast precursor  (3-ketoacyl-acyl carrier protein reductase) , partial (77%)
rice|TC275328 Oryza sativa (japonica cultivar-group) cDNA clone:001-102-D04, full insert sequence
tobacco|TC3104 similar to UP|Q93X62 (Q93X62) Beta-oxyacyl-[acyl-carrier protein] reductase  , partial (42%)
tomato|TC154326 similar to UP|FABG_CUPLA (P28643) 3-oxoacyl-[acyl-carrier-protein] reductase, chloroplast precursor  (3-ketoacyl-acyl carrier protein reductase) , partial (77%)

>Solanaceae_Ortholog_cluster_177

arab|TC251595 UP|SODC_ARATH (P24704) Superoxide dismutase [Cu-Zn]  , complete
n_benthamiana|CK286013 homologue to UP|SODC_NICPL (P27082) Superoxide dismutase [Cu-Zn]  , complete
pepper|TC3347 homologue to UP|SODC_CAPAN (O22373) Superoxide dismutase [Cu-Zn]  , complete
petunia|TC297 homologue to UP|SODC_PAUKA (O49073) Superoxide dismutase [Cu-Zn]  , complete
potato|TC126220 homologue to UP|SOD2_LYCES (Q43779) Superoxide dismutase [Cu-Zn] 2  , complete
rice|TC250342 UP|SOD2_ORYSA (P28757) Superoxide dismutase [Cu-Zn] 2  , complete
tobacco|TC1097 homologue to UP|SODC_NICPL (P27082) Superoxide dismutase [Cu-Zn]  , complete
tomato|TC162063 UP|SOD2_LYCES (Q43779) Superoxide dismutase [Cu-Zn] 2  , complete

>Solanaceae_Ortholog_cluster_178

arab|TC251599 UP|NUAM_ARATH (Q9FGI6) NADH-ubiquinone oxidoreductase 75 kDa subunit, mitochondrial precursor   (Complex I-75Kd) (CI-75Kd) (75 kDa mitochondrial complex I subunit) , complete
n_benthamiana|TC9160 homologue to UP|NUAM_SOLTU (Q43644) NADH-ubiquinone oxidoreductase 75 kDa subunit, mitochondrial precursor   (Complex I-75KD) (CI-75KD) (76 kDa mitochondrial complex I subunit) , partial (47%)
pepper|TC5745 homologue to UP|NUAM_SOLTU (Q43644) NADH-ubiquinone oxidoreductase 75 kDa subunit, mitochondrial precursor   (Complex I-75KD) (CI-75KD) (76 kDa mitochondrial complex I subunit) , partial (24%)
pepper|TC6771 homologue to UP|NUAM_SOLTU (Q43644) NADH-ubiquinone oxidoreductase 75 kDa subunit, mitochondrial precursor   (Complex I-75KD) (CI-75KD) (76 kDa mitochondrial complex I subunit) , partial (15%)
potato|TC119526 UP|NUAM_SOLTU (Q43644) NADH-ubiquinone oxidoreductase 75 kDa subunit, mitochondrial precursor   (Complex I-75KD) (CI-75KD) (76 kDa mitochondrial complex I subunit) , complete
rice|TC263451 Oryza sativa (japonica cultivar-group) cDNA clone:001-019-D09, full insert sequence
tobacco|BP530713
tomato|TC162806 homologue to UP|NUAM_SOLTU (Q43644) NADH-ubiquinone oxidoreductase 75 kDa subunit, mitochondrial precursor   (Complex I-75KD) (CI-75KD) (76 kDa mitochondrial complex I subunit) , partial (71%)

>Solanaceae_Ortholog_cluster_179

arab|TC251607 UP|Q9ASY1 (Q9ASY1) AT3g03250/T17B22_6, complete
pepper|TC4098 GB|AAB71613.1|1388021|STU20345 UDP-glucose pyrophosphorylase {Solanum tuberosum;} , partial (76%)
petunia|TC526 homologue to GB|AAB71613.1|1388021|STU20345 UDP-glucose pyrophosphorylase {Solanum tuberosum;} , partial (26%)
potato|TC112854 UP|Q84UG9 (Q84UG9) UTP:alpha-D-glucose-1-phosphate uridylyltransferase  , complete
potato|TC126087 GB|AAB71613.1|1388021|STU20345 UDP-glucose pyrophosphorylase {Solanum tuberosum;} , complete
rice|TC262261 UP|Q93X08 (Q93X08) UDP-glucose pyrophosphorylase, complete
tobacco|TC1869 UP|Q8W3Z7 (Q8W3Z7) UDP-glucose pyrophosphorylase (Fragment), complete
tomato|TC153911 GB|AAB71613.1|1388021|STU20345 UDP-glucose pyrophosphorylase {Solanum tuberosum;} , complete

>Solanaceae_Ortholog_cluster_180

arab|TC251614 UP|P93028 (P93028) Ubiquitin activating enzyme 1 (UBA1) , complete
arab|TC256277 UP|P92974 (P92974) Ubiquitin activating enzyme 2, complete
pepper|BM066819
potato|TC119813 similar to UP|P93393 (P93393) Ubiquitin activating enzyme E1 , partial (52%)
rice|TC250254 homologue to UP|UBA2_WHEAT (P31251) Ubiquitin-activating enzyme E1 2, partial (96%)
rice|TC253139 Oryza sativa (japonica cultivar-group) cDNA clone:J033076H04, full insert sequence
tobacco|TC1256 UP|P93393 (P93393) Ubiquitin activating enzyme E1 , complete
tomato|TC162410 similar to UP|P93393 (P93393) Ubiquitin activating enzyme E1 , partial (78%)

>Solanaceae_Ortholog_cluster_181

arab|TC251650 UP|ACC1_ARATH (Q06588) 1-aminocyclopropane-1-carboxylate oxidase  (ACC oxidase) (Ethylene-forming enzyme) (EFE) , complete
n_benthamiana|TC9077 homologue to UP|Q6H237 (Q6H237) ACC oxidase ACO1, complete
pepper|TC3325 homologue to UP|ACC3_PETHY (Q08507) 1-aminocyclopropane-1-carboxylate oxidase 3  (ACC oxidase 3) (Ethylene-forming enzyme) (EFE) , complete
petunia|TC110 homologue to UP|ACC4_PETHY (Q08508) 1-aminocyclopropane-1-carboxylate oxidase 4  (ACC oxidase 4) (Ethylene-forming enzyme) (EFE) , complete
potato|TC126351 UP|Q94F66 (Q94F66) 1-aminocyclopropane-1-carboxylate oxidase, complete
rice|TC263089 UP|Q6ZHG2 (Q6ZHG2) 1-aminocyclopropane-1-carboxylate oxidase, complete
tobacco|TC2019 UP|Q43792 (Q43792) 1-aminocyclopropane-1-carboxylate deaminase  , complete
tomato|TC161922 UP|ACC1_LYCES (P05116) 1-aminocyclopropane-1-carboxylate oxidase 1  (ACC oxidase 1) (Ethylene-forming enzyme) (EFE) (Protein pTOM 13) , complete

>Solanaceae_Ortholog_cluster_182

arab|TC251652 UP|GL21_ARATH (P94014) Germin-like protein subfamily 2 member 1 precursor, partial (96%)
n_benthamiana|CK297087 similar to UP|O65358 (O65358) Germin-like protein, complete
pepper|TC5939 similar to UP|O65358 (O65358) Germin-like protein, partial (51%)
petunia|CV292818 similar to UP|NEC1_NICPL (Q9SPV5) Nectarin 1 precursor  (Superoxide dismutase [Mn]) , partial (68%)
potato|TC115647 UP|O65358 (O65358) Germin-like protein, complete
rice|TC267913 Oryza sativa (japonica cultivar-group) cDNA clone:001-119-A07, full insert sequence
tobacco|CV017945
tomato|TC163146 homologue to UP|O65358 (O65358) Germin-like protein, complete

>Solanaceae_Ortholog_cluster_183

arab|TC251693 UP|P92991 (P92991) Phosphate/phosphoenolpyruvate translocator, complete
n_benthamiana|TC7528 homologue to UP|P93390 (P93390) Phosphate/phosphoenolpyruvate translocator, complete
pepper|CA517355
petunia|CV295880 homologue to UP|P93390 (P93390) Phosphate/phosphoenolpyruvate translocator, partial (36%)
potato|TC126461 homologue to UP|P93390 (P93390) Phosphate/phosphoenolpyruvate translocator, partial (98%)
rice|TC275194 UP|Q94JW4 (Q94JW4) Phosphoenolpyruvate/phosphate translocator, complete
tobacco|NP917497 GB|U66401.1|AAB40647.1 phosphate/phosphoenolpyruvate translocator precursor
tomato|TC162400 homologue to UP|P93390 (P93390) Phosphate/phosphoenolpyruvate translocator, partial (98%)

>Solanaceae_Ortholog_cluster_184

arab|TC251740 UP|ADK2_ARATH (Q9LZG0) Adenosine kinase 2  (AK 2) (Adenosine 5'-phosphotransferase 2) , complete
pepper|TC3698 similar to TIGR_Ath1|At5g03300.1 68418.m00281 adenosine kinase 2 (ADK2) contains Pfam profile: PF00294 pfkB family carbohydrate kinase; identical to cDNA adenosine kinase 2 (ADK2) GI:12017763, partial (98%)
pepper|TC3722 similar to TIGR_Ath1|At5g03300.1 68418.m00281 adenosine kinase 2 (ADK2) contains Pfam profile: PF00294 pfkB family carbohydrate kinase; identical to cDNA adenosine kinase 2 (ADK2) GI:12017763, partial (90%)
petunia|TC992 similar to UP|ADK2_ARATH (Q9LZG0) Adenosine kinase 2  (AK 2) (Adenosine 5'-phosphotransferase 2) , partial (60%)
potato|TC112626 similar to TIGR_Ath1|At5g03300.1 68418.m00281 adenosine kinase 2 (ADK2) contains Pfam profile: PF00294 pfkB family carbohydrate kinase; identical to cDNA adenosine kinase 2 (ADK2) GI:12017763, partial (98%)
rice|TC262478 UP|Q84P58 (Q84P58) Adenosine kinase-like protein (Fragment), complete
tobacco|TC1396 similar to TIGR_Ath1|At5g03300.1 68418.m00281 adenosine kinase 2 (ADK2) contains Pfam profile: PF00294 pfkB family carbohydrate kinase; identical to cDNA adenosine kinase 2 (ADK2) GI:12017763, partial (68%)
tomato|TC155238 similar to TIGR_Ath1|At5g03300.1 68418.m00281 adenosine kinase 2 (ADK2) contains Pfam profile: PF00294 pfkB family carbohydrate kinase; identical to cDNA adenosine kinase 2 (ADK2) GI:12017763, partial (98%)

>Solanaceae_Ortholog_cluster_185

arab|TC251758 GB|AAL58902.1|18087537|AF462808 beta-D-glucan exohydrolase-like protein {Arabidopsis thaliana;} , complete
n_benthamiana|TC8693 similar to UP|Q75Z80 (Q75Z80) Exo-1,3-beta-glucanase, partial (46%)
pepper|TC4543 similar to UP|O82151 (O82151) Beta-D-glucan exohydrolase , partial (46%)
petunia|CV298209 similar to UP|O82151 (O82151) Beta-D-glucan exohydrolase , partial (23%)
potato|TC120505 homologue to UP|O82151 (O82151) Beta-D-glucan exohydrolase , complete
rice|TC276106 Oryza sativa (japonica cultivar-group) cDNA clone:J013060A09, full insert sequence
tobacco|TC2458 UP|O82151 (O82151) Beta-D-glucan exohydrolase , complete
tomato|TC162832 similar to UP|Q7XAS3 (Q7XAS3) Beta-D-glucosidase, partial (98%)

>Solanaceae_Ortholog_cluster_186

arab|TC251760 UP|Q9SQI8 (Q9SQI8) Dihydrolipoamide S-acetyltransferase (AT3g25860/MPE11_1), complete
n_benthamiana|TC7634 similar to TIGR_Ath1|At3g25860.1 68416.m03222 dihydrolipoamide S-acetyltransferase (LTA2) identical to dihydrolipoamide S-acetyltransferase (LTA2) [Arabidopsis thaliana] GI:5881963, partial (75%)
pepper|CA520937
petunia|CV294168 similar to UP|Q9LUA6 (Q9LUA6) Dihydrolipoamide S-acetyltransferase, partial (35%)
potato|TC126635 similar to TIGR_Ath1|At3g25860.1 68416.m03222 dihydrolipoamide S-acetyltransferase (LTA2) identical to dihydrolipoamide S-acetyltransferase (LTA2) [Arabidopsis thaliana] GI:5881963, partial (79%)
rice|TC276227 Oryza sativa (japonica cultivar-group) cDNA clone:J023040H11, full insert sequence
tobacco|TC1992 homologue to TIGR_Ath1|At3g25860.1 68416.m03222 dihydrolipoamide S-acetyltransferase (LTA2) identical to dihydrolipoamide S-acetyltransferase (LTA2) [Arabidopsis thaliana] GI:5881963, partial (36%)
tomato|TC159737 homologue to TIGR_Ath1|At3g25860.1 68416.m03222 dihydrolipoamide S-acetyltransferase (LTA2) identical to dihydrolipoamide S-acetyltransferase (LTA2) [Arabidopsis thaliana] GI:5881963, partial (27%)

>Solanaceae_Ortholog_cluster_187

arab|TC251761 PIR|S71170|S71170 phosphoinositide-specific phospholipase C  - Arabidopsis thaliana {Arabidopsis thaliana;}  , complete
n_benthamiana|TC8248 homologue to UP|Q9M5Q2 (Q9M5Q2) Phospholipase C2, partial (39%)
pepper|CK901612
petunia|TC355 homologue to UP|O49951 (O49951) Phosphoinositide-specific phospholipase C  , partial (36%)
potato|TC126796 UP|O49952 (O49952) Phosphoinositide-specific phospholipase C  , complete
rice|TC250748 UP|Q9AXF1 (Q9AXF1) Phosphoinositide-specific phospholipase C, complete
tobacco|NP917143 GB|AF223351.1|AAF33823.1 phospholipase C1 [Nicotiana tabacum]
tomato|TC164753 homologue to UP|O49952 (O49952) Phosphoinositide-specific phospholipase C  , partial (44%)

>Solanaceae_Ortholog_cluster_188

arab|TC251828 UP|GRP8_ARATH (Q03251) Glycine-rich RNA-binding protein 8 (CCR1 protein), complete
n_benthamiana|TC7381 homologue to UP|Q40425 (Q40425) RNA-binding gricine-rich protein-1 (RGP-1c), complete
pepper|TC3284 UP|Q6RY61 (Q6RY61) Glycine-rich RNA-binding protein RGP-1c (Fragment), complete
petunia|CV297167 similar to UP|Q40425 (Q40425) RNA-binding gricine-rich protein-1 (RGP-1c), partial (61%)
potato|TC125909 similar to UP|Q40425 (Q40425) RNA-binding gricine-rich protein-1 (RGP-1c), partial (96%)
rice|TC261824 homologue to UP|Q8VXC4 (Q8VXC4) Glycine rich RNA binding protein, complete
tobacco|TC942 UP|Q40426 (Q40426) RNA-binding glycine-rich protein-1 (RGP-1a), complete
tomato|TC153771 Lycopersicon esculentum (DB275) meloidogyne-induced giant cell protein mRNA, 3' end

>Solanaceae_Ortholog_cluster_189

arab|TC251830
n_benthamiana|CK286016 similar to TIGR_Ath1|At4g09830.1 68417.m01612 expressed protein , partial (58%)
petunia|TC1044
potato|BE341050
potato|TC127876 similar to TIGR_Ath1|At4g09830.1 68417.m01612 expressed protein , partial (58%)
rice|TC249701 Oryza sativa (japonica cultivar-group) cDNA clone:J023095O09, full insert sequence
tobacco|BP135600
tomato|TC163827 similar to TIGR_Ath1|At4g09830.1 68417.m01612 expressed protein , partial (60%)

>Solanaceae_Ortholog_cluster_190

arab|TC251833 UP|AX1A_ARATH (Q39219) Alternative oxidase 1a, mitochondrial precursor  , complete
n_benthamiana|TC8262 homologue to UP|AOX1_TOBAC (Q41224) Alternative oxidase 1, mitochondrial precursor  , complete
pepper|TC4114 alternative oxidase [Capsicum annuum]
petunia|TC1019 UP|Q6QUX1 (Q6QUX1) Mitochondrial alternative oxidase (Fragment), complete
potato|TC120181 homologue to UP|Q84V47 (Q84V47) Alternative oxidase 1a, complete
rice|TC263777 homologue to UP|Q8S914 (Q8S914) Alternative oxidase, partial (82%)
tobacco|NP917317 GB|S71335.1|AAC60576.1 alternative oxidase; AOX [Nicotiana tabacum]
tomato|TC154471 UP|Q84V47 (Q84V47) Alternative oxidase 1a, complete

>Solanaceae_Ortholog_cluster_191

arab|TC251836 UP|Q9LFB5 (Q9LFB5) Anthranilate N-benzoyltransferase-like protein (AT5g01210/F7J8_190), complete
n_benthamiana|TC7731 homologue to UP|Q8LLM2 (Q8LLM2) AER, complete
pepper|CA518300
petunia|CV293509 homologue to UP|Q8LLM2 (Q8LLM2) AER, partial (23%)
potato|TC119336 similar to UP|Q8LLM2 (Q8LLM2) AER, partial (98%)
rice|TC253553 Oryza sativa (japonica cultivar-group) cDNA clone:002-130-C10, full insert sequence
tobacco|NP916533 GB|AF390211.1|AAM73656.1 AER [Nicotiana tabacum]
tomato|TC154612 similar to UP|Q8LLM2 (Q8LLM2) AER, partial (98%)

>Solanaceae_Ortholog_cluster_192

arab|TC251841 PIR|T00956|T00956 translation initiation factor eIF-2 gamma chain F20D22.6 - Arabidopsis thaliana {Arabidopsis thaliana;} , complete
pepper|CA521161
pepper|CA523518
petunia|CV298324 homologue to PIR|T00956|T00956 translation initiation factor eIF-2 gamma chain F20D22.6 - Arabidopsis thaliana {Arabidopsis thaliana;} , partial (41%)
potato|TC120997 homologue to TIGR_Osa1|9640.m04053 translation initiation factor eIF-2 gamma chain F20D22.6 - Arabidopsis thaliana, complete
rice|TC274678 homologue to PIR|T00956|T00956 translation initiation factor eIF-2 gamma chain F20D22.6 - Arabidopsis thaliana {Arabidopsis thaliana;} , partial (98%)
tobacco|BP533080
tomato|TC166287 homologue to TIGR_Osa1|9640.m04053 translation initiation factor eIF-2 gamma chain F20D22.6 - Arabidopsis thaliana, partial (53%)

>Solanaceae_Ortholog_cluster_193

arab|TC251875 UP|MDA4_ARATH (Q93WJ8) Probable monodehydroascorbate reductase, cytoplasmic isoform 4  (MDAR 4) , complete
arab|TC270717 UP|MDA3_ARATH (Q9LFA3) Probable monodehydroascorbate reductase, cytoplasmic isoform 3  (MDAR 3) , complete
pepper|TC4046 homologue to UP|MDAR_LYCES (Q43497) Monodehydroascorbate reductase  (MDAR) (Ascorbate free radical reductase) (AFR reductase) , complete
petunia|CV293588
potato|TC119933 homologue to UP|MDAR_LYCES (Q43497) Monodehydroascorbate reductase  (MDAR) (Ascorbate free radical reductase) (AFR reductase) , complete
rice|TC249390 UP|Q9XFZ3 (Q9XFZ3) Cytosolic monodehydroascorbate reductase  , complete
tobacco|TC3589 homologue to UP|MDAR_LYCES (Q43497) Monodehydroascorbate reductase  (MDAR) (Ascorbate free radical reductase) (AFR reductase) , partial (42%)
tomato|TC162325 UP|MDAR_LYCES (Q43497) Monodehydroascorbate reductase  (MDAR) (Ascorbate free radical reductase) (AFR reductase) , complete

>Solanaceae_Ortholog_cluster_194

arab|TC251889 UP|Q8W108 (Q8W108) AT4g14710/dl3395c (Submergence induced protein 2A), complete
pepper|TC6627 similar to UP|Q8W108 (Q8W108) AT4g14710/dl3395c (Submergence induced protein 2A), partial (90%)
petunia|TC1037 similar to UP|Q8W108 (Q8W108) AT4g14710/dl3395c (Submergence induced protein 2A), partial (91%)
potato|TC127130 similar to UP|Q8W108 (Q8W108) AT4g14710/dl3395c (Submergence induced protein 2A), partial (94%)
rice|TC263939 UP|O81276 (O81276) Submergence induced protein 2A, complete
tobacco|CV020406
tobacco|TC3012 weakly similar to UP|Q93WY0 (Q93WY0) Submergence induced protein-like protein (Fragment), partial (39%)
tomato|TC154300 similar to UP|Q8W108 (Q8W108) AT4g14710/dl3395c (Submergence induced protein 2A), partial (91%)

>Solanaceae_Ortholog_cluster_195

arab|TC251895 UP|KSG3_ARATH (P43289) Shaggy-related protein kinase gamma  (ASK-gamma) , complete
n_benthamiana|CK293452 homologue to UP|MSK1_TOBAC (Q40518) Shaggy-related protein kinase NtK-1  , partial (44%)
pepper|TC3340 homologue to UP|MSK1_TOBAC (Q40518) Shaggy-related protein kinase NtK-1  , partial (88%)
petunia|TC328 UP|Q40886 (Q40886) Petunia Shaggy kinase 4 , complete
potato|TC112235 homologue to UP|MSK1_TOBAC (Q40518) Shaggy-related protein kinase NtK-1  , complete
rice|TC249820 UP|Q7GC12 (Q7GC12) Shaggy-related protein kinase gamma, complete
tobacco|NP917588 GB|X77763.1|CAA54803.1 shaggy like protein kinase [Nicotiana tabacum]
tomato|TC154076 homologue to UP|MSK1_TOBAC (Q40518) Shaggy-related protein kinase NtK-1  , complete

>Solanaceae_Ortholog_cluster_196

arab|TC251898 similar to UP|Q9XHP4 (Q9XHP4) Peroxisomal copper-containing amine oxidase, partial (98%)
arab|TC278976 similar to UP|Q9XHP4 (Q9XHP4) Peroxisomal copper-containing amine oxidase, partial (95%)
pepper|BM065130
petunia|CV300595 similar to UP|Q9XHP4 (Q9XHP4) Peroxisomal copper-containing amine oxidase, partial (8%)
potato|TC114504 similar to UP|Q9XHP4 (Q9XHP4) Peroxisomal copper-containing amine oxidase, partial (36%)
rice|TC279912 GB|CAE02364.1|32483347|OSJN00277 OSJNBb0016B03.19 {Oryza sativa (japonica cultivar-group);} , partial (97%)
tobacco|BP133745
tomato|TC167238 similar to UP|Q9XHP4 (Q9XHP4) Peroxisomal copper-containing amine oxidase, partial (43%)

>Solanaceae_Ortholog_cluster_197

arab|TC251899 UP|Q9SDY5 (Q9SDY5) RUB1 conjugating enzyme (AT4g36800/C7A10_560), complete
arab|TC265721 similar to UP|Q9SDY5 (Q9SDY5) RUB1 conjugating enzyme (AT4g36800/C7A10_560), complete
pepper|TC3780 homologue to UP|Q8GV26 (Q8GV26) RUB1 conjugating enzyme, complete
petunia|CV294552 homologue to UP|Q8GV26 (Q8GV26) RUB1 conjugating enzyme, partial (73%)
potato|TC112600 homologue to UP|Q8GV26 (Q8GV26) RUB1 conjugating enzyme, complete
rice|TC250778 Oryza sativa (japonica cultivar-group) cDNA clone:J013070C18, full insert sequence
tobacco|BP534853
tomato|TC153679 homologue to UP|Q8GV26 (Q8GV26) RUB1 conjugating enzyme, complete

>Solanaceae_Ortholog_cluster_198

arab|TC251910 homologue to UP|PGKH_ARATH (P50318) Phosphoglycerate kinase, chloroplast precursor  , complete
n_benthamiana|TC7069 homologue to UP|PGKH_TOBAC (Q42961) Phosphoglycerate kinase, chloroplast precursor  , complete
pepper|TC4101 homologue to UP|O81394 (O81394) Phosphoglycerate kinase , partial (63%)
petunia|CV298212 homologue to UP|O81394 (O81394) Phosphoglycerate kinase , partial (46%)
potato|TC126080 homologue to UP|O81394 (O81394) Phosphoglycerate kinase , complete
rice|TC249290 homologue to UP|PGKH_WHEAT (P12782) Phosphoglycerate kinase, chloroplast precursor  , partial (92%)
tobacco|TC3057 UP|PGKH_TOBAC (Q42961) Phosphoglycerate kinase, chloroplast precursor  , complete
tomato|TC161873 homologue to UP|O81394 (O81394) Phosphoglycerate kinase , complete

>Solanaceae_Ortholog_cluster_199

arab|TC251916 PRF|1908224A.0|444790|1908224A nucleotide translocator. {Arabidopsis thaliana;} , complete
n_benthamiana|TC7315 homologue to UP|ADT2_SOLTU (P27081) ADP,ATP carrier protein, mitochondrial precursor (ADP/ATP translocase) (Adenine nucleotide translocator) (ANT) (Fragment), complete
pepper|TC3297 homologue to UP|P93767 (P93767) ADP/ATP translocator, complete
petunia|TC1049 homologue to UP|ADT2_SOLTU (P27081) ADP,ATP carrier protein, mitochondrial precursor (ADP/ATP translocase) (Adenine nucleotide translocator) (ANT) (Fragment), partial (53%)
potato|TC111956 UP|ADT1_SOLTU (P25083) ADP,ATP carrier protein, mitochondrial precursor (ADP/ATP translocase) (Adenine nucleotide translocator) (ANT), complete
rice|TC261836 UP|ADT_ORYSA (P31691) ADP,ATP carrier protein, mitochondrial precursor (ADP/ATP translocase) (Adenine nucleotide translocator) (ANT), complete
tobacco|TC2589 homologue to UP|O49875 (O49875) Adenine nucleotide translocator, partial (37%)
tomato|TC153850 homologue to UP|P93767 (P93767) ADP/ATP translocator, complete

>Solanaceae_Ortholog_cluster_200

arab|TC251918 UP|Q8GUM2 (Q8GUM2) Heat shock protein 70 like protein (At4g37910), complete
arab|TC271776 UP|Q9LDZ0 (Q9LDZ0) Heat shock protein 70 (Hsc70-5), complete
n_benthamiana|CK282250 homologue to TIGR_Ath1|At5g09590.1 68418.m01110 heat shock protein 70 / HSP70 (HSC70-5) identical to heat shock protein 70 [Arabidopsis thaliana] GI:6746590, partial (46%)
pepper|TC5601 homologue to UP|HS7M_SOLTU (Q08276) Heat shock 70 kDa protein, mitochondrial precursor, partial (19%)
potato|TC119669 homologue to UP|HS7M_SOLTU (Q08276) Heat shock 70 kDa protein, mitochondrial precursor, partial (96%)
rice|TC265794 homologue to UP|HS7M_PHAVU (Q01899) Heat shock 70 kDa protein, mitochondrial precursor, partial (92%)
tobacco|BP134808 similar to UP|HS7M_PHAVU (Q01899) Heat shock 70 kDa protein  mitochondrial precursor, partial (32%)
tomato|TC162519 homologue to UP|HS7M_SOLTU (Q08276) Heat shock 70 kDa protein, mitochondrial precursor, complete

>Solanaceae_Ortholog_cluster_201

arab|TC251946 UP|Q940S9 (Q940S9) AT3g57890/T10K17_100, complete
n_benthamiana|CK295846 similar to TIGR_Ath1|At3g57890.1 68416.m06453 tubulin-specific chaperone C-related contains weak similarity to Tubulin-specific chaperone C (Tubulin-folding cofactor C) (CFC) (Swiss-Prot:Q15814) [Homo sapiens], partial (34%)
n_benthamiana|CK295847 similar to TIGR_Ath1|At3g57890.1 68416.m06453 tubulin-specific chaperone C-related contains weak similarity to Tubulin-specific chaperone C (Tubulin-folding cofactor C) (CFC) (Swiss-Prot:Q15814) [Homo sapiens], partial (20%)
pepper|CA521053
potato|TC127153 similar to TIGR_Ath1|At3g57890.1 68416.m06453 tubulin-specific chaperone C-related contains weak similarity to Tubulin-specific chaperone C (Tubulin-folding cofactor C) (CFC) (Swiss-Prot:Q15814) [Homo sapiens], partial (67%)
rice|TC276217 Oryza sativa (japonica cultivar-group) cDNA clone:J023046O09, full insert sequence
tobacco|BP528131
tomato|TC155276 similar to TIGR_Ath1|At3g57890.1 68416.m06453 tubulin-specific chaperone C-related contains weak similarity to Tubulin-specific chaperone C (Tubulin-folding cofactor C) (CFC) (Swiss-Prot:Q15814) [Homo sapiens], partial (84%)

>Solanaceae_Ortholog_cluster_202

arab|TC251948 UP|PSD4_ARATH (P55034) 26S proteasome non-ATPase regulatory subunit 4 (26S proteasome regulatory subunit S5A) (Multiubiquitin chain binding protein), complete
n_benthamiana|TC7562 homologue to UP|O81340 (O81340) 26S proteasome regulatory subunit S5A, partial (88%)
n_benthamiana|TC9857 similar to UP|O81340 (O81340) 26S proteasome regulatory subunit S5A, partial (87%)
pepper|CA523940
petunia|CV300686 similar to UP|O81340 (O81340) 26S proteasome regulatory subunit S5A, partial (32%)
potato|TC119765 similar to UP|O81340 (O81340) 26S proteasome regulatory subunit S5A, partial (90%)
rice|TC252520 UP|O82143 (O82143) OsS5a (26S proteasome regulatory particle non-ATPase subunit10), complete
tomato|TC163466 similar to UP|O81340 (O81340) 26S proteasome regulatory subunit S5A, partial (90%)

>Solanaceae_Ortholog_cluster_203

arab|TC251995 GB|AAL31178.1|16974537|AY060547 AT3g20390/MQC12_15 {Arabidopsis thaliana;} , complete
n_benthamiana|TC8025 similar to UP|Q84UT6 (Q84UT6) Perchloric acid soluble translation inhibitor protein homolog, partial (74%)
pepper|TC3518 similar to UP|Q84UT6 (Q84UT6) Perchloric acid soluble translation inhibitor protein homolog, partial (74%)
petunia|TC203 similar to UP|Q84UT6 (Q84UT6) Perchloric acid soluble translation inhibitor protein homolog, partial (67%)
potato|TC127185 similar to UP|Q84UT6 (Q84UT6) Perchloric acid soluble translation inhibitor protein homolog, partial (98%)
rice|TC265148 Oryza sativa (japonica cultivar-group) cDNA clone:006-304-F08, full insert sequence
tobacco|TC2655 similar to UP|Q84UT6 (Q84UT6) Perchloric acid soluble translation inhibitor protein homolog, partial (74%)
tomato|TC154981 similar to UP|Q84UT6 (Q84UT6) Perchloric acid soluble translation inhibitor protein homolog, partial (98%)

>Solanaceae_Ortholog_cluster_204

arab|TC252002 GB|AAL06786.1|15809716|AY054125 At2g20820/F5H14.21 {Arabidopsis thaliana;} , complete
n_benthamiana|TC8344 similar to TIGR_Ath1|At2g20820.1 68415.m02450 expressed protein ., partial (71%)
pepper|TC3916 similar to TIGR_Ath1|At2g20820.1 68415.m02450 expressed protein ., partial (62%)
petunia|CV293923 similar to GB|AAL06786.1|15809716|AY054125 At2g20820/F5H14.21 {Arabidopsis thaliana;} , partial (62%)
potato|TC128167 similar to TIGR_Ath1|At2g20820.1 68415.m02450 expressed protein ., partial (71%)
rice|TC262934 UP|Q75ID5 (Q75ID5) Expressed protein, complete
tobacco|TC1476 similar to TIGR_Ath1|At2g20820.1 68415.m02450 expressed protein ., partial (71%)
tomato|TC166359 weakly similar to TIGR_Osa1|9631.m03694 expressed protein, partial (80%)

>Solanaceae_Ortholog_cluster_205

arab|TC252008 PIR|H96517|H96517 protein T2E6.22 [imported] - Arabidopsis thaliana {Arabidopsis thaliana;} , complete
n_benthamiana|CK293941 weakly similar to UP|Q8GT65 (Q8GT65) Serpin-like protein (Fragment), partial (29%)
pepper|CA847521
petunia|CV298799 weakly similar to UP|Q8GT65 (Q8GT65) Serpin-like protein (Fragment), partial (36%)
potato|TC127404 similar to UP|Q8GT65 (Q8GT65) Serpin-like protein (Fragment), partial (73%)
rice|TC277436 Oryza sativa (japonica cultivar-group) cDNA clone:J023091I18, full insert sequence
tobacco|BP128459
tomato|TC164991 weakly similar to UP|Q8GT65 (Q8GT65) Serpin-like protein (Fragment), partial (87%)

>Solanaceae_Ortholog_cluster_206

arab|TC252011 UP|Q9STM9 (Q9STM9) Stromal ascorbate peroxidase  , complete
arab|TC272097 UP|Q9CAQ6 (Q9CAQ6) Thylakoid-bound ascorbate peroxidase; 28209-30567 (Thylakoid-bound ascorbate peroxidase), complete
n_benthamiana|TC7883 homologue to UP|Q9XPR6 (Q9XPR6) Thylakoid-bound ascorbate peroxidase  , complete
pepper|NP916246 GB|AY129560.1|AAN01361.1 ascorbate peroxidase [Capsicum annuum]
potato|TC112472 homologue to UP|Q9XPR6 (Q9XPR6) Thylakoid-bound ascorbate peroxidase  , partial (94%)
rice|TC263934 UP|Q7XJ01 (Q7XJ01) Thylakoid-bound ascorbate peroxidase, complete
tobacco|TC3527 UP|Q9XPR6 (Q9XPR6) Thylakoid-bound ascorbate peroxidase  , complete
tomato|TC158002 homologue to UP|Q8LSK6 (Q8LSK6) Ascorbate peroxidase, complete

>Solanaceae_Ortholog_cluster_207

arab|TC252015 UP|CLCC_ARATH (Q96282) Chloride channel protein CLC-c (AtCLC-c), complete
n_benthamiana|CK295771 homologue to UP|P93567 (P93567) Chloride channel Stclc1, partial (41%)
pepper|TC5506 homologue to UP|Q40485 (Q40485) C1C-Nt1 protein, partial (34%)
potato|TC127795 UP|P93567 (P93567) Chloride channel Stclc1, complete
rice|TC261007 UP|Q6YVX5 (Q6YVX5) Chloride channel, complete
tobacco|NP917542 GB|X95576.1|CAA64829.1 C1C-Nt1 [Nicotiana tabacum]
tomato|TC156036 UP|P93567 (P93567) Chloride channel Stclc1, partial (46%)
tomato|TC157540 similar to UP|Q40485 (Q40485) C1C-Nt1 protein, partial (50%)

>Solanaceae_Ortholog_cluster_208

arab|TC252077 UP|Q9FYE4 (Q9FYE4) EF-hand calcium binding protein-like (At5g04170), complete
arab|TC252204 At3g10300 [Arabidopsis thaliana]
n_benthamiana|TC7943 similar to TIGR_Osa1|9640.m00338 expressed protein, partial (70%)
pepper|BM064642
petunia|CV293820 similar to UP|Q9FYE4 (Q9FYE4) EF-hand calcium binding protein-like (At5g04170), partial (25%)
potato|TC126820 similar to TIGR_Osa1|9640.m00338 expressed protein, partial (74%)
rice|TC250442 Oryza sativa (japonica cultivar-group) cDNA clone:001-025-C08, full insert sequence
tomato|TC157040 similar to TIGR_Osa1|9640.m00338 expressed protein, partial (65%)

>Solanaceae_Ortholog_cluster_209

arab|TC252102 GB|AAM91058.1|22136544|AY129472 AT5g14030/MUA22_2 {Arabidopsis thaliana;} , complete
n_benthamiana|TC8263 similar to TIGR_Ath1|At5g14030.1 68418.m01640 translocon-associated protein beta (TRAPB) family protein low similarity to SP|P23438 Translocon-associated protein, beta subunit precursor (TRAP-beta) (Signal sequence receptor beta subunit) {Canis familiaris}; contains Pfam profile PF05753: Translocon-associated protein beta (TRAPB), partial (76%)
pepper|TC3927 similar to TIGR_Ath1|At5g14030.1 68418.m01640 translocon-associated protein beta (TRAPB) family protein low similarity to SP|P23438 Translocon-associated protein, beta subunit precursor (TRAP-beta) (Signal sequence receptor beta subunit) {Canis familiaris}; contains Pfam profile PF05753: Translocon-associated protein beta (TRAPB), partial (82%)
petunia|CV296054 similar to GB|AAM91058.1|22136544|AY129472 AT5g14030/MUA22_2 {Arabidopsis thaliana;} , partial (76%)
potato|TC126558 similar to TIGR_Ath1|At5g14030.1 68418.m01640 translocon-associated protein beta (TRAPB) family protein low similarity to SP|P23438 Translocon-associated protein, beta subunit precursor (TRAP-beta) (Signal sequence receptor beta subunit) {Canis familiaris}; contains Pfam profile PF05753: Translocon-associated protein beta (TRAPB), partial (54%)
rice|TC249999 Oryza sativa (japonica cultivar-group) cDNA clone:001-121-C11, full insert sequence
tobacco|TC1959 similar to TIGR_Ath1|At5g14030.1 68418.m01640 translocon-associated protein beta (TRAPB) family protein low similarity to SP|P23438 Translocon-associated protein, beta subunit precursor (TRAP-beta) (Signal sequence receptor beta subunit) {Canis familiaris}; contains Pfam profile PF05753: Translocon-associated protein beta (TRAPB), partial (38%)
tomato|TC153576 similar to UP|UFOG_PETHY (Q43716) Flavonol 3-O-glucosyltransferase  (UDP-glucose flavonoid 3-O-glucosyltransferase) (Anthocyanin rhamnosyl transferase) , partial (61%)

>Solanaceae_Ortholog_cluster_210

arab|TC252108 At2g24940 [Arabidopsis thaliana]
n_benthamiana|TC9283
pepper|TC6377
petunia|TC190 similar to UP|Q6K680 (Q6K680) Cytochrome b5 domain-containing protein-like, partial (92%)
potato|TC123702
rice|TC260844 UP|Q6K680 (Q6K680) Cytochrome b5 domain-containing protein-like, complete
tobacco|TC1460
tomato|TC162195

>Solanaceae_Ortholog_cluster_211

arab|TC252127 UP|MPK6_ARATH (Q39026) Mitogen-activated protein kinase homolog 6  (MAP kinase 6) (AtMPK6) , complete
n_benthamiana|TC7591 homologue to UP|NTF4_TOBAC (Q40532) Mitogen-activated protein kinase homolog NTF4  (P45) , complete
pepper|TC6441 UP|Q9LKZ1 (Q9LKZ1) MAP kinase 2, complete
petunia|CV298187 homologue to UP|NTF4_TOBAC (Q40532) Mitogen-activated protein kinase homolog NTF4  (P45) , partial (46%)
potato|TC119674 UP|Q8LT17 (Q8LT17) Mitogen-activated protein kinase, complete
rice|TC265097 UP|Q84UI5 (Q84UI5) Mitogen-activated protein kinase, complete
tobacco|NP917550 GB|X83880.1|CAA58761.1 p45Ntf4 serine/threonine protein kinase [Nicotiana tabacum]
tomato|TC155853 UP|Q84MI5 (Q84MI5) Mitogen-activated protein kinase 2, complete

>Solanaceae_Ortholog_cluster_212

arab|TC252140 UP|RL44_ARATH (O23290) 60S ribosomal protein L44, complete
arab|TC271263 UP|RL44_ARATH (O23290) 60S ribosomal protein L44, complete
pepper|TC4992 UP|Q00508 (Q00508) Ribosomal protein L41, complete
petunia|CV300203 UP|Q00508 (Q00508) Ribosomal protein L41, partial (64%)
potato|TC112832 UP|Q00508 (Q00508) Ribosomal protein L41, complete
rice|TC249101 homologue to UP|Q6RI22 (Q6RI22) 60S ribosomal protein L44, complete
tobacco|TC1321 UP|Q00508 (Q00508) Ribosomal protein L41, complete
tomato|TC162954 UP|Q00508 (Q00508) Ribosomal protein L41, complete

>Solanaceae_Ortholog_cluster_213

arab|TC252142 At1g49820/F10F5_1 [Arabidopsis thaliana]
n_benthamiana|TC7947 similar to UP|Q6PMT1 (Q6PMT1) Methylthioribose kinase  , partial (94%)
pepper|TC4349 similar to UP|Q6PMT1 (Q6PMT1) Methylthioribose kinase  , partial (87%)
petunia|TC675 similar to UP|Q6PMT1 (Q6PMT1) Methylthioribose kinase  , partial (33%)
potato|TC119904 similar to UP|Q6PMT1 (Q6PMT1) Methylthioribose kinase  , partial (59%)
rice|TC249971 UP|Q6PMT1 (Q6PMT1) Methylthioribose kinase  , complete
tobacco|CV016030
tomato|TC154368 similar to TIGR_Ath1|At1g49820.1 68414.m05586 5-methylthioribose kinase family contains TIGRfam TIGR01767: 5-methylthioribose kinase profile, partial (96%)

>Solanaceae_Ortholog_cluster_214

arab|TC252147 UP|GBB_ARATH (P49177) Guanine nucleotide-binding protein beta subunit (transducin) (AGB1), complete
n_benthamiana|TC7913 homologue to UP|GBB2_TOBAC (P93398) Guanine nucleotide-binding protein beta subunit 2, complete
pepper|TC6690 homologue to UP|GBB2_TOBAC (P93398) Guanine nucleotide-binding protein beta subunit 2, partial (46%)
potato|TC120029 UP|Q945H7 (Q945H7) G protein beta subunit 2, complete
rice|TC266527 UP|GBB_ORYSA (Q40687) Guanine nucleotide-binding protein beta subunit, complete
tobacco|NP917480 GB|Z84821.1|CAB06619.1 G protein beta subunit [Nicotiana tabacum]
tobacco|TC1657 UP|GBB1_TOBAC (P93397) Guanine nucleotide-binding protein beta subunit 1, complete
tomato|TC155104 homologue to UP|GBB_SOLTU (P93563) Guanine nucleotide-binding protein beta subunit, complete

>Solanaceae_Ortholog_cluster_215

arab|TC252233 UP|RL23_ARATH (P49690) 60S ribosomal protein L23, complete
n_benthamiana|TC8049 UP|Q7X9K1 (Q7X9K1) Ribosomal Pr 117 (Fragment), partial (95%)
pepper|TC3739 homologue to UP|Q7X9K1 (Q7X9K1) Ribosomal Pr 117 (Fragment), partial (95%)
petunia|TC386 UP|Q7X9K1 (Q7X9K1) Ribosomal Pr 117 (Fragment), partial (97%)
potato|TC112967 UP|Q7X9K1 (Q7X9K1) Ribosomal Pr 117 (Fragment), partial (95%)
rice|TC263891 UP|Q9AV77 (Q9AV77) 60S ribosomal protein L17, complete
tobacco|TC1079 UP|Q7X9K1 (Q7X9K1) Ribosomal Pr 117 (Fragment), partial (95%)
tomato|TC161780 UP|Q7X9K1 (Q7X9K1) Ribosomal Pr 117 (Fragment), partial (95%)

>Solanaceae_Ortholog_cluster_216

arab|TC252276 UP|Q9LW67 (Q9LW67) Ankyrin-like protein, complete
arab|TC272685 UP|O23292 (O23292) Ankyrin like protein, partial (63%)
n_benthamiana|CK285356 similar to UP|Q8LG52 (Q8LG52) Ankyrin-like protein, partial (34%)
pepper|TC4192 similar to UP|Q8LG52 (Q8LG52) Ankyrin-like protein, partial (48%)
petunia|TC913 homologue to UP|O23292 (O23292) Ankyrin like protein, partial (24%)
potato|TC119967 similar to UP|Q8LG52 (Q8LG52) Ankyrin-like protein, partial (94%)
rice|TC274642 Oryza sativa (japonica cultivar-group) cDNA clone:J013095H15, full insert sequence
tomato|TC156294 similar to UP|Q8LG52 (Q8LG52) Ankyrin-like protein, partial (30%)

>Solanaceae_Ortholog_cluster_217

arab|TC252311 weakly similar to UP|Q6P7Y0 (Q6P7Y0) Zgc:63554 protein, partial (36%)
n_benthamiana|CK286870 similar to TIGR_Osa1|9631.m01928 expressed protein, partial (56%)
pepper|CO908679
petunia|CV294296
potato|TC119189 similar to TIGR_Osa1|9631.m01928 expressed protein, partial (59%)
rice|TC252306 Oryza sativa (japonica cultivar-group) cDNA clone:J023083I20, full insert sequence
tobacco|T18339
tomato|TC162981 similar to TIGR_Osa1|9631.m01928 expressed protein, partial (59%)

>Solanaceae_Ortholog_cluster_218

arab|TC252322 GB|AAM64836.1|21592886|AY087283 F1F0-ATPase inhibitor protein {Arabidopsis thaliana;} , complete
n_benthamiana|TC8366 similar to TIGR_Osa1|9637.m03388 expressed protein, partial (35%)
pepper|TC3979 similar to TIGR_Osa1|9637.m03388 expressed protein, partial (33%)
petunia|CV297508
potato|TC120833 similar to TIGR_Osa1|9637.m03388 expressed protein, partial (61%)
rice|TC274471 UP|Q9SXG0 (Q9SXG0) F1F0-ATPase inhibitor protein, complete
tobacco|TC3675 similar to TIGR_Osa1|9636.m04534 expressed protein, partial (41%)
tomato|TC163544 similar to TIGR_Osa1|9636.m04534 expressed protein, partial (42%)

>Solanaceae_Ortholog_cluster_219

arab|TC252329 UP|EF1C_ARATH (Q9SI20) Probable elongation factor 1-beta (EF-1-beta), complete
n_benthamiana|TC9900 similar to UP|Q6SZ89 (Q6SZ89) Translational elongation factor 1 subunit Bbeta, partial (98%)
pepper|TC3414 similar to UP|Q6SZ89 (Q6SZ89) Translational elongation factor 1 subunit Bbeta, complete
petunia|CV295690 homologue to UP|Q9FR30 (Q9FR30) Ripening regulated protein DDTFR10, partial (55%)
potato|TC126150 homologue to UP|Q9FR30 (Q9FR30) Ripening regulated protein DDTFR10, complete
rice|TC264058 UP|Q9ZNV2 (Q9ZNV2) Elongation factor 1 beta 2, complete
tobacco|TC1187 homologue to UP|Q9FR30 (Q9FR30) Ripening regulated protein DDTFR10, partial (77%)
tomato|TC154951 UP|Q9FR30 (Q9FR30) Ripening regulated protein DDTFR10, complete

>Solanaceae_Ortholog_cluster_220

arab|TC252337 UP|ERFB_ARATH (Q9LPV8) Eukaryotic peptide chain release factor subunit 1-2 (eRF1-2) (Eukaryotic release factor 1-2) (Omnipotent suppressor protein 1 homolog 2) (SUP1 homolog 2), complete
n_benthamiana|TC7986 homologue to TIGR_Osa1|9631.m04837 peptide chain release factor eRF/aRF, subunit 1, complete
pepper|TC5330 homologue to TIGR_Ath1|At5g47880.1 68418.m05915 eukaryotic peptide chain release factor subunit 1-1 (ERF1-1) identical to SP|Q39097 Eukaryotic peptide chain release factor subunit 1-1 (eRF1-1) (Eukaryotic release factor 1-1) (Omnipotent suppressor protein 1 homolog 1) (SUP1 homolog 1) {Arabidopsis thaliana}, eukaryotic release factor 1 homolog GI:1155261 from [Arabidopsis thaliana]; contains Pfam profiles: PF03463 eRF1 domain 1, PF03464 eRF1 domain 2, PF03465 eRF1 domain 3, partial (50%)
petunia|CV296099 homologue to UP|ERFC_ARATH (P35614) Eukaryotic peptide chain release factor subunit 1-3 (eRF1-3) (Eukaryotic release factor 1-3) (Omnipotent suppressor protein 1 homolog 3) (SUP1 homolog 3), partial (42%)
potato|TC127192 homologue to TIGR_Osa1|9635.m03980 peptide chain release factor eRF/aRF, subunit 1, complete
rice|TC263224 homologue to UP|Q75I90 (Q75I90) Eukaryotic peptide chain release factor subunit 1-3 (ERF1-3), complete
rice|TC267527 UP|Q75I90 (Q75I90) Eukaryotic peptide chain release factor subunit 1-3 (ERF1-3), complete
tomato|TC163815 homologue to TIGR_Osa1|9631.m04837 peptide chain release factor eRF/aRF, subunit 1, partial (88%)

>Solanaceae_Ortholog_cluster_221

arab|TC252395 GB|CAC81064.1|18369697|ATH271475 endoplasmic reticulum retrieval receptor 2 {Arabidopsis thaliana;} , complete
pepper|BM063293
petunia|NP1240072 PGPS/D6 [Petunia x hybrida]
potato|TC113867 homologue to UP|ERD2_PETHY (Q9ZTN2) ER lumen protein retaining receptor (HDEL receptor) (PGP169-12), complete
rice|TC266032 Oryza sativa (japonica cultivar-group) cDNA clone:001-038-G11, full insert sequence
rice|TC279780 OSJNBb0006N15.15 [Oryza sativa (japonica cultivar-group)]
tobacco|TC1829 homologue to UP|ERD2_PETHY (Q9ZTN2) ER lumen protein retaining receptor (HDEL receptor) (PGP169-12), partial (23%)
tomato|TC163586 homologue to UP|ERD2_PETHY (Q9ZTN2) ER lumen protein retaining receptor (HDEL receptor) (PGP169-12), complete

>Solanaceae_Ortholog_cluster_222

arab|TC252412 UP|Q9FNN2 (Q9FNN2) WD-repeat protein-like, complete
pepper|TC4808 weakly similar to UP|Q9FNN2 (Q9FNN2) WD-repeat protein-like, partial (25%)
petunia|TC1282 weakly similar to UP|Q9FNN2 (Q9FNN2) WD-repeat protein-like, partial (25%)
potato|TC116510 weakly similar to UP|Q9FNN2 (Q9FNN2) WD-repeat protein-like, partial (15%)
potato|TC131950 weakly similar to UP|Q9FNN2 (Q9FNN2) WD-repeat protein-like, partial (27%)
rice|TC277230 Oryza sativa (japonica cultivar-group) cDNA clone:J033024C11, full insert sequence
tobacco|BP131628 weakly similar to UP|Q9FNN2 (Q9FNN2) WD-repeat protein-like, partial (24%)
tomato|TC163140 weakly similar to UP|Q9FNN2 (Q9FNN2) WD-repeat protein-like, partial (67%)

>Solanaceae_Ortholog_cluster_223

arab|TC252435 GB|AAL09776.1|15982858|AY057536 At1g29850/F1N18_19 {Arabidopsis thaliana;} , complete
n_benthamiana|TC9651 similar to UP|Q6ITC5 (Q6ITC5) Cell death-related protein, complete
pepper|TC5075 similar to UP|Q6ITC5 (Q6ITC5) Cell death-related protein, complete
petunia|CV294883 similar to UP|Q6ITC5 (Q6ITC5) Cell death-related protein, partial (13%)
potato|TC120500 similar to UP|Q7XJ37 (Q7XJ37) Apoptosis-related protein, complete
rice|TC263946 UP|Q6ITC5 (Q6ITC5) Cell death-related protein, complete
tobacco|TC3916 similar to UP|Q7XJ37 (Q7XJ37) Apoptosis-related protein, complete
tomato|TC163653 similar to TIGR_Ath1|At1g29850.1 68414.m03648 double-stranded DNA-binding family protein contains Pfam profile: PF01984 double-stranded DNA-binding domain, partial (95%)

>Solanaceae_Ortholog_cluster_224

arab|TC252441 UP|FK22_ARATH (Q38936) FK506-binding protein 2-2 precursor  (Peptidyl-prolyl cis-trans isomerase) (PPIase) (Rotamase) (15 kDa FKBP) (FKBP-15-2) , complete
arab|TC253031 UP|FK21_ARATH (Q38935) FK506-binding protein 2-1 precursor  (Peptidyl-prolyl cis-trans isomerase) (PPIase) (Rotamase) (15 kDa FKBP) (FKBP-15-1) , complete
pepper|TC6226 similar to TIGR_Ath1|At3g25220.1 68416.m03150 FK506-binding protein 2-1 (FKBP15-1) / immunophilin / peptidyl-prolyl cis-trans isomerase / rotamase identical to SP|Q38935 FK506-binding protein 2-1 precursor  (Peptidyl-prolyl cis- trans isomerase) (PPiase) (Rotamase) (15 kDa FKBP) (FKBP-15-1) {Arabidopsis thaliana}, immunophilin (FKBP15-1) GB:U52046 [Arabidopsis thaliana] (Proc. Natl. Acad. Sci. U.S.A. 93 (14), 6964-6969 (1996)) , partial (76%)
petunia|CV301167 similar to UP|FK21_ARATH (Q38935) FK506-binding protein 2-1 precursor  (Peptidyl-prolyl cis-trans isomerase) (PPIase) (Rotamase) (15 kDa FKBP) (FKBP-15-1) , partial (76%)
potato|TC120893 similar to UP|Q8LQF1 (Q8LQF1) Rapamycin-binding protein-like, partial (85%)
rice|TC263452 UP|Q8LQF1 (Q8LQF1) Rapamycin-binding protein-like, partial (92%)
tobacco|CV020773
tomato|TC154823 similar to TIGR_Ath1|At3g25220.1 68416.m03150 FK506-binding protein 2-1 (FKBP15-1) / immunophilin / peptidyl-prolyl cis-trans isomerase / rotamase identical to SP|Q38935 FK506-binding protein 2-1 precursor  (Peptidyl-prolyl cis- trans isomerase) (PPiase) (Rotamase) (15 kDa FKBP) (FKBP-15-1) {Arabidopsis thaliana}, immunophilin (FKBP15-1) GB:U52046 [Arabidopsis thaliana] (Proc. Natl. Acad. Sci. U.S.A. 93 (14), 6964-6969 (1996)) , partial (79%)

>Solanaceae_Ortholog_cluster_225

arab|TC252456 similar to UP|Q6KC90 (Q6KC90) FtsH-like protease, partial (84%)
n_benthamiana|TC10635 similar to UP|Q6KC90 (Q6KC90) FtsH-like protease, partial (15%)
pepper|TC5882 similar to UP|Q6KC90 (Q6KC90) FtsH-like protease, partial (25%)
petunia|TC873 similar to UP|Q6KC90 (Q6KC90) FtsH-like protease, partial (6%)
potato|TC119532 similar to TIGR_Ath1|At2g30950.1 68415.m03775 FtsH protease (VAR2) identical to zinc dependent protease VAR2 GI:7650138 from [Arabidopsis thaliana], partial (34%)
potato|TC119533 weakly similar to UP|YME1_YEAST (P32795) YME1 protein  (TAT-binding homolog 11) (OSD1 protein) , partial (37%)
rice|TC249282 Oryza sativa (japonica cultivar-group) cDNA clone:001-044-E05, full insert sequence
tomato|TC163580 similar to UP|YME1_YEAST (P32795) YME1 protein  (TAT-binding homolog 11) (OSD1 protein) , partial (33%)

>Solanaceae_Ortholog_cluster_226

arab|TC252488 UP|Q9FXT6 (Q9FXT6) PEX14 protein, complete
n_benthamiana|TC8624 similar to TIGR_Ath1|At5g62810.1 68418.m07884 peroxisomal protein (PEX14) identical to PEX14 [Arabidopsis thaliana] GI:11094252; contains Pfam profile PF04695: Peroxisomal membrane anchor protein (Pex14p) conserved region; supporting cDNA gi|11094253|dbj|AB037539.1|, partial (33%)
pepper|TC6127 similar to TIGR_Ath1|At5g62810.1 68418.m07884 peroxisomal protein (PEX14) identical to PEX14 [Arabidopsis thaliana] GI:11094252; contains Pfam profile PF04695: Peroxisomal membrane anchor protein (Pex14p) conserved region; supporting cDNA gi|11094253|dbj|AB037539.1|, partial (33%)
potato|TC126795 similar to UP|Q9FXT6 (Q9FXT6) PEX14 protein, partial (46%)
rice|TC251520 UP|Q6X1C9 (Q6X1C9) Peroxisomal membrane protein OsPex14p, complete
tobacco|BP526269
tobacco|CV019592
tomato|TC155162 similar to TIGR_Ath1|At5g62810.1 68418.m07884 peroxisomal protein (PEX14) identical to PEX14 [Arabidopsis thaliana] GI:11094252; contains Pfam profile PF04695: Peroxisomal membrane anchor protein (Pex14p) conserved region; supporting cDNA gi|11094253|dbj|AB037539.1|, partial (41%)

>Solanaceae_Ortholog_cluster_227

arab|TC252513 UP|SP18_ARATH (O64644) Probable Sin3 associated polypeptide p18, complete
n_benthamiana|CN745822 similar to UP|Q6V9I5 (Q6V9I5) P18, complete
pepper|TC5185 homologue to UP|Q6V9I5 (Q6V9I5) P18, partial (96%)
petunia|CV298034 similar to UP|Q6V9I5 (Q6V9I5) P18, complete
potato|TC120578 UP|Q6V9I5 (Q6V9I5) P18, partial (97%)
rice|TC250218 Oryza sativa (japonica cultivar-group) cDNA clone:J033061I03, full insert sequence
tobacco|CV018786
tomato|TC163493 UP|Q6V9I5 (Q6V9I5) P18, complete

>Solanaceae_Ortholog_cluster_228

arab|TC252524 UP|EX11_ARATH (Q9LNU3) Alpha-expansin 11 precursor (At-EXP11) (AtEx11) (Ath-ExpAlpha-1.14), complete
n_benthamiana|TC9115 homologue to UP|Q9ZP38 (Q9ZP38) Alpha-expansin precursor, complete
pepper|TC3720 homologue to UP|Q6KEZ3 (Q6KEZ3) Expansin11 precursor, complete
potato|TC120818 homologue to UP|Q6KEZ3 (Q6KEZ3) Expansin11 precursor, complete
rice|TC257066 UP|Q946H9 (Q946H9) Alpha-expansin OsEXPA23, complete
tobacco|NP917294 GB|AF049351.1|AAC96078.1 alpha-expansin precursor [Nicotiana tabacum]
tobacco|TC2496 UP|Q9ZP39 (Q9ZP39) Alpha-expansin precursor, complete
tomato|TC154763 UP|Q6KEZ3 (Q6KEZ3) Expansin11 precursor, complete

>Solanaceae_Ortholog_cluster_229

arab|TC252552 UP|Q9FPW6 (Q9FPW6) POZ/BTB containing-protein AtPOB1, complete
arab|TC252557 expressed protein [Arabidopsis thaliana]
n_benthamiana|TC7861 homologue to UP|Q9FPW6 (Q9FPW6) POZ/BTB containing-protein AtPOB1, partial (35%)
pepper|TC7017 homologue to UP|Q9FPW6 (Q9FPW6) POZ/BTB containing-protein AtPOB1, partial (14%)
petunia|CV294284 similar to UP|Q9FPW6 (Q9FPW6) POZ/BTB containing-protein AtPOB1, partial (37%)
potato|TC113703 similar to UP|Q9FPW6 (Q9FPW6) POZ/BTB containing-protein AtPOB1, partial (80%)
rice|TC251304 homologue to UP|Q6J6M8 (Q6J6M8) GAMYB-binding protein, partial (90%)
tomato|TC162939 similar to UP|Q9FPW6 (Q9FPW6) POZ/BTB containing-protein AtPOB1, partial (67%)

>Solanaceae_Ortholog_cluster_230

arab|TC252561 UP|CX51_ARATH (O22912) Probable cytochrome c oxidase polypeptide Vc-1  (Cytochrome c oxidase subunit 5c-1) , complete
arab|TC271941 homologue to UP|CX52_ARATH (Q9LZQ0) Probable cytochrome c oxidase polypeptide Vc-2  (Cytochrome c oxidase subunit 5c-2) , partial (69%)
pepper|TC4642 similar to UP|CX52_ARATH (Q9LZQ0) Probable cytochrome c oxidase polypeptide Vc-2  (Cytochrome c oxidase subunit 5c-2) , partial (98%)
petunia|TC758 similar to UP|CX52_HELAN (Q8VY39) Cytochrome c oxidase polypeptide Vc-2  (Cytochrome c oxidase subunit 5c-2) , partial (94%)
potato|TC126991 similar to UP|CX52_ARATH (Q9LZQ0) Probable cytochrome c oxidase polypeptide Vc-2  (Cytochrome c oxidase subunit 5c-2) , partial (98%)
rice|BX900203 PIR|T52093|T520 cytochrome-c oxidase (EC 1.9.3.1) chain 5c [imported] - rice, complete
tobacco|TC1082 similar to UP|CX52_ARATH (Q9LZQ0) Probable cytochrome c oxidase polypeptide Vc-2  (Cytochrome c oxidase subunit 5c-2) , partial (98%)
tomato|TC154306 similar to UP|CX52_ARATH (Q9LZQ0) Probable cytochrome c oxidase polypeptide Vc-2  (Cytochrome c oxidase subunit 5c-2) , partial (98%)

>Solanaceae_Ortholog_cluster_231

arab|TC252617 UP|HISX_ARATH (Q9C5U8) Histidinol dehydrogenase, chloroplast precursor  (HDH) , complete
n_benthamiana|CK283958 similar to UP|HISX_BRAOC (P24226) Histidinol dehydrogenase, chloroplast precursor  (HDH) , partial (52%)
pepper|TC6109 similar to GB|BAB11037.1|10177677|AB007646 histidinol dehydrogenase {Arabidopsis thaliana;} , partial (43%)
petunia|CV298770 similar to GB|BAB11037.1|10177677|AB007646 histidinol dehydrogenase {Arabidopsis thaliana;} , partial (36%)
potato|TC121772 similar to GB|BAB11037.1|10177677|AB007646 histidinol dehydrogenase {Arabidopsis thaliana;} , partial (51%)
rice|TC275157 Oryza sativa (japonica cultivar-group) cDNA clone:001-039-D09, full insert sequence
tobacco|BP526219
tomato|TC163395 similar to GB|BAB11037.1|10177677|AB007646 histidinol dehydrogenase {Arabidopsis thaliana;} , partial (93%)

>Solanaceae_Ortholog_cluster_232

arab|TC252713 UP|Q93Z73 (Q93Z73) At2g46080/T3F17.27, complete
n_benthamiana|TC9612 weakly similar to TIGR_Ath1|At1g01550.1 68414.m00072 expressed protein , partial (65%)
pepper|TC3259 weakly similar to TIGR_Ath1|At1g01550.1 68414.m00072 expressed protein , partial (35%)
petunia|TC316
potato|TC126208 weakly similar to TIGR_Ath1|At2g46080.1 68415.m05732 expressed protein , partial (61%)
rice|CA753338
tobacco|CV017648
tomato|TC154078 weakly similar to TIGR_Ath1|At1g01550.1 68414.m00072 expressed protein , partial (54%)

>Solanaceae_Ortholog_cluster_233

arab|TC252739 GB|AAM26699.1|20857097|AY102132 AT4g26670/F10M23_10 {Arabidopsis thaliana;} , complete
arab|TC275963 UP|Q6NKU9 (Q6NKU9) At5g55510, complete
n_benthamiana|TC8519 similar to TIGR_Ath1|At5g55510.1 68418.m06914 mitochondrial import inner membrane translocase subunit Tim17/Tim22/Tim23 family protein weak similarity to SP|Q99595 Mitochondrial import inner membrane translocase subunit TIM17 A {Homo sapiens}; contains Pfam profile PF02466: Mitochondrial import inner membrane translocase subunit Tim17, partial (64%)
pepper|TC6554 similar to TIGR_Ath1|At5g55510.1 68418.m06914 mitochondrial import inner membrane translocase subunit Tim17/Tim22/Tim23 family protein weak similarity to SP|Q99595 Mitochondrial import inner membrane translocase subunit TIM17 A {Homo sapiens}; contains Pfam profile PF02466: Mitochondrial import inner membrane translocase subunit Tim17, partial (63%)
potato|TC121175 similar to TIGR_Ath1|At5g55510.1 68418.m06914 mitochondrial import inner membrane translocase subunit Tim17/Tim22/Tim23 family protein weak similarity to SP|Q99595 Mitochondrial import inner membrane translocase subunit TIM17 A {Homo sapiens}; contains Pfam profile PF02466: Mitochondrial import inner membrane translocase subunit Tim17, partial (64%)
rice|TC279198 Oryza sativa (japonica cultivar-group) cDNA clone:J033076H08, full insert sequence
tobacco|TC1718 similar to TIGR_Ath1|At4g26670.1 68417.m03842 mitochondrial import inner membrane translocase subunit Tim17/Tim22/Tim23 family protein weak similarity to SP|Q9Z0V8 Mitochondrial import inner membrane translocase subunit TIM17 A {Mus musculus}; contains Pfam profile PF02466: Mitochondrial import inner membrane translocase subunit Tim17, partial (30%)
tomato|TC161805 similar to TIGR_Ath1|At5g55510.1 68418.m06914 mitochondrial import inner membrane translocase subunit Tim17/Tim22/Tim23 family protein weak similarity to SP|Q99595 Mitochondrial import inner membrane translocase subunit TIM17 A {Homo sapiens}; contains Pfam profile PF02466: Mitochondrial import inner membrane translocase subunit Tim17, partial (64%)

>Solanaceae_Ortholog_cluster_234

arab|TC252764 homologue to GB|AAN65138.1|24899847|BT001251 expressed protein {Arabidopsis thaliana;} , complete
n_benthamiana|TC9102 homologue to UP|Q9FYW7 (Q9FYW7) BAC19.9, partial (30%)
pepper|TC4707 homologue to UP|Q9FYW7 (Q9FYW7) BAC19.9, partial (33%)
petunia|CV298317 homologue to UP|Q9FYW7 (Q9FYW7) BAC19.9, partial (29%)
potato|TC111888 UP|Q9FYW7 (Q9FYW7) BAC19.9, partial (31%)
rice|TC276249 Oryza sativa (japonica cultivar-group) cDNA clone:002-139-D10, full insert sequence
tobacco|CV017406
tomato|TC163036 UP|Q9FYW7 (Q9FYW7) BAC19.9, complete

>Solanaceae_Ortholog_cluster_235

arab|TC252769 UP|IFE1_ARATH (O23252) Eukaryotic translation initiation factor 4E-1 (eIF4E-1) (eIF-4E-1) (mRNA cap-binding protein) (eIF-4F 25 kDa subunit) (eIF-4F p26 subunit), complete
n_benthamiana|TC10749 similar to UP|Q7XJB0 (Q7XJB0) Eukaryotic translation initiation factor iso4E, partial (80%)
pepper|TC3565 UP|Q8GSF9 (Q8GSF9) Eukaryotic initiation factor 4E (Eucaryotic initiation factor 4E) (Eukaryotic translation initiation factor 4E), complete
petunia|CV299533 similar to UP|Q6RZ31 (Q6RZ31) Eukaryotic translation initiation factor 4E, partial (70%)
potato|TC121948 similar to UP|Q9M4R8 (Q9M4R8) EIF4E, partial (88%)
rice|TC264304 UP|IFE1_ORYSA (P48599) Eukaryotic translation initiation factor 4E-1 (eIF4E-1) (eIF-4E-1) (mRNA cap-binding protein) (eIF-4F 25 kDa subunit) (eIF-4F p26 subunit), complete
tobacco|TC3010 similar to UP|Q6RZ31 (Q6RZ31) Eukaryotic translation initiation factor 4E, partial (86%)
tomato|TC163936 UP|Q9M4R8 (Q9M4R8) EIF4E, partial (98%)

>Solanaceae_Ortholog_cluster_236

arab|TC252801 UP|Q8VZF2 (Q8VZF2) AT4g23460/F16G20_160, complete
arab|TC271106 UP|Q9SUS3 (Q9SUS3) Beta-adaptin-like protein (At4g11380), complete
n_benthamiana|CK297878 homologue to UP|Q9M650 (Q9M650) Beta-adaptin-like protein B, partial (34%)
pepper|TC4370 homologue to UP|O81742 (O81742) Beta adaptin-like protein, partial (41%)
potato|TC112709 homologue to UP|Q9M650 (Q9M650) Beta-adaptin-like protein B, partial (92%)
rice|TC262314 Oryza sativa (japonica cultivar-group) cDNA clone:J013089G05, full insert sequence
tobacco|BP534056
tomato|TC154649 similar to UP|Q8VZF2 (Q8VZF2) AT4g23460/F16G20_160, partial (63%)

>Solanaceae_Ortholog_cluster_237

arab|TC252828 At2g45740/F4I18.28 [Arabidopsis thaliana]
pepper|TC5484 similar to TIGR_Ath1|At1g01820.1 68414.m00101 peroxisomal biogenesis factor 11 family protein / PEX11 family protein contains Pfam PF05648: Peroxisomal biogenesis factor 11 (PEX11), complete
petunia|TC652 similar to PIR|A86150|A86150 T1N6.24 protein - Arabidopsis thaliana {Arabidopsis thaliana;} , partial (95%)
potato|TC125860 similar to TIGR_Ath1|At1g01820.1 68414.m00101 peroxisomal biogenesis factor 11 family protein / PEX11 family protein contains Pfam PF05648: Peroxisomal biogenesis factor 11 (PEX11), complete
rice|TC262873 UP|Q9LWV4 (Q9LWV4) ESTs AU064537(E31904), complete
rice|TC263835 Oryza sativa (japonica cultivar-group) cDNA clone:001-037-D09, full insert sequence
tobacco|BP531919
tomato|TC154672 similar to TIGR_Ath1|At2g45740.1 68415.m05689 peroxisomal biogenesis factor 11 family protein / PEX11 family protein contains Pfam profile PF05648: Peroxisomal biogenesis factor 11 (PEX11), partial (98%)

>Solanaceae_Ortholog_cluster_238

arab|TC252830 UP|AMR1_ARATH (Q9ZVJ2) Protein At2g38710, complete
n_benthamiana|CN745174 similar to UP|AMR1_ARATH (Q9ZVJ2) Protein At2g38710, partial (35%)
n_benthamiana|CN745236 similar to TIGR_Osa1|9638.m03863 expressed protein, partial (29%)
pepper|TC5535 similar to UP|AMR1_ARATH (Q9ZVJ2) Protein At2g38710, partial (82%)
potato|TC113230 similar to UP|AMR1_ARATH (Q9ZVJ2) Protein At2g38710, partial (93%)
rice|TC264563 Oryza sativa (japonica cultivar-group) cDNA clone:J023001I03, full insert sequence
tobacco|BP527488
tomato|TC163352 similar to UP|AMR1_ARATH (Q9ZVJ2) Protein At2g38710, partial (93%)

>Solanaceae_Ortholog_cluster_239

arab|TC252910 UP|CHIA_ARATH (P19172) Acidic endochitinase precursor  , complete
n_benthamiana|TC9462 similar to UP|Q8GRR2 (Q8GRR2) Class III chitinase  , partial (95%)
pepper|TC4450 UP|Q8GRR2 (Q8GRR2) Class III chitinase  , complete
petunia|CV295774 homologue to UP|CHIA_TOBAC (P29060) Acidic endochitinase precursor  , partial (42%)
potato|TC114006 similar to UP|CHIA_TOBAC (P29060) Acidic endochitinase precursor  , complete
rice|TC282950 similar to UP|Q9FUD7 (Q9FUD7) Class III acidic chitinase, partial (88%)
tobacco|TC3026 UP|CHIA_TOBAC (P29060) Acidic endochitinase precursor  , complete
tomato|TC154367 similar to UP|CHIA_TOBAC (P29060) Acidic endochitinase precursor  , complete

>Solanaceae_Ortholog_cluster_240

arab|TC252943 UP|CYC3_ARATH (Q9T0G2) Probable cytochrome c At4g10040, complete
arab|TC271080 UP|CYC2_ARATH (O23138) Probable cytochrome c At1g22840, complete
pepper|TC3695 homologue to UP|CYC_LYCES (P00060) Cytochrome c, complete
petunia|CV292695 homologue to UP|CYC_SESIN (P00054) Cytochrome c, partial (57%)
potato|TC128415 homologue to UP|CYC_SOLTU (P00061) Cytochrome c, complete
rice|TC262894 UP|Q6L4Z1 (Q6L4Z1) Cytochrome c, complete
tobacco|TC2831 homologue to UP|CYC_SESIN (P00054) Cytochrome c, partial (76%)
tomato|TC162215 homologue to UP|CYC_SOLTU (P00061) Cytochrome c, complete

>Solanaceae_Ortholog_cluster_241

arab|TC252963 UP|Q9FYI5 (Q9FYI5) F17F8.14, partial (96%)
n_benthamiana|TC9440 similar to TIGR_Ath1|At1g30970.1 68414.m03792 zinc finger (C2H2 type) family protein contains Pfam domain PF00096: Zinc finger, C2H2 type, partial (63%)
pepper|CA515726
petunia|CV299327 similar to UP|Q94BZ2 (Q94BZ2) At1g30970/F17F8_14, partial (30%)
potato|TC127134 similar to TIGR_Ath1|At1g30970.1 68414.m03792 zinc finger (C2H2 type) family protein contains Pfam domain PF00096: Zinc finger, C2H2 type, partial (67%)
rice|TC274820 Oryza sativa (japonica cultivar-group) cDNA clone:J013127D16, full insert sequence
tobacco|AJ632745
tomato|TC163072 similar to TIGR_Ath1|At1g30970.1 68414.m03792 zinc finger (C2H2 type) family protein contains Pfam domain PF00096: Zinc finger, C2H2 type, partial (67%)

>Solanaceae_Ortholog_cluster_242

arab|TC253016 UP|AROA_ARATH (P05466) 3-phosphoshikimate 1-carboxyvinyltransferase, chloroplast precursor  (5-enolpyruvylshikimate-3-phosphate synthase) (EPSP synthase) , complete
arab|TC272122 homologue to UP|Q8W1M5 (Q8W1M5) 5-enolpyruvylshikimate-3-phosphate synthase, partial (91%)
pepper|CA514805
petunia|TC1156 UP|AROA_PETHY (P11043) 3-phosphoshikimate 1-carboxyvinyltransferase, chloroplast precursor  (5-enolpyruvylshikimate-3-phosphate synthase) (EPSP synthase) , complete
potato|TC114451 UP|AROA_LYCES (P10748) 3-phosphoshikimate 1-carboxyvinyltransferase, chloroplast precursor  (5-enolpyruvylshikimate-3-phosphate synthase) (EPSP synthase) , partial (33%)
rice|TC250561 UP|Q93VK6 (Q93VK6) 3-phosphoshikimate 1-carboxyvinyltransferase (5-enolpyruvylshikimate 3-phosphate synthase) (EPSP synthase), complete
tobacco|TC1347 UP|ARO1_TOBAC (P23981) 3-phosphoshikimate 1-carboxyvinyltransferase 1, chloroplast precursor  (5-enolpyruvylshikimate-3-phosphate synthase 1) (EPSP synthase 1) , partial (96%)
tomato|TC164346 UP|AROA_LYCES (P10748) 3-phosphoshikimate 1-carboxyvinyltransferase, chloroplast precursor  (5-enolpyruvylshikimate-3-phosphate synthase) (EPSP synthase) , complete

>Solanaceae_Ortholog_cluster_243

arab|TC253034 UP|Q9LX13 (Q9LX13) (3R)-hydroxymyristoyl-[acyl carrier protein] dehydratase-like protein (At5g10160), complete
arab|TC273728 GB|AAN72302.1|25090441|BT002291 At2g22230/T26C19.11 {Arabidopsis thaliana;} , complete
n_benthamiana|TC9988 similar to UP|Q9LX13 (Q9LX13) (3R)-hydroxymyristoyl-[acyl carrier protein] dehydratase-like protein (At5g10160), partial (53%)
pepper|TC5501 homologue to GB|AAN72302.1|25090441|BT002291 At2g22230/T26C19.11 {Arabidopsis thaliana;} , partial (45%)
potato|TC113359 homologue to UP|Q9LX13 (Q9LX13) (3R)-hydroxymyristoyl-[acyl carrier protein] dehydratase-like protein (At5g10160), partial (72%)
rice|TC252147 Oryza sativa (japonica cultivar-group) cDNA clone:J023027I11, full insert sequence
tobacco|TC1719 homologue to UP|Q9LX13 (Q9LX13) (3R)-hydroxymyristoyl-[acyl carrier protein] dehydratase-like protein (At5g10160), partial (71%)
tomato|TC163900 homologue to UP|Q9LX13 (Q9LX13) (3R)-hydroxymyristoyl-[acyl carrier protein] dehydratase-like protein (At5g10160), partial (72%)

>Solanaceae_Ortholog_cluster_244

arab|TC253070 UP|VAG1_ARATH (O82628) Vacuolar ATP synthase subunit G 1  (V-ATPase G subunit 1) (Vacuolar proton pump G subunit 1) , complete
n_benthamiana|TC10336 homologue to UP|VAG1_TOBAC (O82702) Vacuolar ATP synthase subunit G 1  (V-ATPase G subunit 1) (Vacuolar proton pump G subunit 1) , partial (57%)
pepper|TC4036 homologue to UP|VAG1_TOBAC (O82702) Vacuolar ATP synthase subunit G 1  (V-ATPase G subunit 1) (Vacuolar proton pump G subunit 1) , partial (95%)
petunia|TC1088 homologue to UP|VAG1_TOBAC (O82702) Vacuolar ATP synthase subunit G 1  (V-ATPase G subunit 1) (Vacuolar proton pump G subunit 1) , partial (95%)
potato|TC119287 homologue to UP|VAG1_TOBAC (O82702) Vacuolar ATP synthase subunit G 1  (V-ATPase G subunit 1) (Vacuolar proton pump G subunit 1) , partial (95%)
rice|TC284216 similar to UP|VAG1_TOBAC (O82702) Vacuolar ATP synthase subunit G 1  (V-ATPase G subunit 1) (Vacuolar proton pump G subunit 1) , partial (95%)
tobacco|TC3685 UP|VAG1_TOBAC (O82702) Vacuolar ATP synthase subunit G 1  (V-ATPase G subunit 1) (Vacuolar proton pump G subunit 1) , complete
tomato|TC154154 homologue to UP|VAG1_TOBAC (O82702) Vacuolar ATP synthase subunit G 1  (V-ATPase G subunit 1) (Vacuolar proton pump G subunit 1) , partial (95%)

>Solanaceae_Ortholog_cluster_245

arab|TC253174 PIR|H96572|H96572 protein F12M16.13 [imported] - Arabidopsis thaliana {Arabidopsis thaliana;} , complete
arab|TC253299 UP|Q8LPR5 (Q8LPR5) AT3g15030/K15M2_17, complete
n_benthamiana|CK283441 similar to UP|Q9FR55 (Q9FR55) Cycloidea, partial (31%)
n_benthamiana|CK283442 similar to UP|Q6XX20 (Q6XX20) Mutant cincinnata, partial (19%)
petunia|CV298738 homologue to UP|Q9FR55 (Q9FR55) Cycloidea, partial (26%)
potato|TC128349 homologue to UP|Q9FR55 (Q9FR55) Cycloidea, partial (69%)
rice|NP361551 putative TCP3 [Oryza sativa]
tomato|TC156363 UP|Q9FR55 (Q9FR55) Cycloidea, complete

>Solanaceae_Ortholog_cluster_246

arab|TC253192 UP|Q9FX95 (Q9FX95) ARP protein (At1g49670), complete
n_benthamiana|CN747062 weakly similar to PIR|S57614|S57614 ARP protein - Arabidopsis thaliana {Arabidopsis thaliana;}  , partial (27%)
n_benthamiana|CN748559 similar to TIGR_Osa1|9637.m02523 ARP protein - Arabidopsis thaliana, partial (21%)
pepper|BM066663
potato|TC127415 similar to TIGR_Osa1|9637.m02523 ARP protein - Arabidopsis thaliana, partial (92%)
rice|TC264664 Oryza sativa (japonica cultivar-group) cDNA clone:001-033-A07, full insert sequence
tobacco|CV016656
tomato|TC154881 similar to PIR|S57614|S57614 ARP protein - Arabidopsis thaliana {Arabidopsis thaliana;}  , partial (94%)

>Solanaceae_Ortholog_cluster_247

arab|TC253216 similar to UP|PRT3_SCYCA (P30258) Protamine Z3 (Scylliorhinine Z3), partial (62%)
n_benthamiana|TC8388 similar to TIGR_Ath1|At3g05100.1 68416.m00554 expressed protein , partial (75%)
pepper|CO906464
petunia|CV297869
potato|TC112576 similar to TIGR_Ath1|At3g05100.1 68416.m00554 expressed protein , partial (75%)
rice|TC256172 Oryza sativa (japonica cultivar-group) cDNA clone:J033027J22, full insert sequence
tobacco|BP130053
tomato|TC164564 similar to TIGR_Ath1|At3g05100.1 68416.m00554 expressed protein , partial (75%)

>Solanaceae_Ortholog_cluster_248

arab|TC253221 similar to UP|Q69208 (Q69208) L2 protein, partial (21%)
n_benthamiana|TC10570 similar to TIGR_Ath1|At2g38000.1 68415.m04664 chaperone protein dnaJ-related weak similarity to Chaperone protein dnaJ (Swiss-Prot:Q9ZFC5) [Methylovorus sp.], partial (36%)
pepper|TC5425 similar to TIGR_Ath1|At2g38000.1 68415.m04664 chaperone protein dnaJ-related weak similarity to Chaperone protein dnaJ (Swiss-Prot:Q9ZFC5) [Methylovorus sp.], partial (76%)
petunia|TC368
potato|TC121864 similar to TIGR_Ath1|At2g38000.1 68415.m04664 chaperone protein dnaJ-related weak similarity to Chaperone protein dnaJ (Swiss-Prot:Q9ZFC5) [Methylovorus sp.], partial (75%)
rice|TC275930 Oryza sativa (japonica cultivar-group) cDNA clone:001-025-D01, full insert sequence
tomato|TC155502 similar to TIGR_Ath1|At2g38000.1 68415.m04664 chaperone protein dnaJ-related weak similarity to Chaperone protein dnaJ (Swiss-Prot:Q9ZFC5) [Methylovorus sp.], partial (13%)
tomato|TC155503 similar to TIGR_Ath1|At2g38000.1 68415.m04664 chaperone protein dnaJ-related weak similarity to Chaperone protein dnaJ (Swiss-Prot:Q9ZFC5) [Methylovorus sp.], partial (40%)

>Solanaceae_Ortholog_cluster_249

arab|TC253293
arab|TC271852 At1g71020/F23N20_1 [Arabidopsis thaliana]
n_benthamiana|TC8634 similar to TIGR_Ath1|At1g23030.1 68414.m02877 armadillo/beta-catenin repeat family protein / U-box domain-containing protein contains Pfam domain, PF00514: Armadillo/beta-catenin-like repeats and Pfam, PF04564: U-box domain, partial (33%)
pepper|CO776891
potato|TC120847 similar to TIGR_Ath1|At1g71020.1 68414.m08197 armadillo/beta-catenin repeat family protein / U-box domain-containing protein contains Pfam domain, PF00514: Armadillo/beta-catenin-like repeats and Pfam, PF04564: U-box domain, partial (52%)
rice|TC266668 Oryza sativa (japonica cultivar-group) cDNA clone:J033082P22, full insert sequence
tobacco|BP533958
tomato|TC155463 similar to TIGR_Ath1|At1g23030.1 68414.m02877 armadillo/beta-catenin repeat family protein / U-box domain-containing protein contains Pfam domain, PF00514: Armadillo/beta-catenin-like repeats and Pfam, PF04564: U-box domain, partial (31%)

>Solanaceae_Ortholog_cluster_250

arab|TC253316 similar to GB|AAS92332.1|46402460|BT012416 At3g08630 {Arabidopsis thaliana;} , partial (95%)
n_benthamiana|CN748838 similar to TIGR_Ath1|At3g08640.1 68416.m01003 alphavirus core protein family contains Pfam profile: PF00944 alphavirus core protein, partial (20%)
pepper|BM067175
petunia|CV297521 homologue to GB|AAS92332.1|46402460|BT012416 At3g08630 {Arabidopsis thaliana;} , partial (15%)
potato|TC120245 similar to TIGR_Ath1|At3g08640.1 68416.m01003 alphavirus core protein family contains Pfam profile: PF00944 alphavirus core protein, partial (22%)
rice|TC264865 Oryza sativa (japonica cultivar-group) cDNA clone:J033037D14, full insert sequence
tobacco|BP532619
tomato|TC158193 similar to TIGR_Ath1|At3g08640.1 68416.m01003 alphavirus core protein family contains Pfam profile: PF00944 alphavirus core protein, partial (64%)

>Solanaceae_Ortholog_cluster_251

arab|TC253360 UP|Q9SIM4 (Q9SIM4) 60S ribosomal protein L14, complete
pepper|TC5326 similar to UP|Q9SXL9 (Q9SXL9) Csf-1 protein (Fragment), partial (96%)
petunia|TC467 similar to UP|Q9SXL9 (Q9SXL9) Csf-1 protein (Fragment), partial (96%)
potato|TC119582 similar to UP|Q9SXL9 (Q9SXL9) Csf-1 protein (Fragment), partial (98%)
rice|TC262284 homologue to UP|Q6L5M1 (Q6L5M1) Glycoprotein, complete
rice|TC263105 homologue to UP|Q6L5M1 (Q6L5M1) Glycoprotein, complete
tobacco|TC1005 similar to UP|Q9SXL9 (Q9SXL9) Csf-1 protein (Fragment), partial (96%)
tomato|TC162375 similar to UP|Q9SXL9 (Q9SXL9) Csf-1 protein (Fragment), partial (96%)

>Solanaceae_Ortholog_cluster_252

arab|TC253411 GB|AAL16128.1|16226301|AF428296 AT5g47540/MNJ7_13 {Arabidopsis thaliana;} , complete
n_benthamiana|TC8597 similar to GB|AAL16128.1|16226301|AF428296 AT5g47540/MNJ7_13 {Arabidopsis thaliana;} , partial (96%)
pepper|BM064843
petunia|CV299489 similar to GB|AAL16128.1|16226301|AF428296 AT5g47540/MNJ7_13 {Arabidopsis thaliana;} , partial (60%)
potato|TC126556 similar to GB|AAL16128.1|16226301|AF428296 AT5g47540/MNJ7_13 {Arabidopsis thaliana;} , partial (96%)
rice|TC264457 Oryza sativa (japonica cultivar-group) cDNA clone:J033124H02, full insert sequence
tobacco|BP532659
tomato|TC156723 similar to GB|AAL16128.1|16226301|AF428296 AT5g47540/MNJ7_13 {Arabidopsis thaliana;} , partial (74%)

>Solanaceae_Ortholog_cluster_253

arab|TC253426 UP|Q944P7 (Q944P7) AT4g30920/F6I18_170, complete
pepper|TC3584 homologue to UP|Q8GZD8 (Q8GZD8) Neutral leucine aminopeptidase preprotein precursor  , complete
petunia|CV299349 similar to UP|AMP2_LYCES (Q42876) Aminopeptidase 2, chloroplast precursor  (Leucine aminopeptidase) (LAP) (Leucyl aminopeptidase) (Proline aminopeptidase)  (Prolyl aminopeptidase) , partial (32%)
potato|TC112200 homologue to UP|Q8GZD8 (Q8GZD8) Neutral leucine aminopeptidase preprotein precursor  , complete
rice|TC263186 Oryza sativa (japonica cultivar-group) cDNA clone:001-016-G10, full insert sequence
tobacco|BP133450 similar to UP|AMP2_LYCES (Q42876) Aminopeptidase 2  chloroplast precursor  (Leucine aminopeptidase) (LAP), partial (36%)
tobacco|BQ843134 homologue to UP|Q8GZD8 (Q8GZD8) Neutral leucine aminopeptidase preprotein precursor  (EC 3.4.11.1), partial (32%)
tomato|TC154253 UP|Q8GZD8 (Q8GZD8) Neutral leucine aminopeptidase preprotein precursor  , complete

>Solanaceae_Ortholog_cluster_254

arab|TC253514 UP|THH4_ARATH (Q39239) Thioredoxin H-type 4 (TRX-H-4), complete
arab|TC271247 GB|AAC49356.1|1388084|ATU35829 thioredoxin h {Arabidopsis thaliana;} , complete
pepper|TC4189 UP|Q6RJZ7 (Q6RJZ7) Thioredoxin, complete
petunia|TC251 homologue to UP|THH1_TOBAC (P29449) Thioredoxin H-type 1 (TRX-H1), partial (95%)
potato|TC127469 similar to UP|Q6RJZ7 (Q6RJZ7) Thioredoxin, partial (98%)
rice|TC248921 UP|Q7EZX7 (Q7EZX7) Thioredoxin H-type (TRX-H), complete
tobacco|TC1045 UP|THH1_TOBAC (P29449) Thioredoxin H-type 1 (TRX-H1), complete
tomato|TC154156 similar to UP|Q6RJZ7 (Q6RJZ7) Thioredoxin, partial (98%)

>Solanaceae_Ortholog_cluster_255

arab|TC253538 UP|Q945N7 (Q945N7) AT5g04420/T32M21_20, complete
pepper|CO907210
pepper|TC5457 similar to TIGR_Ath1|At5g04420.1 68418.m00435 kelch repeat-containing protein low similarity to rngB protein, Dictyostelium discoideum, PIR:S68824; contains Pfam profile PF01344: Kelch motif, partial (11%)
petunia|CV300283 weakly similar to UP|Q945N7 (Q945N7) AT5g04420/T32M21_20, partial (15%)
potato|TC113005 weakly similar to TIGR_Ath1|At5g04420.1 68418.m00435 kelch repeat-containing protein low similarity to rngB protein, Dictyostelium discoideum, PIR:S68824; contains Pfam profile PF01344: Kelch motif, partial (81%)
rice|TC266566 UP|Q6K9X9 (Q6K9X9) Acyl-CoA binding protein-like, complete
tobacco|BP192702
tomato|TC163633 similar to TIGR_Ath1|At5g04420.1 68418.m00435 kelch repeat-containing protein low similarity to rngB protein, Dictyostelium discoideum, PIR:S68824; contains Pfam profile PF01344: Kelch motif, partial (46%)

>Solanaceae_Ortholog_cluster_256

arab|TC253572 UP|Q9FXW9 (Q9FXW9) Pectin methylesterase-like protein, complete
n_benthamiana|CK285661 similar to TIGR_Ath1|At5g09760.1 68418.m01130 pectinesterase family protein contains Pfam profile: PF01095 pectinesterase, partial (36%)
n_benthamiana|TC8294 similar to TIGR_Ath1|At5g09760.1 68418.m01130 pectinesterase family protein contains Pfam profile: PF01095 pectinesterase, partial (68%)
pepper|TC6485 similar to TIGR_Ath1|At5g09760.1 68418.m01130 pectinesterase family protein contains Pfam profile: PF01095 pectinesterase, partial (33%)
petunia|TC1119 similar to UP|Q9FXW9 (Q9FXW9) Pectin methylesterase-like protein, partial (25%)
potato|TC125196 weakly similar to UP|Q96497 (Q96497) Pectin methylesterase (Fragment), partial (50%)
rice|TC283288 Oryza sativa (japonica cultivar-group) cDNA clone:J013126G21, full insert sequence
tomato|TC167767 similar to TIGR_Ath1|At5g09760.1 68418.m01130 pectinesterase family protein contains Pfam profile: PF01095 pectinesterase, partial (47%)

>Solanaceae_Ortholog_cluster_257

arab|TC253677 UP|Q9ZPK3 (Q9ZPK3) Sodium proton exchanger Nhx1 (Na+/H+ exchanger) (Fragment), complete
n_benthamiana|CN742032 similar to TIGR_Ath1|At5g55470.1 68418.m06909 sodium proton exchanger / Na+/H+ exchanger 4 (NHX4) identical to Na+/H+ exchanger 4 [Arabidopsis thaliana] GI:19919844; Member of The Monovalent Cation:Proton Antiporter (CPA1) Family, PMID:11500563, partial (35%)
petunia|NP1240032 Na H-antiportor [Petunia x hybrida]
potato|TC120725 homologue to UP|Q94LX5 (Q94LX5) Na H-antiportor, partial (82%)
rice|TC265663 homologue to UP|Q852S3 (Q852S3) Sodium/proton antiporter, partial (97%)
tobacco|BP129124 homologue to UP|Q94LX5 (Q94LX5) Na H-antiportor, partial (23%)
tobacco|BP130300 homologue to UP|Q93YH2 (Q93YH2) Na+/H+ antiporter  isoform 1, partial (26%)
tomato|TC161125 UP|Q93YH2 (Q93YH2) Na+/H+ antiporter, isoform 1, complete

>Solanaceae_Ortholog_cluster_258

arab|TC253904 UP|Q9SY09 (Q9SY09) Small nuclear riboprotein Sm-D1, complete
arab|TC264371 GB|AAM70547.1|21700847|AY124838 AT3g07590/MLP3_4 {Arabidopsis thaliana;} , complete
n_benthamiana|TC10473 homologue to TIGR_Osa1|9630.m03583 AT3g07590/MLP3_4, complete
pepper|TC4364 homologue to TIGR_Osa1|9630.m03583 AT3g07590/MLP3_4, complete
potato|TC127681 homologue to TIGR_Osa1|9630.m03583 AT3g07590/MLP3_4, complete
rice|TC250378 homologue to GB|AAM70547.1|21700847|AY124838 AT3g07590/MLP3_4 {Arabidopsis thaliana;} , complete
tobacco|BP534246
tomato|TC163472 homologue to TIGR_Osa1|9630.m03583 AT3g07590/MLP3_4, complete

>Solanaceae_Ortholog_cluster_259

arab|TC253999 AT5g10730/MAJ23_90 [Arabidopsis thaliana]
pepper|TC5396 similar to TIGR_Ath1|At5g10730.1 68418.m01243 expressed protein , partial (49%)
petunia|CV298244 similar to UP|Q6ZI86 (Q6ZI86) Dehydrogenase-like protein, partial (29%)
potato|TC125648 similar to TIGR_Ath1|At5g10730.1 68418.m01243 expressed protein , partial (56%)
rice|TC251601 UP|Q6ZI86 (Q6ZI86) Dehydrogenase-like protein, complete
tobacco|BP135314
tomato|AW031350 similar to GP|13926273|gb| AT5g10730/MAJ23_90 {Arabidopsis thaliana}, partial (28%)
tomato|TC159036 similar to TIGR_Ath1|At5g10730.1 68418.m01243 expressed protein , partial (52%)

>Solanaceae_Ortholog_cluster_260

arab|TC254004 UP|RISB_ARATH (O80575) 6,7-dimethyl-8-ribityllumazine synthase, chloroplast precursor  (DMRL synthase) (Lumazine synthase) , complete
arab|TC255981 UP|GL14_ARATH (Q9M8X4) Germin-like protein subfamily 1 member 4 precursor, complete
pepper|CA523121
petunia|CV299224 homologue to UP|Q9XH13 (Q9XH13) 6,7-dimethyl-8-ribityllumazine synthase (Fragment), partial (65%)
potato|TC115933 similar to UP|Q9XH13 (Q9XH13) 6,7-dimethyl-8-ribityllumazine synthase (Fragment), partial (89%)
rice|TC255325 Oryza sativa (japonica cultivar-group) cDNA clone:J023061H21, full insert sequence
tobacco|NP917205 GB|AF148648.1|AAD44809.1 6,7-dimethyl-8-ribityllumazine synthase precursor [Nicotiana tabacum]
tomato|TC167103 homologue to UP|Q9XH13 (Q9XH13) 6,7-dimethyl-8-ribityllumazine synthase (Fragment), partial (60%)

>Solanaceae_Ortholog_cluster_261

arab|TC254014 PIR|T46169|T46169 CDC48-like protein - Arabidopsis thaliana {Arabidopsis thaliana;} , complete
arab|TC261028 UP|C48A_ARATH (P54609) Cell division control protein 48 homolog A (AtCDC48a), complete
arab|TC274064 UP|C48E_ARATH (Q9LZF6) Cell division control protein 48 homolog E (AtCDC48e) (Transitional endoplasmic reticulum ATPase E), complete
pepper|TC3799 UP|CC48_CAPAN (Q96372) Cell division cycle protein 48 homolog, complete
petunia|CV301245 homologue to UP|CC48_CAPAN (Q96372) Cell division cycle protein 48 homolog, partial (22%)
rice|TC262269 homologue to UP|C48E_ARATH (Q9LZF6) Cell division control protein 48 homolog E (AtCDC48e) (Transitional endoplasmic reticulum ATPase E), partial (97%)
tobacco|CN824837
tomato|TC154704 homologue to UP|CC48_CAPAN (Q96372) Cell division cycle protein 48 homolog, complete

>Solanaceae_Ortholog_cluster_262

arab|TC254055 homologue to UP|Q9XF23 (Q9XF23) EDS1, complete
arab|TC255363 GB|AAN33203.1|23463067|BT000828 At3g48080/T17F15_50 {Arabidopsis thaliana;} , complete
n_benthamiana|NP821070 GB|AF479625.1|AAL85347.1 EDS1-like protein [Nicotiana benthamiana]
potato|TC111810 similar to UP|Q8S3U2 (Q8S3U2) EDS1-like protein, partial (93%)
rice|TC277675 Oryza sativa (japonica cultivar-group) cDNA clone:J023007E18, full insert sequence
tobacco|NP916789 GB|AF480489.1|AAM62411.1 EDS1 [Nicotiana tabacum]
tomato|TC156486 similar to UP|Q8S3U2 (Q8S3U2) EDS1-like protein, partial (64%)
tomato|TC165068 similar to UP|Q8LL12 (Q8LL12) EDS1, partial (32%)

>Solanaceae_Ortholog_cluster_263

arab|TC254135 UP|IMH1_ARATH (P47996) Inosine-5'-monophosphate dehydrogenase  (IMP dehydrogenase) (IMPDH) (IMPD) , complete
arab|TC256487 UP|IMH2_ARATH (Q9SA34) Probable inosine-5'-monophosphate dehydrogenase  (IMP dehydrogenase) (IMPDH) (IMPD) , complete
n_benthamiana|TC10328 homologue to UP|Q6T6H9 (Q6T6H9) Inosine-5'-phosphate dehydrogenase  (Fragment) , partial (53%)
pepper|CA517759
potato|TC126434 similar to UP|Q6T6H9 (Q6T6H9) Inosine-5'-phosphate dehydrogenase  (Fragment) , partial (89%)
rice|TC264916 Oryza sativa (japonica cultivar-group) cDNA clone:001-036-B05, full insert sequence
tobacco|NP916556 GB|AY433959.1|AAR10887.1 inosine-5'-phosphate dehydrogenase [Nicotiana tabacum]
tomato|TC162503 similar to UP|Q6T6H9 (Q6T6H9) Inosine-5'-phosphate dehydrogenase  (Fragment) , partial (63%)

>Solanaceae_Ortholog_cluster_264

arab|TC254150 GB|AAS65947.1|45476563|BT011776 At5g14680 {Arabidopsis thaliana;} , complete
arab|TC262268 UP|Q9SSA2 (Q9SSA2) F4P13.7 protein, partial (63%)
pepper|CA514905
petunia|TC257 similar to UP|Q8S3R7 (Q8S3R7) Ethylene-responsive protein-like, partial (68%)
potato|BG097121
rice|TC251170 UP|Q8S3R7 (Q8S3R7) Ethylene-responsive protein-like, complete
tobacco|BP131158 similar to BAD08104 (BAD08104) Ethylene-responsive protein-like, partial (93%)
tomato|TC163793 similar to GB|AAS65947.1|45476563|BT011776 At5g14680 {Arabidopsis thaliana;} , partial (98%)

>Solanaceae_Ortholog_cluster_265

arab|TC254184 UP|EBP2_ARATH (Q9LUJ5) Probable rRNA processing protein EBP2 homolog, complete
n_benthamiana|CN744267 similar to TIGR_Osa1|9635.m02854 Eukaryotic rRNA processing protein EBP2, partial (35%)
pepper|BM066896
potato|TC117039 similar to TIGR_Osa1|9635.m02854 Eukaryotic rRNA processing protein EBP2, partial (60%)
rice|TC265706 Oryza sativa (japonica cultivar-group) cDNA clone:J023075L15, full insert sequence
tobacco|BP192611
tobacco|BP535503
tomato|AI485775

>Solanaceae_Ortholog_cluster_266

arab|TC254198 UP|Q9LXF9 (Q9LXF9) Ribosomal protein L27-like, complete
pepper|BM063040
petunia|CV300133 similar to UP|Q94AC6 (Q94AC6) AT5g15220/F8M21_110, partial (59%)
potato|CV435477
potato|TC121604 similar to TIGR_Ath1|At2g16930.1 68415.m01950 ribosomal protein L27 family protein contains Pfam profile PF01016: ribosomal protein L27, partial (77%)
rice|TC251541 Oryza sativa (japonica cultivar-group) cDNA clone:001-110-H03, full insert sequence
tobacco|TC3585 similar to TIGR_Ath1|At5g15220.1 68418.m01783 ribosomal protein L27 family protein ribosomal protein L27, Haemophilus influenzae, PIR:F64099, partial (69%)
tomato|TC164602 similar to TIGR_Ath1|At5g15220.1 68418.m01783 ribosomal protein L27 family protein ribosomal protein L27, Haemophilus influenzae, PIR:F64099, partial (70%)

>Solanaceae_Ortholog_cluster_267

arab|TC254259 UP|VPEA_ARATH (P49047) Vacuolar processing enzyme, alpha-isozyme precursor  (Alpha-VPE) , complete
n_benthamiana|TC7049 homologue to UP|Q852T0 (Q852T0) Vacuolar processing enzyme-3, complete
pepper|TC5088 similar to UP|Q852T0 (Q852T0) Vacuolar processing enzyme-3, partial (64%)
petunia|CV293709 homologue to UP|Q852T3 (Q852T3) Vacuolar processing enzyme-1a, partial (44%)
potato|TC112435 homologue to UP|Q852T0 (Q852T0) Vacuolar processing enzyme-3, complete
rice|TC250138 UP|Q7F1B4 (Q7F1B4) Asparaginyl endopeptidase, complete
tobacco|TC3556 UP|Q852T0 (Q852T0) Vacuolar processing enzyme-3, complete
tomato|TC162182 homologue to UP|Q852T0 (Q852T0) Vacuolar processing enzyme-3, complete

>Solanaceae_Ortholog_cluster_268

arab|TC254440 GB|AAF40463.1|7211992|F13M7 Strong simialrity to the disulfide isomerase precursor homolog T21L14.14 gi|2702281 from A. thaliana on BAC gb|AC003033. {Arabidopsis thaliana;} , complete
arab|TC271771 At2g32920/T21L14.14 [Arabidopsis thaliana]
n_benthamiana|TC10146 similar to GB|AAF40463.1|7211992|F13M7 Strong simialrity to the disulfide isomerase precursor homolog T21L14.14 gi|2702281 from A. thaliana on BAC gb|AC003033. {Arabidopsis thaliana;} , partial (36%)
pepper|CO776912
potato|TC127598 similar to GB|AAF40463.1|7211992|F13M7 Strong simialrity to the disulfide isomerase precursor homolog T21L14.14 gi|2702281 from A. thaliana on BAC gb|AC003033. {Arabidopsis thaliana;} , partial (91%)
rice|TC264386 Oryza sativa (japonica cultivar-group) cDNA clone:001-047-G06, full insert sequence
tobacco|BP534440
tomato|TC155938 similar to GB|AAF40463.1|7211992|F13M7 Strong simialrity to the disulfide isomerase precursor homolog T21L14.14 gi|2702281 from A. thaliana on BAC gb|AC003033. {Arabidopsis thaliana;} , partial (87%)

>Solanaceae_Ortholog_cluster_269

arab|TC254469 GB|AAO42817.1|28416573|BT004571 At1g27330 {Arabidopsis thaliana;} , complete
pepper|TC3732 similar to TIGR_Osa1|9640.m03207 expressed protein, complete
petunia|CV295681 similar to GB|AAO42817.1|28416573|BT004571 At1g27330 {Arabidopsis thaliana;} , complete
potato|TC113108 similar to GB|AAO42817.1|28416573|BT004571 At1g27330 {Arabidopsis thaliana;} , partial (97%)
rice|TC264625 similar to GB|AAO42817.1|28416573|BT004571 At1g27330 {Arabidopsis thaliana;} , complete
tobacco|TC1105 similar to GB|AAO42817.1|28416573|BT004571 At1g27330 {Arabidopsis thaliana;} , complete
tomato|TC162967 similar to GB|AAO42817.1|28416573|BT004571 At1g27330 {Arabidopsis thaliana;} , complete
tomato|TC162968 similar to GB|AAO42817.1|28416573|BT004571 At1g27330 {Arabidopsis thaliana;} , complete

>Solanaceae_Ortholog_cluster_270

arab|TC254635 UP|Q9SJI9 (Q9SJI9) Expressed protein, complete
n_benthamiana|TC10589 similar to TIGR_Ath1|At2g42670.1 68415.m05281 expressed protein , partial (91%)
pepper|TC5500 similar to TIGR_Ath1|At3g58670.1 68416.m06539 expressed protein , partial (85%)
petunia|CV297192 similar to UP|Q9SJI9 (Q9SJI9) Expressed protein, partial (57%)
potato|TC119349 similar to TIGR_Ath1|At2g42670.1 68415.m05281 expressed protein , partial (90%)
rice|CA767117 similar to GP|20197959|gb| expressed protein {Arabidopsis thaliana}, partial (37%)
tobacco|BP535046
tomato|TC164228 similar to TIGR_Ath1|At2g42670.1 68415.m05281 expressed protein , partial (93%)

>Solanaceae_Ortholog_cluster_271

arab|TC254680 UP|PSD7_ARATH (O24412) Probable 26S proteasome non-ATPase regulatory subunit 7 (MOV34 protein), complete
pepper|TC5474 similar to GB|AAP83300.1|32455179|AY258412 26S proteasome subunit RPN8b {Arabidopsis thaliana;} , partial (67%)
petunia|CV299321 homologue to GB|AAP83300.1|32455179|AY258412 26S proteasome subunit RPN8b {Arabidopsis thaliana;} , partial (60%)
potato|TC119993 similar to UP|Q8W424 (Q8W424) 26S proteasome regulatory particle non-ATPase subunit8, complete
rice|TC264012 UP|Q8W424 (Q8W424) 26S proteasome regulatory particle non-ATPase subunit8, complete
tobacco|BP534144
tobacco|TC3721 homologue to UP|Q8W424 (Q8W424) 26S proteasome regulatory particle non-ATPase subunit8, partial (25%)
tomato|TC153572 similar to UP|Q8W424 (Q8W424) 26S proteasome regulatory particle non-ATPase subunit8, complete

>Solanaceae_Ortholog_cluster_272

arab|TC254879 UP|Q9LQV2 (Q9LQV2) F10B6.19, complete
n_benthamiana|NP959641 GB|AY574374.1|AAS78669.1 RdRp1m truncated protein [Nicotiana benthamiana]
pepper|BM064121
petunia|TC1352 UP|Q9ZRX3 (Q9ZRX3) RNA-directed RNA polymerase (Fragment), complete
potato|TC120370 homologue to UP|Q6L3V2 (Q6L3V2) RNA-directed RNA polymerase, partial (74%)
rice|NP897557 Oryza sativa (japonica cultivar-group) cDNA clone:J033039D22, full insert sequence
tobacco|TC3478 UP|Q9ZRY7 (Q9ZRY7) RNA-directed RNA polymerase, complete
tomato|TC163717 UP|Q9ZR58 (Q9ZR58) RNA-directed RNA polymerase  , complete

>Solanaceae_Ortholog_cluster_273

arab|TC254968 UP|Q9SYK9 (Q9SYK9) F3F20.13 protein, complete
n_benthamiana|TC9665 similar to UP|Q947K4 (Q947K4) Thiohydroximate S-glucosyltransferase, partial (30%)
pepper|TC4429 similar to UP|Q9M6E7 (Q9M6E7) UDP-glucose:salicylic acid glucosyltransferase, partial (55%)
petunia|CV298827 similar to UP|Q9M6E7 (Q9M6E7) UDP-glucose:salicylic acid glucosyltransferase, partial (29%)
potato|BQ047402 similar to UP|Q9M6E7 (Q9M6E7) UDP-glucose:salicylic acid glucosyltransferase, partial (50%)
potato|TC118147 similar to UP|Q9M6E7 (Q9M6E7) UDP-glucose:salicylic acid glucosyltransferase, partial (47%)
tobacco|NP916824 GB|AF190634.1|AAF61647.1 UDP-glucose:salicylic acid glucosyltransferase [Nicotiana tabacum]
tomato|TC162995 similar to UP|Q9M6E7 (Q9M6E7) UDP-glucose:salicylic acid glucosyltransferase, partial (98%)

>Solanaceae_Ortholog_cluster_274

arab|TC255110 similar to UP|Q6L3M1 (Q6L3M1) Expressed protein, partial (94%)
pepper|TC6789 homologue to UP|Q6L3N3 (Q6L3N3) Expressed protein, partial (33%)
petunia|CV292713 homologue to UP|Q6L3M1 (Q6L3M1) Expressed protein, partial (30%)
potato|TC119976 homologue to UP|Q6L3M1 (Q6L3M1) Expressed protein, complete
rice|TC275911 Oryza sativa (japonica cultivar-group) cDNA clone:J013001H04, full insert sequence
rice|TC275912
tobacco|TC3718 homologue to UP|Q6L3N3 (Q6L3N3) Expressed protein, partial (24%)
tomato|TC155844 homologue to UP|Q6L3M1 (Q6L3M1) Expressed protein, complete

>Solanaceae_Ortholog_cluster_275

arab|TC255196
n_benthamiana|TC7601 weakly similar to TIGR_Ath1|At5g62290.1 68418.m07820 nucleotide-sensitive chloride conductance regulator (ICln) family protein contains PF03517: Nucleotide-sensitive chloride conductance regulator (ICln), partial (78%)
pepper|TC6469 weakly similar to TIGR_Ath1|At5g62290.1 68418.m07820 nucleotide-sensitive chloride conductance regulator (ICln) family protein contains PF03517: Nucleotide-sensitive chloride conductance regulator (ICln), partial (41%)
petunia|CV298791 similar to UP|ICLN_MOUSE (Q61189) Methylosome subunit pICln (Chloride conductance regulatory protein ICln) (I(Cln)) (Chloride channel, nucleotide sensitive 1A) (Chloride ion current inducer protein) (ClCI), partial (9%)
potato|CK247091
rice|TC280169 Oryza sativa (japonica cultivar-group) cDNA clone:J023044M21, full insert sequence
tobacco|BP526771
tomato|TC160014 weakly similar to TIGR_Ath1|At5g62290.1 68418.m07820 nucleotide-sensitive chloride conductance regulator (ICln) family protein contains PF03517: Nucleotide-sensitive chloride conductance regulator (ICln), partial (23%)

>Solanaceae_Ortholog_cluster_276

arab|TC255739 UP|NI51_ARATH (Q9SV84) Probable aquaporin NIP5.1 (NOD26-like intrinsic protein 5.1) (Nodulin-26-like major intrinsic protein 6) (AtNLM6) (NLM6 protein) (NodLikeMip6), complete
n_benthamiana|TC7758 similar to UP|Q9ATN1 (Q9ATN1) NOD26-like membrane integral protein ZmNIP3-1, partial (85%)
pepper|BM061747
petunia|CV295646 similar to UP|Q9ATN1 (Q9ATN1) NOD26-like membrane integral protein ZmNIP3-1, partial (15%)
petunia|CV298254 similar to UP|Q6QIL3 (Q6QIL3) NIP3, partial (65%)
potato|TC113434 similar to TIGR_Ath1|At4g10380.1 68417.m01703 major intrinsic family protein / MIP family protein contains Pfam profile: MIP PF00230, partial (87%)
rice|TC280359 homologue to UP|Q9ATN1 (Q9ATN1) NOD26-like membrane integral protein ZmNIP3-1, partial (75%)
tomato|TC155437 similar to TIGR_Ath1|At4g10380.1 68417.m01703 major intrinsic family protein / MIP family protein contains Pfam profile: MIP PF00230, partial (89%)

>Solanaceae_Ortholog_cluster_277

arab|TC256062 UP|Q9FLF0 (Q9FLF0) 40S ribosomal protein S9, complete
n_benthamiana|TC10555 homologue to UP|Q6H8J2 (Q6H8J2) 40S ribosomal protein S9, complete
pepper|TC3911 homologue to UP|Q6H8J2 (Q6H8J2) 40S ribosomal protein S9, complete
petunia|CV298144 homologue to UP|Q6H8J2 (Q6H8J2) 40S ribosomal protein S9, complete
potato|TC126069 homologue to UP|Q6H8J2 (Q6H8J2) 40S ribosomal protein S9, complete
rice|TC261813 homologue to UP|Q6H8J2 (Q6H8J2) 40S ribosomal protein S9, partial (92%)
tobacco|TC1002 homologue to UP|Q6H8J2 (Q6H8J2) 40S ribosomal protein S9, partial (97%)
tomato|TC153955 homologue to UP|Q6H8J2 (Q6H8J2) 40S ribosomal protein S9, complete

>Solanaceae_Ortholog_cluster_278

arab|TC256078 UP|GCH2_ARATH (P47924) Riboflavin biosynthesis protein ribA [Includes: GTP cyclohydrolase II ; 3,4-dihydroxy-2-butanone 4-phosphate synthase (DHBP synthase)] , complete
n_benthamiana|TC8883 similar to UP|O24019 (O24019) GTP cyclohydrolase II / 3,4-dihydroxy-2-butanone-4-phosphate synthase , partial (96%)
pepper|TC3451 similar to UP|O24019 (O24019) GTP cyclohydrolase II / 3,4-dihydroxy-2-butanone-4-phosphate synthase , partial (98%)
petunia|CV299192 similar to UP|O24019 (O24019) GTP cyclohydrolase II / 3,4-dihydroxy-2-butanone-4-phosphate synthase , partial (27%)
potato|TC114377 homologue to UP|O24019 (O24019) GTP cyclohydrolase II / 3,4-dihydroxy-2-butanone-4-phosphate synthase , partial (74%)
rice|TC268281 similar to UP|GCH2_ARATH (P47924) Riboflavin biosynthesis protein ribA [Includes: GTP cyclohydrolase II ; 3,4-dihydroxy-2-butanone 4-phosphate synthase (DHBP synthase)] , partial (75%)
tobacco|BP135381 similar to UP|O24019 (O24019) GTP cyclohydrolase II / 3 4-dihydroxy-2-butanone-4-phosphate synthase, partial (9%)
tomato|TC154984 homologue to UP|O24019 (O24019) GTP cyclohydrolase II / 3,4-dihydroxy-2-butanone-4-phosphate synthase , complete

>Solanaceae_Ortholog_cluster_279

arab|TC256097 UP|Q8L7Z5 (Q8L7Z5) At1g57590/T8L23_6, complete
arab|TC271315 GB|AAL16135.1|16226325|AF428303 AT3g05910/F2O10_3 {Arabidopsis thaliana;} , complete
n_benthamiana|CK291031 weakly similar to TIGR_Ath1|At4g19420.1 68417.m02857 pectinacetylesterase family protein contains Pfam profile: PF03283 pectinacetylesterase, partial (45%)
pepper|BM062217
potato|TC121346 similar to UP|Q8L7Z5 (Q8L7Z5) At1g57590/T8L23_6, partial (86%)
rice|TC264354 Oryza sativa (japonica cultivar-group) cDNA clone:J013001O22, full insert sequence
tobacco|BP531079
tomato|TC168322 similar to UP|Q8L7Z5 (Q8L7Z5) At1g57590/T8L23_6, partial (84%)

>Solanaceae_Ortholog_cluster_280

arab|TC256434 GB|BAB18560.1|11414988|AB047648 ERF domain protein 9 {Arabidopsis thaliana;} , complete
n_benthamiana|TC10397 homologue to UP|Q9LW49 (Q9LW49) Ethylene-responsive element binding factor, complete
pepper|TC4990 homologue to UP|Q9LW49 (Q9LW49) Ethylene-responsive element binding factor, partial (55%)
petunia|CV300081 homologue to UP|Q84XB1 (Q84XB1) Ethylene response factor 3, partial (45%)
potato|TC112950 similar to UP|Q9LW49 (Q9LW49) Ethylene-responsive element binding factor, partial (85%)
rice|TC251171 UP|Q7F4G5 (Q7F4G5) Ethylene-responsive element binding factor 3, complete
tobacco|NP916674 GB|D38124.1|BAA07322.1 ethylene-responsive element binding protein [Nicotiana tabacum]
tomato|TC154775 similar to UP|Q40477 (Q40477) Ethylene-responsive element binding protein, partial (80%)

>Solanaceae_Ortholog_cluster_281

arab|TC256613 similar to GB|AAM19848.1|20453219|AY094482 AT3g56750/T8M16_80 {Arabidopsis thaliana;} , partial (98%)
arab|TC272716 GB|AAM19848.1|20453219|AY094482 AT3g56750/T8M16_80 {Arabidopsis thaliana;} , complete
pepper|CO910695
potato|TC128804 similar to TIGR_Ath1|At3g56750.1 68416.m06312 expressed protein , partial (78%)
rice|TC269037 Oryza sativa (japonica cultivar-group) cDNA clone:J023121O08, full insert sequence
tobacco|BP528439
tomato|AW622061 similar to GP|20453219|gb| AT3g56750/T8M16_80 {Arabidopsis thaliana}, partial (19%)
tomato|TC168961 similar to TIGR_Ath1|At3g56750.1 68416.m06312 expressed protein , partial (57%)

>Solanaceae_Ortholog_cluster_282

arab|TC257884 UP|Q948T1 (Q948T1) Two-pore calcium channel, partial (97%)
n_benthamiana|CK287650 homologue to UP|Q75VR0 (Q75VR0) Two-pore calcium channel, partial (18%)
pepper|CA525310
potato|BQ506287
rice|TC276058 UP|Q7XB54 (Q7XB54) Calcium channel, complete
rice|TC276059 homologue to UP|Q7XB54 (Q7XB54) Calcium channel, complete
tobacco|NP959737 GB|AB124647.1|BAD15100.1 two-pore calcium channel [Nicotiana tabacum]
tomato|CK716061

>Solanaceae_Ortholog_cluster_283

arab|TC258174 UP|Q9C9Y6 (Q9C9Y6) Thioredoxin-like protein; 56513-57227 (At3g08710), complete
n_benthamiana|TC9931 homologue to UP|Q8H6X3 (Q8H6X3) Thioredoxin h-like protein, complete
pepper|TC3835 similar to UP|Q8H6X3 (Q8H6X3) Thioredoxin h-like protein, complete
potato|TC121679 similar to UP|Q8H6X3 (Q8H6X3) Thioredoxin h-like protein, complete
rice|TC263799 UP|Q8H6X4 (Q8H6X4) Thioredoxin h-like protein, complete
rice|TC276221 UP|Q9AS75 (Q9AS75) Thioredoxin-like protein, complete
tobacco|TC1510 UP|Q8H6X3 (Q8H6X3) Thioredoxin h-like protein, complete
tomato|TC155228 similar to UP|Q8H6X3 (Q8H6X3) Thioredoxin h-like protein, complete

>Solanaceae_Ortholog_cluster_284

arab|TC258690 At2g26660 [Arabidopsis thaliana]
arab|TC271716 UP|Q8RY68 (Q8RY68) AT5g20150/F5O24_40, complete
n_benthamiana|TC8240 similar to TIGR_Ath1|At2g26660.1 68415.m03198 SPX (SYG1/Pho81/XPR1) domain-containing protein low similarity to NUC-2 [Neurospora crassa] GI:1399532, xenotropic and polytropic murine leukemia virus receptor [Mus musculus castaneus] GI:6093320; contains Pfam profile PF03105: SPX domain, partial (81%)
pepper|TC6659 weakly similar to TIGR_Ath1|At2g26660.1 68415.m03198 SPX (SYG1/Pho81/XPR1) domain-containing protein low similarity to NUC-2 [Neurospora crassa] GI:1399532, xenotropic and polytropic murine leukemia virus receptor [Mus musculus castaneus] GI:6093320; contains Pfam profile PF03105: SPX domain, partial (53%)
potato|TC128921 weakly similar to TIGR_Ath1|At2g26660.1 68415.m03198 SPX (SYG1/Pho81/XPR1) domain-containing protein low similarity to NUC-2 [Neurospora crassa] GI:1399532, xenotropic and polytropic murine leukemia virus receptor [Mus musculus castaneus] GI:6093320; contains Pfam profile PF03105: SPX domain, partial (66%)
potato|TC130088 similar to TIGR_Ath1|At2g26660.1 68415.m03198 SPX (SYG1/Pho81/XPR1) domain-containing protein low similarity to NUC-2 [Neurospora crassa] GI:1399532, xenotropic and polytropic murine leukemia virus receptor [Mus musculus castaneus] GI:6093320; contains Pfam profile PF03105: SPX domain, partial (58%)
rice|TC264895 Oryza sativa (japonica cultivar-group) cDNA clone:001-117-D01, full insert sequence
tomato|TC162840 Lycopersicon esculentum partial mRNA for ctd4 protein, 3'UTR

>Solanaceae_Ortholog_cluster_285

arab|TC260117 homologue to UP|D111_ARATH (P42698) DNA-damage-repair/toleration protein DRT111, chloroplast precursor, partial (96%)
arab|TC274140 UP|D111_ARATH (P42698) DNA-damage-repair/toleration protein DRT111, chloroplast precursor, complete
n_benthamiana|TC7665 similar to TIGR_Ath1|At1g30480.1 68414.m03726 DNA-damage-repair/toleration protein, chloroplast (DRT111) nearly identical to SP|P42698 DNA-damage-repair/toleration protein DRT111, chloroplast precursor {Arabidopsis thaliana}; contains Pfam profiles PF01585: G-patch domain, PF00076: RNA recognition motif. (a.k.a. RRM, RBD, or RNP domain), partial (73%)
pepper|TC4709 similar to TIGR_Ath1|At1g30480.1 68414.m03726 DNA-damage-repair/toleration protein, chloroplast (DRT111) nearly identical to SP|P42698 DNA-damage-repair/toleration protein DRT111, chloroplast precursor {Arabidopsis thaliana}; contains Pfam profiles PF01585: G-patch domain, PF00076: RNA recognition motif. (a.k.a. RRM, RBD, or RNP domain), partial (22%)
potato|TC127331 similar to TIGR_Ath1|At1g30480.1 68414.m03726 DNA-damage-repair/toleration protein, chloroplast (DRT111) nearly identical to SP|P42698 DNA-damage-repair/toleration protein DRT111, chloroplast precursor {Arabidopsis thaliana}; contains Pfam profiles PF01585: G-patch domain, PF00076: RNA recognition motif. (a.k.a. RRM, RBD, or RNP domain), partial (71%)
rice|TC254760 similar to UP|D111_ARATH (P42698) DNA-damage-repair/toleration protein DRT111, chloroplast precursor, partial (75%)
tobacco|BP130210 similar to UP|D111_ARATH (P42698) DNA-damage-repair/toleration protein DRT111  chloroplast precursor, partial (31%)
tomato|TC157473 similar to TIGR_Ath1|At1g30480.1 68414.m03726 DNA-damage-repair/toleration protein, chloroplast (DRT111) nearly identical to SP|P42698 DNA-damage-repair/toleration protein DRT111, chloroplast precursor {Arabidopsis thaliana}; contains Pfam profiles PF01585: G-patch domain, PF00076: RNA recognition motif. (a.k.a. RRM, RBD, or RNP domain), partial (45%)

>Solanaceae_Ortholog_cluster_286

arab|TC260145 similar to UP|GGPP_SINAL (Q43133) Geranylgeranyl pyrophosphate synthetase, chloroplast precursor (GGPP synthetase) (GGPS) [Includes: Dimethylallyltranstransferase ; Geranyltranstransferase ; Farnesyltranstransferase ] , partial (81%)
n_benthamiana|TC7415 similar to UP|GGPP_CAPAN (P80042) Geranylgeranyl pyrophosphate synthetase, chloroplast precursor (GGPP synthetase) (GGPS) [Includes: Dimethylallyltranstransferase ; Geranyltranstransferase ; Farnesyltranstransferase ] , partial (95%)
pepper|TC4178 UP|GGPP_CAPAN (P80042) Geranylgeranyl pyrophosphate synthetase, chloroplast precursor (GGPP synthetase) (GGPS) [Includes: Dimethylallyltranstransferase ; Geranyltranstransferase ; Farnesyltranstransferase ] , complete
petunia|CV293901 similar to UP|GGPP_CATRO (Q42698) Geranylgeranyl pyrophosphate synthetase, chloroplast precursor (GGPP synthetase) (GGPS) [Includes: Dimethylallyltranstransferase ; Geranyltranstransferase ; Farnesyltranstransferase ] , partial (35%)
potato|TC121750 similar to UP|GGPP_CAPAN (P80042) Geranylgeranyl pyrophosphate synthetase, chloroplast precursor (GGPP synthetase) (GGPS) [Includes: Dimethylallyltranstransferase ; Geranyltranstransferase ; Farnesyltranstransferase ] , partial (90%)
rice|TC272647 weakly similar to UP|Q6Q291 (Q6Q291) Geranylgeranyl diphosphate synthase, partial (67%)
tobacco|TC1884 GGPP synthase 1 [Nicotiana tabacum]
tomato|TC167026 similar to UP|GGPP_CAPAN (P80042) Geranylgeranyl pyrophosphate synthetase, chloroplast precursor (GGPP synthetase) (GGPS) [Includes: Dimethylallyltranstransferase ; Geranyltranstransferase ; Farnesyltranstransferase ] , partial (84%)

>Solanaceae_Ortholog_cluster_287

arab|TC260287 UP|PDA2_ARATH (Q9SSQ9) Phospholipase D alpha 2  (AtPLDalpha2) (PLD alpha 2) (Choline phosphatase 2) (Phosphatidylcholine-hydrolyzing phospholipase D 2) , complete
arab|TC270788 UP|PDA1_ARATH (Q38882) Phospholipase D alpha 1  (AtPLDalpha1) (PLD alpha 1) (Choline phosphatase 1) (Phosphatidylcholine-hydrolyzing phospholipase D 1) (PLDalpha) , complete
pepper|CO909226
petunia|CV300697 homologue to UP|Q9AWC0 (Q9AWC0) Phospholipase PLDa1, partial (19%)
potato|TC126593 homologue to UP|Q9AWC0 (Q9AWC0) Phospholipase PLDa1, partial (71%)
rice|TC262551 UP|PDA1_ORYSA (Q43007) Phospholipase D alpha 1 precursor  (PLD alpha 1) (Choline phosphatase 1) (Phosphatidylcholine-hydrolyzing phospholipase D 1) , complete
tobacco|TC3508 UP|PDA1_TOBAC (P93400) Phospholipase D alpha 1  (PLD alpha 1) (Choline phosphatase 1) (Phosphatidylcholine-hydrolyzing phospholipase D 1) , complete
tomato|TC162899 UP|Q9SDZ6 (Q9SDZ6) Phospholipase D alpha (Fragment), complete

>Solanaceae_Ortholog_cluster_288

arab|TC260453 similar to UP|Q9XEY0 (Q9XEY0) Nt-gh3 deduced protein, partial (95%)
n_benthamiana|CK285357 homologue to UP|Q9XEY0 (Q9XEY0) Nt-gh3 deduced protein, partial (49%)
pepper|CO908694
petunia|CV296522 similar to UP|Q9XEY0 (Q9XEY0) Nt-gh3 deduced protein, partial (30%)
potato|TC122917 similar to UP|Q8VYV6 (Q8VYV6) AT5g54510/F24B18_13, partial (71%)
rice|TC265013 Oryza sativa (japonica cultivar-group) cDNA clone:J033108J10, full insert sequence
tobacco|TC2096 UP|Q9XEY0 (Q9XEY0) Nt-gh3 deduced protein, complete
tomato|TC167775 similar to UP|Q9XEY0 (Q9XEY0) Nt-gh3 deduced protein, partial (53%)

>Solanaceae_Ortholog_cluster_289

arab|TC260971 UP|PSP1_ARATH (Q42029) Oxygen-evolving enhancer protein 2-1, chloroplast precursor (OEE2) (23 kDa subunit of oxygen evolving system of photosystem II) (OEC 23 kDa subunit) (23 kDa thylakoid membrane protein), complete
n_benthamiana|TC8639 UP|Q04126 (Q04126) 23-kDa ploypeptide of photosystem II oxygen-evolving complex precursor, complete
pepper|TC3656 homologue to UP|PSBP_LYCES (P29795) Oxygen-evolving enhancer protein 2, chloroplast precursor (OEE2) (23 kDa subunit of oxygen evolving system of photosystem II) (OEC 23 kDa subunit) (23 kDa thylakoid membrane protein), partial (83%)
petunia|TC1381 similar to UP|Q43363 (Q43363) Photosystem II 23 kDa polypeptide (Fragment), partial (87%)
potato|TC112273 UP|PSBP_SOLTU (P93566) Oxygen-evolving enhancer protein 2, chloroplast precursor (OEE2) (23 kDa subunit of oxygen evolving system of photosystem II) (OEC 23 kDa subunit) (23 kDa thylakoid membrane protein), complete
rice|TC262019 UP|O65103 (O65103) 23 kDa polypeptide of photosystem II, complete
tobacco|TC1632 UP|Q40457 (Q40457) 23 kDa polypeptide of water-oxidizing complex of photosystem II, complete
tomato|TC161961 UP|PSBP_LYCES (P29795) Oxygen-evolving enhancer protein 2, chloroplast precursor (OEE2) (23 kDa subunit of oxygen evolving system of photosystem II) (OEC 23 kDa subunit) (23 kDa thylakoid membrane protein), complete

>Solanaceae_Ortholog_cluster_290

arab|TC260978 homologue to gb|M75722.1|ALSCP23SA Alnus incana chloroplast 23S ribosomal RNA (23S rRNA) gene, complete
n_benthamiana|CK293147 homologue to gb|J01446.1|TOBCPRG23 Tobacco chloroplast 23S and 4.5S rRNA genes, partial (27%)
n_benthamiana|TC8219 gb|M75722.1|ALSCP23SA Alnus incana chloroplast 23S ribosomal RNA (23S rRNA) gene, partial (35%)
pepper|TC6502 homologue to gb|J01446.1|TOBCPRG23 Tobacco chloroplast 23S and 4.5S rRNA genes, partial (17%)
potato|TC111898 gb|J01446.1|TOBCPRG23 Tobacco chloroplast 23S and 4.5S rRNA genes, partial (91%)
rice|TC261204 Oryza sativa (japonica cultivar-group) cDNA clone:001-121-B10, full insert sequence
tobacco|TC2283 homologue to gb|J01446.1|TOBCPRG23 Tobacco chloroplast 23S and 4.5S rRNA genes, partial (27%)
tomato|TC153648 homologue to gb|J01446.1|TOBCPRG23 Tobacco chloroplast 23S and 4.5S rRNA genes, partial (56%)

>Solanaceae_Ortholog_cluster_291

arab|TC260980 UP|Q9ASR1 (Q9ASR1) At1g56070/T6H22_13 (Elongation factor EF-2), complete
pepper|TC3286 homologue to UP|Q9ASR1 (Q9ASR1) At1g56070/T6H22_13 (Elongation factor EF-2), complete
petunia|TC92 homologue to UP|EF2_BETVU (O23755) Elongation factor 2 (EF-2), partial (38%)
potato|TC111732 homologue to UP|Q9ASR1 (Q9ASR1) At1g56070/T6H22_13 (Elongation factor EF-2), complete
rice|TC248903 homologue to UP|Q9ASR1 (Q9ASR1) At1g56070/T6H22_13 (Elongation factor EF-2), complete
rice|TC248904 homologue to UP|Q9ASR1 (Q9ASR1) At1g56070/T6H22_13 (Elongation factor EF-2), complete
tobacco|TC2889 elongation factor 2 [Nicotiana tabacum]
tomato|TC153938 homologue to UP|Q9ASR1 (Q9ASR1) At1g56070/T6H22_13 (Elongation factor EF-2), complete

>Solanaceae_Ortholog_cluster_292

arab|TC260994 UP|Q9SYW8 (Q9SYW8) Lhca2 protein, complete
n_benthamiana|TC7040 homologue to UP|CB12_PETHY (P13869) Chlorophyll a-b binding protein, chloroplast precursor (LHCI type II CAB), complete
pepper|TC3609 homologue to UP|CB12_LYCES (P10708) Chlorophyll a-b binding protein 7, chloroplast precursor (LHCI type II CAB-7), partial (97%)
petunia|TC551 UP|CB12_PETHY (P13869) Chlorophyll a-b binding protein, chloroplast precursor (LHCI type II CAB), complete
potato|TC126022 homologue to UP|CB12_LYCES (P10708) Chlorophyll a-b binding protein 7, chloroplast precursor (LHCI type II CAB-7), complete
rice|TC260993 homologue to UP|O22383 (O22383) Photosystem I antenna protein, partial (95%)
tobacco|TC1009 homologue to UP|CB12_PETHY (P13869) Chlorophyll a-b binding protein, chloroplast precursor (LHCI type II CAB), complete
tomato|TC153551 UP|CB12_LYCES (P10708) Chlorophyll a-b binding protein 7, chloroplast precursor (LHCI type II CAB-7), complete

>Solanaceae_Ortholog_cluster_293

arab|TC260997 UP|TBA6_ARATH (P29511) Tubulin alpha-6 chain, complete
arab|TC261064 UP|TBA2_ARATH (P29510) Tubulin alpha-2/alpha-4 chain, complete
n_benthamiana|TC7540 UP|Q8VXC9 (Q8VXC9) Alpha-tubulin, complete
pepper|TC3239 UP|Q8VXD1 (Q8VXD1) Alpha-tubulin, complete
petunia|TC211 UP|Q8VXC9 (Q8VXC9) Alpha-tubulin, partial (47%)
potato|TC119016 homologue to UP|Q8VXD1 (Q8VXD1) Alpha-tubulin, complete
tobacco|TC1016 UP|Q8VXC9 (Q8VXC9) Alpha-tubulin, complete
tomato|TC153680 UP|Q8VXC9 (Q8VXC9) Alpha-tubulin, complete

>Solanaceae_Ortholog_cluster_294

arab|TC261000 UP|Q9ZSR7 (Q9ZSR7) Phosphate/triose-phosphate translocator (AT5g46110/MCL19_16), complete
n_benthamiana|TC7185 homologue to UP|Q40568 (Q40568) Phosphate translocator precursor, complete
pepper|TC4660 similar to UP|CPTR_SOLTU (P29463) Triose phosphate/phosphate translocator, chloroplast precursor (CTPT) (E29), partial (35%)
petunia|CV296629 similar to UP|Q40568 (Q40568) Phosphate translocator precursor, partial (39%)
potato|TC119233 UP|CPTR_SOLTU (P29463) Triose phosphate/phosphate translocator, chloroplast precursor (CTPT) (E29), complete
rice|TC260825 homologue to UP|Q9ARH5 (Q9ARH5) Triose phosphate/phosphate translocator, complete
tobacco|TC3680 UP|Q40568 (Q40568) Phosphate translocator precursor, partial (98%)
tomato|TC154011 homologue to UP|CPTR_SOLTU (P29463) Triose phosphate/phosphate translocator, chloroplast precursor (CTPT) (E29), complete

>Solanaceae_Ortholog_cluster_295

arab|TC261004 UP|THI4_ARATH (Q38814) Thiazole biosynthetic enzyme, chloroplast precursor (ARA6), complete
n_benthamiana|TC7011 homologue to UP|THI4_CITSI (O23787) Thiazole biosynthetic enzyme, chloroplast precursor, partial (85%)
pepper|TC6271 homologue to UP|THI4_CITSI (O23787) Thiazole biosynthetic enzyme, chloroplast precursor, partial (67%)
petunia|TC80 similar to UP|THI4_CITSI (O23787) Thiazole biosynthetic enzyme, chloroplast precursor, partial (85%)
potato|TC112132 similar to UP|Q9SLR7 (Q9SLR7) Thiamin biosynthetic enzyme, partial (85%)
rice|TC249371 UP|Q7XXS4 (Q7XXS4) Thiamine biosynthetic enzyme, complete
tobacco|TC1080 homologue to UP|THI4_CITSI (O23787) Thiazole biosynthetic enzyme, chloroplast precursor, partial (85%)
tomato|TC153844 similar to UP|THI4_CITSI (O23787) Thiazole biosynthetic enzyme, chloroplast precursor, partial (87%)

>Solanaceae_Ortholog_cluster_296

arab|TC261009 GB|AAM66984.1|21617934|AY088662 cysteine proteinase AALP {Arabidopsis thaliana;} , complete
n_benthamiana|TC7311 homologue to UP|Q9LRI2 (Q9LRI2) Cysteine protease precursor, complete
pepper|TC3506 homologue to UP|Q9LRI2 (Q9LRI2) Cysteine protease precursor, partial (96%)
petunia|TC8 homologue to UP|Q40877 (Q40877) P21, complete
potato|TC126789 homologue to UP|CYS3_LYCES (Q40143) Cysteine proteinase 3 precursor  , complete
rice|TC262769 homologue to UP|ORYC_ORYSA (P25778) Oryzain gamma chain precursor  , complete
tobacco|TC1043 UP|Q9LRI2 (Q9LRI2) Cysteine protease precursor, complete
tomato|TC162998 UP|CYS3_LYCES (Q40143) Cysteine proteinase 3 precursor  , complete

>Solanaceae_Ortholog_cluster_297

arab|TC261010 UP|RD21_ARATH (P43297) Cysteine proteinase RD21a precursor  (RD21) , complete
n_benthamiana|CK286122 similar to UP|O49877 (O49877) CYP1 (Cysteine protease TDI-65) , partial (59%)
pepper|TC3366 similar to UP|O49877 (O49877) CYP1 (Cysteine protease TDI-65) , partial (95%)
petunia|TC84 similar to UP|Q9ST61 (Q9ST61) Cysteine protease, partial (48%)
potato|TC112050 UP|Q9ST61 (Q9ST61) Cysteine protease, complete
rice|TC249703 UP|ORYA_ORYSA (P25776) Oryzain alpha chain precursor  , complete
tobacco|TC1634 UP|Q84YH7 (Q84YH7) CPR1-like cysteine proteinase, complete
tomato|TC154065 UP|O49877 (O49877) CYP1 (Cysteine protease TDI-65) , complete

>Solanaceae_Ortholog_cluster_298

arab|TC261018 UP|TPIS_ARATH (P48491) Triosephosphate isomerase, cytosolic  (TIM) , complete
n_benthamiana|CK293122 homologue to UP|Q6T379 (Q6T379) Triose phosphate isomerase cytosolic isoform  , complete
pepper|TC3404 homologue to UP|Q6T379 (Q6T379) Triose phosphate isomerase cytosolic isoform  , complete
petunia|TC56 UP|TPIS_PETHY (P48495) Triosephosphate isomerase, cytosolic  (TIM) , complete
potato|TC126334 homologue to UP|Q6T379 (Q6T379) Triose phosphate isomerase cytosolic isoform  , complete
rice|TC249039 GB|AAB63603.1|553107|RICTPI2A triosephosphate isomerase {Oryza sativa (japonica cultivar-group);} , complete
tobacco|BP530075
tomato|TC154110 homologue to UP|Q6T379 (Q6T379) Triose phosphate isomerase cytosolic isoform  , complete

>Solanaceae_Ortholog_cluster_299

arab|TC261019 GB|AAC17620.1|3157937|F12F1 Identical to aspartic proteinase cDNA gb|U51036 from A. thaliana. ESTs gb|N96313, gb|T21893, gb|R30158, gb|T21482, gb|T43650, gb|R64749, gb|R65157, gb|T88269, gb|T44552, gb|T22542, gb|T76533, gb|T44350, gb|Z34591, gb|AA728734, gb|T46003, gb|R65157, gb|N38290, gb|AA395468, gb|T20815 and gb|Z34173 come from this gene. {Arabidopsis thaliana;} , complete
n_benthamiana|TC9240 similar to UP|Q39476 (Q39476) Cyprosin , partial (41%)
n_benthamiana|TC9681 similar to UP|Q9FRW8 (Q9FRW8) Aspartic proteinase 2, partial (49%)
pepper|TC4244 similar to UP|Q39476 (Q39476) Cyprosin , partial (49%)
potato|TC112316 similar to UP|Q39476 (Q39476) Cyprosin , partial (86%)
rice|TC248992 UP|APR1_ORYSA (Q42456) Aspartic proteinase oryzasin 1 precursor  , complete
tobacco|TC1536 similar to UP|Q9SSZ1 (Q9SSZ1) Aspartic proteinase , partial (34%)
tomato|TC153677 similar to UP|Q9FRW8 (Q9FRW8) Aspartic proteinase 2, partial (90%)

>Solanaceae_Ortholog_cluster_300

arab|TC261025 PIR|JC7519|JC7519 subtilisin-like serine proteinase  - Arabidopsis thaliana {Arabidopsis thaliana;}  , complete
n_benthamiana|TC8676 similar to TIGR_Ath1|At5g67360.1 68418.m08494 cucumisin-like serine protease (ARA12) Asp48; almost identical to cucumisin-like serine protease (ARA12) GI:3176874 from [Arabidopsis thaliana], partial (69%)
pepper|BM065363
petunia|CV301149 similar to UP|P93204 (P93204) SBT1 protein (Subtilisin-like protease) , partial (28%)
potato|TC113261 similar to TIGR_Ath1|At5g67360.1 68418.m08494 cucumisin-like serine protease (ARA12) Asp48; almost identical to cucumisin-like serine protease (ARA12) GI:3176874 from [Arabidopsis thaliana], partial (87%)
rice|TC252451 Oryza sativa (japonica cultivar-group) cDNA clone:J033055P14, full insert sequence
tobacco|BP133361 similar to UP|Q84TR6 (Q84TR6) Subtilase, partial (21%)
tomato|TC166283 UP|P93204 (P93204) SBT1 protein (Subtilisin-like protease) , complete

>Solanaceae_Ortholog_cluster_301

arab|TC261027 UP|O81248 (O81248) Alanine:glyoxylate aminotransferase  (Serine glyoxylate aminotransferase)  (Alanine-glyoxylate aminotransferase) , complete
n_benthamiana|TC7870 similar to UP|O81248 (O81248) Alanine:glyoxylate aminotransferase  (Serine glyoxylate aminotransferase)  (Alanine-glyoxylate aminotransferase) , partial (75%)
pepper|TC4557 similar to UP|O81248 (O81248) Alanine:glyoxylate aminotransferase  (Serine glyoxylate aminotransferase)  (Alanine-glyoxylate aminotransferase) , partial (62%)
petunia|TC565 similar to UP|Q6V1W4 (Q6V1W4) Aminotransferase 2, partial (71%)
potato|TC126102 similar to UP|Q6V1W4 (Q6V1W4) Aminotransferase 2, complete
rice|TC247923 Oryza sativa (japonica cultivar-group) cDNA clone:J013000A23, full insert sequence
tobacco|TC3511 homologue to UP|Q8VYW9 (Q8VYW9) Aminotransferase 1, partial (26%)
tomato|TC161858 similar to UP|Q6V1W4 (Q6V1W4) Aminotransferase 2, complete

>Solanaceae_Ortholog_cluster_302

arab|TC261037 UP|O49594 (O49594) Geranylgeranyl reductase (Fragment), complete
n_benthamiana|TC7265 UP|Q9ZS34 (Q9ZS34) Geranylgeranyl reductase, complete
pepper|TC7233 homologue to UP|Q9ZS34 (Q9ZS34) Geranylgeranyl reductase, partial (44%)
petunia|TC765 homologue to UP|Q9ZS34 (Q9ZS34) Geranylgeranyl reductase, partial (23%)
potato|TC126282 homologue to UP|Q9ZS34 (Q9ZS34) Geranylgeranyl reductase, complete
rice|TC262339 Oryza sativa (japonica cultivar-group) cDNA clone:001-042-H01, full insert sequence
tobacco|TC3422 UP|Q9ZS34 (Q9ZS34) Geranylgeranyl reductase, complete
tomato|TC154285 homologue to UP|Q9ZS34 (Q9ZS34) Geranylgeranyl reductase, complete

>Solanaceae_Ortholog_cluster_303

arab|TC261039 UP|Q941E3 (Q941E3) At2g47400/T8I13.24, complete
arab|TC271015 PIR|T48033|T48033 CP12-like protein T12C14.110 [imported] - Arabidopsis thaliana {Arabidopsis thaliana;} , complete
n_benthamiana|TC7048 homologue to UP|O24136 (O24136) CP12 precursor (Chloroplast protein 12), complete
pepper|TC4236 homologue to UP|O24136 (O24136) CP12 precursor (Chloroplast protein 12), partial (59%)
petunia|CV293931 similar to UP|O24136 (O24136) CP12 precursor (Chloroplast protein 12), partial (88%)
rice|TC249360 Oryza sativa (japonica cultivar-group) cDNA clone:J013056L22, full insert sequence
tobacco|TC1639 UP|O24136 (O24136) CP12 precursor (Chloroplast protein 12), complete
tomato|TC162779 homologue to UP|O24136 (O24136) CP12 precursor (Chloroplast protein 12), partial (68%)

>Solanaceae_Ortholog_cluster_304

arab|TC261047 homologue to UP|Q944G9 (Q944G9) AT4g38970/F19H22_70, partial (96%)
n_benthamiana|TC7522 homologue to UP|Q9SXX5 (Q9SXX5) Plastidic aldolase, complete
pepper|BM063795
petunia|TC877 homologue to UP|Q9SXX5 (Q9SXX5) Plastidic aldolase, partial (46%)
potato|TC125965 homologue to UP|Q9SXX5 (Q9SXX5) Plastidic aldolase, complete
rice|TC248512 UP|ALFC_ORYSA (Q40677) Fructose-bisphosphate aldolase, chloroplast precursor  (ALDP) , complete
tobacco|TC1469 UP|Q9SXX5 (Q9SXX5) Plastidic aldolase, partial (36%)
tomato|TC153573 homologue to UP|Q9SXX5 (Q9SXX5) Plastidic aldolase, complete

>Solanaceae_Ortholog_cluster_305

arab|TC261048 UP|CHSY_ARATH (P13114) Chalcone synthase  (Naringenin-chalcone synthase) (TRANSPARENT TESTA 4 protein) , complete
n_benthamiana|TC7524 homologue to UP|CHS2_SOLTU (Q43188) Chalcone synthase 2  (Naringenin-chalcone synthase 2) , complete
pepper|TC4165 homologue to UP|CHS2_LYCES (P23419) Chalcone synthase 2  (Naringenin-chalcone synthase 2) , partial (52%)
petunia|TC1174 UP|CHSJ_PETHY (P22928) Chalcone synthase J  (Naringenin-chalcone synthase J) , complete
petunia|TC432 UP|CHSA_PETHY (P08894) Chalcone synthase A  (Naringenin-chalcone synthase A) , complete
potato|TC113394 UP|CHSB_SOLTU (Q43163) Chalcone synthase 1B  (Naringenin-chalcone synthase 1B) , complete
rice|TC249117 UP|Q9AVC2 (Q9AVC2) Chalcone synthase, complete
tobacco|NP916904 GB|AF311783.1|AAK49457.1 chalcone synthase [Nicotiana tabacum]

>Solanaceae_Ortholog_cluster_306

arab|TC261052 UP|Q42139 (Q42139) H+-transporting ATP synthase chain9 - like protein (AT4g32260/F10M6_100) (ATP synthase beta chain precursor) (Subunit II)  , complete
n_benthamiana|CN747668 similar to UP|ATPX_SPIOL (P31853) ATP synthase B' chain, chloroplast precursor  (Subunit II) , partial (62%)
petunia|TC366 similar to UP|ATPX_SPIOL (P31853) ATP synthase B' chain, chloroplast precursor  (Subunit II) , partial (68%)
potato|TC112893 similar to UP|ATPX_SPIOL (P31853) ATP synthase B' chain, chloroplast precursor  (Subunit II) , partial (68%)
rice|TC261113 UP|Q84PA4 (Q84PA4) H+-transporting ATP synthase chain 9-like protein, complete
tobacco|BP133765 PIR|A29394|A293 H+-transporting two-sector ATPase  chain II -                spinach (tentative sequence) (fragment), partial (31%)
tobacco|TC2513 similar to UP|ATPX_SPIOL (P31853) ATP synthase B' chain, chloroplast precursor  (Subunit II) , partial (27%)
tomato|TC161807 similar to UP|ATPX_SPIOL (P31853) ATP synthase B' chain, chloroplast precursor  (Subunit II) , partial (68%)

>Solanaceae_Ortholog_cluster_307

arab|TC261054 UP|Q6LB28 (Q6LB28) Histone H3 variant H3.3, complete
n_benthamiana|TC8193 TIGR_Osa1|9631.m02693 histone H3.2 protein, complete
pepper|TC4008 TIGR_Osa1|9631.m02693 histone H3.2 protein, complete
petunia|TC72 UP|Q6LB28 (Q6LB28) Histone H3 variant H3.3, complete
potato|TC118951 TIGR_Osa1|9631.m02693 histone H3.2 protein, complete
rice|NP898037 Oryza sativa (japonica cultivar-group) cDNA clone:J023141A14, full insert sequence
tobacco|TC957 TIGR_Osa1|9631.m02693 histone H3.2 protein, partial (93%)
tomato|TC154387 TIGR_Osa1|9631.m02693 histone H3.2 protein, complete

>Solanaceae_Ortholog_cluster_308

arab|TC261055 UP|GCST_ARATH (O65396) Aminomethyltransferase, mitochondrial precursor  (Glycine cleavage system T protein) (GCVT) , complete
n_benthamiana|CN742595 homologue to UP|GCST_SOLTU (P54260) Aminomethyltransferase, mitochondrial precursor  (Glycine cleavage system T protein) (GCVT) , partial (42%)
pepper|BM066832
petunia|TC917 homologue to UP|GCST_SOLTU (P54260) Aminomethyltransferase, mitochondrial precursor  (Glycine cleavage system T protein) (GCVT) , partial (43%)
potato|TC126676 UP|GCST_SOLTU (P54260) Aminomethyltransferase, mitochondrial precursor  (Glycine cleavage system T protein) (GCVT) , complete
rice|TC277213 Oryza sativa (japonica cultivar-group) cDNA clone:001-025-B08, full insert sequence
tobacco|TC1662 homologue to UP|GCST_SOLTU (P54260) Aminomethyltransferase, mitochondrial precursor  (Glycine cleavage system T protein) (GCVT) , partial (36%)
tomato|TC161786 UP|GCST_SOLTU (P54260) Aminomethyltransferase, mitochondrial precursor  (Glycine cleavage system T protein) (GCVT) , complete

>Solanaceae_Ortholog_cluster_309

arab|TC261059 UP|Q38890 (Q38890) Cellulase precursor (Cellulase homolog OR16pep) (Endo-1,4-beta-D-glucanase KORRIGAN)  , complete
n_benthamiana|CK281273 homologue to UP|O04890 (O04890) Endo-1,4-beta-glucanase  , partial (44%)
pepper|BM065648
petunia|CV298329 homologue to UP|O04890 (O04890) Endo-1,4-beta-glucanase  , partial (30%)
potato|TC119179 UP|O04890 (O04890) Endo-1,4-beta-glucanase  , complete
rice|TC262663 homologue to UP|Q9MAY8 (Q9MAY8) Endo-1,4-beta-glucanase Cel1, partial (98%)
tobacco|CV020225
tomato|TC163150 UP|O04890 (O04890) Endo-1,4-beta-glucanase  , complete

>Solanaceae_Ortholog_cluster_310

arab|TC261072 UP|FDH_ARATH (Q9S7E4) Formate dehydrogenase, mitochondrial precursor  (NAD-dependent formate dehydrogenase) (FDH) , complete
n_benthamiana|CK296981 homologue to UP|FDH_SOLTU (Q07511) Formate dehydrogenase, mitochondrial precursor  (NAD-dependent formate dehydrogenase) (FDH) , partial (81%)
pepper|TC3653 homologue to UP|FDH_SOLTU (Q07511) Formate dehydrogenase, mitochondrial precursor  (NAD-dependent formate dehydrogenase) (FDH) , partial (63%)
pepper|TC3654 homologue to UP|FDH_SOLTU (Q07511) Formate dehydrogenase, mitochondrial precursor  (NAD-dependent formate dehydrogenase) (FDH) , partial (74%)
petunia|TC889 homologue to UP|FDH_SOLTU (Q07511) Formate dehydrogenase, mitochondrial precursor  (NAD-dependent formate dehydrogenase) (FDH) , partial (68%)
potato|TC119111 UP|FDH_SOLTU (Q07511) Formate dehydrogenase, mitochondrial precursor  (NAD-dependent formate dehydrogenase) (FDH) , complete
rice|TC249689 UP|FDH_ORYSA (Q9SXP2) Formate dehydrogenase, mitochondrial precursor  (NAD-dependent formate dehydrogenase) (FDH) , complete
tomato|TC161964 UP|FDH_SOLTU (Q07511) Formate dehydrogenase, mitochondrial precursor  (NAD-dependent formate dehydrogenase) (FDH) , complete

>Solanaceae_Ortholog_cluster_311

arab|TC261074 UP|O23254 (O23254) Serine hydroxymethyltransferase  (Serine methylase) (Glycine hydroxymethyltransferase) (SHMT) , complete
n_benthamiana|TC9927 similar to UP|O23254 (O23254) Serine hydroxymethyltransferase  (Serine methylase) (Glycine hydroxymethyltransferase) (SHMT) , partial (35%)
pepper|TC4266 homologue to UP|O23254 (O23254) Serine hydroxymethyltransferase  (Serine methylase) (Glycine hydroxymethyltransferase) (SHMT) , partial (54%)
petunia|TC46 similar to UP|O23254 (O23254) Serine hydroxymethyltransferase  (Serine methylase) (Glycine hydroxymethyltransferase) (SHMT) , complete
potato|TC119165 similar to UP|O23254 (O23254) Serine hydroxymethyltransferase  (Serine methylase) (Glycine hydroxymethyltransferase) (SHMT) , complete
rice|TC248514 Oryza sativa (japonica cultivar-group) cDNA clone:001-200-C10, full insert sequence
tobacco|BP531963
tomato|TC161871 similar to UP|O23254 (O23254) Serine hydroxymethyltransferase  (Serine methylase) (Glycine hydroxymethyltransferase) (SHMT) , complete

>Solanaceae_Ortholog_cluster_312

arab|TC261085 UP|CRT1_ARATH (O04151) Calreticulin 1 precursor, complete
n_benthamiana|CK285946 UP|CRTC_NICPL (Q40401) Calreticulin precursor, partial (73%)
pepper|TC3353 homologue to UP|CRTC_NICPL (Q40401) Calreticulin precursor, complete
petunia|TC1125 homologue to UP|CRTC_NICPL (Q40401) Calreticulin precursor, partial (50%)
potato|TC119166 homologue to UP|CRTC_NICPL (Q40401) Calreticulin precursor, complete
rice|TC249325 homologue to UP|CRTC_ORYSA (Q9SLY8) Calreticulin precursor, complete
tobacco|TC2834 UP|Q40567 (Q40567) Tobacco calretulin (Fragment), complete
tomato|TC162076 homologue to UP|CRTC_NICPL (Q40401) Calreticulin precursor, complete

>Solanaceae_Ortholog_cluster_313

arab|TC261107 UP|Q9LY66 (Q9LY66) Chloroplast ribosomal L1-like protein (AT3g63490/MAA21_120), complete
n_benthamiana|TC9105 similar to UP|Q9LE95 (Q9LE95) Ribosomal protein L1, partial (70%)
pepper|BM062846
petunia|CV292900 homologue to UP|Q9LE95 (Q9LE95) Ribosomal protein L1, partial (20%)
potato|TC119472 similar to UP|Q9LE95 (Q9LE95) Ribosomal protein L1, partial (75%)
rice|TC263422 Oryza sativa (japonica cultivar-group) cDNA clone:001-036-F09, full insert sequence
tobacco|CN498851
tomato|TC154233 similar to UP|Q9LE95 (Q9LE95) Ribosomal protein L1, partial (79%)

>Solanaceae_Ortholog_cluster_314

arab|TC261114 UP|Q94IE2 (Q94IE2) APG1, complete
n_benthamiana|TC9307 homologue to UP|Q40501 (Q40501) 37kDa chloroplast inner envelope membrane polypeptide, partial (75%)
pepper|TC4445 homologue to UP|Q40501 (Q40501) 37kDa chloroplast inner envelope membrane polypeptide, partial (59%)
petunia|TC857 37 kDa chloroplast inner membrane protein [Petunia x hybrida]
potato|TC112334 homologue to UP|Q40501 (Q40501) 37kDa chloroplast inner envelope membrane polypeptide, partial (92%)
rice|TC272204 similar to UP|Q40501 (Q40501) 37kDa chloroplast inner envelope membrane polypeptide, partial (85%)
tobacco|NP917539 GB|X94968.1|CAA64422.1 37kDa chloroplast inner envelope membrane polypeptide precursor [Nicotiana tabacum]
tomato|TC154099 homologue to UP|Q40501 (Q40501) 37kDa chloroplast inner envelope membrane polypeptide, partial (92%)

>Solanaceae_Ortholog_cluster_315

arab|TC261117 UP|PSAK_ARATH (Q9SUI5) Photosystem I reaction center subunit psaK, chloroplast precursor (Photosystem I subunit X) (PSI-K), complete
n_benthamiana|TC7006 UP|Q84QE6 (Q84QE6) Photosystem I reaction center subunit X psaK, complete
pepper|TC4588 homologue to UP|Q84QE6 (Q84QE6) Photosystem I reaction center subunit X psaK, complete
petunia|TC682 homologue to UP|PSAK_ARATH (Q9SUI5) Photosystem I reaction center subunit psaK, chloroplast precursor (Photosystem I subunit X) (PSI-K), partial (47%)
potato|TC119144 homologue to UP|Q84QE6 (Q84QE6) Photosystem I reaction center subunit X psaK, complete
rice|TC261920 UP|Q84PB5 (Q84PB5) Photosystem I protein-like protein, complete
tobacco|TC990 UP|Q84QE6 (Q84QE6) Photosystem I reaction center subunit X psaK, complete
tomato|TC154008 homologue to UP|Q84QE6 (Q84QE6) Photosystem I reaction center subunit X psaK, complete

>Solanaceae_Ortholog_cluster_316

arab|TC261134 UP|Q8L759 (Q8L759) Expressed protein; supported by full length cDNA: Ceres: 122798 (At5g57655), complete
n_benthamiana|TC7996 similar to UP|XYLA_HORVU (Q40082) Xylose isomerase  , partial (91%)
pepper|BM068453
pepper|TC5121 similar to TIGR_Ath1|At5g57655.2 68418.m07204 xylose isomerase family protein contains similarity to Xylose isomerase  (Swiss-Prot:P22842) [Thermoanaerobacter ethanolicus] , partial (40%)
petunia|CV298082 similar to UP|Q8L759 (Q8L759) Expressed protein; supported by full length cDNA: Ceres: 122798 (At5g57655), partial (27%)
potato|TC119642 similar to TIGR_Ath1|At5g57655.2 68418.m07204 xylose isomerase family protein contains similarity to Xylose isomerase  (Swiss-Prot:P22842) [Thermoanaerobacter ethanolicus] , partial (92%)
rice|TC261379 Oryza sativa (japonica cultivar-group) cDNA clone:001-029-F02, full insert sequence
tomato|TC161959 similar to TIGR_Ath1|At5g57655.2 68418.m07204 xylose isomerase family protein contains similarity to Xylose isomerase  (Swiss-Prot:P22842) [Thermoanaerobacter ethanolicus] , partial (93%)

>Solanaceae_Ortholog_cluster_317

arab|TC261137 UP|Q9STX5 (Q9STX5) HSP90-like protein (SHEPHERD) (AT4g24190/T22A6_20), complete
n_benthamiana|TC10551 similar to UP|Q8RVG8 (Q8RVG8) SHEPHERD, partial (56%)
pepper|TC3781 similar to UP|ENPL_CATRO (P35016) Endoplasmin homolog precursor (GRP94 homolog), partial (39%)
petunia|CV298449 similar to UP|ENPL_CATRO (P35016) Endoplasmin homolog precursor (GRP94 homolog), partial (19%)
potato|TC119230 similar to UP|ENPL_CATRO (P35016) Endoplasmin homolog precursor (GRP94 homolog), partial (74%)
rice|TC262422 UP|Q8SB39 (Q8SB39) Heat shock protein 90, complete
tobacco|TC3879 similar to UP|ENPL_CATRO (P35016) Endoplasmin homolog precursor (GRP94 homolog), partial (12%)
tomato|TC154223 similar to UP|ENPL_CATRO (P35016) Endoplasmin homolog precursor (GRP94 homolog), partial (96%)

>Solanaceae_Ortholog_cluster_318

arab|TC261148 UP|DHSA_ARATH (O82663) Succinate dehydrogenase [ubiquinone] flavoprotein subunit, mitochondrial  (FP) (Flavoprotein subunit of complex II) , complete
n_benthamiana|CK297984 similar to TIGR_Osa1|9635.m00353 succinate dehydrogenase [ubiquinone] flavoprotein subunit, mitochondrial (ec 1.3.5.1) (fp) (flavoprotein subunit of complex ii). [mouse-ear cress, partial (39%)
pepper|TC5162 homologue to TIGR_Ath1|At5g66760.1 68418.m08415 succinate dehydrogenase [ubiquinone] flavoprotein subunit, mitochondrial / flavoprotein subunit of complex II identical to SP|O82663 Succinate dehydrogenase [ubiquinone] flavoprotein subunit, mitochondrial  (FP) (Flavoprotein subunit of complex II) {Arabidopsis thaliana} , partial (59%)
petunia|CV292914 homologue to UP|DHSA_ARATH (O82663) Succinate dehydrogenase [ubiquinone] flavoprotein subunit, mitochondrial  (FP) (Flavoprotein subunit of complex II) , partial (32%)
potato|TC119555 homologue to TIGR_Ath1|At5g66760.1 68418.m08415 succinate dehydrogenase [ubiquinone] flavoprotein subunit, mitochondrial / flavoprotein subunit of complex II identical to SP|O82663 Succinate dehydrogenase [ubiquinone] flavoprotein subunit, mitochondrial  (FP) (Flavoprotein subunit of complex II) {Arabidopsis thaliana} , partial (95%)
rice|TC260850 homologue to UP|DHSA_ARATH (O82663) Succinate dehydrogenase [ubiquinone] flavoprotein subunit, mitochondrial  (FP) (Flavoprotein subunit of complex II) , partial (94%)
tobacco|BP134841 homologue to UP|DHSA_ARATH (O82663) Succinate dehydrogenase [ubiquinone] flavoprotein subunit  mitochondrial  (FP), partial (25%)
tomato|TC163506 homologue to TIGR_Ath1|At5g66760.1 68418.m08415 succinate dehydrogenase [ubiquinone] flavoprotein subunit, mitochondrial / flavoprotein subunit of complex II identical to SP|O82663 Succinate dehydrogenase [ubiquinone] flavoprotein subunit, mitochondrial  (FP) (Flavoprotein subunit of complex II) {Arabidopsis thaliana} , partial (50%)

>Solanaceae_Ortholog_cluster_319

arab|TC261151 GB|AAL05900.1|15777879|AY055100 AT3g15640/MSJ11_4 {Arabidopsis thaliana;} , complete
n_benthamiana|TC9278 similar to TIGR_Ath1|At3g15640.1 68416.m01983 cytochrome c oxidase family protein contains Pfam domain, PF01215: Cytochrome c oxidase subunit Vb, partial (62%)
pepper|TC4354 similar to TIGR_Ath1|At3g15640.1 68416.m01983 cytochrome c oxidase family protein contains Pfam domain, PF01215: Cytochrome c oxidase subunit Vb, partial (62%)
petunia|CV298014 similar to GB|AAL05900.1|15777879|AY055100 AT3g15640/MSJ11_4 {Arabidopsis thaliana;} , partial (62%)
potato|TC126706 similar to TIGR_Ath1|At3g15640.1 68416.m01983 cytochrome c oxidase family protein contains Pfam domain, PF01215: Cytochrome c oxidase subunit Vb, partial (62%)
rice|TC275037 UP|Q9SNQ3 (Q9SNQ3) ESTs AU057456(S21460), complete
tobacco|TC1998 similar to TIGR_Ath1|At3g15640.1 68416.m01983 cytochrome c oxidase family protein contains Pfam domain, PF01215: Cytochrome c oxidase subunit Vb, partial (49%)
tomato|TC154643 similar to TIGR_Ath1|At3g15640.1 68416.m01983 cytochrome c oxidase family protein contains Pfam domain, PF01215: Cytochrome c oxidase subunit Vb, partial (62%)

>Solanaceae_Ortholog_cluster_320

arab|TC261156 UP|TBB6_ARATH (P29514) Tubulin beta-6 chain, complete
n_benthamiana|TC8989 TIGR_Osa1|9629.m01752 tubulin beta-5 chain (beta-5 tubulin), partial (80%)
pepper|TC3449 TIGR_Osa1|9629.m01752 tubulin beta-5 chain (beta-5 tubulin), partial (98%)
petunia|TC306 UP|Q9ARZ3 (Q9ARZ3) Tubulin beta-4 chain, partial (60%)
potato|TC126006 homologue to TIGR_Osa1|9629.m01752 tubulin beta-5 chain (beta-5 tubulin), complete
rice|TC249596 UP|Q7F5W3 (Q7F5W3) Tubulin beta chain, complete
tobacco|TC1480 UP|O03997 (O03997) Beta-tubulin 3 (Fragment), complete
tomato|TC153834 homologue to UP|TBB1_LUPAL (P37392) Tubulin beta-1 chain, complete

>Solanaceae_Ortholog_cluster_321

arab|TC261162 PIR|T01729|T01729 mitochondrial solute carrier protein homolog - Arabidopsis thaliana {Arabidopsis thaliana;} , complete
n_benthamiana|TC8001 similar to TIGR_Osa1|9633.m04789 mitochondrial solute carrier protein homolog - Arabidopsis thaliana, partial (92%)
pepper|CA525575
potato|TC126552 similar to TIGR_Ath1|At4g01100.1 68417.m00148 mitochondrial substrate carrier family protein contains Pfam profile: PF00153 mitochondrial carrier protein, complete
rice|TC262870 Oryza sativa (japonica cultivar-group) cDNA clone:001-047-C04, full insert sequence
tobacco|BP533889
tomato|TC154501 similar to TIGR_Ath1|At4g01100.1 68417.m00148 mitochondrial substrate carrier family protein contains Pfam profile: PF00153 mitochondrial carrier protein, complete
tomato|TC154502 similar to TIGR_Ath1|At4g01100.1 68417.m00148 mitochondrial substrate carrier family protein contains Pfam profile: PF00153 mitochondrial carrier protein, partial (97%)

>Solanaceae_Ortholog_cluster_322

arab|TC261195 UP|ILVB_ARATH (P17597) Acetolactate synthase, chloroplast precursor  (Acetohydroxy-acid synthase) (ALS) , complete
n_benthamiana|CK288859 homologue to PRF|1407140A.0|226026|1407140A acetolactate synthase SuRA. {Nicotiana sp.;} , partial (41%)
n_benthamiana|CK288860 homologue to UP|ILV1_TOBAC (P09342) Acetolactate synthase I, chloroplast precursor  (Acetohydroxy-acid synthase I) (ALS I) , partial (25%)
pepper|TC3692 homologue to UP|ILV2_TOBAC (P09114) Acetolactate synthase II, chloroplast precursor  (Acetohydroxy-acid synthase II) (ALS II) , partial (94%)
potato|TC119339 homologue to UP|ILV2_TOBAC (P09114) Acetolactate synthase II, chloroplast precursor  (Acetohydroxy-acid synthase II) (ALS II) , partial (95%)
rice|TC264118 UP|Q6K2E8 (Q6K2E8) Acetolactate synthase, complete
tobacco|TC1025 UP|ILV2_TOBAC (P09114) Acetolactate synthase II, chloroplast precursor  (Acetohydroxy-acid synthase II) (ALS II) , complete
tomato|TC154185 homologue to UP|ILV2_TOBAC (P09114) Acetolactate synthase II, chloroplast precursor  (Acetohydroxy-acid synthase II) (ALS II) , partial (94%)

>Solanaceae_Ortholog_cluster_323

arab|TC261204 similar to UP|Q9ZQ26 (Q9ZQ26) Expressed protein (At2g24420/T28I24.15), partial (94%)
n_benthamiana|CK284039 weakly similar to UP|Q9ZQ26 (Q9ZQ26) Expressed protein (At2g24420/T28I24.15), partial (39%)
pepper|TC6813 weakly similar to UP|Q9ZQ26 (Q9ZQ26) Expressed protein (At2g24420/T28I24.15), partial (28%)
petunia|CV297488 weakly similar to UP|Q9ZQ26 (Q9ZQ26) Expressed protein (At2g24420/T28I24.15), partial (16%)
potato|TC113059 weakly similar to TIGR_Ath1|At4g31340.1 68417.m04445 myosin heavy chain-related contains weak similarity to Myosin heavy chain, nonmuscle type A (Cellular myosin heavy chain, type A) (Nonmuscle myosin heavy chain-A) (NMMHC-A) (Swiss-Prot:P35579) [Homo sapiens], partial (72%)
rice|TC251237 Oryza sativa (japonica cultivar-group) cDNA clone:J023052N10, full insert sequence
tobacco|BP128402
tomato|TC162591 weakly similar to UP|Q9ZQ26 (Q9ZQ26) Expressed protein (At2g24420/T28I24.15), partial (61%)

>Solanaceae_Ortholog_cluster_324

arab|TC261213 UP|Q8S9L3 (Q8S9L3) AT4g38220/F20D10_340, complete
n_benthamiana|TC7326 similar to UP|Q8S9L3 (Q8S9L3) AT4g38220/F20D10_340, partial (84%)
pepper|TC5032 similar to UP|Q8S9L3 (Q8S9L3) AT4g38220/F20D10_340, partial (42%)
potato|TC121999 similar to UP|Q8S9L3 (Q8S9L3) AT4g38220/F20D10_340, partial (46%)
potato|TC129565 similar to UP|Q8S9L3 (Q8S9L3) AT4g38220/F20D10_340, partial (27%)
rice|TC251479 similar to UP|Q8S9L3 (Q8S9L3) AT4g38220/F20D10_340, partial (80%)
tobacco|BQ843017 similar to UP|Q8S9L3 (Q8S9L3) AT4g38220/F20D10_340, partial (25%)
tomato|TC155665 similar to UP|Q8S9L3 (Q8S9L3) AT4g38220/F20D10_340, partial (65%)

>Solanaceae_Ortholog_cluster_325

arab|TC261226 UP|PDI1_ARATH (Q9XI01) Probable protein disulfide-isomerase 1 precursor  (PDI 1) , complete
n_benthamiana|TC10352 similar to UP|Q6IV17 (Q6IV17) Protein disulfide isomerase  , partial (54%)
pepper|TC3778 similar to UP|PDI_DATGL (Q9XF61) Protein disulfide-isomerase precursor  (PDI) , partial (90%)
petunia|TC987 similar to UP|PDI_RICCO (Q43116) Protein disulfide-isomerase precursor  (PDI) , partial (38%)
potato|TC111757 similar to UP|PDI_DATGL (Q9XF61) Protein disulfide-isomerase precursor  (PDI) , partial (89%)
rice|TC262549 Oryza sativa (japonica cultivar-group) cDNA clone:001-029-E04, full insert sequence
tobacco|TC1874 similar to UP|Q6IV17 (Q6IV17) Protein disulfide isomerase  , partial (31%)
tomato|TC162419 similar to UP|PDI_DATGL (Q9XF61) Protein disulfide-isomerase precursor  (PDI) , partial (87%)

>Solanaceae_Ortholog_cluster_326

arab|TC261236 UP|DCE1_ARATH (Q42521) Glutamate decarboxylase 1  (GAD 1) , complete
n_benthamiana|TC7000 homologue to UP|O81102 (O81102) Glutamate decarboxylase isozyme 1, complete
pepper|TC5565 homologue to UP|O81102 (O81102) Glutamate decarboxylase isozyme 1, partial (32%)
petunia|TC464 UP|DCE_PETHY (Q07346) Glutamate decarboxylase  (GAD) , complete
potato|TC112263 homologue to UP|DCE_PETHY (Q07346) Glutamate decarboxylase  (GAD) , partial (93%)
rice|TC263548 homologue to UP|Q9AQU4 (Q9AQU4) Glutamate decarboxylase  , partial (96%)
tobacco|TC2088 UP|P93369 (P93369) Glutamate decarboxylase, complete
tomato|TC154071 homologue to UP|DCE_PETHY (Q07346) Glutamate decarboxylase  (GAD) , partial (98%)

>Solanaceae_Ortholog_cluster_327

arab|TC261261 PIR|S63686|S63686 sterol 24-C-methyltransferase  - Arabidopsis thaliana {Arabidopsis thaliana;}  , complete
arab|TC271374 UP|Q94JS4 (Q94JS4) At1g76090/T23E18_40, complete
n_benthamiana|TC7251 homologue to UP|O24154 (O24154) S-adenosyl-methionine-sterol-C-methyltransferase , complete
pepper|TC4581 homologue to UP|O24154 (O24154) S-adenosyl-methionine-sterol-C-methyltransferase , partial (52%)
potato|TC112127 homologue to UP|O24154 (O24154) S-adenosyl-methionine-sterol-C-methyltransferase , complete
rice|TC264294 homologue to UP|O82427 (O82427) 24-methylene lophenol C24(1)methyltransferase, complete
tobacco|NP917430 GB|U71108.1|AAB62808.1 S-adenosyl-methionine-sterol-C- methyltransferase [Nicotiana tabacum]
tomato|TC153664 homologue to UP|O24154 (O24154) S-adenosyl-methionine-sterol-C-methyltransferase , complete

>Solanaceae_Ortholog_cluster_328

arab|TC261264 UP|RS4_ARATH (P49204) 40S ribosomal protein S4, complete
n_benthamiana|TC8752 homologue to UP|RS4_SOLTU (P46300) 40S ribosomal protein S4, complete
pepper|TC3550 homologue to UP|RS4_SOLTU (P46300) 40S ribosomal protein S4, complete
petunia|TC376 homologue to UP|RS4_SOLTU (P46300) 40S ribosomal protein S4, complete
potato|TC112130 UP|RS4_SOLTU (P46300) 40S ribosomal protein S4, complete
rice|TC262165 homologue to UP|RS4_MAIZE (O22424) 40S ribosomal protein S4, complete
tobacco|BQ843185 homologue to UP|RS4_SOLTU (P46300) 40S ribosomal protein S4, partial (74%)
tomato|TC155141 UP|RS4_SOLTU (P46300) 40S ribosomal protein S4, complete

>Solanaceae_Ortholog_cluster_329

arab|TC261271 UP|P92963 (P92963) Rab2-like protein (GTP-binding RAB2A like protein) (At4g17170), complete
pepper|BM064977
pepper|TC4408 UP|Q946G3 (Q946G3) Small GTPase Rab2, complete
petunia|TC1177 UP|P92963 (P92963) Rab2-like protein (GTP-binding RAB2A like protein) (At4g17170), partial (65%)
potato|TC120700 UP|Q946G3 (Q946G3) Small GTPase Rab2, complete
rice|TC275485 UP|Q43596 (Q43596) Small GTP-binding protein, complete
tobacco|NP916809 GB|AF397451.1|AAL28022.1 small GTPase Rab2 [Nicotiana tabacum]
tomato|TC155294 UP|Q946G3 (Q946G3) Small GTPase Rab2, complete

>Solanaceae_Ortholog_cluster_330

arab|TC261281 UP|DXS_ARATH (Q38854) Probable 1-deoxy-D-xylulose-5-phosphate synthase, chloroplast precursor  (1-deoxyxylulose-5-phosphate synthase) (DXP synthase) (DXPS) , complete
n_benthamiana|TC9312 homologue to UP|DXS_CAPAN (O78328) Probable 1-deoxy-D-xylulose-5-phosphate synthase, chloroplast precursor  (1-deoxyxylulose-5-phosphate synthase) (DXP synthase) (DXPS) (CapTKT2) , partial (74%)
pepper|TC5163 transketolase 2 [Capsicum annuum]
petunia|CV299140 homologue to UP|O82676 (O82676) 1-deoxyxylulose 5-phosphate synthase, partial (34%)
potato|TC113651 homologue to UP|Q9XH50 (Q9XH50) 1-D-deoxyxylulose 5-phosphate synthase, partial (69%)
rice|TC263109 homologue to UP|Q6PRU5 (Q6PRU5) Chloroplast 1-deoxy-D-xylulose-5-phosphate synthase, partial (93%)
tobacco|NP917006 GB|AJ291721.1|CAC17468.1 1-deoxy-D-xylulose 5-phosphate synthase [Nicotiana tabacum]
tomato|TC155352 UP|Q9XH50 (Q9XH50) 1-D-deoxyxylulose 5-phosphate synthase, complete

>Solanaceae_Ortholog_cluster_331

arab|TC261295 UP|PSBB_ARATH (P56777) Photosystem II P680 chlorophyll A apoprotein (CP-47 protein), complete
pepper|TC6107 UP|PSBB_TOBAC (P06411) Photosystem II P680 chlorophyll A apoprotein (CP-47 protein), partial (30%)
petunia|CV299409 UP|PSBB_TOBAC (P06411) Photosystem II P680 chlorophyll A apoprotein (CP-47 protein), partial (17%)
potato|TC127890 UP|PSBB_TOBAC (P06411) Photosystem II P680 chlorophyll A apoprotein (CP-47 protein), partial (55%)
rice|TC262651 UP|Q6QY58 (Q6QY58) Photosystem II 47 kDa protein, complete
tobacco|NP917940 GB|Z00044.1|CAA77373.1 PSII 47kD protein [Nicotiana tabacum]
tomato|TC165764 homologue to UP|PSBB_TOBAC (P06411) Photosystem II P680 chlorophyll A apoprotein (CP-47 protein), partial (23%)
tomato|TC167459 UP|PSBB_TOBAC (P06411) Photosystem II P680 chlorophyll A apoprotein (CP-47 protein), partial (48%)

>Solanaceae_Ortholog_cluster_332

arab|TC261300 GB|AAL06957.1|15810063|AY055790 F14P1.45/F14P1.45 {Arabidopsis thaliana;} , complete
arab|TC271593 GB|AAP13365.1|30023664|BT006257 At1g75270 {Arabidopsis thaliana;} , complete
pepper|TC3529 homologue to UP|Q84UH4 (Q84UH4) Dehydroascorbate reductase, partial (98%)
petunia|TC552 homologue to UP|Q84UH4 (Q84UH4) Dehydroascorbate reductase, partial (82%)
potato|TC112069 similar to UP|Q84UH4 (Q84UH4) Dehydroascorbate reductase, complete
rice|TC249851 UP|Q84UH5 (Q84UH5) Dehydroascorbate reductase, complete
tobacco|TC1083 UP|Q84UH4 (Q84UH4) Dehydroascorbate reductase, complete
tomato|TC154259 similar to UP|Q84UH4 (Q84UH4) Dehydroascorbate reductase, complete

>Solanaceae_Ortholog_cluster_333

arab|TC261304 UP|DHAB_ARATH (Q9S795) Betaine-aldehyde dehydrogenase, chloroplast precursor  (BADH) , complete
arab|TC271354 PIR|T13006|T13006 betaine aldehyde dehydrogenase homolog T24C20.50 - Arabidopsis thaliana {Arabidopsis thaliana;} , complete
n_benthamiana|TC10708 similar to UP|O22477 (O22477) Betaine aldehyde dehydrogenase  , partial (35%)
pepper|TC5325 similar to UP|DHAB_AMAHP (O04895) Betaine-aldehyde dehydrogenase, chloroplast precursor  (BADH) , partial (38%)
petunia|CV299574 similar to UP|Q6JSK3 (Q6JSK3) Betaine aldehyde dehydrogenase, partial (26%)
potato|TC111740 similar to UP|DHAB_AMAHP (O04895) Betaine-aldehyde dehydrogenase, chloroplast precursor  (BADH) , complete
rice|TC275059 UP|Q84LK3 (Q84LK3) Betaine aldehyde dehydrogenase, complete
tomato|TC154461 similar to UP|DHAB_AMAHP (O04895) Betaine-aldehyde dehydrogenase, chloroplast precursor  (BADH) , partial (97%)

>Solanaceae_Ortholog_cluster_334

arab|TC261310 GB|BAB02704.1|9294485|AB019230 senescencs-related protein; dihydroorotate dehydrogenase-like protein {Arabidopsis thaliana;} , complete
pepper|CB165054
petunia|TC1278 similar to UP|Q9ST36 (Q9ST36) JPR ORF1 protein, partial (34%)
potato|TC115304 similar to UP|Q9ST36 (Q9ST36) JPR ORF1 protein, partial (41%)
potato|TC121207 similar to UP|Q9ST36 (Q9ST36) JPR ORF1 protein, partial (61%)
rice|TC248387 Oryza sativa (japonica cultivar-group) cDNA clone:J013002H08, full insert sequence
tobacco|BP135239
tomato|TC163519 similar to UP|Q9ST36 (Q9ST36) JPR ORF1 protein, partial (89%)

>Solanaceae_Ortholog_cluster_335

arab|TC261318 GB|AAG53613.1|12407658|AF285832 eukaryotic initiation factor 3E subunit {Arabidopsis thaliana;} , complete
pepper|TC4005 similar to TIGR_Ath1|At3g57290.1 68416.m06377 eukaryotic translation initiation factor 3E / eIF3e (TIF3E1) identical to eukaryotic initiation factor 3E subunit [Arabidopsis thaliana] gi|12407658|gb|AAG53613, partial (47%)
pepper|TC4486 similar to TIGR_Ath1|At3g57290.1 68416.m06377 eukaryotic translation initiation factor 3E / eIF3e (TIF3E1) identical to eukaryotic initiation factor 3E subunit [Arabidopsis thaliana] gi|12407658|gb|AAG53613, partial (37%)
petunia|CV295715 homologue to GB|AAG53613.1|12407658|AF285832 eukaryotic initiation factor 3E subunit {Arabidopsis thaliana;} , partial (31%)
potato|TC119197 similar to TIGR_Ath1|At3g57290.1 68416.m06377 eukaryotic translation initiation factor 3E / eIF3e (TIF3E1) identical to eukaryotic initiation factor 3E subunit [Arabidopsis thaliana] gi|12407658|gb|AAG53613, partial (98%)
rice|TC247949 Oryza sativa (japonica cultivar-group) cDNA clone:001-044-A02, full insert sequence
tobacco|BP534660
tomato|TC162944 similar to TIGR_Ath1|At3g57290.1 68416.m06377 eukaryotic translation initiation factor 3E / eIF3e (TIF3E1) identical to eukaryotic initiation factor 3E subunit [Arabidopsis thaliana] gi|12407658|gb|AAG53613, partial (98%)

>Solanaceae_Ortholog_cluster_336

arab|TC261329 GB|AAP37794.1|30725544|BT008435 At3g63460 {Arabidopsis thaliana;} , complete
n_benthamiana|TC8742 similar to GB|AAP37794.1|30725544|BT008435 At3g63460 {Arabidopsis thaliana;} , partial (32%)
pepper|TC4884 similar to GB|AAP37794.1|30725544|BT008435 At3g63460 {Arabidopsis thaliana;} , partial (19%)
petunia|CV293594 similar to UP|Q7EYX7 (Q7EYX7) Sec31p, partial (6%)
potato|TC127255 similar to GB|AAP37794.1|30725544|BT008435 At3g63460 {Arabidopsis thaliana;} , partial (41%)
rice|TC247943 UP|Q7EYX7 (Q7EYX7) Sec31p, complete
tobacco|BP531356
tomato|TC164004 similar to GB|AAP37794.1|30725544|BT008435 At3g63460 {Arabidopsis thaliana;} , partial (37%)

>Solanaceae_Ortholog_cluster_337

arab|TC261332 UP|Q9FM07 (Q9FM07) Permease 1, complete
n_benthamiana|CN743445 similar to TIGR_Ath1|At1g60030.1 68414.m06763 xanthine/uracil permease family protein contains Pfam profile: PF00860 permease family, partial (19%)
pepper|TC6365 similar to UP|Q9FM07 (Q9FM07) Permease 1, partial (33%)
petunia|CV293917 similar to UP|Q9FM07 (Q9FM07) Permease 1, partial (16%)
potato|TC112729 similar to UP|Q9FM07 (Q9FM07) Permease 1, partial (98%)
rice|TC276643 Oryza sativa (japonica cultivar-group) cDNA clone:J033042I18, full insert sequence
tobacco|CV020985
tomato|TC153623 similar to UP|Q9FM07 (Q9FM07) Permease 1, partial (59%)

>Solanaceae_Ortholog_cluster_338

arab|TC261359 homologue to UP|R21B_ARATH (Q9M337) 40S ribosomal protein S21-2, complete
pepper|CA515043
pepper|TC4386 similar to TIGR_Osa1|9631.m02241 Ribosomal protein S21e, complete
petunia|TC295 similar to UP|RS21_ORYSA (P35687) 40S ribosomal protein S21, complete
potato|TC113220 similar to TIGR_Osa1|9631.m02241 Ribosomal protein S21e, complete
rice|TC261742 UP|RS21_ORYSA (P35687) 40S ribosomal protein S21, complete
tobacco|TC1522 similar to TIGR_Ath1|At3g53890.1 68416.m05953 40S ribosomal protein S21 (RPS21B) ribosomal protein S21, cytosolic - Oryza sativa, PIR:S38357, complete
tomato|TC154893 similar to TIGR_Osa1|9631.m02241 Ribosomal protein S21e, complete

>Solanaceae_Ortholog_cluster_339

arab|TC261376 UP|O81152 (O81152) 20S proteasome beta subunit PBB1  (20S proteasome beta subunit; multicatalytic endopeptidase) (At3g27430) , complete
pepper|TC4720 similar to TIGR_Ath1|At3g27430.2 68416.m03429 20S proteasome beta subunit B (PBB1) identical to 20S proteasome beta subunit PBB1 (PBB1) GB:AAC32066 [Arabidopsis thaliana] (Genetics 149 (2), 677-692 (1998)); contains Pfam profile: PF00227 proteasome A-type and B-type;, partial (95%)
petunia|TC619 similar to UP|O23710 (O23710) Multicatalytic endopeptidase  , partial (67%)
potato|TC120061 similar to TIGR_Ath1|At3g27430.2 68416.m03429 20S proteasome beta subunit B (PBB1) identical to 20S proteasome beta subunit PBB1 (PBB1) GB:AAC32066 [Arabidopsis thaliana] (Genetics 149 (2), 677-692 (1998)); contains Pfam profile: PF00227 proteasome A-type and B-type;, partial (97%)
rice|TC250539 UP|Q9LST8 (Q9LST8) Beta 2 subunit of 20S proteasome (20S proteasome beta subunit), complete
tobacco|BP132770 similar to GB|CAA73620.1| multicatalytic endopeptidase {Arabidopsis thaliana;}, partial (74%)
tobacco|TC1226 similar to TIGR_Ath1|At3g27430.1 68416.m03428 20S proteasome beta subunit B (PBB1) identical to 20S proteasome beta subunit PBB1 (PBB1) GB:AAC32066 [Arabidopsis thaliana] (Genetics 149 (2), 677-692 (1998)); contains Pfam profile: PF00227 proteasome A-type and B-type;, partial (68%)
tomato|TC166251 similar to TIGR_Ath1|At5g40580.1 68418.m04924 20S proteasome beta subunit B (PBB2) (PRCFC) identical to 20S proteasome beta subunit PBB2 [Arabidopsis thaliana] GI:3421104, cDNA proteasome subunit prcfc GI:2511575, partial (84%)

>Solanaceae_Ortholog_cluster_340

arab|TC261410 UP|AAT5_ARATH (P46248) Aspartate aminotransferase, chloroplast precursor  (Transaminase A) , complete
n_benthamiana|CK288679 similar to GB|AAM67272.1|21618222|AY084314 aspartate aminotransferase {Arabidopsis thaliana;} , partial (54%)
pepper|TC6041 similar to GB|AAM67272.1|21618222|AY084314 aspartate aminotransferase {Arabidopsis thaliana;} , partial (38%)
petunia|CV299957 homologue to UP|Q75U98 (Q75U98) Aspartate aminotransferase (Fragment), partial (43%)
potato|TC118946 similar to TIGR_Ath1|At4g31990.1 68417.m04553 aspartate aminotransferase, chloroplast / transaminase A (ASP5) (AAT1) nearly identical to SP|P46248 Aspartate aminotransferase, chloroplast precursor  (Transaminase A) {Arabidopsis thaliana} , partial (95%)
rice|TC251897 homologue to UP|Q42425 (Q42425) Plastidic aspartate aminotransferase , partial (98%)
tobacco|NP916536 GB|AB126259.1|BAD02268.1 aspartate aminotransferase [Nicotiana tabacum]
tomato|TC155564 similar to GB|AAM67272.1|21618222|AY084314 aspartate aminotransferase {Arabidopsis thaliana;} , partial (55%)

>Solanaceae_Ortholog_cluster_341

arab|TC261422 UP|FTH2_ARATH (Q9FH02) Cell division protein ftsH homolog 2, chloroplast precursor  , complete
n_benthamiana|TC7878 homologue to UP|FTSH_TOBAC (O82150) Cell division protein ftsH homolog, chloroplast precursor  (DS9) , partial (97%)
pepper|TC5550 UP|FTSH_CAPAN (Q39444) Cell division protein ftsH homolog, chloroplast precursor  (Fragment) , complete
petunia|CV298228 homologue to UP|FTSH_MEDSA (Q9BAE0) Cell division protein ftsH homolog, chloroplast precursor  , partial (10%)
potato|TC111786 homologue to UP|FTSH_TOBAC (O82150) Cell division protein ftsH homolog, chloroplast precursor  (DS9) , partial (95%)
rice|TC264120 homologue to UP|FTSH_MEDSA (Q9BAE0) Cell division protein ftsH homolog, chloroplast precursor  , partial (84%)
tobacco|TC3839 UP|FTSH_TOBAC (O82150) Cell division protein ftsH homolog, chloroplast precursor  (DS9) , complete
tomato|TC153646 homologue to UP|FTSH_TOBAC (O82150) Cell division protein ftsH homolog, chloroplast precursor  (DS9) , partial (63%)

>Solanaceae_Ortholog_cluster_342

arab|TC261473 UP|O22884 (O22884) 40S ribosomal protein S26, complete
n_benthamiana|TC7004 similar to UP|Q9SWS9 (Q9SWS9) Ribosomal protein S26, partial (85%)
pepper|TC3805 similar to TIGR_Ath1|At3g56340.1 68416.m06264 40S ribosomal protein S26 (RPS26C) several 40S ribosomal protein S26, partial (96%)
petunia|CV299679 similar to UP|Q9SWS9 (Q9SWS9) Ribosomal protein S26, partial (88%)
potato|TC119543 similar to UP|Q9SWS9 (Q9SWS9) Ribosomal protein S26, partial (91%)
rice|TC249341 homologue to UP|RS26_ORYSA (P49216) 40S ribosomal protein S26 (S31), partial (86%)
tobacco|TC3065 similar to UP|Q9SWS9 (Q9SWS9) Ribosomal protein S26, partial (90%)
tomato|TC153897 similar to UP|Q9SWS9 (Q9SWS9) Ribosomal protein S26, partial (91%)

>Solanaceae_Ortholog_cluster_343

arab|TC261488 UP|EXL1_ARATH (Q9LZT4) Expansin-like 1 precursor (At-EXPL1) (Ath-ExpBeta-2.1), complete
arab|TC262984 UP|EXL2_ARATH (Q9SVE5) Expansin-like 2 precursor (At-EXPL2) (Ath-ExpBeta-2.2), complete
pepper|TC4274 similar to UP|Q7XHJ2 (Q7XHJ2) Expansin-like protein (Fragment), partial (72%)
petunia|TC461 similar to UP|Q7XHJ2 (Q7XHJ2) Expansin-like protein (Fragment), partial (60%)
potato|TC124021 similar to UP|Q7XHJ2 (Q7XHJ2) Expansin-like protein (Fragment), partial (71%)
rice|TC254709 GB|AAM52410.1|25136295|AY100694 expansin-like protein A {Oryza sativa (japonica cultivar-group);} , complete
tobacco|TC2761 similar to UP|Q7XHJ2 (Q7XHJ2) Expansin-like protein (Fragment), partial (34%)
tomato|TC162734 similar to UP|Q7XHJ2 (Q7XHJ2) Expansin-like protein (Fragment), partial (92%)

>Solanaceae_Ortholog_cluster_344

arab|TC261492 UP|Q9LF46 (Q9LF46) 2-hydroxyphytanoyl-CoA lyase-like protein, complete
n_benthamiana|TC10228 similar to UP|Q9FNY6 (Q9FNY6) Oxalyl-CoA decarboxylase, partial (26%)
n_benthamiana|TC9418 similar to UP|Q9LF46 (Q9LF46) 2-hydroxyphytanoyl-CoA lyase-like protein, partial (43%)
pepper|TC5007 similar to UP|Q9FNY6 (Q9FNY6) Oxalyl-CoA decarboxylase, partial (35%)
petunia|TC1192 similar to UP|Q9FNY6 (Q9FNY6) Oxalyl-CoA decarboxylase, partial (33%)
potato|TC127371 similar to UP|Q9LF46 (Q9LF46) 2-hydroxyphytanoyl-CoA lyase-like protein, partial (95%)
rice|TC262997 Oryza sativa (japonica cultivar-group) cDNA clone:001-036-C06, full insert sequence
tomato|TC164525 similar to UP|Q9LF46 (Q9LF46) 2-hydroxyphytanoyl-CoA lyase-like protein, partial (54%)

>Solanaceae_Ortholog_cluster_345

arab|TC261501 UP|Q42551 (Q42551) Ubiquitin-conjugating enzyme  (E2 ubiquitin-conjugating-like enzyme Ahus5) , complete
n_benthamiana|NP865033 GB|AJ580839.1|CAE45567.1 SUMO E2 conjugating enzyme SCE1 [Nicotiana benthamiana]
pepper|TC4534 homologue to UP|Q70I24 (Q70I24) SUMO E2 conjugating enzyme SCE1, partial (89%)
petunia|CV300934 similar to UP|Q70I24 (Q70I24) SUMO E2 conjugating enzyme SCE1, complete
potato|TC123677 similar to UP|Q42551 (Q42551) Ubiquitin-conjugating enzyme  (E2 ubiquitin-conjugating-like enzyme Ahus5) , complete
rice|TC252264 homologue to UP|Q70I24 (Q70I24) SUMO E2 conjugating enzyme SCE1, complete
tobacco|BP530167
tomato|TC156389 homologue to UP|Q70I24 (Q70I24) SUMO E2 conjugating enzyme SCE1, complete

>Solanaceae_Ortholog_cluster_346

arab|TC261502 GB|AAM19870.1|20453263|AY097354 AT5g47570/MNJ7_16 {Arabidopsis thaliana;} , complete
n_benthamiana|TC7946 similar to TIGR_Ath1|At5g47570.1 68418.m05872 expressed protein , complete
pepper|TC4811 similar to TIGR_Ath1|At5g47570.1 68418.m05872 expressed protein , complete
petunia|CV296748 homologue to GB|AAM19870.1|20453263|AY097354 AT5g47570/MNJ7_16 {Arabidopsis thaliana;} , partial (92%)
potato|TC119812 similar to TIGR_Ath1|At5g47570.1 68418.m05872 expressed protein , complete
rice|TC251020 Oryza sativa (japonica cultivar-group) cDNA clone:001-108-A11, full insert sequence
tobacco|TC1792 homologue to TIGR_Ath1|At5g47570.1 68418.m05872 expressed protein , partial (98%)
tomato|TC155334 similar to TIGR_Ath1|At5g47570.1 68418.m05872 expressed protein , complete

>Solanaceae_Ortholog_cluster_347

arab|TC261519 GB|AAM13388.1|20260082|AY093389 60S ribosomal protein L27 {Arabidopsis thaliana;} , complete
n_benthamiana|CN746435 similar to UP|Q9MAV8 (Q9MAV8) Ribosomal protein L27, complete
pepper|TC6424 similar to UP|Q9MAV8 (Q9MAV8) Ribosomal protein L27, complete
petunia|CV295977 similar to UP|RL27_ARATH (P51419) 60S ribosomal protein L27, partial (59%)
potato|TC112858 similar to UP|Q9MAV8 (Q9MAV8) Ribosomal protein L27, complete
rice|TC249060 Oryza sativa (japonica cultivar-group) cDNA clone:J033038C19, full insert sequence
tobacco|CV017236
tomato|TC154294 similar to UP|Q9MAV8 (Q9MAV8) Ribosomal protein L27, complete

>Solanaceae_Ortholog_cluster_348

arab|TC261565 PIR|H84473|H84473 enoyl-ACP reductase (enr-A) [imported] - Arabidopsis thaliana {Arabidopsis thaliana;} , complete
n_benthamiana|CN741783 homologue to UP|O04945 (O04945) Enoyl-ACP reductase precursor  , partial (45%)
pepper|CA516533
petunia|NP1240238 enoyl-ACP reductase [Petunia x hybrida]
potato|TC113182 homologue to UP|O24258 (O24258) Enoyl-ACP reductase precursor  , partial (94%)
rice|TC251455 homologue to UP|O24207 (O24207) Enoyl-ACP reductase precursor  , partial (98%)
tobacco|TC2054 homologue to UP|O04946 (O04946) Enoyl-ACP reductase precursor  , complete
tomato|TC154761 homologue to UP|O24258 (O24258) Enoyl-ACP reductase precursor  , partial (94%)

>Solanaceae_Ortholog_cluster_349

arab|TC261574 UP|Q9LYA9 (Q9LYA9) MRNA binding protein-like (AT3g63140/T20O10_240), complete
n_benthamiana|TC8414 homologue to UP|Q7X998 (Q7X998) MRNA-binding protein (Fragment), partial (46%)
pepper|TC5530 homologue to UP|Q9XEJ6 (Q9XEJ6) MRNA binding protein precursor, partial (48%)
petunia|TC630 homologue to UP|Q7X998 (Q7X998) MRNA-binding protein (Fragment), partial (52%)
potato|TC127121 homologue to UP|Q9XEJ6 (Q9XEJ6) MRNA binding protein precursor, complete
rice|TC252370 Oryza sativa (japonica cultivar-group) cDNA clone:001-024-E01, full insert sequence
tobacco|NP916529 GB|AY324804.1|AAP87140.1 mRNA-binding protein precursor [Nicotiana tabacum]
tomato|TC162536 UP|Q9XEJ6 (Q9XEJ6) MRNA binding protein precursor, complete

>Solanaceae_Ortholog_cluster_350

arab|TC261578
n_benthamiana|TC10320
pepper|CA523261
petunia|CV298586 weakly similar to UP|Q9QJW6 (Q9QJW6) Small hydrophobic protein SH, partial (33%)
potato|TC119782
rice|TC262174 Oryza sativa (japonica cultivar-group) cDNA clone:001-046-H12, full insert sequence
tobacco|TC2037
tomato|TC163566 weakly similar to UP|Q8CCH8 (Q8CCH8) Mus musculus 15 days embryo male testis cDNA, RIKEN full-length enriched library, clone:8030443G06 product:f-box and WD-40 domain protein 2, full insert sequence, partial (7%)

>Solanaceae_Ortholog_cluster_351

arab|TC261599 UP|Q9LXS6 (Q9LXS6) Citrate synthase-like protein, complete
n_benthamiana|TC8397 similar to UP|CYSZ_CUCMA (P49299) Citrate synthase, glyoxysomal precursor  (GCS) , partial (52%)
pepper|TC3523 similar to UP|CYSZ_CUCMA (P49299) Citrate synthase, glyoxysomal precursor  (GCS) , partial (91%)
petunia|CV296281 homologue to UP|Q9LXS6 (Q9LXS6) Citrate synthase-like protein, partial (25%)
potato|TC119510 similar to UP|CYSZ_CUCMA (P49299) Citrate synthase, glyoxysomal precursor  (GCS) , partial (96%)
rice|TC263161 Oryza sativa (japonica cultivar-group) cDNA clone:001-019-G01, full insert sequence
tobacco|BP525735
tomato|TC162670 similar to UP|CYSZ_CUCMA (P49299) Citrate synthase, glyoxysomal precursor  (GCS) , partial (93%)

>Solanaceae_Ortholog_cluster_352

arab|TC261623 UP|Q42532 (Q42532) Serine acetyltransferase  (Serine O-acetyltransferase  SAT1) , complete
n_benthamiana|TC7280 homologue to UP|Q6STL5 (Q6STL5) Serine acetyltransferase  (Fragment) , complete
n_benthamiana|TC7281 homologue to UP|Q6STL5 (Q6STL5) Serine acetyltransferase  (Fragment) , complete
pepper|TC4072 similar to UP|Q6STL5 (Q6STL5) Serine acetyltransferase  (Fragment) , partial (91%)
potato|TC118939 homologue to UP|Q6STL5 (Q6STL5) Serine acetyltransferase  (Fragment) , partial (93%)
rice|TC276739 Oryza sativa (japonica cultivar-group) cDNA clone:J013095F21, full insert sequence
tobacco|NP916746 GB|AJ414052.1|CAC88763.1 serine acetyltransferase 4 [Nicotiana tabacum]
tomato|TC154670 homologue to UP|Q6STL5 (Q6STL5) Serine acetyltransferase  (Fragment) , partial (95%)

>Solanaceae_Ortholog_cluster_353

arab|TC261666 UP|Q9FM19 (Q9FM19) Hypersensitive-induced response protein, complete
n_benthamiana|TC8231 homologue to TIGR_Ath1|At5g62740.1 68418.m07876 band 7 family protein strong similarity to hypersensitive-induced response protein [Zea mays] GI:7716470; contains Pfam profile PF01145: SPFH domain / Band 7 family; supporting cDNA gi|17065547|gb|AY062850.1|, partial (98%)
pepper|TC4019 homologue to TIGR_Ath1|At5g62740.1 68418.m07876 band 7 family protein strong similarity to hypersensitive-induced response protein [Zea mays] GI:7716470; contains Pfam profile PF01145: SPFH domain / Band 7 family; supporting cDNA gi|17065547|gb|AY062850.1|, complete
petunia|TC177 homologue to UP|Q9FM19 (Q9FM19) Hypersensitive-induced response protein, partial (62%)
potato|TC112377 homologue to TIGR_Ath1|At5g62740.1 68418.m07876 band 7 family protein strong similarity to hypersensitive-induced response protein [Zea mays] GI:7716470; contains Pfam profile PF01145: SPFH domain / Band 7 family; supporting cDNA gi|17065547|gb|AY062850.1|, complete
rice|TC249531 homologue to UP|Q9M582 (Q9M582) Hypersensitive-induced response protein, partial (98%)
tobacco|NP917328 GB|U66271.1|AAC49977.1 ORF; able to induce HR-like lesions [Nicotiana tabacum]
tomato|TC154263 homologue to TIGR_Ath1|At5g62740.1 68418.m07876 band 7 family protein strong similarity to hypersensitive-induced response protein [Zea mays] GI:7716470; contains Pfam profile PF01145: SPFH domain / Band 7 family; supporting cDNA gi|17065547|gb|AY062850.1|, complete

>Solanaceae_Ortholog_cluster_354

arab|TC261670 UP|Q9SYX1 (Q9SYX1) Lil3 protein (AT4g17600/dl4835w), complete
arab|TC262082 UP|Q6NKS4 (Q6NKS4) At5g47110, complete
n_benthamiana|TC7610 similar to UP|Q6NKS4 (Q6NKS4) At5g47110, partial (64%)
pepper|TC3980 similar to UP|Q6NKS4 (Q6NKS4) At5g47110, partial (47%)
potato|TC118906 similar to TIGR_Ath1|At4g17600.1 68417.m02632 lil3 protein identical to Lil3 protein [Arabidopsis thaliana] gi|4741966|gb|AAD28780, partial (58%)
rice|TC267084 Oryza sativa (japonica cultivar-group) cDNA clone:J023078I12, full insert sequence
tobacco|TC2512 similar to TIGR_Ath1|At4g17600.1 68417.m02632 lil3 protein identical to Lil3 protein [Arabidopsis thaliana] gi|4741966|gb|AAD28780, partial (48%)
tomato|TC154465 similar to TIGR_Ath1|At4g17600.1 68417.m02632 lil3 protein identical to Lil3 protein [Arabidopsis thaliana] gi|4741966|gb|AAD28780, partial (58%)

>Solanaceae_Ortholog_cluster_355

arab|TC261684 GB|AAL25568.1|16648753|AY058152 AT5g16150/T21H19_70 {Arabidopsis thaliana;} , complete
pepper|CA524004
pepper|TC4034 homologue to UP|Q9LLE1 (Q9LLE1) Hexose transporter (Fragment), partial (24%)
petunia|CV298683 homologue to UP|Q9LLE1 (Q9LLE1) Hexose transporter (Fragment), partial (22%)
potato|TC127074 homologue to UP|Q9LLE1 (Q9LLE1) Hexose transporter (Fragment), complete
rice|TC275414 Oryza sativa (japonica cultivar-group) cDNA clone:J013002J01, full insert sequence
tobacco|TC3472 UP|Q9LLE1 (Q9LLE1) Hexose transporter (Fragment), complete
tomato|TC165939 homologue to UP|Q9LLE1 (Q9LLE1) Hexose transporter (Fragment), partial (50%)

>Solanaceae_Ortholog_cluster_356

arab|TC261857 UP|CRTI_ARATH (Q07356) Phytoene dehydrogenase, chloroplast precursor  (Phytoene desaturase) , complete
n_benthamiana|TC9930 UP|Q7XZC6 (Q7XZC6) Phytoene desaturase (Fragment), partial (96%)
pepper|TC3998 UP|CRTI_CAPAN (P80093) Phytoene dehydrogenase, chloroplast precursor  (Phytoene desaturase) , complete
petunia|NP1239930 phytoene desaturase [Petunia x hybrida]
potato|TC120611 homologue to UP|CRTI_LYCES (P28554) Phytoene dehydrogenase, chloroplast precursor  (Phytoene desaturase) , complete
rice|TC254567 UP|CRTI_ORYSA (Q9ZTN9) Phytoene dehydrogenase, chloroplast precursor  (Phytoene desaturase) , complete
tobacco|NP916531 GB|AJ616742.1|CAE83576.1 phytoene desaturase [Nicotiana tabacum]
tomato|TC163823 UP|CRTI_LYCES (P28554) Phytoene dehydrogenase, chloroplast precursor  (Phytoene desaturase) , complete

>Solanaceae_Ortholog_cluster_357

arab|TC261861 UP|HQGT_ARATH (Q9M156) Probable hydroquinone glucosyltransferase  (Arbutin synthase) , complete
n_benthamiana|CK297796 weakly similar to UP|HQGT_RAUSE (Q9AR73) Hydroquinone glucosyltransferase  (Arbutin synthase) , partial (57%)
pepper|TC3652 similar to UP|HQGT_RAUSE (Q9AR73) Hydroquinone glucosyltransferase  (Arbutin synthase) , partial (91%)
petunia|TC969 similar to UP|HQGT_RAUSE (Q9AR73) Hydroquinone glucosyltransferase  (Arbutin synthase) , partial (33%)
potato|TC120521 similar to UP|HQGT_RAUSE (Q9AR73) Hydroquinone glucosyltransferase  (Arbutin synthase) , partial (84%)
rice|TC258932 weakly similar to UP|Q8S9A3 (Q8S9A3) Glucosyltransferase-6 (Fragment), partial (36%)
tobacco|BP531299
tomato|TC162327 similar to UP|HQGT_RAUSE (Q9AR73) Hydroquinone glucosyltransferase  (Arbutin synthase) , partial (91%)

>Solanaceae_Ortholog_cluster_358

arab|TC261903 GB|AAP21315.1|30102794|BT006507 At3g10860 {Arabidopsis thaliana;} , complete
arab|TC272240 UP|Q9FLB7 (Q9FLB7) Ubiquinol-cytochrome C reductase complex ubiquinone-binding protein (At5g05370), complete
n_benthamiana|TC10520 homologue to PIR|T07370|T07370 ubiquinol-cytochrome-c reductase  8.2K chain - potato {Solanum tuberosum;}  , complete
petunia|TC958 similar to PIR|T07370|T07370 ubiquinol-cytochrome-c reductase  8.2K chain - potato {Solanum tuberosum;}  , partial (90%)
potato|TC113779 PIR|T07370|T07370 ubiquinol-cytochrome-c reductase  8.2K chain - potato {Solanum tuberosum;}  , complete
rice|TC249195 Oryza sativa (japonica cultivar-group) cDNA clone:002-157-F09, full insert sequence
tobacco|TC3219 homologue to PIR|T07370|T07370 ubiquinol-cytochrome-c reductase  8.2K chain - potato {Solanum tuberosum;}  , complete
tomato|TC155069 homologue to PIR|T07370|T07370 ubiquinol-cytochrome-c reductase  8.2K chain - potato {Solanum tuberosum;}  , complete

>Solanaceae_Ortholog_cluster_359

arab|TC261915 UP|O22285 (O22285) Expressed protein (At2g39750/T5I7.5), complete
n_benthamiana|CK296172 similar to UP|O22285 (O22285) Expressed protein (At2g39750/T5I7.5), partial (18%)
pepper|CO906931
potato|TC121854 similar to UP|O22285 (O22285) Expressed protein (At2g39750/T5I7.5), partial (42%)
potato|TC130219 similar to UP|O22285 (O22285) Expressed protein (At2g39750/T5I7.5), partial (22%)
rice|TC267249 UP|Q941U5 (Q941U5) Ankyrin-like protein, complete
tobacco|TC3634 weakly similar to UP|O22285 (O22285) Expressed protein (At2g39750/T5I7.5), partial (12%)
tomato|BE459264 similar to GP|15450749|gb| At2g39750/T5I7.5 {Arabidopsis thaliana}, partial (13%)

>Solanaceae_Ortholog_cluster_360

arab|TC261921 UP|RL34_ARATH (Q42351) 60S ribosomal protein L34, complete
n_benthamiana|TC9648 homologue to UP|RL34_TOBAC (P41098) 60S ribosomal protein L34, complete
pepper|TC4180 homologue to UP|RL34_TOBAC (P41098) 60S ribosomal protein L34, complete
petunia|TC1250 homologue to UP|RL34_TOBAC (P41098) 60S ribosomal protein L34, complete
potato|TC112572 homologue to UP|Q6L3T8 (Q6L3T8) Ribosomal protein L34e (60S ribosomal protein L34), complete
rice|TC249277 homologue to UP|RL34_PEA (P40590) 60S ribosomal protein L34, partial (98%)
tobacco|TC1373 homologue to UP|RL34_TOBAC (P41098) 60S ribosomal protein L34, complete
tomato|TC162707 homologue to UP|Q6L3T8 (Q6L3T8) Ribosomal protein L34e (60S ribosomal protein L34), complete

>Solanaceae_Ortholog_cluster_361

arab|TC261939 UP|P94109 (P94109) Histone H1-3 (Histone H1), complete
n_benthamiana|TC10172 homologue to UP|Q9SWA4 (Q9SWA4) Histone H1C, complete
pepper|TC3441 similar to UP|Q9SWA4 (Q9SWA4) Histone H1C, partial (97%)
potato|TC119154 homologue to UP|Q43511 (Q43511) H1 histone-like protein, complete
rice|TC249547 Oryza sativa (japonica cultivar-group) cDNA clone:J033052L06, full insert sequence
tobacco|NP917201 GB|AF170089.1|AAD48472.1 histone H1C [Nicotiana tabacum]
tobacco|TC2049 UP|Q8H0G8 (Q8H0G8) Stress-inducible H1 histone-like protein, complete
tomato|TC163273 UP|Q43511 (Q43511) H1 histone-like protein, complete

>Solanaceae_Ortholog_cluster_362

arab|TC261948 UP|LE32_ARATH (P93832) 3-isopropylmalate dehydrogenase 2, chloroplast precursor  (Beta-IPM dehydrogenase 2) (IMDH 2) (3-IPM-DH 2) , complete
n_benthamiana|TC9040 similar to UP|LE32_ARATH (P93832) 3-isopropylmalate dehydrogenase 2, chloroplast precursor  (Beta-IPM dehydrogenase 2) (IMDH 2) (3-IPM-DH 2) , partial (90%)
pepper|CA518613
petunia|CV299797 similar to GB|AAL67125.1|18377879|AY074587 AT5g14200/MUA22_20 {Arabidopsis thaliana;} , partial (12%)
potato|TC127676 similar to UP|LEU3_BRANA (P29102) 3-isopropylmalate dehydrogenase, chloroplast precursor  (Beta-IPM dehydrogenase) (IMDH) (3-IPM-DH) , partial (71%)
rice|TC275834 Oryza sativa (japonica cultivar-group) cDNA clone:J013045L02, full insert sequence
tobacco|BP131891 homologue to UP|LE33_ARATH (Q9FMT1) 3-isopropylmalate dehydrogenase 3  chloroplast precursor  (Beta-IPM dehydrogenase 3), partial (33%)
tomato|TC163467 similar to UP|LEU3_BRANA (P29102) 3-isopropylmalate dehydrogenase, chloroplast precursor  (Beta-IPM dehydrogenase) (IMDH) (3-IPM-DH) , partial (79%)

>Solanaceae_Ortholog_cluster_363

arab|TC262030 PIR|C86363|C86363 Jun activation domain binding protein homolog - Arabidopsis thaliana {Arabidopsis thaliana;} , complete
arab|TC275194 UP|Q9FVU9 (Q9FVU9) C-Jun coactivator-like protein (AJH2); 90304-88609 (CSN complex subunit 5A) (At1g71230/F3I17_12), complete
n_benthamiana|TC8608 homologue to UP|Q9FR56 (Q9FR56) JAB, complete
pepper|TC4195 homologue to UP|Q9FR56 (Q9FR56) JAB, partial (66%)
petunia|CV298193 homologue to UP|Q9FR56 (Q9FR56) JAB, partial (56%)
potato|TC120170 homologue to UP|Q9FR56 (Q9FR56) JAB, complete
rice|TC264978 UP|O81388 (O81388) Jab1 protein, complete
tomato|TC155382 UP|Q9FR56 (Q9FR56) JAB, complete

>Solanaceae_Ortholog_cluster_364

arab|TC262054 GB|AAP42727.1|30984528|BT008714 At4g14930 {Arabidopsis thaliana;} , complete
n_benthamiana|TC8968 similar to GB|AAP42727.1|30984528|BT008714 At4g14930 {Arabidopsis thaliana;} , partial (65%)
pepper|TC4702 weakly similar to GB|AAP42727.1|30984528|BT008714 At4g14930 {Arabidopsis thaliana;} , partial (43%)
pepper|TC6961 similar to GB|AAP42727.1|30984528|BT008714 At4g14930 {Arabidopsis thaliana;} , partial (29%)
potato|TC126617 similar to GB|AAP42727.1|30984528|BT008714 At4g14930 {Arabidopsis thaliana;} , partial (69%)
rice|TC264139 Oryza sativa (japonica cultivar-group) cDNA clone:001-019-B07, full insert sequence
tobacco|BP133013 similar to GB|AAP42727.1| At4g14930 {Arabidopsis thaliana;}, partial (37%)
tomato|TC156533 similar to GB|AAP42727.1|30984528|BT008714 At4g14930 {Arabidopsis thaliana;} , partial (57%)

>Solanaceae_Ortholog_cluster_365

arab|TC262077 At2g36310/F2H17.8 [Arabidopsis thaliana]
n_benthamiana|CN743415 similar to TIGR_Osa1|9636.m04521 Inosine-uridine preferring nucleoside hydrolase, partial (40%)
n_benthamiana|CN746561 similar to TIGR_Osa1|9636.m04521 Inosine-uridine preferring nucleoside hydrolase, partial (44%)
pepper|CA519438
potato|TC127115 similar to TIGR_Osa1|9636.m04521 Inosine-uridine preferring nucleoside hydrolase, partial (98%)
rice|TC249953 Oryza sativa (japonica cultivar-group) cDNA clone:J013002P23, full insert sequence
tobacco|BP530401
tomato|TC162918 similar to TIGR_Osa1|9636.m04521 Inosine-uridine preferring nucleoside hydrolase, partial (96%)

>Solanaceae_Ortholog_cluster_366

arab|TC262092 AT3g02420/F16B3_5 [Arabidopsis thaliana]
pepper|CA523010
pepper|TC7104 similar to TIGR_Ath1|At3g02420.1 68416.m00229 expressed protein , partial (22%)
petunia|CV300558 similar to UP|Q9XEZ0 (Q9XEZ0) NT6 (Fragment), partial (29%)
potato|TC113330 similar to TIGR_Ath1|At3g02420.1 68416.m00229 expressed protein , complete
rice|TC248719 Oryza sativa (japonica cultivar-group) cDNA clone:001-043-A08, full insert sequence
tobacco|NP917220 GB|AF124370.1|AAD32568.1 NT6 [Nicotiana tabacum]
tomato|TC154365 similar to TIGR_Ath1|At3g02420.1 68416.m00229 expressed protein , partial (94%)

>Solanaceae_Ortholog_cluster_367

arab|TC262133 GB|AAL36083.1|17380640|AY063733 AT3g05500/F22F7_5 {Arabidopsis thaliana;} , complete
pepper|TC3299 weakly similar to TIGR_Osa1|9633.m00512 Rubber elongation factor protein (REF), partial (58%)
petunia|CV296095 similar to UP|SRP_VITRI (Q9SW70) Stress-related protein, partial (42%)
potato|TC115145 weakly similar to UP|Q84T87 (Q84T87) Small rubber particle protein (Fragment), partial (86%)
rice|TC261857 homologue to UP|Q84PD3 (Q84PD3) Stress-related protein-like protein (Fragment), complete
rice|TC263332 weakly similar to UP|SRP_VITRI (Q9SW70) Stress-related protein, partial (59%)
tobacco|TC2318 weakly similar to TIGR_Ath1|At3g05500.1 68416.m00602 rubber elongation factor (REF) family protein contains Pfam profile: PF05755 rubber elongation factor protein (REF), partial (65%)
tomato|TC153881 weakly similar to TIGR_Osa1|9633.m00512 Rubber elongation factor protein (REF), partial (63%)

>Solanaceae_Ortholog_cluster_368

arab|TC262193 GB|AAL06971.1|15810091|AY056083 AT4g30260/F9N11_110 {Arabidopsis thaliana;} , complete
n_benthamiana|TC7892 homologue to TIGR_Ath1|At4g30260.1 68417.m04302 integral membrane Yip1 family protein contains Pfam domain, PF04893: Yip1 domain, partial (89%)
pepper|TC3915 homologue to TIGR_Ath1|At4g30260.1 68417.m04302 integral membrane Yip1 family protein contains Pfam domain, PF04893: Yip1 domain, partial (54%)
potato|TC121163 homologue to TIGR_Ath1|At4g30260.1 68417.m04302 integral membrane Yip1 family protein contains Pfam domain, PF04893: Yip1 domain, partial (86%)
rice|NP890145 Oryza sativa (japonica cultivar-group) cDNA clone:002-152-A09, full insert sequence
rice|TC280190 homologue to GB|AAL06971.1|15810091|AY056083 AT4g30260/F9N11_110 {Arabidopsis thaliana;} , partial (78%)
tobacco|BP526114
tomato|TC159087 homologue to TIGR_Ath1|At4g30260.1 68417.m04302 integral membrane Yip1 family protein contains Pfam domain, PF04893: Yip1 domain, partial (75%)

>Solanaceae_Ortholog_cluster_369

arab|TC262205
n_benthamiana|CN746637 similar to TIGR_Ath1|At1g75180.1 68414.m08732 expressed protein , partial (40%)
pepper|CB164970
petunia|TC656
potato|TC128320 similar to TIGR_Ath1|At1g75180.1 68414.m08732 expressed protein , partial (85%)
rice|TC279989 Oryza sativa (japonica cultivar-group) cDNA clone:J013074F23, full insert sequence
tobacco|BP529293
tomato|TC156177 similar to TIGR_Ath1|At1g75180.1 68414.m08732 expressed protein , partial (38%)

>Solanaceae_Ortholog_cluster_370

arab|TC262213 UP|VATF_ARATH (Q9ZQX4) Probable vacuolar ATP synthase subunit F  (V-ATPase F subunit) (Vacuolar proton pump F subunit) (V-ATPase 14 kDa subunit) , complete
pepper|TC4331 similar to TIGR_Ath1|At4g02620.1 68417.m00356 vacuolar ATPase subunit F family protein contains weak similarity to vacuolar ATP synthase subunit F  (V-ATPase F subunit) (Vacuolar proton pump F subunit) (V-ATPase 14 kDa subunit) (Swiss-Prot:P50408) [Rattus norvegicus]; contains Pfam PF01990: ATP synthase (F/14-kDa) subunit , partial (98%)
petunia|TC710 similar to UP|VATF_ARATH (Q9ZQX4) Probable vacuolar ATP synthase subunit F  (V-ATPase F subunit) (Vacuolar proton pump F subunit) (V-ATPase 14 kDa subunit) , partial (98%)
potato|TC120082 similar to TIGR_Ath1|At4g02620.1 68417.m00356 vacuolar ATPase subunit F family protein contains weak similarity to vacuolar ATP synthase subunit F  (V-ATPase F subunit) (Vacuolar proton pump F subunit) (V-ATPase 14 kDa subunit) (Swiss-Prot:P50408) [Rattus norvegicus]; contains Pfam PF01990: ATP synthase (F/14-kDa) subunit , partial (98%)
potato|TC120083 similar to TIGR_Ath1|At4g02620.1 68417.m00356 vacuolar ATPase subunit F family protein contains weak similarity to vacuolar ATP synthase subunit F  (V-ATPase F subunit) (Vacuolar proton pump F subunit) (V-ATPase 14 kDa subunit) (Swiss-Prot:P50408) [Rattus norvegicus]; contains Pfam PF01990: ATP synthase (F/14-kDa) subunit , partial (98%)
rice|TC279025 similar to UP|VATF_ARATH (Q9ZQX4) Probable vacuolar ATP synthase subunit F  (V-ATPase F subunit) (Vacuolar proton pump F subunit) (V-ATPase 14 kDa subunit) , partial (98%)
tobacco|BP532004
tomato|TC163788 similar to TIGR_Ath1|At4g02620.1 68417.m00356 vacuolar ATPase subunit F family protein contains weak similarity to vacuolar ATP synthase subunit F  (V-ATPase F subunit) (Vacuolar proton pump F subunit) (V-ATPase 14 kDa subunit) (Swiss-Prot:P50408) [Rattus norvegicus]; contains Pfam PF01990: ATP synthase (F/14-kDa) subunit , partial (98%)

>Solanaceae_Ortholog_cluster_371

arab|TC262218 UP|Q9M5A9 (Q9M5A9) Glucose 6 phosphate/phosphate translocator (AT5g54800/MBG8_6), complete
n_benthamiana|CN743406 similar to TIGR_Osa1|9636.m00837 glucose-6-phosphate/phosphate translocator, partial (26%)
pepper|TC6786 similar to TIGR_Osa1|9636.m00837 glucose-6-phosphate/phosphate translocator, partial (37%)
petunia|CV299452 homologue to UP|O64910 (O64910) Glucose-6-phosphate/phosphate-translocator precursor, partial (16%)
potato|TC112553 similar to UP|Q9M5A9 (Q9M5A9) Glucose 6 phosphate/phosphate translocator (AT5g54800/MBG8_6), partial (78%)
rice|TC275567 UP|Q6YZC3 (Q6YZC3) Glucose-6-phosphate/phosphate translocator, complete
tobacco|TC1920 homologue to UP|Q9MSB4 (Q9MSB4) Glucose-6P/phosphate translocator, partial (18%)
tomato|TC156003 homologue to UP|Q9M5A9 (Q9M5A9) Glucose 6 phosphate/phosphate translocator (AT5g54800/MBG8_6), partial (56%)

>Solanaceae_Ortholog_cluster_372

arab|TC262254 UP|Q9STG9 (Q9STG9) Amidophosphoribosyltransferase 2 , complete
n_benthamiana|CK286459 homologue to UP|Q6T7F3 (Q6T7F3) 5-phosphoribosyl-1-pyrophosphate amidotransferase  , partial (51%)
pepper|TC5439 similar to UP|Q6T7F3 (Q6T7F3) 5-phosphoribosyl-1-pyrophosphate amidotransferase  , partial (30%)
petunia|CV296322 homologue to UP|Q6T7F3 (Q6T7F3) 5-phosphoribosyl-1-pyrophosphate amidotransferase  , partial (31%)
potato|TC126446 homologue to UP|Q6T7F3 (Q6T7F3) 5-phosphoribosyl-1-pyrophosphate amidotransferase  , partial (97%)
rice|TC255670 Oryza sativa (japonica cultivar-group) cDNA clone:J033027P19, full insert sequence
tobacco|NP917804 GB|AY429420.1|AAR06289.1 5-phosphoribosyl-1-pyrophosphate amidotransferase [Nicotiana tabacum]
tomato|TC156373 homologue to UP|Q6T7F3 (Q6T7F3) 5-phosphoribosyl-1-pyrophosphate amidotransferase  , partial (66%)

>Solanaceae_Ortholog_cluster_373

arab|TC262282 UP|O80398 (O80398) MAP kinase kinase 5 , complete
arab|TC262414 UP|O80397 (O80397) MAP kinase kinase 4 (ATMKK4) (At1g51660) (At1g51660/F19C24_26) , complete
n_benthamiana|TC8150 UP|Q9AXI8 (Q9AXI8) Mitogen-activated protein kinase 2, complete
potato|TC127585 UP|Q7XAC9 (Q7XAC9) Mitogen-activated protein kinase kinase, partial (98%)
rice|TC254256 homologue to UP|Q94EV7 (Q94EV7) MAP kinase kinase, partial (69%)
rice|TC255258 homologue to UP|Q94EV7 (Q94EV7) MAP kinase kinase, partial (67%)
tobacco|NP917016 GB|AF325168.1|AAG53979.1 mitogen-activated protein kinase 2 [Nicotiana tabacum]
tomato|TC164310 homologue to UP|Q7XAC9 (Q7XAC9) Mitogen-activated protein kinase kinase, partial (88%)

>Solanaceae_Ortholog_cluster_374

arab|TC262304 GB|AAN46807.1|24111367|BT001053 At3g52870/F8J2_40 {Arabidopsis thaliana;} , complete
n_benthamiana|TC9027 similar to TIGR_Ath1|At3g52870.1 68416.m05826 calmodulin-binding family protein contains Pfam profile PF00612: IQ calmodulin-binding motif, partial (38%)
pepper|CK901902
petunia|CV298811 similar to UP|Q8L7V5 (Q8L7V5) AT3g52870/F8J2_40, partial (37%)
potato|TC115888 similar to TIGR_Ath1|At3g52870.1 68416.m05826 calmodulin-binding family protein contains Pfam profile PF00612: IQ calmodulin-binding motif, partial (56%)
rice|TC252867 Oryza sativa (japonica cultivar-group) cDNA clone:001-035-B10, full insert sequence
tobacco|BP531460
tomato|TC156215 similar to TIGR_Ath1|At3g52870.1 68416.m05826 calmodulin-binding family protein contains Pfam profile PF00612: IQ calmodulin-binding motif, partial (74%)

>Solanaceae_Ortholog_cluster_375

arab|TC262346 PIR|T49026|T49026 ubiquinol-cytochrome-c reductase-like protein - Arabidopsis thaliana {Arabidopsis thaliana;} , complete
n_benthamiana|TC10576 similar to UP|UCRX_SOLTU (P46270) Ubiquinol-cytochrome C reductase complex 8.0 kDa protein  , partial (92%)
pepper|TC7246 homologue to UP|UCRX_SOLTU (P46270) Ubiquinol-cytochrome C reductase complex 8.0 kDa protein  , partial (62%)
petunia|TC459 similar to UP|UCRX_SOLTU (P46270) Ubiquinol-cytochrome C reductase complex 8.0 kDa protein  , partial (96%)
potato|TC122299 UP|UCRX_SOLTU (P46270) Ubiquinol-cytochrome C reductase complex 8.0 kDa protein  , complete
rice|TC247983 Oryza sativa (japonica cultivar-group) cDNA clone:001-106-F07, full insert sequence
tobacco|BP534811
tomato|TC157443 UP|UCRX_SOLTU (P46270) Ubiquinol-cytochrome C reductase complex 8.0 kDa protein  , complete

>Solanaceae_Ortholog_cluster_376

arab|TC262441 UP|Q9FFV2 (Q9FFV2) Transport protein particle component Bet3p-like protein (AT5g54750/MBG8_1), complete
n_benthamiana|TC10468 similar to UP|Q9FFV2 (Q9FFV2) Transport protein particle component Bet3p-like protein (AT5g54750/MBG8_1), complete
petunia|CV295259 homologue to UP|Q9FFV2 (Q9FFV2) Transport protein particle component Bet3p-like protein (AT5g54750/MBG8_1), partial (41%)
potato|TC121611 similar to UP|Q9FFV2 (Q9FFV2) Transport protein particle component Bet3p-like protein (AT5g54750/MBG8_1), complete
rice|TC263578 UP|Q8GRK9 (Q8GRK9) Transport protein particle component Bet3-like protein, complete
rice|TC263579 UP|Q8GRK9 (Q8GRK9) Transport protein particle component Bet3-like protein, complete
tobacco|TC1303 similar to TIGR_Osa1|9635.m04500 Transport protein particle (TRAPP) component, Bet3, partial (89%)
tomato|TC163219 similar to UP|Q9FFV2 (Q9FFV2) Transport protein particle component Bet3p-like protein (AT5g54750/MBG8_1), complete

>Solanaceae_Ortholog_cluster_377

arab|TC262461 UP|Q9LNC5 (Q9LNC5) F9P14.8 protein, complete
n_benthamiana|TC10618 homologue to UP|Q9LNC5 (Q9LNC5) F9P14.8 protein, partial (35%)
pepper|CO909328
petunia|CV296097 homologue to UP|Q9LNC5 (Q9LNC5) F9P14.8 protein, partial (16%)
potato|TC120670 similar to UP|Q9LNC5 (Q9LNC5) F9P14.8 protein, partial (72%)
rice|TC276213 Oryza sativa (japonica cultivar-group) cDNA clone:001-018-H06, full insert sequence
tomato|AW034403
tomato|TC166569 similar to UP|Q9LNC5 (Q9LNC5) F9P14.8 protein, partial (46%)

>Solanaceae_Ortholog_cluster_378

arab|TC262645 UP|PYR5_ARATH (Q42586) Uridine 5'-monophosphate synthase (UMP synthase) [Includes: Orotate phosphoribosyltransferase  (OPRtase); Orotidine 5'-phosphate decarboxylase  (OMPdecase)] , complete
n_benthamiana|CK287456 homologue to UP|Q9LKI3 (Q9LKI3) UMP synthase, partial (64%)
pepper|TC3356 homologue to UP|Q9LKI3 (Q9LKI3) UMP synthase, partial (36%)
petunia|TC734 homologue to UP|Q9LKI3 (Q9LKI3) UMP synthase, partial (31%)
potato|TC130275 homologue to UP|Q9LKI3 (Q9LKI3) UMP synthase, partial (78%)
rice|TC264411 UP|Q7FZ76 (Q7FZ76) UMP synthase, complete
tobacco|TC1773 UP|PYR5_TOBAC (Q42942) Uridine 5'-monophosphate synthase (UMP synthase) [Includes: Orotate phosphoribosyltransferase  (OPRtase); Orotidine 5'-phosphate decarboxylase  (OMPdecase)] (Fragment) , complete
tomato|TC155293 homologue to UP|Q9LKI3 (Q9LKI3) UMP synthase, partial (67%)

>Solanaceae_Ortholog_cluster_379

arab|TC262692 weakly similar to UP|P2CG_HUMAN (O15355) Protein phosphatase 2C gamma isoform  (PP2C-gamma) (Protein phosphatase magnesium-dependent 1 gamma) (Protein phosphatase 1C) , partial (12%)
n_benthamiana|TC9724 similar to UP|Q8LK65 (Q8LK65) DNA-binding protein phosphatase 2C, partial (98%)
pepper|TC7134 similar to UP|Q8LK65 (Q8LK65) DNA-binding protein phosphatase 2C, partial (50%)
potato|TC117201 similar to UP|Q8LK65 (Q8LK65) DNA-binding protein phosphatase 2C, partial (59%)
rice|TC252475 Oryza sativa (japonica cultivar-group) cDNA clone:J013088F12, full insert sequence
tobacco|TC3484 UP|Q8LK65 (Q8LK65) DNA-binding protein phosphatase 2C, complete
tomato|BE458854 homologue to GP|21693562|gb DNA-binding protein phosphatase 2C {Nicotiana tabacum}, partial (42%)
tomato|TC158236 similar to UP|Q8LK65 (Q8LK65) DNA-binding protein phosphatase 2C, partial (41%)

>Solanaceae_Ortholog_cluster_380

arab|TC262785 UP|MDHD_ARATH (P57106) Malate dehydrogenase, cytoplasmic 2  , complete
arab|TC270690 UP|MDHC_ARATH (P93819) Malate dehydrogenase, cytoplasmic 1  , complete
pepper|TC3272 homologue to UP|Q9FSF0 (Q9FSF0) Malate dehydrogenase  , complete
petunia|TC1061 homologue to UP|Q9FSF0 (Q9FSF0) Malate dehydrogenase  , partial (48%)
potato|TC112094 homologue to UP|Q9FSF0 (Q9FSF0) Malate dehydrogenase  , complete
rice|TC261908 UP|Q7XDC8 (Q7XDC8) Cytoplasmic malate dehydrogenase, complete
tobacco|TC1253 UP|Q9FSF0 (Q9FSF0) Malate dehydrogenase  , partial (98%)
tomato|TC154143 homologue to UP|Q9FSF0 (Q9FSF0) Malate dehydrogenase  , complete

>Solanaceae_Ortholog_cluster_381

arab|TC262922 Arabidopsis thaliana At2g39160 mRNA, partial sequence
n_benthamiana|TC9198 similar to TIGR_Ath1|At2g39140.1 68415.m04809 pseudouridine synthase family protein  , partial (65%)
pepper|CA524685
petunia|CV300955
potato|TC119547 similar to TIGR_Ath1|At2g39140.1 68415.m04809 pseudouridine synthase family protein  , partial (77%)
rice|TC269253 Oryza sativa (japonica cultivar-group) cDNA clone:J013099O15, full insert sequence
tobacco|BP131672 similar to UP|Q9RVX5 (Q9RVX5) Ribosomal large subunit pseudouridine synthase B, partial (7%)
tomato|TC163763 similar to TIGR_Ath1|At2g39140.1 68415.m04809 pseudouridine synthase family protein  , partial (71%)

>Solanaceae_Ortholog_cluster_382

arab|TC262976 UP|O65573 (O65573) PRL1-associated protein-like protein, complete
n_benthamiana|CK293913 similar to UP|O65573 (O65573) PRL1-associated protein-like protein, partial (17%)
petunia|TC418 similar to UP|O65573 (O65573) PRL1-associated protein-like protein, partial (20%)
potato|TC128302 similar to UP|O65573 (O65573) PRL1-associated protein-like protein, partial (33%)
rice|TC264803 Oryza sativa (japonica cultivar-group) cDNA clone:J023086M16, full insert sequence
rice|TC264804 weakly similar to UP|O65573 (O65573) PRL1-associated protein-like protein, partial (15%)
tobacco|BP529643
tomato|TC168853 similar to UP|O65573 (O65573) PRL1-associated protein-like protein, partial (17%)

>Solanaceae_Ortholog_cluster_383

arab|TC263015 GB|AAP21323.1|30102810|BT006515 At5g46030 {Arabidopsis thaliana;} , complete
n_benthamiana|CN743488 similar to GB|AAP21323.1|30102810|BT006515 At5g46030 {Arabidopsis thaliana;} , partial (30%)
pepper|TC5829 similar to GB|AAP21323.1|30102810|BT006515 At5g46030 {Arabidopsis thaliana;} , partial (72%)
petunia|TC1209 similar to GB|AAP21323.1|30102810|BT006515 At5g46030 {Arabidopsis thaliana;} , partial (72%)
potato|TC114046 similar to GB|AAP21323.1|30102810|BT006515 At5g46030 {Arabidopsis thaliana;} , partial (72%)
rice|TC250404 Oryza sativa (japonica cultivar-group) cDNA clone:001-036-A04, full insert sequence
tobacco|BP135917
tomato|TC156213 similar to GB|AAP21323.1|30102810|BT006515 At5g46030 {Arabidopsis thaliana;} , partial (72%)

>Solanaceae_Ortholog_cluster_384

arab|TC263037 UP|Q8RWR0 (Q8RWR0) MFL8.1/MFL8.1 (At2g43210/MFL8.1), complete
pepper|CO910526
petunia|CV299103 weakly similar to UP|Q8RWR0 (Q8RWR0) MFL8.1/MFL8.1 (At2g43210/MFL8.1), partial (11%)
potato|TC128577 weakly similar to TIGR_Ath1|At2g43210.1 68415.m05370 UBX domain-containing protein contains Pfam profile PF00789: UBX domain, partial (17%)
potato|TC128578 weakly similar to TIGR_Ath1|At2g43210.1 68415.m05370 UBX domain-containing protein contains Pfam profile PF00789: UBX domain, partial (17%)
rice|TC254335 Oryza sativa (japonica cultivar-group) cDNA clone:J013114I10, full insert sequence
tobacco|BP135758
tomato|TC163756 weakly similar to TIGR_Ath1|At2g43210.1 68415.m05370 UBX domain-containing protein contains Pfam profile PF00789: UBX domain, partial (32%)

>Solanaceae_Ortholog_cluster_385

arab|TC263057 GB|AAO44047.1|28466877|BT004781 At2g39020 {Arabidopsis thaliana;} , complete
n_benthamiana|TC9159 similar to GB|AAO44047.1|28466877|BT004781 At2g39020 {Arabidopsis thaliana;} , partial (80%)
pepper|CA521341
petunia|TC781 similar to GB|AAO44047.1|28466877|BT004781 At2g39020 {Arabidopsis thaliana;} , partial (47%)
potato|TC121104 similar to GB|AAO44047.1|28466877|BT004781 At2g39020 {Arabidopsis thaliana;} , partial (83%)
rice|TC254476 Oryza sativa (japonica cultivar-group) cDNA clone:J013082M03, full insert sequence
tobacco|BP129695 similar to UP|Q9ZV06 (Q9ZV06) At2g39020 protein, partial (38%)
tomato|TC157581 similar to GB|AAO44047.1|28466877|BT004781 At2g39020 {Arabidopsis thaliana;} , partial (81%)

>Solanaceae_Ortholog_cluster_386

arab|TC263065 GB|AAF34795.3|12704696|AF228639 lipoamide dehydrogenase precursor {Arabidopsis thaliana;} , complete
n_benthamiana|TC7480 homologue to UP|Q8GT30 (Q8GT30) Dihydrolipoamide dehydrogenase  , complete
pepper|TC4003 UP|Q6QJL7 (Q6QJL7) Lipoamide dehydrogenase, complete
petunia|CV296939 homologue to UP|Q8GT30 (Q8GT30) Dihydrolipoamide dehydrogenase  , partial (36%)
potato|TC112539 UP|Q8GT30 (Q8GT30) Dihydrolipoamide dehydrogenase  , complete
rice|TC250005 Oryza sativa (japonica cultivar-group) cDNA clone:J013072D16, full insert sequence
tobacco|CV020187
tomato|TC163004 UP|Q8GT30 (Q8GT30) Dihydrolipoamide dehydrogenase  , complete

>Solanaceae_Ortholog_cluster_387

arab|TC263247 UP|Q941D0 (Q941D0) At1g25390/F2J7_14, partial (98%)
n_benthamiana|TC8239 similar to TIGR_Ath1|At1g25390.1 68414.m03152 protein kinase family protein contains protein kinase domain, Pfam:PF00069, partial (32%)
pepper|CA525705
petunia|TC1396 similar to UP|Q941D0 (Q941D0) At1g25390/F2J7_14, partial (30%)
potato|TC122065 similar to TIGR_Ath1|At1g25390.1 68414.m03152 protein kinase family protein contains protein kinase domain, Pfam:PF00069, partial (35%)
rice|TC261170 homologue to GB|CAE01651.1|32480007|OSJN00043 OSJNBb0021I10.15 {Oryza sativa (japonica cultivar-group);} , partial (79%)
tobacco|BP527554
tomato|TC158765 similar to TIGR_Ath1|At1g18390.1 68414.m02297 protein kinase family protein contains protein kinase domain, Pfam:PF00069, partial (43%)

>Solanaceae_Ortholog_cluster_388

arab|TC263251 GB|AAS78926.1|45862328|AY572784 CDC48-interacting UBX-domain protein {Arabidopsis thaliana;} , complete
n_benthamiana|TC8470 similar to UP|Q9AXJ7 (Q9AXJ7) Phosphatase-like protein Mtc923, partial (67%)
pepper|TC6126 similar to UP|Q9AXJ7 (Q9AXJ7) Phosphatase-like protein Mtc923, partial (14%)
petunia|CV297997 similar to UP|Q9AXJ7 (Q9AXJ7) Phosphatase-like protein Mtc923, partial (33%)
potato|TC113503 similar to UP|Q9AXJ6 (Q9AXJ6) Phosphatase-like protein Psc923, partial (64%)
rice|TC267234 Oryza sativa (japonica cultivar-group) cDNA clone:J033118C24, full insert sequence
tobacco|BP533837
tomato|TC168467 similar to UP|Q9AXJ6 (Q9AXJ6) Phosphatase-like protein Psc923, partial (45%)

>Solanaceae_Ortholog_cluster_389

arab|TC263338 UP|Q8LGH4 (Q8LGH4) Cullin, complete
n_benthamiana|TC10647 similar to UP|Q84LL5 (Q84LL5) Cullin 4, partial (23%)
pepper|CA524660
petunia|CV296117 homologue to UP|Q84LL5 (Q84LL5) Cullin 4, partial (13%)
potato|TC122404 similar to UP|Q84LL5 (Q84LL5) Cullin 4, partial (62%)
rice|TC265885 Oryza sativa (japonica cultivar-group) cDNA clone:001-023-G09, full insert sequence
tobacco|BP134561 homologue to UP|Q84LL5 (Q84LL5) Cullin 4, partial (23%)
tomato|TC163171 similar to UP|Q84LL5 (Q84LL5) Cullin 4, complete

>Solanaceae_Ortholog_cluster_390

arab|TC263418 UP|EFGM_ARATH (Q9C641) Probable elongation factor G, mitochondrial precursor (mEF-G), complete
n_benthamiana|TC8151 similar to GB|AAK50578.1|13957623|AC084404 mitochondrial elongation factor G {Oryza sativa (japonica cultivar-group);} , partial (29%)
n_benthamiana|TC8449 similar to UP|EFGM_ARATH (Q9C641) Probable elongation factor G, mitochondrial precursor (mEF-G), partial (37%)
petunia|TC1370 similar to GB|AAK50578.1|13957623|AC084404 mitochondrial elongation factor G {Oryza sativa (japonica cultivar-group);} , partial (28%)
potato|TC112944 similar to UP|EFGM_ARATH (Q9C641) Probable elongation factor G, mitochondrial precursor (mEF-G), partial (93%)
rice|TC249695 GB|AAK50578.1|13957623|AC084404 mitochondrial elongation factor G {Oryza sativa (japonica cultivar-group);} , complete
tobacco|BP530657
tomato|TC163499 similar to UP|EFGM_ARATH (Q9C641) Probable elongation factor G, mitochondrial precursor (mEF-G), partial (65%)

>Solanaceae_Ortholog_cluster_391

arab|TC263445 UP|Q6PSU8 (Q6PSU8) Formin homology 2 domain-containing protein 5, complete
n_benthamiana|TC9891 similar to UP|Q6PSU8 (Q6PSU8) Formin homology 2 domain-containing protein 5, partial (38%)
pepper|BM060872
potato|CK243758
rice|TC256868 Oryza sativa (japonica cultivar-group) cDNA clone:J023067F04, full insert sequence
rice|TC280935 Oryza sativa (japonica cultivar-group) cDNA clone:J023020E19, full insert sequence
tobacco|TC2865 similar to UP|Q6PSU8 (Q6PSU8) Formin homology 2 domain-containing protein 5, partial (27%)
tomato|TC165422 similar to UP|Q6PSU8 (Q6PSU8) Formin homology 2 domain-containing protein 5, partial (41%)

>Solanaceae_Ortholog_cluster_392

arab|TC263550 homologue to UP|Q9SJM8 (Q9SJM8) Expressed protein, partial (84%)
arab|TC265563 UP|Q9SJM8 (Q9SJM8) Expressed protein, complete
n_benthamiana|TC7895 similar to TIGR_Ath1|At2g36300.1 68415.m04455 integral membrane Yip1 family protein contains Pfam domain, PF04893: Yip1 domain, partial (86%)
pepper|TC5040 similar to TIGR_Ath1|At2g36300.1 68415.m04455 integral membrane Yip1 family protein contains Pfam domain, PF04893: Yip1 domain, partial (19%)
potato|TC121994 weakly similar to TIGR_Ath1|At2g36300.1 68415.m04455 integral membrane Yip1 family protein contains Pfam domain, PF04893: Yip1 domain, partial (69%)
rice|TC255428 Oryza sativa (japonica cultivar-group) cDNA clone:002-108-C01, full insert sequence
tobacco|CV016595
tomato|TC157219 similar to TIGR_Ath1|At2g36300.1 68415.m04455 integral membrane Yip1 family protein contains Pfam domain, PF04893: Yip1 domain, partial (80%)

>Solanaceae_Ortholog_cluster_393

arab|TC263570 GB|AAO39903.1|28372842|BT003675 At5g67590 {Arabidopsis thaliana;} , complete
n_benthamiana|CN748156 similar to TIGR_Ath1|At5g67590.1 68418.m08523 NADH-ubiquinone oxidoreductase-related contains weak similarity to NADH-ubiquinone oxidoreductase 21 kDa subunit, mitochondrial precursor   (Complex I-21KD) (CI-21KD). (Swiss-Prot:P25711) [Neurospora crassa]; contains Pfam PF04800: ETC complex I subunit conserved region , partial (59%)
pepper|TC4185 similar to TIGR_Ath1|At5g67590.1 68418.m08523 NADH-ubiquinone oxidoreductase-related contains weak similarity to NADH-ubiquinone oxidoreductase 21 kDa subunit, mitochondrial precursor   (Complex I-21KD) (CI-21KD). (Swiss-Prot:P25711) [Neurospora crassa]; contains Pfam PF04800: ETC complex I subunit conserved region , partial (75%)
petunia|TC968 similar to GB|AAO39903.1|28372842|BT003675 At5g67590 {Arabidopsis thaliana;} , partial (77%)
potato|TC120313 similar to TIGR_Ath1|At5g67590.1 68418.m08523 NADH-ubiquinone oxidoreductase-related contains weak similarity to NADH-ubiquinone oxidoreductase 21 kDa subunit, mitochondrial precursor   (Complex I-21KD) (CI-21KD). (Swiss-Prot:P25711) [Neurospora crassa]; contains Pfam PF04800: ETC complex I subunit conserved region , partial (75%)
rice|TC264109 UP|Q8GRX5 (Q8GRX5) NADH-ubiquinone oxidoreductase 18 kDa subunit, mitochondrial-like protein, partial (97%)
tobacco|TC1508 similar to UP|Q8GRX5 (Q8GRX5) NADH-ubiquinone oxidoreductase 18 kDa subunit, mitochondrial-like protein, partial (76%)
tomato|TC154439 similar to TIGR_Ath1|At5g67590.1 68418.m08523 NADH-ubiquinone oxidoreductase-related contains weak similarity to NADH-ubiquinone oxidoreductase 21 kDa subunit, mitochondrial precursor   (Complex I-21KD) (CI-21KD). (Swiss-Prot:P25711) [Neurospora crassa]; contains Pfam PF04800: ETC complex I subunit conserved region , partial (75%)

>Solanaceae_Ortholog_cluster_394

arab|TC263768 UP|O48890 (O48890) 15.9 kDa subunit of RNA polymerase II, complete
pepper|TC4315 similar to TIGR_Ath1|At5g09920.1 68418.m01147 RNA polymerase II 15.9 kDa subunit (RPB15.9) identical to 15.9 kDa subunit of RNA polymerase II GI:2760362 from [Arabidopsis thaliana], complete
petunia|CV292930 similar to UP|O48890 (O48890) 15.9 kDa subunit of RNA polymerase II, partial (97%)
petunia|CV298055 similar to UP|O48890 (O48890) 15.9 kDa subunit of RNA polymerase II, complete
potato|TC129222 similar to TIGR_Ath1|At5g09920.1 68418.m01147 RNA polymerase II 15.9 kDa subunit (RPB15.9) identical to 15.9 kDa subunit of RNA polymerase II GI:2760362 from [Arabidopsis thaliana], partial (98%)
rice|TC249272 Oryza sativa (japonica cultivar-group) cDNA clone:J023131N03, full insert sequence
tobacco|BP532701
tomato|TC162032 UP|PSBS_LYCES (P54773) Photosystem II 22 kDa protein, chloroplast precursor (CP22), partial (79%)

>Solanaceae_Ortholog_cluster_395

arab|TC263878 similar to UP|Q6K7F2 (Q6K7F2) Smr (Small MutS Related) domain-containing protein-like, partial (31%)
pepper|BM066527
petunia|TC660 weakly similar to UP|Q6K7F2 (Q6K7F2) Smr (Small MutS Related) domain-containing protein-like, partial (23%)
potato|TC126835 similar to TIGR_Ath1|At2g26280.1 68415.m03154 smr (Small MutS Related) domain-containing protein weak similarity to PRLI-interacting factor N [Arabidopsis thaliana] GI:11139276; contains Pfam profile PF01713: Smr domain, partial (56%)
rice|TC248833 Oryza sativa (japonica cultivar-group) cDNA clone:006-301-F01, full insert sequence
rice|TC254612 UP|Q6K7F2 (Q6K7F2) Smr (Small MutS Related) domain-containing protein-like, partial (97%)
tobacco|BP530091
tomato|TC154374 similar to TIGR_Ath1|At2g26280.1 68415.m03154 smr (Small MutS Related) domain-containing protein weak similarity to PRLI-interacting factor N [Arabidopsis thaliana] GI:11139276; contains Pfam profile PF01713: Smr domain, partial (51%)

>Solanaceae_Ortholog_cluster_396

arab|TC263895 UP|Q9FGW4 (Q9FGW4) 4-coumarate-CoA ligase-like protein (4-coumarate CoA ligase isoform 4) (At5g63380), complete
n_benthamiana|CK293157 similar to UP|Q84P23 (Q84P23) 4-coumarate-CoA ligase-like protein, partial (24%)
pepper|BM062347
petunia|TC740 similar to UP|Q84P23 (Q84P23) 4-coumarate-CoA ligase-like protein, partial (19%)
potato|TC127540 weakly similar to UP|Q84P23 (Q84P23) 4-coumarate-CoA ligase-like protein, partial (74%)
rice|TC267700 Oryza sativa (japonica cultivar-group) cDNA clone:002-148-E06, full insert sequence
tobacco|BP132208 similar to UP|Q84P23 (Q84P23) 4-coumarate-CoA ligase-like protein, partial (19%)
tomato|TC158206 similar to UP|Q84P23 (Q84P23) 4-coumarate-CoA ligase-like protein, partial (22%)

>Solanaceae_Ortholog_cluster_397

arab|TC263993 homologue to UP|O24051 (O24051) 3-deoxy-D-arabino-heptulosonate 7-phosphate synthase precursor  , partial (84%)
n_benthamiana|TC9913 homologue to UP|AROF_TOBAC (P27608) Phospho-2-dehydro-3-deoxyheptonate aldolase 1, chloroplast precursor  (Phospho-2-keto-3-deoxyheptonate aldolase 1) (DAHP synthetase 1) (3-deoxy-D-arabino-heptulosonate 7-phosphate synthase 1) , partial (35%)
pepper|TC3544 homologue to UP|AROG_SOLTU (P37822) Phospho-2-dehydro-3-deoxyheptonate aldolase 2, chloroplast precursor  (Phospho-2-keto-3-deoxyheptonate aldolase 2) (DAHP synthetase 2) (3-deoxy-D-arabino-heptulosonate 7-phosphate synthase 2) , partial (96%)
petunia|TC95 homologue to UP|AROF_TOBAC (P27608) Phospho-2-dehydro-3-deoxyheptonate aldolase 1, chloroplast precursor  (Phospho-2-keto-3-deoxyheptonate aldolase 1) (DAHP synthetase 1) (3-deoxy-D-arabino-heptulosonate 7-phosphate synthase 1) , partial (46%)
potato|TC112114 UP|AROF_SOLTU (P21357) Phospho-2-dehydro-3-deoxyheptonate aldolase 1, chloroplast precursor  (Phospho-2-keto-3-deoxyheptonate aldolase 1) (DAHP synthetase 1) (3-deoxy-D-arabino-heptulosonate 7-phosphate synthase 1) , complete
rice|TC274836 UP|Q75W16 (Q75W16) 3-deoxy-D-arabino heptulosonate-7-phosphate synthase, complete
tobacco|TC2468 UP|AROF_TOBAC (P27608) Phospho-2-dehydro-3-deoxyheptonate aldolase 1, chloroplast precursor  (Phospho-2-keto-3-deoxyheptonate aldolase 1) (DAHP synthetase 1) (3-deoxy-D-arabino-heptulosonate 7-phosphate synthase 1) , complete
tomato|TC162113 UP|AROG_LYCES (P37216) Phospho-2-dehydro-3-deoxyheptonate aldolase 2, chloroplast precursor  (Phospho-2-keto-3-deoxyheptonate aldolase 2) (DAHP synthetase 2) (3-deoxy-D-arabino-heptulosonate 7-phosphate synthase 2) , complete

>Solanaceae_Ortholog_cluster_398

arab|TC264074 UP|C48C_ARATH (Q9SS94) Cell division control protein 48 homolog C (AtCDC48c), complete
n_benthamiana|CK295599 similar to TIGR_Ath1|At3g01610.1 68416.m00092 AAA-type ATPase family protein contains Pfam domain, PF00004: ATPase, AAA family ('A'TPases 'A'ssociated with diverse cellular 'A'ctivities), partial (21%)
n_benthamiana|TC8806 weakly similar to UP|Q9FXH9 (Q9FXH9) F6F9.14 protein, partial (26%)
pepper|AA840717
petunia|CV299709 similar to UP|C48C_ARATH (Q9SS94) Cell division control protein 48 homolog C (AtCDC48c), partial (7%)
potato|TC122380 similar to TIGR_Ath1|At3g01610.1 68416.m00092 AAA-type ATPase family protein contains Pfam domain, PF00004: ATPase, AAA family ('A'TPases 'A'ssociated with diverse cellular 'A'ctivities), partial (39%)
rice|TC266426 Oryza sativa (japonica cultivar-group) cDNA clone:J033025G10, full insert sequence
tomato|TC165659 similar to TIGR_Ath1|At3g01610.1 68416.m00092 AAA-type ATPase family protein contains Pfam domain, PF00004: ATPase, AAA family ('A'TPases 'A'ssociated with diverse cellular 'A'ctivities), partial (19%)

>Solanaceae_Ortholog_cluster_399

arab|TC264310 similar to UP|Q9SXT3 (Q9SXT3) Multidrug resistance protein (Fragment), partial (84%)
pepper|CA522095
pepper|TC6915 similar to UP|Q9SXT3 (Q9SXT3) Multidrug resistance protein (Fragment), partial (69%)
petunia|CV294957 similar to UP|Q9SXT3 (Q9SXT3) Multidrug resistance protein (Fragment), partial (44%)
potato|TC121002 similar to UP|Q9SXT3 (Q9SXT3) Multidrug resistance protein (Fragment), partial (84%)
rice|TC282481 Oryza sativa (japonica cultivar-group) cDNA clone:001-114-F08, full insert sequence
tobacco|CV021010
tomato|TC154286 similar to UP|Q9SXT3 (Q9SXT3) Multidrug resistance protein (Fragment), partial (84%)

>Solanaceae_Ortholog_cluster_400

arab|TC264358 UP|Q9FNN1 (Q9FNN1) Pyruvate kinase, complete
n_benthamiana|CK290844 homologue to UP|KPYC_SOLTU (P22200) Pyruvate kinase, cytosolic isozyme  (PK) , partial (62%)
pepper|TC4156 homologue to UP|KPYC_SOLTU (P22200) Pyruvate kinase, cytosolic isozyme  (PK) , partial (77%)
petunia|TC952 homologue to UP|KPYC_SOYBN (Q42806) Pyruvate kinase, cytosolic isozyme  (PK) , partial (38%)
potato|TC126214 UP|KPYC_SOLTU (P22200) Pyruvate kinase, cytosolic isozyme  (PK) , complete
rice|TC261972 Oryza sativa (japonica cultivar-group) cDNA clone:J013157G24, full insert sequence
tobacco|NP917590 GB|Z29492.1|CAA82628.1 pyruvate kinase [Nicotiana tabacum]
tomato|TC162432 homologue to UP|KPYC_SOLTU (P22200) Pyruvate kinase, cytosolic isozyme  (PK) , complete

>Solanaceae_Ortholog_cluster_401

arab|TC265470 F17F8.22
n_benthamiana|CK296195 weakly similar to TIGR_Ath1|At1g30910.1 68414.m03781 molybdenum cofactor sulfurase family protein weak similarity to molybdenum cofactor sulfurase (LOS5/ABA3) [Arabidopsis thaliana] GI:15407262; contains Pfam profiles PF03476: MOSC N-terminal beta barrel domain, PF03473: MOSC domain, partial (58%)
pepper|TC6464 weakly similar to TIGR_Ath1|At1g30910.1 68414.m03781 molybdenum cofactor sulfurase family protein weak similarity to molybdenum cofactor sulfurase (LOS5/ABA3) [Arabidopsis thaliana] GI:15407262; contains Pfam profiles PF03476: MOSC N-terminal beta barrel domain, PF03473: MOSC domain, partial (63%)
potato|TC126523 weakly similar to TIGR_Ath1|At1g30910.1 68414.m03781 molybdenum cofactor sulfurase family protein weak similarity to molybdenum cofactor sulfurase (LOS5/ABA3) [Arabidopsis thaliana] GI:15407262; contains Pfam profiles PF03476: MOSC N-terminal beta barrel domain, PF03473: MOSC domain, partial (91%)
rice|TC267214 Oryza sativa (japonica cultivar-group) cDNA clone:J033079H04, full insert sequence
rice|TC277041 Oryza sativa (japonica cultivar-group) cDNA clone:001-205-B12, full insert sequence
tobacco|BP525893
tomato|TC162586 weakly similar to TIGR_Ath1|At1g30910.1 68414.m03781 molybdenum cofactor sulfurase family protein weak similarity to molybdenum cofactor sulfurase (LOS5/ABA3) [Arabidopsis thaliana] GI:15407262; contains Pfam profiles PF03476: MOSC N-terminal beta barrel domain, PF03473: MOSC domain, partial (91%)

>Solanaceae_Ortholog_cluster_402

arab|TC265716 UP|Q94AW5 (Q94AW5) AT5g25190/F21J6_103, complete
pepper|BM066566
petunia|CV298357 similar to UP|Q8S9H4 (Q8S9H4) Ethylene response factor 1, partial (49%)
potato|BE471395 homologue to UP|Q8S9H4 (Q8S9H4) Ethylene response factor 1, partial (62%)
rice|NP890642 Oryza sativa (japonica cultivar-group) cDNA clone:002-142-C04, full insert sequence
rice|TC271704 homologue to UP|Q94AW5 (Q94AW5) AT5g25190/F21J6_103, partial (35%)
tobacco|TC2568 homologue to UP|Q8S9H4 (Q8S9H4) Ethylene response factor 1, partial (66%)
tomato|TC165186 UP|Q8S9H4 (Q8S9H4) Ethylene response factor 1, complete

>Solanaceae_Ortholog_cluster_403

arab|TC265873 similar to UP|Q9C5X9 (Q9C5X9) P300/CBP acetyltransferase-related protein 2, partial (84%)
pepper|AF109665
petunia|TC666
potato|TC113828 similar to TIGR_Ath1|At1g79000.1 68414.m09212 p300/CBP acetyltransferase-related protein 2 (PCAT2) contains Pfam domains PF02135: TAZ zinc finger and PF00569: Zinc finger, ZZ type; identical to cDNA p300/CBP acetyltransferase-related protein 2  GI:12597460, partial (33%)
rice|TC276037 similar to UP|Q9C5X9 (Q9C5X9) P300/CBP acetyltransferase-related protein 2, partial (46%)
tobacco|BP533184
tomato|TC157989 similar to TIGR_Ath1|At1g79000.1 68414.m09212 p300/CBP acetyltransferase-related protein 2 (PCAT2) contains Pfam domains PF02135: TAZ zinc finger and PF00569: Zinc finger, ZZ type; identical to cDNA p300/CBP acetyltransferase-related protein 2  GI:12597460, partial (19%)
tomato|TC165392 homologue to TIGR_Ath1|At1g79000.1 68414.m09212 p300/CBP acetyltransferase-related protein 2 (PCAT2) contains Pfam domains PF02135: TAZ zinc finger and PF00569: Zinc finger, ZZ type; identical to cDNA p300/CBP acetyltransferase-related protein 2  GI:12597460, partial (3%)

>Solanaceae_Ortholog_cluster_404

arab|TC266029 PIR|T05020|T05020 L-ascorbate oxidase  - Arabidopsis thaliana {Arabidopsis thaliana;}  , complete
n_benthamiana|CK289948 homologue to UP|Q9M685 (Q9M685) Ascorbic acid oxidase (Fragment), partial (76%)
n_benthamiana|TC10295 similar to UP|Q8S8Z5 (Q8S8Z5) Syringolide-induced protein B13-1-1 (Fragment), partial (44%)
pepper|NP916348 GB|AF202460.1|AAF33751.1 ascorbic acid oxidase [Capsicum annuum]
potato|TC114627 similar to UP|Q8S8Z5 (Q8S8Z5) Syringolide-induced protein B13-1-1 (Fragment), partial (59%)
rice|TC280798 similar to UP|Q8S8Z5 (Q8S8Z5) Syringolide-induced protein B13-1-1 (Fragment), partial (76%)
tobacco|BP528469
tomato|TC162537 similar to UP|Q8S8Z5 (Q8S8Z5) Syringolide-induced protein B13-1-1 (Fragment), partial (92%)

>Solanaceae_Ortholog_cluster_405

arab|TC266080 UP|TRPX_ARATH (P32069) Anthranilate synthase component I-2, chloroplast precursor  , complete
n_benthamiana|TC9486 similar to UP|Q9AW95 (Q9AW95) Anthranilate synthase alpha subunit  , partial (37%)
n_benthamiana|TC9617 similar to UP|Q9AW95 (Q9AW95) Anthranilate synthase alpha subunit  , partial (39%)
pepper|TC5350 similar to UP|Q9AW95 (Q9AW95) Anthranilate synthase alpha subunit  , partial (27%)
potato|TC114593 similar to UP|Q9AW95 (Q9AW95) Anthranilate synthase alpha subunit  , partial (88%)
rice|TC277035 UP|Q94GF1 (Q94GF1) Anthranilate synthase alpha 1 subunit, complete
tobacco|NP917364 GB|AF079168.1|AAC27795.1 feedback-insensitive anthranilate synthase alpha-2 chain [Nicotiana tabacum]
tomato|TC167276 similar to UP|Q9AW95 (Q9AW95) Anthranilate synthase alpha subunit  , partial (42%)

>Solanaceae_Ortholog_cluster_406

arab|TC266375 weakly similar to UP|O88972 (O88972) KH domain RNA binding protein QKI-7B, partial (20%)
n_benthamiana|TC9836 similar to TIGR_Ath1|At2g38610.1 68415.m04742 KH domain-containing protein , partial (97%)
pepper|BM066022
petunia|CV297518 similar to UP|Q8H2M0 (Q8H2M0) KH domain-like protein, partial (24%)
potato|TC122141 similar to TIGR_Ath1|At3g08620.1 68416.m01001 KH domain-containing protein  , partial (94%)
rice|TC266972 UP|Q75GR5 (Q75GR5) Expressed protein, complete
tobacco|NP916517 GB|AB088637.1|BAD06470.1 hypothetical protein [Nicotiana tabacum]
tomato|TC163137 similar to TIGR_Ath1|At3g08620.1 68416.m01001 KH domain-containing protein  , partial (94%)

>Solanaceae_Ortholog_cluster_407

arab|TC267083 UP|Q9FIL4 (Q9FIL4) Neutral ceramidase, complete
n_benthamiana|CN748533 weakly similar to TIGR_Osa1|9629.m04191 Neutral/alkaline nonlysosomal ceramidase, partial (12%)
pepper|BM066572
petunia|CV296407 similar to UP|Q7XJQ9 (Q7XJQ9) At2g38010 protein, partial (28%)
potato|TC118374 similar to TIGR_Ath1|At2g38010.1 68415.m04665 ceramidase family protein contains Pfam domain, PF04734: Neutral/alkaline nonlysosomal ceramidase, partial (23%)
rice|TC248138 Oryza sativa (japonica cultivar-group) cDNA clone:J013054N18, full insert sequence
tobacco|TC1537 similar to TIGR_Ath1|At5g58980.1 68418.m07389 ceramidase family protein contains Pfam domain, PF04734: Neutral/alkaline nonlysosomal ceramidase, partial (14%)
tomato|TC157627 similar to TIGR_Ath1|At2g38010.1 68415.m04665 ceramidase family protein contains Pfam domain, PF04734: Neutral/alkaline nonlysosomal ceramidase, partial (43%)

>Solanaceae_Ortholog_cluster_408

arab|TC267340 UP|Q8LKS7 (Q8LKS7) Long chain acyl-CoA synthetase 5  , complete
n_benthamiana|TC10685 similar to UP|Q96538 (Q96538) Acyl-CoA synthetase  , partial (35%)
pepper|TC5529 similar to TIGR_Ath1|At4g23850.1 68417.m03429 long-chain-fatty-acid--CoA ligase / long-chain acyl-CoA synthetase nearly identical to acyl-CoA synthetase (MF7P) from Brassica napus [gi:1617270], partial (28%)
petunia|CV293909 similar to UP|O65748 (O65748) Acyl-coA synthetase  (Fragment) , partial (59%)
potato|TC120684 similar to TIGR_Ath1|At4g23850.1 68417.m03429 long-chain-fatty-acid--CoA ligase / long-chain acyl-CoA synthetase nearly identical to acyl-CoA synthetase (MF7P) from Brassica napus [gi:1617270], partial (50%)
rice|TC275605 Oryza sativa (japonica cultivar-group) cDNA clone:J013119K02, full insert sequence
tobacco|BP134720
tomato|TC164306 similar to UP|Q96538 (Q96538) Acyl-CoA synthetase  , partial (50%)

>Solanaceae_Ortholog_cluster_409

arab|TC267869 UP|Q9FGS1 (Q9FGS1) Similarity to L-isoaspartyl protein carboxyl methyltransferase, partial (71%)
arab|TC274516 GB|AAC49279.1|1322021|ATU31288 L-isoaspartyl methyltransferase {Arabidopsis thaliana;} , complete
n_benthamiana|TC9797 similar to TIGR_Osa1|9636.m04512 protein-L-isoaspartate O-methyltransferase, partial (93%)
pepper|BM065783
potato|TC123408 similar to TIGR_Osa1|9636.m04512 protein-L-isoaspartate O-methyltransferase, partial (96%)
rice|TC251947 Oryza sativa (japonica cultivar-group) cDNA clone:006-209-F04, full insert sequence
tobacco|BP527882
tomato|TC164011 similar to TIGR_Osa1|9636.m04512 protein-L-isoaspartate O-methyltransferase, partial (94%)

>Solanaceae_Ortholog_cluster_410

arab|TC270595 UP|SAHH_ARATH (O23255) Adenosylhomocysteinase  (S-adenosyl-L-homocysteine hydrolase) (AdoHcyase) , complete
n_benthamiana|TC8565 UP|SAHH_TOBAC (P50248) Adenosylhomocysteinase  (S-adenosyl-L-homocysteine hydrolase) (AdoHcyase) (Cytokinin binding protein CBP57) , partial (51%)
pepper|TC3268 homologue to UP|SAHH_TOBAC (P50248) Adenosylhomocysteinase  (S-adenosyl-L-homocysteine hydrolase) (AdoHcyase) (Cytokinin binding protein CBP57) , complete
petunia|TC743 homologue to UP|SAHH_TOBAC (P50248) Adenosylhomocysteinase  (S-adenosyl-L-homocysteine hydrolase) (AdoHcyase) (Cytokinin binding protein CBP57) , partial (51%)
potato|TC125984 homologue to UP|SAHH_TOBAC (P50248) Adenosylhomocysteinase  (S-adenosyl-L-homocysteine hydrolase) (AdoHcyase) (Cytokinin binding protein CBP57) , complete
rice|TC248893 UP|Q84VE1 (Q84VE1) Adenosylhomocysteinase-like protein, complete
tobacco|TC1204 UP|SAHH_TOBAC (P50248) Adenosylhomocysteinase  (S-adenosyl-L-homocysteine hydrolase) (AdoHcyase) (Cytokinin binding protein CBP57) , complete
tomato|TC162038 homologue to UP|SAHH_TOBAC (P50248) Adenosylhomocysteinase  (S-adenosyl-L-homocysteine hydrolase) (AdoHcyase) (Cytokinin binding protein CBP57) , complete

>Solanaceae_Ortholog_cluster_411

arab|TC270606 UP|Q9M0W3 (Q9M0W3) Polyubiquitin (Ubq10), complete
n_benthamiana|TC7173 GB|AAA34124.1|170354|TOBUBI4A pentameric polyubiquitin {Nicotiana sylvestris;} , partial (68%)
pepper|TC3247 UP|Q39257 (Q39257) Ubiquitin, complete
petunia|TC16 UP|Q39257 (Q39257) Ubiquitin, complete
potato|TC111715 UP|Q39257 (Q39257) Ubiquitin, complete
rice|TC261326 UP|Q40641 (Q40641) Polyubiquitin, complete
tobacco|TC1145 UP|Q39257 (Q39257) Ubiquitin, partial (83%)
tomato|TC153558 UP|Q39257 (Q39257) Ubiquitin, complete

>Solanaceae_Ortholog_cluster_412

arab|TC270608 UP|Q9SY97 (Q9SY97) PSI type III chlorophyll a/b-binding protein, complete
n_benthamiana|TC7342 homologue to PIR|S04125|S04125 chlorophyll a/b-binding protein type III precursor - tomato {Lycopersicon esculentum;} , complete
pepper|TC3512 similar to PIR|S04125|S04125 chlorophyll a/b-binding protein type III precursor - tomato {Lycopersicon esculentum;} , complete
petunia|CV296744 homologue to PIR|S04125|S04125 chlorophyll a/b-binding protein type III precursor - tomato {Lycopersicon esculentum;} , partial (61%)
potato|TC126094 homologue to PIR|S04125|S04125 chlorophyll a/b-binding protein type III precursor - tomato {Lycopersicon esculentum;} , complete
rice|TC248394 Oryza sativa (japonica cultivar-group) cDNA clone:001-034-F11, full insert sequence
tobacco|TC1163 homologue to PIR|S04125|S04125 chlorophyll a/b-binding protein type III precursor - tomato {Lycopersicon esculentum;} , complete
tomato|TC155557 homologue to PIR|S04125|S04125 chlorophyll a/b-binding protein type III precursor - tomato {Lycopersicon esculentum;} , complete

>Solanaceae_Ortholog_cluster_413

arab|TC270609 UP|CB24_ARATH (P27521) Chlorophyll a-b binding protein 4, chloroplast precursor (LHCI type III CAB-4) (LHCP), complete
n_benthamiana|TC7042 homologue to UP|Q7M1K9 (Q7M1K9) Chlorophyll a/b-binding protein (cab-11), complete
pepper|TC3537 homologue to UP|Q7M1K9 (Q7M1K9) Chlorophyll a/b-binding protein (cab-11), complete
petunia|TC855 homologue to UP|Q7M1K9 (Q7M1K9) Chlorophyll a/b-binding protein (cab-11), partial (66%)
potato|TC126076 UP|Q7M1K9 (Q7M1K9) Chlorophyll a/b-binding protein (cab-11), complete
rice|TC248418 UP|Q6SYB3 (Q6SYB3) Chlorophyll a/b binding protein presusor, complete
tobacco|TC1011 homologue to UP|Q7M1K9 (Q7M1K9) Chlorophyll a/b-binding protein (cab-11), complete
tomato|TC153837 UP|Q7M1K9 (Q7M1K9) Chlorophyll a/b-binding protein (cab-11), complete

>Solanaceae_Ortholog_cluster_414

arab|TC270631 UP|MT2B_ARATH (Q38805) Metallothionein-like protein 2B (MT-2B), complete
n_benthamiana|TC7045 homologue to UP|Q9FSF3 (Q9FSF3) Metallothionein-like protein type 2 (Fragment), complete
pepper|TC3255 homologue to UP|Q9FSF3 (Q9FSF3) Metallothionein-like protein type 2 (Fragment), complete
petunia|TC11 homologue to UP|Q9FSF3 (Q9FSF3) Metallothionein-like protein type 2 (Fragment), complete
potato|TC112171 UP|MT2Y_LYCES (Q43513) Metallothionein-like protein type 2, complete
rice|TC261859 Oryza sativa (japonica cultivar-group) cDNA clone:J033129F19, full insert sequence
tobacco|TC933 UP|Q9FSF3 (Q9FSF3) Metallothionein-like protein type 2 (Fragment), complete
tomato|TC162088 UP|MT2Y_LYCES (Q43513) Metallothionein-like protein type 2, complete

>Solanaceae_Ortholog_cluster_415

arab|TC270632 UP|Q9S7M3 (Q9S7M3) 3-ketoacyl-CoA thiolase precursor  (At2g33150/F25I18.11) , complete
n_benthamiana|TC9295 similar to UP|Q9S7M3 (Q9S7M3) 3-ketoacyl-CoA thiolase precursor  (At2g33150/F25I18.11) , complete
pepper|TC3461 similar to UP|Q6W6X6 (Q6W6X6) Acetoacetyl CoA thiolase  , complete
petunia|TC1050 homologue to UP|Q9S7M3 (Q9S7M3) 3-ketoacyl-CoA thiolase precursor  (At2g33150/F25I18.11) , partial (35%)
potato|TC126517 similar to UP|Q9S7M3 (Q9S7M3) 3-ketoacyl-CoA thiolase precursor  (At2g33150/F25I18.11) , partial (97%)
rice|TC249036 GB|AAO72588.1|29367431|AY224469 3-ketoacyl-CoA thiolase-like protein {Oryza sativa (japonica cultivar-group);} , complete
rice|TC263501 Oryza sativa (japonica cultivar-group) cDNA clone:J023121H13, full insert sequence
tomato|TC161957 similar to UP|Q9S7M3 (Q9S7M3) 3-ketoacyl-CoA thiolase precursor  (At2g33150/F25I18.11) , complete

>Solanaceae_Ortholog_cluster_416

arab|TC270662 UP|MT2A_ARATH (P25860) Metallothionein-like protein 2A (MT-2A) (MT-K) (MT-1G), complete
pepper|TC3482 homologue to UP|MT2B_LYCES (Q40158) Metallothionein-like protein type 2 B, complete
petunia|TC9 homologue to UP|MT2B_LYCES (Q40158) Metallothionein-like protein type 2 B, partial (98%)
potato|TC112052 homologue to UP|MT2B_LYCES (Q40158) Metallothionein-like protein type 2 B, complete
rice|TC262272 UP|MT21_ORYSA (P94029) Metallothionein-like protein type 2, complete
tobacco|TC919 homologue to UP|MT2B_LYCES (Q40158) Metallothionein-like protein type 2 B, complete
tobacco|TC920 homologue to UP|MT2B_LYCES (Q40158) Metallothionein-like protein type 2 B, complete
tomato|TC161973 UP|MT2B_LYCES (Q40158) Metallothionein-like protein type 2 B, complete

>Solanaceae_Ortholog_cluster_417

arab|TC270668 40S ribosomal protein S8-like [Arabidopsis thaliana]
n_benthamiana|TC9740 similar to TIGR_Osa1|9632.m02659 Ribosomal protein S8e, partial (98%)
pepper|TC5158 similar to TIGR_Osa1|9632.m02659 Ribosomal protein S8e, partial (98%)
petunia|CV295976 homologue to UP|RS8_MAIZE (Q08069) 40S ribosomal protein S8, partial (77%)
potato|TC115666 similar to TIGR_Osa1|9632.m02659 Ribosomal protein S8e, complete
rice|TC248956 homologue to UP|RS8_MAIZE (Q08069) 40S ribosomal protein S8, complete
tobacco|BP535391
tomato|TC154289 homologue to TIGR_Osa1|9632.m02659 Ribosomal protein S8e, partial (98%)

>Solanaceae_Ortholog_cluster_418

arab|TC270675 UP|PSO1_ARATH (P23321) Oxygen-evolving enhancer protein 1-1, chloroplast precursor (OEE1) (33 kDa subunit of oxygen evolving system of photosystem II) (OEC 33 kDa subunit) (33 kDa thylakoid membrane protein), complete
n_benthamiana|TC7222 homologue to UP|Q84QE8 (Q84QE8) Oxygen evolving complex 33 kDa photosystem II protein, complete
pepper|TC3326 homologue to UP|PSBO_LYCES (P23322) Oxygen-evolving enhancer protein 1, chloroplast precursor (OEE1) (33 kDa subunit of oxygen evolving system of photosystem II) (OEC 33 kDa subunit) (33 kDa thylakoid membrane protein), complete
petunia|TC104 homologue to UP|PSBO_LYCES (P23322) Oxygen-evolving enhancer protein 1, chloroplast precursor (OEE1) (33 kDa subunit of oxygen evolving system of photosystem II) (OEC 33 kDa subunit) (33 kDa thylakoid membrane protein), partial (66%)
potato|TC125820 UP|PSBO_LYCES (P23322) Oxygen-evolving enhancer protein 1, chloroplast precursor (OEE1) (33 kDa subunit of oxygen evolving system of photosystem II) (OEC 33 kDa subunit) (33 kDa thylakoid membrane protein), complete
rice|TC261281 homologue to UP|PSBO_WHEAT (P27665) Oxygen-evolving enhancer protein 1, chloroplast precursor (OEE1) (33 kDa subunit of oxygen evolving system of photosystem II) (OEC 33 kDa subunit) (33 kDa thylakoid membrane protein), partial (96%)
tobacco|TC1618 UP|PSBO_TOBAC (Q40459) Oxygen-evolving enhancer protein 1, chloroplast precursor (OEE1) (33 kDa subunit of oxygen evolving system of photosystem II) (OEC 33 kDa subunit) (33 kDa thylakoid membrane protein), complete
tomato|TC161979 UP|PSBO_LYCES (P23322) Oxygen-evolving enhancer protein 1, chloroplast precursor (OEE1) (33 kDa subunit of oxygen evolving system of photosystem II) (OEC 33 kDa subunit) (33 kDa thylakoid membrane protein), complete

>Solanaceae_Ortholog_cluster_419

arab|TC270713 UP|PSD2_ARATH (Q9SA56) Photosystem I reaction center subunit II-2, chloroplast precursor (Photosystem I 20 kDa subunit 2) (PSI-D2), complete
n_benthamiana|TC7009 homologue to UP|PSAD_NICSY (P29302) Photosystem I reaction center subunit II, chloroplast precursor (Photosystem I 20 kDa subunit) (PSI-D), complete
pepper|TC3275 homologue to UP|PSAD_LYCES (P12372) Photosystem I reaction center subunit II, chloroplast precursor (Photosystem I 20 kDa subunit) (PSI-D), partial (97%)
petunia|CV298148 homologue to UP|PSAD_NICSY (P29302) Photosystem I reaction center subunit II, chloroplast precursor (Photosystem I 20 kDa subunit) (PSI-D), partial (94%)
potato|TC119538 homologue to UP|PSAD_LYCES (P12372) Photosystem I reaction center subunit II, chloroplast precursor (Photosystem I 20 kDa subunit) (PSI-D), complete
rice|TC261138 UP|Q6J2K6 (Q6J2K6) BTH-induced protein phosphatase 1, complete
tobacco|TC1284 homologue to UP|PSAD_NICSY (P29302) Photosystem I reaction center subunit II, chloroplast precursor (Photosystem I 20 kDa subunit) (PSI-D), partial (91%)
tomato|TC162646 UP|PSAD_LYCES (P12372) Photosystem I reaction center subunit II, chloroplast precursor (Photosystem I 20 kDa subunit) (PSI-D), complete

>Solanaceae_Ortholog_cluster_420

arab|TC270719 UP|METB_ARATH (P55217) Cystathionine gamma-synthase, chloroplast precursor  (CGS) (O-succinylhomoserine (Thiol)-lyase) , complete
n_benthamiana|TC10451 homologue to UP|Q9ZPL5 (Q9ZPL5) Cystathionine gamma-synthase, partial (43%)
pepper|TC3796 homologue to UP|Q6R8F6 (Q6R8F6) Cystathionine gamma synthase, partial (69%)
petunia|TC830 homologue to UP|Q9MT29 (Q9MT29) Cystathionine gamma-synthase isoform 2  , partial (61%)
potato|TC113785 UP|Q9MT29 (Q9MT29) Cystathionine gamma-synthase isoform 2  , complete
rice|TC250105 homologue to UP|O04981 (O04981) Cystathionine gamma-synthase  , partial (85%)
tobacco|TC2113 UP|Q9ZPL5 (Q9ZPL5) Cystathionine gamma-synthase, complete
tomato|TC153827 UP|Q6R8F6 (Q6R8F6) Cystathionine gamma synthase, complete

>Solanaceae_Ortholog_cluster_421

arab|TC270727 UP|PSQ1_ARATH (Q9XFT3) Oxygen-evolving enhancer protein 3-1, chloroplast precursor (OEE3) (16 kDa subunit of oxygen evolving system of photosystem II) (OEC 16 kDa subunit), complete
n_benthamiana|TC7059 similar to UP|PSQ2_ARATH (Q41932) Oxygen-evolving enhancer protein 3-2, chloroplast precursor (OEE3) (16 kDa subunit of oxygen evolving system of photosystem II) (OEC 16 kDa subunit), partial (82%)
pepper|TC3789 similar to UP|PSQ2_ARATH (Q41932) Oxygen-evolving enhancer protein 3-2, chloroplast precursor (OEE3) (16 kDa subunit of oxygen evolving system of photosystem II) (OEC 16 kDa subunit), partial (70%)
petunia|CV300301 similar to UP|PSQ2_ARATH (Q41932) Oxygen-evolving enhancer protein 3-2, chloroplast precursor (OEE3) (16 kDa subunit of oxygen evolving system of photosystem II) (OEC 16 kDa subunit), partial (32%)
potato|TC119452 weakly similar to UP|PSQ1_ARATH (Q9XFT3) Oxygen-evolving enhancer protein 3-1, chloroplast precursor (OEE3) (16 kDa subunit of oxygen evolving system of photosystem II) (OEC 16 kDa subunit), partial (90%)
rice|TC249157 Oryza sativa (japonica cultivar-group) cDNA clone:J023004I02, full insert sequence
tobacco|TC968 similar to UP|PSQ2_ARATH (Q41932) Oxygen-evolving enhancer protein 3-2, chloroplast precursor (OEE3) (16 kDa subunit of oxygen evolving system of photosystem II) (OEC 16 kDa subunit), partial (67%)
tomato|TC153979 weakly similar to UP|PSQ1_ARATH (Q9XFT3) Oxygen-evolving enhancer protein 3-1, chloroplast precursor (OEE3) (16 kDa subunit of oxygen evolving system of photosystem II) (OEC 16 kDa subunit), partial (90%)

>Solanaceae_Ortholog_cluster_422

arab|TC270731 homologue to UP|Q9ZVV1 (Q9ZVV1) T5A14.4 protein, partial (79%)
pepper|TC5428 similar to TIGR_Ath1|At3g13410.1 68416.m01686 expressed protein , partial (7%)
petunia|TC901
potato|TC112535 similar to TIGR_Ath1|At3g13410.1 68416.m01686 expressed protein , partial (33%)
rice|TC249636 Oryza sativa (japonica cultivar-group) cDNA clone:001-040-G12, full insert sequence
rice|TC249638 Oryza sativa (japonica cultivar-group) cDNA clone:J033138L11, full insert sequence
tobacco|CV017317
tomato|TC162299 weakly similar to TIGR_Ath1|At3g13410.1 68416.m01686 expressed protein , partial (42%)

>Solanaceae_Ortholog_cluster_423

arab|TC270761 UP|RL21_ARATH (Q43291) 60S ribosomal protein L21, complete
n_benthamiana|CN746623 weakly similar to UP|RL21_HUMAN (P46778) 60S ribosomal protein L21, partial (57%)
pepper|TC4013 similar to TIGR_Osa1|9638.m02858 60S ribosomal protein L21, complete
petunia|TC1382 weakly similar to UP|RL21_HUMAN (P46778) 60S ribosomal protein L21, partial (57%)
potato|TC112652 similar to TIGR_Osa1|9638.m02858 60S ribosomal protein L21, complete
rice|TC250920 homologue to UP|Q9AV87 (Q9AV87) 60S ribosomal protein L21, complete
tobacco|TC1322 similar to TIGR_Osa1|9638.m02858 60S ribosomal protein L21, complete
tomato|TC153977 similar to TIGR_Osa1|9638.m02858 60S ribosomal protein L21, complete

>Solanaceae_Ortholog_cluster_424

arab|TC270785 PIR|T06683|T06683 aldehyde dehydrogenase (NAD)  T17F15.130 - Arabidopsis thaliana {Arabidopsis thaliana;}  , complete
n_benthamiana|TC10201 similar to UP|Q9LLR2 (Q9LLR2) Aldehyde dehydrogenase, partial (56%)
pepper|TC7157 homologue to UP|P93344 (P93344) Aldehyde dehydrogenase (NAD+)  , partial (33%)
petunia|TC649 similar to UP|Q84V96 (Q84V96) Aldehyde dehydrogenase 1 precursor  , partial (52%)
potato|TC112598 similar to UP|Q84V96 (Q84V96) Aldehyde dehydrogenase 1 precursor  , partial (92%)
rice|TC249176 UP|Q9FRX7 (Q9FRX7) Aldehyde dehydrogenase ALDH2b, complete
tobacco|NP917419 GB|Y09876.1|CAA71003.1 aldehyde dehydrogenase (NAD+) [Nicotiana tabacum]
tomato|TC162258 similar to UP|Q84V96 (Q84V96) Aldehyde dehydrogenase 1 precursor  , partial (96%)

>Solanaceae_Ortholog_cluster_425

arab|TC270812 UP|Q9FI78 (Q9FI78) Anthranilate N-benzoyltransferase, complete
n_benthamiana|NP959646 GB|AJ555865.1|CAD88491.1 hydroxycinnamoyl-CoA hydroxycinnamoyltransferase [Nicotiana benthamiana]
pepper|TC5747 similar to UP|Q8GSM7 (Q8GSM7) Hydroxycinnamoyl transferase, partial (22%)
petunia|TC381 homologue to UP|Q8GSM7 (Q8GSM7) Hydroxycinnamoyl transferase, partial (59%)
potato|TC119714 homologue to UP|Q8GSM7 (Q8GSM7) Hydroxycinnamoyl transferase, complete
rice|TC262335 Oryza sativa (japonica cultivar-group) cDNA clone:001-116-D12, full insert sequence
tobacco|NP916707 GB|AJ507825.1|CAD47830.1 hydroxycinnamoyl transferase [Nicotiana tabacum]
tomato|TC155026 homologue to UP|Q8GSM7 (Q8GSM7) Hydroxycinnamoyl transferase, complete

>Solanaceae_Ortholog_cluster_426

arab|TC270832 UP|R26A_ARATH (P51414) 60S ribosomal protein L26A, complete
n_benthamiana|TC7751 similar to TIGR_Ath1|At3g49910.1 68416.m05456 60S ribosomal protein L26 (RPL26A) 60S RIBOSOMAL PROTEIN L26, Brassica rapa, EMBL:BRD495, complete
pepper|TC3610 similar to TIGR_Ath1|At3g49910.1 68416.m05456 60S ribosomal protein L26 (RPL26A) 60S RIBOSOMAL PROTEIN L26, Brassica rapa, EMBL:BRD495, complete
potato|TC112691 similar to TIGR_Ath1|At3g49910.1 68416.m05456 60S ribosomal protein L26 (RPL26A) 60S RIBOSOMAL PROTEIN L26, Brassica rapa, EMBL:BRD495, partial (98%)
rice|TC249775 homologue to UP|O82579 (O82579) Ribosomal protein L26 (Fragment), partial (98%)
rice|TC249776 homologue to UP|O82579 (O82579) Ribosomal protein L26 (Fragment), partial (98%)
tobacco|BQ842822 similar to UP|R26A_ARATH (P51414) 60S ribosomal protein L26A, partial (91%)
tomato|TC162178 similar to TIGR_Ath1|At3g49910.1 68416.m05456 60S ribosomal protein L26 (RPL26A) 60S RIBOSOMAL PROTEIN L26, Brassica rapa, EMBL:BRD495, partial (98%)

>Solanaceae_Ortholog_cluster_427

arab|TC270867 UP|PRO2_ARATH (Q42418) Profilin 2, complete
n_benthamiana|TC8044 similar to UP|Q8VWR0 (Q8VWR0) Profilin, complete
pepper|TC3545 similar to UP|PRO1_RICCO (O82572) Profilin 1, complete
petunia|TC773 similar to UP|PRO1_RICCO (O82572) Profilin 1, partial (83%)
potato|TC120070 similar to UP|PRO1_SOYBN (O65809) Profilin 1 (GmPRO1) (Allergen Gly m 3), complete
rice|TC262390 Oryza sativa (japonica cultivar-group) cDNA clone:001-002-H10, full insert sequence
tobacco|TC1113 similar to UP|Q8VWR0 (Q8VWR0) Profilin, complete
tomato|TC162738 similar to UP|PRO1_RICCO (O82572) Profilin 1, complete

>Solanaceae_Ortholog_cluster_428

arab|TC270889
n_benthamiana|TC7844 similar to TIGR_Ath1|At1g63830.1 68414.m07223 proline-rich family protein contains proline-rich extensin domains, INTERPRO:IPR002965; contains 1 predicted transmembrane domain, partial (89%)
pepper|TC6718 similar to TIGR_Ath1|At1g63830.1 68414.m07223 proline-rich family protein contains proline-rich extensin domains, INTERPRO:IPR002965; contains 1 predicted transmembrane domain, partial (54%)
petunia|TC640
potato|TC112818 similar to TIGR_Ath1|At1g63830.1 68414.m07223 proline-rich family protein contains proline-rich extensin domains, INTERPRO:IPR002965; contains 1 predicted transmembrane domain, partial (94%)
rice|TC275536 Oryza sativa (japonica cultivar-group) cDNA clone:001-008-B02, full insert sequence
tobacco|BP529420
tomato|TC163445 similar to TIGR_Ath1|At1g63830.1 68414.m07223 proline-rich family protein contains proline-rich extensin domains, INTERPRO:IPR002965; contains 1 predicted transmembrane domain, partial (96%)

>Solanaceae_Ortholog_cluster_429

arab|TC270910 Arabidopsis thaliana clone 20429 mRNA, complete sequence
n_benthamiana|CK286337 similar to TIGR_Ath1|At2g20360.1 68415.m02377 expressed protein , partial (60%)
pepper|TC5600 similar to TIGR_Ath1|At2g20360.1 68415.m02377 expressed protein , partial (34%)
petunia|CV300976
potato|TC119440 similar to TIGR_Ath1|At2g20360.1 68415.m02377 expressed protein , partial (88%)
rice|TC260841 Oryza sativa (japonica cultivar-group) cDNA clone:J033089A08, full insert sequence
rice|TC260881 Oryza sativa (japonica cultivar-group) cDNA clone:001-125-E12, full insert sequence
tomato|TC162511 similar to TIGR_Ath1|At2g20360.1 68415.m02377 expressed protein , partial (88%)

>Solanaceae_Ortholog_cluster_430

arab|TC270912
n_benthamiana|TC9479
pepper|CA515210
petunia|CV296599
potato|TC112738
rice|TC249096 Oryza sativa (japonica cultivar-group) cDNA clone:001-029-E10, full insert sequence
tobacco|AJ344582
tomato|TC153594

>Solanaceae_Ortholog_cluster_431

arab|TC270923 UP|R13B_ARATH (P59224) 40S ribosomal protein S13-2, complete
n_benthamiana|TC10681 UP|Q6L4B2 (Q6L4B2) Cytoplasmic ribosomal protein S13, complete
pepper|TC4674 UP|Q6L4B2 (Q6L4B2) Cytoplasmic ribosomal protein S13, complete
petunia|CV297717 UP|Q6L4B2 (Q6L4B2) Cytoplasmic ribosomal protein S13, complete
potato|TC112701 UP|Q6L4B2 (Q6L4B2) Cytoplasmic ribosomal protein S13, complete
rice|TC262554 homologue to UP|RS13_MAIZE (Q05761) 40S ribosomal protein S13, complete
tobacco|CV019213
tomato|TC153989 UP|Q6L4B2 (Q6L4B2) Cytoplasmic ribosomal protein S13, complete

>Solanaceae_Ortholog_cluster_432

arab|TC270927 UP|PRS6_ARATH (Q9SEI4) 26S protease regulatory subunit 6B homolog (26S proteasome AAA-ATPase subunit RPT3) (Regulatory particle triple-A ATPase subunit 3), complete
n_benthamiana|TC9675 homologue to UP|PRS6_SOLTU (P54778) 26S protease regulatory subunit 6B homolog, complete
pepper|TC6314 homologue to TIGR_Ath1|At5g58290.1 68418.m07297 26S proteasome AAA-ATPase subunit (RPT3) identical to 26S proteasome AAA-ATPase subunit RPT3 GI:6652882 from [Arabidopsis thaliana], partial (75%)
petunia|CV297421 UP|Q94BQ2 (Q94BQ2) 26S proteasome AAA-ATPase subunit RPT6a-like protein, partial (45%)
potato|TC119607 homologue to UP|PRS6_SOLTU (P54778) 26S protease regulatory subunit 6B homolog, complete
rice|TC250255 UP|Q8W3N9 (Q8W3N9) 26S proteasome regulatory particle triple-A ATPase subunit3 (Fragment), complete
tobacco|TC2876 homologue to UP|PRS6_SOLTU (P54778) 26S protease regulatory subunit 6B homolog, partial (42%)
tomato|TC162349 homologue to UP|PRS6_SOLTU (P54778) 26S protease regulatory subunit 6B homolog, complete

>Solanaceae_Ortholog_cluster_433

arab|TC270939 Arabidopsis thaliana clone 32373 mRNA, complete sequence
pepper|TC5467 similar to UP|RK13_SPIOL (P12629) 50S ribosomal protein L13, chloroplast precursor (CL13), partial (47%)
petunia|CV300554 similar to UP|RK13_SPIOL (P12629) 50S ribosomal protein L13, chloroplast precursor (CL13), partial (61%)
potato|TC115441 similar to UP|RK13_SPIOL (P12629) 50S ribosomal protein L13, chloroplast precursor (CL13), partial (68%)
rice|TC250068 Oryza sativa (japonica cultivar-group) cDNA clone:001-039-H01, full insert sequence
tobacco|TC3027 similar to UP|RK13_SPIOL (P12629) 50S ribosomal protein L13, chloroplast precursor (CL13), partial (34%)
tomato|TC162437 similar to UP|RK13_SPIOL (P12629) 50S ribosomal protein L13, chloroplast precursor (CL13), partial (68%)
tomato|TC162438 similar to UP|RK13_SPIOL (P12629) 50S ribosomal protein L13, chloroplast precursor (CL13), partial (71%)

>Solanaceae_Ortholog_cluster_434

arab|TC270942 UP|Q93VC9 (Q93VC9) At1g02300/T6A9_10, complete
n_benthamiana|TC9934 homologue to UP|Q40413 (Q40413) Cathepsin B-like cysteine proteinase, complete
pepper|TC3477 homologue to UP|Q40413 (Q40413) Cathepsin B-like cysteine proteinase, partial (97%)
petunia|TC688 homologue to UP|Q40413 (Q40413) Cathepsin B-like cysteine proteinase, partial (53%)
potato|TC126410 similar to UP|Q40413 (Q40413) Cathepsin B-like cysteine proteinase, partial (97%)
rice|TC248538 Oryza sativa (japonica cultivar-group) cDNA clone:J013000E23, full insert sequence
tobacco|NP917849 GB|AF359422.1|AAM00234.1 cathepsin B-like cysteine proteinase [Nicotiana tabacum]
tomato|TC162009 similar to UP|Q40413 (Q40413) Cathepsin B-like cysteine proteinase, partial (97%)

>Solanaceae_Ortholog_cluster_435

arab|TC270957 GB|AAM65351.1|21655279|AY103299 AT3g27090/MOJ10_18 {Arabidopsis thaliana;} , complete
n_benthamiana|CN742340 homologue to GB|AAM65351.1|21655279|AY103299 AT3g27090/MOJ10_18 {Arabidopsis thaliana;} , partial (18%)
pepper|TC4068 similar to GB|AAM65351.1|21655279|AY103299 AT3g27090/MOJ10_18 {Arabidopsis thaliana;} , partial (77%)
petunia|CV297529 weakly similar to GB|AAM65351.1|21655279|AY103299 AT3g27090/MOJ10_18 {Arabidopsis thaliana;} , partial (25%)
potato|TC119388 similar to GB|AAM65351.1|21655279|AY103299 AT3g27090/MOJ10_18 {Arabidopsis thaliana;} , partial (81%)
rice|TC249329 Oryza sativa (japonica cultivar-group) cDNA clone:J013045D18, full insert sequence
tobacco|TC2317 homologue to UP|B2_DAUCA (P37707) B2 protein, partial (48%)
tomato|TC154372 similar to GB|AAM65351.1|21655279|AY103299 AT3g27090/MOJ10_18 {Arabidopsis thaliana;} , partial (81%)

>Solanaceae_Ortholog_cluster_436

arab|TC270958 UP|R312_ARATH (P51420) 60S ribosomal protein L31-2, complete
arab|TC272349 UP|R311_ARATH (Q9STR1) 60S ribosomal protein L31-1, complete
pepper|TC3972 homologue to UP|RL31_NICGU (P46290) 60S ribosomal protein L31, complete
petunia|TC1364 homologue to UP|RL31_NICGU (P46290) 60S ribosomal protein L31, complete
potato|TC113957 homologue to UP|RL31_NICGU (P46290) 60S ribosomal protein L31, complete
rice|TC265047 Rice mRNA, partial homologous to ribosomal protein L31 gene
tobacco|CV015940
tomato|TC154694 homologue to UP|RL31_NICGU (P46290) 60S ribosomal protein L31, complete

>Solanaceae_Ortholog_cluster_437

arab|TC270968 UP|Q9M1R2 (Q9M1R2) Multifunctional aminoacyl-tRNA ligase-like protein, complete
pepper|BM066732
petunia|CV298266 similar to UP|Q9M1R2 (Q9M1R2) Multifunctional aminoacyl-tRNA ligase-like protein, partial (27%)
potato|TC112372 similar to UP|Q9M1R2 (Q9M1R2) Multifunctional aminoacyl-tRNA ligase-like protein, partial (92%)
rice|TC274506 Oryza sativa (japonica cultivar-group) cDNA clone:001-036-E06, full insert sequence
tobacco|BP133941 similar to UP|Q9M1R2 (Q9M1R2) Multifunctional aminoacyl-tRNA ligase-like protein, partial (29%)
tomato|TC159718 similar to UP|Q9M1R2 (Q9M1R2) Multifunctional aminoacyl-tRNA ligase-like protein, partial (38%)
tomato|TC163440 similar to UP|Q9M1R2 (Q9M1R2) Multifunctional aminoacyl-tRNA ligase-like protein, partial (72%)

>Solanaceae_Ortholog_cluster_438

arab|TC270972 UP|HEM2_ARATH (Q9SFH9) Delta-aminolevulinic acid dehydratase, chloroplast precursor  (Porphobilinogen synthase) (ALADH) , complete
n_benthamiana|CN746624 similar to PRF|2114378A.0|1097877|2114378A aminolevulinate dehydratase. {Lycopersicon esculentum;} , partial (49%)
n_benthamiana|CN746676 homologue to PRF|2114378A.0|1097877|2114378A aminolevulinate dehydratase. {Lycopersicon esculentum;} , partial (35%)
pepper|TC4908 homologue to PRF|2114378A.0|1097877|2114378A aminolevulinate dehydratase. {Lycopersicon esculentum;} , partial (68%)
petunia|CV300767 homologue to PRF|2114378A.0|1097877|2114378A aminolevulinate dehydratase. {Lycopersicon esculentum;} , partial (35%)
potato|TC126235 homologue to PRF|2114378A.0|1097877|2114378A aminolevulinate dehydratase. {Lycopersicon esculentum;} , complete
rice|TC262033 homologue to UP|HEM2_HORVU (Q42836) Delta-aminolevulinic acid dehydratase, chloroplast precursor  (Porphobilinogen synthase) (ALADH) , partial (98%)
tomato|TC154677 PRF|2114378A.0|1097877|2114378A aminolevulinate dehydratase. {Lycopersicon esculentum;} , complete

>Solanaceae_Ortholog_cluster_439

arab|TC270973 UP|GPX4_ARATH (O48646) Probable phospholipid hydroperoxide glutathione peroxidase, mitochondrial precursor  (PHGPx) (AtGPX1) , complete
n_benthamiana|TC7937 UP|GPX4_NICSY (P30708) Probable phospholipid hydroperoxide glutathione peroxidase  (PHGPx) (6P229) , partial (60%)
pepper|TC3469 homologue to UP|GPX4_LYCES (O24031) Probable phospholipid hydroperoxide glutathione peroxidase  (PHGPx) , complete
[truncated: 7,360,376 more chars]
