# Supplementary material for: Comparative analyses of six solanaceous transcriptomes reveal a high degree of sequence conservation and species-specific transcripts
Source: BMC Genomics. 2005 Sep 14;6:124. doi: 10.1186/1471-2164-6-124 (PMC1249569; doi:10.1186/1471-2164-6-124)
Supplement: Additional File 1 — Supplemental Table 1 (split into two files) containing the Solanaceae ortholog clusters, for each cluster the TC numbers from each gene index are listed that form an ortholog cluster. [file 1471-2164-6-124-S2.txt]

Supplemetal Table 1, part2.

Listed are the clusters with orthologs

>Solanaceae_Ortholog_cluster_21211

arab|TC265336 GB|AAR24677.1|38603864|BT010899 At3g62040 {Arabidopsis thaliana;} , complete
rice|TC265412 UP|Q8LHP3 (Q8LHP3) Ripening-related protein-like, complete

>Solanaceae_Ortholog_cluster_21212

arab|TC265340 UP|Q6QTF1 (Q6QTF1) EARLY FLOWERING 5, partial (98%)
tomato|AW931680 similar to GP|13605675|gb| AT5g62640/MRG21_6 {Arabidopsis thaliana}, partial (12%)

>Solanaceae_Ortholog_cluster_21213

arab|TC265342 UP|Q8W4S2 (Q8W4S2) At1g60590/F8A5_12, complete
potato|TC128010 similar to UP|Q8W4S2 (Q8W4S2) At1g60590/F8A5_12, partial (49%)

>Solanaceae_Ortholog_cluster_21214

arab|TC265345 UP|Q9LD83 (Q9LD83) T12C24.3 (F5O11.23) (At1g12480/T12C24_4), complete
rice|TC268259 Oryza sativa (japonica cultivar-group) cDNA clone:001-020-C02, full insert sequence

>Solanaceae_Ortholog_cluster_21215

arab|TC265346 UP|Q9FFJ5 (Q9FFJ5) Gb|AAD32776.1 (At5g05830), complete
n_benthamiana|TC8054 similar to TIGR_Ath1|At5g05830.1 68418.m00641 zinc finger (C3HC4-type RING finger) family protein contains Pfam profile: PF00097 Zinc finger, C3HC4 type (RING finger); contains PROSITE PS00190: Cytochrome c family heme-binding site signature, partial (48%)

>Solanaceae_Ortholog_cluster_21216

arab|TC265346 UP|Q9FFJ5 (Q9FFJ5) Gb|AAD32776.1 (At5g05830), complete
potato|TC115749 similar to TIGR_Ath1|At5g05830.1 68418.m00641 zinc finger (C3HC4-type RING finger) family protein contains Pfam profile: PF00097 Zinc finger, C3HC4 type (RING finger); contains PROSITE PS00190: Cytochrome c family heme-binding site signature, partial (34%)

>Solanaceae_Ortholog_cluster_21217

arab|TC265347 UP|Q6NQE2 (Q6NQE2) At4g27270, complete
rice|TC251716 Oryza sativa (japonica cultivar-group) cDNA clone:J023054M12, full insert sequence

>Solanaceae_Ortholog_cluster_21218

arab|TC265351
rice|NP896599 Oryza sativa (japonica cultivar-group) cDNA clone:J033092H23, full insert sequence

>Solanaceae_Ortholog_cluster_21219

arab|TC265352 UP|Q8RX70 (Q8RX70) AT5g52030/MSG15_11, complete
rice|TC257588 similar to UP|Q8RX70 (Q8RX70) AT5g52030/MSG15_11, partial (62%)

>Solanaceae_Ortholog_cluster_21220

arab|TC265356 UP|Q9FIB0 (Q9FIB0) Cytochrome P450, complete
rice|TC252889 Oryza sativa (japonica cultivar-group) cDNA clone:J013131L23, full insert sequence

>Solanaceae_Ortholog_cluster_21221

arab|TC265358 UP|YPL4_ARATH (Q9LY56) Yippee-like protein At3g55890, complete
tobacco|CV020322

>Solanaceae_Ortholog_cluster_21222

arab|TC265360 AT5g66780/MUD21_2 [Arabidopsis thaliana]
tobacco|BP131952 similar to UP|Q9FL02 (Q9FL02) Genomic DNA  chromosome 5  P1 clone:MUD21 (AT5g66780/MUD21_2), partial (23%)

>Solanaceae_Ortholog_cluster_21223

arab|TC265366 expressed protein [Arabidopsis thaliana]
rice|TC270174 Oryza sativa (japonica cultivar-group) cDNA clone:001-123-D10, full insert sequence

>Solanaceae_Ortholog_cluster_21224

arab|TC265369 UP|Q38958 (Q38958) Polygalacturonase, complete
rice|TC258961 weakly similar to UP|Q38958 (Q38958) Polygalacturonase, partial (43%)

>Solanaceae_Ortholog_cluster_21225

arab|TC265371 UP|Q9FKG6 (Q9FKG6) Receptor kinase-like protein, complete
rice|TC265716 Oryza sativa (japonica cultivar-group) cDNA clone:001-200-G08, full insert sequence

>Solanaceae_Ortholog_cluster_21226

arab|TC265380 UP|Q93ZA3 (Q93ZA3) At1g30760/T5I8_22, complete
n_benthamiana|CK284001 weakly similar to UP|RETO_PAPSO (P93479) Reticuline oxidase precursor  (Berberine-bridge-forming enzyme) (BBE) (Tetrahydroprotoberberine synthase) , partial (35%)

>Solanaceae_Ortholog_cluster_21227

arab|TC265383 UP|O03986 (O03986) Heat shock protein, complete
rice|TC261289 UP|HS82_ORYSA (P33126) Heat shock protein 82, complete

>Solanaceae_Ortholog_cluster_21228

arab|TC265390 UP|Q9LSY2 (Q9LSY2) Arabidopsis thaliana genomic DNA, chromosome 3, P1 clone: MSD21, partial (84%)
rice|TC267627 Oryza sativa (japonica cultivar-group) cDNA clone:J013041I04, full insert sequence

>Solanaceae_Ortholog_cluster_21229

arab|TC265390 UP|Q9LSY2 (Q9LSY2) Arabidopsis thaliana genomic DNA, chromosome 3, P1 clone: MSD21, partial (84%)
tomato|TC159747 similar to TIGR_Ath1|At3g21820.1 68416.m02751 SET domain-containing protein contains Pfam profile PF00856: SET domain, partial (15%)

>Solanaceae_Ortholog_cluster_21230

arab|TC265391 similar to UP|Q9SVJ8 (Q9SVJ8) Kinesin like protein, partial (87%)
tomato|TC157726 similar to TIGR_Ath1|At2g21300.1 68415.m02535 kinesin motor family protein contains Pfam profile: kinesin motor domain PF00225, partial (33%)

>Solanaceae_Ortholog_cluster_21231

arab|TC265399 At3g07830 [Arabidopsis thaliana]
pepper|TC6160 similar to UP|PGLR_TOBAC (Q05967) Polygalacturonase precursor  (PG) (Pectinase) , partial (26%)

>Solanaceae_Ortholog_cluster_21232

arab|TC265400 UP|PE70_ARATH (Q9FMI7) Peroxidase 70 precursor  (Atperox P70) (ATP45) , complete
potato|TC112641 homologue to UP|Q43499 (Q43499) Peroxidase precursor , complete

>Solanaceae_Ortholog_cluster_21233

arab|TC265401 similar to UP|Q8VZG3 (Q8VZG3) AT3g48690/T8P19_200, partial (87%)
potato|TC122326 similar to TIGR_Osa1|9637.m02493 expressed protein, partial (21%)

>Solanaceae_Ortholog_cluster_21234

arab|TC265401 similar to UP|Q8VZG3 (Q8VZG3) AT3g48690/T8P19_200, partial (87%)
rice|TC271057 Oryza sativa (japonica cultivar-group) cDNA clone:002-120-C05, full insert sequence

>Solanaceae_Ortholog_cluster_21235

arab|TC265401 similar to UP|Q8VZG3 (Q8VZG3) AT3g48690/T8P19_200, partial (87%)
tomato|TC164348 similar to TIGR_Osa1|9637.m02531 expressed protein, partial (29%)

>Solanaceae_Ortholog_cluster_21236

arab|TC265402 weakly similar to UP|Q71VM2 (Q71VM2) Plakoglobin/armadillo/beta-catenin-like protein (Fragment), partial (26%)
potato|BQ046358

>Solanaceae_Ortholog_cluster_21237

arab|TC265403
potato|TC131507 weakly similar to TIGR_Ath1|At1g33420.1 68414.m04137 PHD finger family protein contains Pfam profile: PF00628: PHD-finger, partial (9%)

>Solanaceae_Ortholog_cluster_21238

arab|TC265404 similar to UP|Q9EST5 (Q9EST5) Proliferation related acidic leucine rich protein PAL31 (Acidic nuclear phosphoprotein 32 family, member B), partial (7%)
rice|TC279684 similar to GB|AAF55483.4|28381336|AE003720 CG31243-PE {Drosophila melanogaster;} , partial (3%)

>Solanaceae_Ortholog_cluster_21239

arab|TC265405 UP|Q9LR06 (Q9LR06) F10A5.14, partial (95%)
rice|NP001880 EST C97523(C60312) corresponds to a region of the predicted gene.; Hypothetical protein

>Solanaceae_Ortholog_cluster_21240

arab|TC265407 UP|Q9FZI6 (Q9FZI6) F17L21.29, partial (95%)
pepper|CA522514

>Solanaceae_Ortholog_cluster_21241

arab|TC265410 UP|Q6NKR8 (Q6NKR8) At3g14170, complete
tobacco|BP137150 weakly similar to UP|AAS47625 (AAS47625) At3g14170, partial (4%)

>Solanaceae_Ortholog_cluster_21242

arab|TC265415
petunia|TC1307 weakly similar to UP|Q9FJJ6 (Q9FJJ6) Arabidopsis thaliana genomic DNA, chromosome 5, TAC clone:K19B1 (AT5g62460/K19B1_7), partial (19%)

>Solanaceae_Ortholog_cluster_21243

arab|TC265426 UP|Q8LKS5 (Q8LKS5) Long chain acyl-CoA synthetase 7  , complete
pepper|CA516463

>Solanaceae_Ortholog_cluster_21244

arab|TC265427
tobacco|BP130472 homologue to UP|Q9LVL4 (Q9LVL4) Gb|AAB63094.1, partial (8%)

>Solanaceae_Ortholog_cluster_21245

arab|TC265431
potato|TC123430

>Solanaceae_Ortholog_cluster_21246

arab|TC265439 At4g20780 [Arabidopsis thaliana]
rice|TC280039 Oryza sativa (japonica cultivar-group) cDNA clone:J023089J12, full insert sequence

>Solanaceae_Ortholog_cluster_21247

arab|TC265442 UP|Q6Q152 (Q6Q152) Multidomain cyclophilin type peptidyl-prolyl cis-trans isomerase, complete
tobacco|BP532247

>Solanaceae_Ortholog_cluster_21248

arab|TC265443 UP|Q9FG54 (Q9FG54) Root cap protein 2-like protein, complete
tobacco|BP530115

>Solanaceae_Ortholog_cluster_21249

arab|TC265444 similar to GB|AAM64538.1|21592589|AY086975 cinnamoyl-CoA reductase-like protein {Arabidopsis thaliana;} , partial (30%)
rice|TC279473 Oryza sativa (japonica cultivar-group) cDNA clone:001-102-F01, full insert sequence

>Solanaceae_Ortholog_cluster_21250

arab|TC265446
potato|TC132563 similar to TIGR_Ath1|At5g28350.1 68418.m03442 expressed protein , partial (24%)

>Solanaceae_Ortholog_cluster_21251

arab|TC265447 similar to UP|Q6YUB6 (Q6YUB6) Plant viral-response family protein-like, partial (34%)
potato|TC123943 similar to UP|Q6YUB6 (Q6YUB6) Plant viral-response family protein-like, partial (31%)

>Solanaceae_Ortholog_cluster_21252

arab|TC265449 similar to UP|Q9FMN2 (Q9FMN2) Gb|AAF23287.1, partial (36%)
potato|TC123767 similar to TIGR_Ath1|At3g09560.1 68416.m01135 lipin family protein contains Pfam profile: PF04571 lipin, N-terminal conserved region, partial (4%)

>Solanaceae_Ortholog_cluster_21253

arab|TC265451 weakly similar to UP|MET_HUMAN (P08581) Hepatocyte growth factor receptor precursor  (Met proto-oncogene tyrosine kinase) (c-met) (HGF receptor) (HGF-SF receptor) , partial (3%)
rice|TC255140 Oryza sativa (japonica cultivar-group) cDNA clone:J013022B04, full insert sequence

>Solanaceae_Ortholog_cluster_21254

arab|TC265452 UP|Q6NMK6 (Q6NMK6) At4g25280, complete
rice|TC275517 Oryza sativa (japonica cultivar-group) cDNA clone:J013130G18, full insert sequence

>Solanaceae_Ortholog_cluster_21255

arab|TC265457 homologue to GB|AAM47369.1|21360507|AY113061 AT4g28060/T13J8_170 {Arabidopsis thaliana;} , complete
rice|TC275338 Oryza sativa (japonica cultivar-group) cDNA clone:002-180-E09, full insert sequence

>Solanaceae_Ortholog_cluster_21256

arab|TC265460
n_benthamiana|TC8435 similar to TIGR_Ath1|At4g17870.1 68417.m02664 expressed protein , partial (74%)

>Solanaceae_Ortholog_cluster_21257

arab|TC265463
potato|TC129311 similar to TIGR_Ath1|At5g62840.1 68418.m07887 phosphoglycerate/bisphosphoglycerate mutase family protein contains Pfam profile PF00300: phosphoglycerate mutase family, partial (79%)

>Solanaceae_Ortholog_cluster_21258

arab|TC265463
rice|TC259875 P0445H04.28 [Oryza sativa (japonica cultivar-group)]

>Solanaceae_Ortholog_cluster_21259

arab|TC265468 GB|AAP13367.1|30023668|BT006259 At1g72360 {Arabidopsis thaliana;} , complete
potato|TC112588 UP|P93589 (P93589) DNA binding protein homolog, partial (82%)

>Solanaceae_Ortholog_cluster_21260

arab|TC265468 GB|AAP13367.1|30023668|BT006259 At1g72360 {Arabidopsis thaliana;} , complete
tomato|TC166880 UP|Q6RJ36 (Q6RJ36) Ethylene-binding protein, partial (45%)

>Solanaceae_Ortholog_cluster_21261

arab|TC265471 UP|WR28_ARATH (Q8VWJ2) Probable WRKY transcription factor 28 (WRKY DNA-binding protein 28), complete
tobacco|BP527742

>Solanaceae_Ortholog_cluster_21262

arab|TC265473 UP|Q9FFI8 (Q9FFI8) Dbj|BAA92731.1, complete
rice|TC263623 UP|Q9LWS9 (Q9LWS9) ESTs AU082454(S3638), complete

>Solanaceae_Ortholog_cluster_21263

arab|TC265474 GB|AAO39938.1|28372912|BT003710 At4g19350 {Arabidopsis thaliana;} , complete
tomato|TC169724

>Solanaceae_Ortholog_cluster_21264

arab|TC265476 PIR|T01393|T01393 apoptosis inhibitor homolog T4I9.12 - Arabidopsis thaliana {Arabidopsis thaliana;} , partial (94%)
pepper|CO908863

>Solanaceae_Ortholog_cluster_21265

arab|TC265476 PIR|T01393|T01393 apoptosis inhibitor homolog T4I9.12 - Arabidopsis thaliana {Arabidopsis thaliana;} , partial (94%)
tomato|TC168915 similar to TIGR_Osa1|9633.m00426 expressed protein, partial (8%)

>Solanaceae_Ortholog_cluster_21266

arab|TC265487 similar to UP|Q9LMT8 (Q9LMT8) F2H15.14 protein, partial (85%)
rice|TC269792 GL2-type homeodomain protein [Oryza sativa (japonica cultivar-group)]

>Solanaceae_Ortholog_cluster_21267

arab|TC265487 similar to UP|Q9LMT8 (Q9LMT8) F2H15.14 protein, partial (85%)
tomato|BG126128

>Solanaceae_Ortholog_cluster_21268

arab|TC265491 UP|Q9T0K5 (Q9T0K5) Extensin-like protein, complete
rice|TC253730 weakly similar to UP|Q9T0K5 (Q9T0K5) Extensin-like protein, partial (49%)

>Solanaceae_Ortholog_cluster_21269

arab|TC265493
potato|CK247972 similar to UP|O82281 (O82281) Expressed protein, partial (16%)

>Solanaceae_Ortholog_cluster_21270

arab|TC265493
rice|TC269760 similar to UP|O70495 (O70495) Plenty-of-prolines-101, partial (3%)

>Solanaceae_Ortholog_cluster_21271

arab|TC265494 UP|Q9LN04 (Q9LN04) T6D22.12, partial (83%)
pepper|CA519353

>Solanaceae_Ortholog_cluster_21272

arab|TC265494 UP|Q9LN04 (Q9LN04) T6D22.12, partial (83%)
tomato|TC157123 similar to UP|Q9LN04 (Q9LN04) T6D22.12, partial (67%)

>Solanaceae_Ortholog_cluster_21273

arab|TC265495 GB|AAO63448.1|28951049|BT005384 At4g03415 {Arabidopsis thaliana;} , complete
petunia|TC202 similar to GB|AAO63448.1|28951049|BT005384 At4g03415 {Arabidopsis thaliana;} , partial (11%)

>Solanaceae_Ortholog_cluster_21274

arab|TC265497 UP|Q9FWS1 (Q9FWS1) F1B16.14 protein (Fragment), complete
rice|TC277475 weakly similar to UP|Q9FWS1 (Q9FWS1) F1B16.14 protein (Fragment), partial (15%)

>Solanaceae_Ortholog_cluster_21275

arab|TC265497 UP|Q9FWS1 (Q9FWS1) F1B16.14 protein (Fragment), complete
tomato|BI203632 similar to GP|5091607|gb Contains similarity to gb|CAB16841 trichohyalin like protein from Arabidopsis thaliana., partial (10%)

>Solanaceae_Ortholog_cluster_21276

arab|TC265498 UP|Q9XFB9 (Q9XFB9) Zinc finger protein 3, complete
rice|TC253804 Oryza sativa (japonica cultivar-group) cDNA clone:J013001J05, full insert sequence

>Solanaceae_Ortholog_cluster_21277

arab|TC265499 UP|Q84MB4 (Q84MB4) At1g22800, complete
rice|TC269228 similar to UP|Q84MB4 (Q84MB4) At1g22800, partial (43%)

>Solanaceae_Ortholog_cluster_21278

arab|TC265499 UP|Q84MB4 (Q84MB4) At1g22800, complete
tomato|TC164484 similar to UP|Q84MB4 (Q84MB4) At1g22800, partial (50%)

>Solanaceae_Ortholog_cluster_21279

arab|TC265502 UP|ST42_ARATH (Q8GYH8) Probable sulfate transporter 4.2, complete
petunia|CV293442 similar to UP|ST42_ARATH (Q8GYH8) Probable sulfate transporter 4.2, partial (21%)

>Solanaceae_Ortholog_cluster_21280

arab|TC265502 UP|ST42_ARATH (Q8GYH8) Probable sulfate transporter 4.2, complete
tomato|AW041523

>Solanaceae_Ortholog_cluster_21281

arab|TC265504 UP|Q6IMT1 (Q6IMT1) SAB, complete
rice|CB627916

>Solanaceae_Ortholog_cluster_21282

arab|TC265504 UP|Q6IMT1 (Q6IMT1) SAB, complete
tobacco|BP130144

>Solanaceae_Ortholog_cluster_21283

arab|TC265507 UP|WRK8_ARATH (Q9FL26) Probable WRKY transcription factor 8 (WRKY DNA-binding protein 8), complete
potato|CN214645 similar to PIR|B86422|B864 F1N18.10 protein - Arabidopsis thaliana {Arabidopsis thaliana;}, partial (35%)

>Solanaceae_Ortholog_cluster_21284

arab|TC265509 UP|O23033 (O23033) YUP8H12.2 protein, partial (97%)
potato|TC125032 similar to UP|O23033 (O23033) YUP8H12.2 protein, partial (30%)

>Solanaceae_Ortholog_cluster_21285

arab|TC265509 UP|O23033 (O23033) YUP8H12.2 protein, partial (97%)
rice|TC260857 Oryza sativa (japonica cultivar-group) cDNA clone:001-124-H03, full insert sequence

>Solanaceae_Ortholog_cluster_21286

arab|TC265512 UP|ROC2_ARATH (Q43349) 29 kDa ribonucleoprotein, chloroplast precursor (RNA-binding protein cp29), partial (98%)
petunia|TC388 similar to UP|ROC1_NICPL (P49313) 30 kDa ribonucleoprotein, chloroplast precursor (CP-RBP30), partial (32%)

>Solanaceae_Ortholog_cluster_21287

arab|TC265512 UP|ROC2_ARATH (Q43349) 29 kDa ribonucleoprotein, chloroplast precursor (RNA-binding protein cp29), partial (98%)
tobacco|CV020953

>Solanaceae_Ortholog_cluster_21288

arab|TC265515 similar to UP|Q17336 (Q17336) Nucampholin (C. elegans LET-858 protein) (Corresponding sequence F33A8.1), partial (3%)
potato|TC132140 weakly similar to TIGR_Ath1|At3g05430.1 68416.m00595 PWWP domain-containing protein contains Pfam profile:PF00855 PWWP domain, partial (6%)

>Solanaceae_Ortholog_cluster_21289

arab|TC265516 UP|Q6NM15 (Q6NM15) At1g30475, complete
tomato|TC161838 similar to TIGR_Ath1|At1g56200.1 68414.m06459 expressed protein , partial (62%)

>Solanaceae_Ortholog_cluster_21290

arab|TC265517 GB|AAM98102.1|22655022|AY139796 At3g23700/MYM9_3 {Arabidopsis thaliana;} , complete
rice|CR285150

>Solanaceae_Ortholog_cluster_21291

arab|TC265519 At4g02725 [Arabidopsis thaliana]
rice|TC279827

>Solanaceae_Ortholog_cluster_21292

arab|TC265520 UP|Q9FMV2 (Q9FMV2) Emb|CAB62355.1 (GPI-anchored protein) (At5g63500), complete
tobacco|BP531163

>Solanaceae_Ortholog_cluster_21293

arab|TC265521 similar to UP|Q9SD82 (Q9SD82) Replication factor A-like protein, partial (97%)
rice|TC255997 UP|O24183 (O24183) Replication protein A1, complete

>Solanaceae_Ortholog_cluster_21294

arab|TC265527 At1g79260/YUP8H12R_40 [Arabidopsis thaliana]
rice|TC253035 Oryza sativa (japonica cultivar-group) cDNA clone:001-104-E02, full insert sequence

>Solanaceae_Ortholog_cluster_21295

arab|TC265529 PIR|T00486|T00486 serine/threonine-specific protein kinase homolog F19I3.28 - Arabidopsis thaliana {Arabidopsis thaliana;} , complete
pepper|TC6669 similar to UP|Q6NM13 (Q6NM13) At1g79570, partial (13%)

>Solanaceae_Ortholog_cluster_21296

arab|TC265529 PIR|T00486|T00486 serine/threonine-specific protein kinase homolog F19I3.28 - Arabidopsis thaliana {Arabidopsis thaliana;} , complete
potato|TC128292 homologue to TIGR_Ath1|At2g35050.1 68415.m04300 protein kinase family protein contains Pfam profile: PF00069 Eukaryotic protein kinase domain, partial (22%)

>Solanaceae_Ortholog_cluster_21297

arab|TC265529 PIR|T00486|T00486 serine/threonine-specific protein kinase homolog F19I3.28 - Arabidopsis thaliana {Arabidopsis thaliana;} , complete
rice|TC250569 similar to PIR|T00486|T00486 serine/threonine-specific protein kinase homolog F19I3.28 - Arabidopsis thaliana {Arabidopsis thaliana;} , partial (22%)

>Solanaceae_Ortholog_cluster_21298

arab|TC265532 UP|Q943Z4 (Q943Z4) AT3g50560/T20E23_160, complete
potato|CV474069

>Solanaceae_Ortholog_cluster_21299

arab|TC265532 UP|Q943Z4 (Q943Z4) AT3g50560/T20E23_160, complete
tomato|AW617986 similar to GP|16612320|gb| AT3g50560/T20E23_160 {Arabidopsis thaliana}, partial (36%)

>Solanaceae_Ortholog_cluster_21300

arab|TC265535 UP|Q84TD5 (Q84TD5) At5g27400, complete
tobacco|TC3046 Tobacco mRNA

>Solanaceae_Ortholog_cluster_21301

arab|TC265538 UP|Q9SAE5 (Q9SAE5) F3F19.14 protein, partial (98%)
potato|TC117314 similar to UP|Q9SAE5 (Q9SAE5) F3F19.14 protein, partial (5%)

>Solanaceae_Ortholog_cluster_21302

arab|TC265538 UP|Q9SAE5 (Q9SAE5) F3F19.14 protein, partial (98%)
rice|TC253132 Oryza sativa (japonica cultivar-group) cDNA clone:J033046G18, full insert sequence

>Solanaceae_Ortholog_cluster_21303

arab|TC265539 UP|Q8LFS2 (Q8LFS2) Regulatory protein, complete
potato|BQ504706

>Solanaceae_Ortholog_cluster_21304

arab|TC265545 UP|Q9LT56 (Q9LT56) Nearly identical to protein kinase ATN1 (AT3g27560/MMJ24_11), complete
potato|TC123028 similar to TIGR_Ath1|At3g27560.1 68416.m03444 protein kinase (ATN1) almost identical (1 amino acid difference) to protein kinase ATN1 [Arabidopsis thaliana] gi|1054633|emb|CAA63387, partial (29%)

>Solanaceae_Ortholog_cluster_21305

arab|TC265550 UP|IAAK_ARATH (O24410) Auxin-responsive protein IAA20 (Indoleacetic acid-induced protein 20), complete
rice|TC277522 Oryza sativa (japonica cultivar-group) cDNA clone:J013070M23, full insert sequence

>Solanaceae_Ortholog_cluster_21306

arab|TC265551 GB|AAQ56782.1|34098799|BT010339 At2g27460 {Arabidopsis thaliana;} , complete
rice|TC260633 UP|Q7X6L6 (Q7X6L6) OJ000126_13.4 protein, complete

>Solanaceae_Ortholog_cluster_21307

arab|TC265552 similar to GB|AAB33572.1|1184064|HSU35373 DXS8237E {Homo sapiens;} , partial (8%)
rice|TC269248 similar to UP|Q94C11 (Q94C11) AT3g52120/F4F15_230, partial (5%)

>Solanaceae_Ortholog_cluster_21308

arab|TC265555 UP|GCP1_ARATH (Q94B08) Germination-specific cysteine protease 1 precursor  , complete
tobacco|TC1634 UP|Q84YH7 (Q84YH7) CPR1-like cysteine proteinase, complete

>Solanaceae_Ortholog_cluster_21309

arab|TC265557 PIR|T07635|T07635 trehalose-6-phosphate phosphatase homolog T1P17.20 - Arabidopsis thaliana {Arabidopsis thaliana;} , complete
rice|TC268078 GB|BAC10859.1|22535685|AP004341 trehalose-6-phosphate phosphatase-like protein {Oryza sativa (japonica cultivar-group);} , complete

>Solanaceae_Ortholog_cluster_21310

arab|TC265557 PIR|T07635|T07635 trehalose-6-phosphate phosphatase homolog T1P17.20 - Arabidopsis thaliana {Arabidopsis thaliana;} , complete
tobacco|BP129464 similar to UP|Q9SUW0 (Q9SUW0) Trehalose-6-phosphate phosphatase-like protein, partial (15%)

>Solanaceae_Ortholog_cluster_21311

arab|TC265559 UP|O49727 (O49727) Starch synthase-like protein, partial (96%)
rice|TC264990 UP|Q84VC7 (Q84VC7) Starch synthase-like protein (Starch synthase IVb), complete

>Solanaceae_Ortholog_cluster_21312

arab|TC265559 UP|O49727 (O49727) Starch synthase-like protein, partial (96%)
tomato|TC164677 similar to UP|Q9XGC1 (Q9XGC1) Starch synthase, isoform V  , partial (39%)

>Solanaceae_Ortholog_cluster_21313

arab|TC265568
rice|TC278339 Oryza sativa (japonica cultivar-group) cDNA clone:002-110-E11, full insert sequence

>Solanaceae_Ortholog_cluster_21314

arab|TC265571 homologue to UP|Q6NLZ3 (Q6NLZ3) At2g27340, partial (94%)
tomato|TC164229 similar to UP|Q6NLZ3 (Q6NLZ3) At2g27340, partial (73%)

>Solanaceae_Ortholog_cluster_21315

arab|TC265573 UP|Q6IDC1 (Q6IDC1) At2g07681, complete
rice|TC259068 UP|Q8HCQ6 (Q8HCQ6) Cytochrome c biogenesis C (ABC-type heme transporter subunit), complete

>Solanaceae_Ortholog_cluster_21316

arab|TC265574 UP|EX12_ARATH (Q9LDJ3) Alpha-expansin 12 precursor (At-EXP12) (AtEx12) (Expansin S2) (Ath-ExpAlpha-1.24), complete
potato|TC117338 similar to UP|Q8LKJ9 (Q8LKJ9) Alpha-expansin precursor, partial (88%)

>Solanaceae_Ortholog_cluster_21317

arab|TC265579 MYB transcription factor [Arabidopsis thaliana]
potato|TC124834 similar to TIGR_Ath1|At4g28110.1 68417.m04032 myb family transcription factor (MYB41) contains PFAM profile: myb DNA binding protein PF00249, partial (53%)

>Solanaceae_Ortholog_cluster_21318

arab|TC265584 MYB transcription factor [Arabidopsis thaliana]
tomato|TC167652 similar to TIGR_Ath1|At3g61250.1 68416.m06855 myb family transcription factor (MYB17) contains PFAM profile: Myb-like DNA-binding domain PF00249, partial (60%)

>Solanaceae_Ortholog_cluster_21319

arab|TC265587 similar to UP|Q9STG2 (Q9STG2) Copper transporter protein homolog (At3g46900) (Copper transporter COPT2), partial (86%)
potato|CK279351 similar to PIR|T48875|T488 copper transport protein [imported] - Arabidopsis thaliana {Arabidopsis thaliana;}, partial (46%)

>Solanaceae_Ortholog_cluster_21320

arab|TC265594 UP|GL1D_ARATH (P92997) Germin-like protein subfamily 1 member 13 precursor, complete
tobacco|BP129495 weakly similar to UP|Q9FYY2 (Q9FYY2) Germin D, partial (24%)

>Solanaceae_Ortholog_cluster_21321

arab|TC265594 UP|GL1D_ARATH (P92997) Germin-like protein subfamily 1 member 13 precursor, complete
tomato|TC164415 similar to UP|GL1E_ARATH (Q9FID0) Germin-like protein subfamily 1 member 14 precursor, partial (87%)

>Solanaceae_Ortholog_cluster_21322

arab|TC265595
potato|TC114564 weakly similar to TIGR_Ath1|At2g20210.1 68415.m02363 leucine-rich repeat family protein contains leucine rich repeat (LRR) domains, Pfam:PF00560, partial (4%)

>Solanaceae_Ortholog_cluster_21323

arab|TC265595
tomato|TC166950 weakly similar to TIGR_Ath1|At2g20210.1 68415.m02363 leucine-rich repeat family protein contains leucine rich repeat (LRR) domains, Pfam:PF00560, partial (11%)

>Solanaceae_Ortholog_cluster_21324

arab|TC265598 UP|PRO4_ARATH (Q38905) Profilin 4, complete
petunia|NP1240060 PGPS/NH20 [Petunia x hybrida]

>Solanaceae_Ortholog_cluster_21325

arab|TC265598 UP|PRO4_ARATH (Q38905) Profilin 4, complete
tobacco|TC3534 UP|PRO1_TOBAC (P41372) Profilin 1, complete

>Solanaceae_Ortholog_cluster_21326

arab|TC265598 UP|PRO4_ARATH (Q38905) Profilin 4, complete
tomato|NP000339 profilin

>Solanaceae_Ortholog_cluster_21327

arab|TC265602 UP|Q9FKW7 (Q9FKW7) Similarity to nucleolar protein, complete
pepper|CA518098

>Solanaceae_Ortholog_cluster_21328

arab|TC265606 Arabidopsis thaliana clone RAFL15-22-F01 (R20532) At2g40820 mRNA, complete sequence
tomato|TC158281 similar to TIGR_Ath1|At2g40820.1 68415.m05038 proline-rich family protein contains proline rich extensin domains, INTERPRO:IPR002965, partial (14%)

>Solanaceae_Ortholog_cluster_21329

arab|TC265612 UP|Q9LPF9 (Q9LPF9) T3F20.25 protein, complete
tomato|TC157404 similar to TIGR_Ath1|At1g53440.1 68414.m06057 leucine-rich repeat family protein / protein kinase family protein contains Pfam domains PF00560: Leucine Rich Repeat and PF00069: Protein kinase domain, partial (32%)

>Solanaceae_Ortholog_cluster_21330

arab|TC265620 similar to GB|AAO44030.1|28466843|BT004764 At3g56220 {Arabidopsis thaliana;} , partial (89%)
rice|TC270852 Oryza sativa (japonica cultivar-group) cDNA clone:001-112-C09, full insert sequence

>Solanaceae_Ortholog_cluster_21331

arab|TC265622 UP|Q9FLN1 (Q9FLN1) Gb|AAF03445.1 (At5g40980), complete
rice|NP1111446 hypothetical protein [Oryza sativa (japonica cultivar-group)]

>Solanaceae_Ortholog_cluster_21332

arab|TC265624
rice|TC283075 F-box protein-like [Oryza sativa (japonica cultivar-group)]

>Solanaceae_Ortholog_cluster_21333

arab|TC265629 UP|CLCD_ARATH (P92943) Chloride channel protein CLC-d (AtCLC-d), complete
tomato|AW618014 similar to GP|1742959|emb CLC-d chloride channel protein {Arabidopsis thaliana}, partial (15%)

>Solanaceae_Ortholog_cluster_21334

arab|TC265630 GB|AAO63301.1|28950755|BT005237 At1g18610 {Arabidopsis thaliana;} , complete
tomato|TC166534 weakly similar to TIGR_Ath1|At1g18610.1 68414.m02320 kelch repeat-containing protein contains Pfam profile PF01344: Kelch motif, partial (20%)

>Solanaceae_Ortholog_cluster_21335

arab|TC265632 GB|AAO42912.1|28416763|BT004666 At1g65000 {Arabidopsis thaliana;} , complete
rice|TC279614 similar to GB|AAO42912.1|28416763|BT004666 At1g65000 {Arabidopsis thaliana;} , partial (70%)

>Solanaceae_Ortholog_cluster_21336

arab|TC265639 weakly similar to UP|Q86VG1 (Q86VG1) HOZFP protein, partial (25%)
rice|TC255423 Oryza sativa (japonica cultivar-group) cDNA clone:001-028-H10, full insert sequence

>Solanaceae_Ortholog_cluster_21337

arab|TC265640 similar to UP|O43279 (O43279) DSIF p160, partial (4%)
pepper|CO776552

>Solanaceae_Ortholog_cluster_21338

arab|TC265650 UP|Q9SJX8 (Q9SJX8) Myb family transcription factor (Myb DNA-binding protein) (MYB transcription factor), complete
pepper|CA524747

>Solanaceae_Ortholog_cluster_21339

arab|TC265651 weakly similar to UP|Q8SX80 (Q8SX80) LD21711p, partial (4%)
rice|NP933466 OSJNBa0008A08.6 [Oryza sativa (japonica cultivar-group)]

>Solanaceae_Ortholog_cluster_21340

arab|TC265651 weakly similar to UP|Q8SX80 (Q8SX80) LD21711p, partial (4%)
tomato|CO751232

>Solanaceae_Ortholog_cluster_21341

arab|TC265654 similar to GB|AAS56595.1|45270428|AY558269 YGR024C {Saccharomyces cerevisiae;} , partial (14%)
rice|TC254322 Oryza sativa (japonica cultivar-group) cDNA clone:001-117-D02, full insert sequence

>Solanaceae_Ortholog_cluster_21342

arab|TC265655 similar to GB|AAS56595.1|45270428|AY558269 YGR024C {Saccharomyces cerevisiae;} , partial (14%)
n_benthamiana|CK288689

>Solanaceae_Ortholog_cluster_21343

arab|TC265664
n_benthamiana|TC9770 similar to TIGR_Ath1|At4g36900.1 68417.m05231 AP2 domain-containing protein RAP2.10 (RAP2.10) Identical to GP:2632063 and GP:7270639 [Arabidopsis thaliana]; identical to cDNA TINY-like protein GI:2632062, partial (30%)

>Solanaceae_Ortholog_cluster_21344

arab|TC265664
pepper|CA516578

>Solanaceae_Ortholog_cluster_21345

arab|TC265669 weakly similar to UP|Q75GJ0 (Q75GJ0) Expressed protein, partial (70%)
rice|TC280808 UP|Q75GJ0 (Q75GJ0) Expressed protein, complete

>Solanaceae_Ortholog_cluster_21346

arab|TC265669 weakly similar to UP|Q75GJ0 (Q75GJ0) Expressed protein, partial (70%)
tobacco|BP529961

>Solanaceae_Ortholog_cluster_21347

arab|TC265673
tobacco|BP132510

>Solanaceae_Ortholog_cluster_21348

arab|TC265675 weakly similar to UP|Q6Z9Z1 (Q6Z9Z1) SET-domain transcriptional regulator-like protein, partial (9%)
potato|BE923782

>Solanaceae_Ortholog_cluster_21349

arab|TC265679 UP|Q9FY50 (Q9FY50) Ribosomal protein L10-like, complete
rice|TC266356 UP|Q9ZSS9 (Q9ZSS9) 50S ribosomal protein L10, complete

>Solanaceae_Ortholog_cluster_21350

arab|TC265682 UP|Q7XJE5 (Q7XJE5) Metacaspase 2, complete
rice|NP937432 putative metacaspase [Oryza sativa (japonica cultivar-group)]

>Solanaceae_Ortholog_cluster_21351

arab|TC265684 UP|Q9FFK5 (Q9FFK5) AtPH1-like protein, complete
potato|TC122184 similar to UP|Q8LG37 (Q8LG37) AtPH1-like protein, partial (94%)

>Solanaceae_Ortholog_cluster_21352

arab|TC265684 UP|Q9FFK5 (Q9FFK5) AtPH1-like protein, complete
rice|TC276282 Oryza sativa (japonica cultivar-group) cDNA clone:001-122-G10, full insert sequence

>Solanaceae_Ortholog_cluster_21353

arab|TC265685 UP|Q9LNN8 (Q9LNN8) F8L10.1 protein, partial (95%)
n_benthamiana|CN747615 similar to TIGR_Ath1|At1g53140.1 68414.m06017 dynamin family protein low similarity to dynamin-like protein E [Arabidopsis thaliana] GI:19423872; contains Pfam profile PF00350: Dynamin family, partial (18%)

>Solanaceae_Ortholog_cluster_21354

arab|TC265685 UP|Q9LNN8 (Q9LNN8) F8L10.1 protein, partial (95%)
rice|TC274494 Oryza sativa (japonica cultivar-group) cDNA clone:J033138A06, full insert sequence

>Solanaceae_Ortholog_cluster_21355

arab|TC265689 GB|AAR92356.1|40824154|BT011320 At5g53730 {Arabidopsis thaliana;} , complete
potato|TC128411 weakly similar to GB|AAR92356.1|40824154|BT011320 At5g53730 {Arabidopsis thaliana;} , partial (56%)

>Solanaceae_Ortholog_cluster_21356

arab|TC265691
rice|NP1101537 hypothetical protein [Oryza sativa (japonica cultivar-group)]

>Solanaceae_Ortholog_cluster_21357

arab|TC265691
tobacco|BP131544

>Solanaceae_Ortholog_cluster_21358

arab|TC265692 UP|CYC6_ARATH (Q93VA3) Cytochrome c6, chloroplast precursor (Soluble cytochrome f) (Cytochrome c553) (Cytochrome c-553) (Cytochrome c-552) (Atc6), complete
tobacco|BP135340 similar to UP|CYC6_ARATH (Q93VA3) Cytochrome c6  chloroplast precursor (Soluble cytochrome f) (Cytochrome c553), partial (58%)

>Solanaceae_Ortholog_cluster_21359

arab|TC265700
n_benthamiana|TC8031 similar to TIGR_Ath1|At1g25370.1 68414.m03147 expressed protein , partial (25%)

>Solanaceae_Ortholog_cluster_21360

arab|TC265700
potato|TC127970 similar to TIGR_Ath1|At3g18295.1 68416.m02327 expressed protein , partial (38%)

>Solanaceae_Ortholog_cluster_21361

arab|TC265702 UP|C71P_ARATH (Q9STK8) Cytochrome P450 71A25  , complete
potato|CK861473 similar to SP|P37117|C714 Cytochrome P450 71A4 () (CYPLXXIA4) (P-450EG2). {Solanum melongena;} (EC 1.14.-.-  EC 1.14.-.-), partial (33%)

>Solanaceae_Ortholog_cluster_21362

arab|TC265703 UP|1A11_ARATH (Q06429) 1-aminocyclopropane-1-carboxylate synthase-like protein 1 , complete
rice|NP001506 ACC synthase

>Solanaceae_Ortholog_cluster_21363

arab|TC265705 similar to GB|AAN46882.1|24286705|AY160102 nucleotide exchange factor RasGEF M {Dictyostelium discoideum;} , partial (3%)
tomato|TC166011 weakly similar to TIGR_Ath1|At4g18650.1 68417.m02760 transcription factor-related contains weak similarity to TGACG-sequence specific DNA-binding protein TGA-2.1 (TGA2.1) (Swiss-Prot:O24160) [Nicotiana tabacum], partial (61%)

>Solanaceae_Ortholog_cluster_21364

arab|TC265712 GB|AAS99672.1|46518381|BT012528 At5g56840 {Arabidopsis thaliana;} , complete
potato|TC117036 similar to TIGR_Ath1|At5g56840.1 68418.m07092 DNA-binding family protein contains Pfam domains, PF00249: Myb-like DNA-binding domain and PF00098: Zinc knuckle, partial (28%)

>Solanaceae_Ortholog_cluster_21365

arab|TC265714 UP|1A15_ARATH (Q37001) 1-aminocyclopropane-1-carboxylate synthase 5  (ACC synthase 5) (S-adenosyl-L-methionine methylthioadenosine-lyase 5) (Ethylene-overproduction protein 2) , complete
rice|TC268477 UP|1A11_ORYSA (Q07215) 1-aminocyclopropane-1-carboxylate synthase 1  (ACC synthase 1) (S-adenosyl-L-methionine methylthioadenosine-lyase 1) , complete

>Solanaceae_Ortholog_cluster_21366

arab|TC265718 UP|O64735 (O64735) Expressed protein (At2g30120/T27E13.14), complete
pepper|TC4436 weakly similar to TIGR_Ath1|At3g14750.1 68416.m01865 expressed protein weak similarity to Septation ring formation regulator (Swiss-Prot:O34894) [Bacillus subtilis], partial (17%)

>Solanaceae_Ortholog_cluster_21367

arab|TC265720 GB|AAP37801.1|30725558|BT008442 At5g42500 {Arabidopsis thaliana;} , complete
n_benthamiana|CN742966 weakly similar to UP|Q9SS03 (Q9SS03) F12P19.3, partial (79%)

>Solanaceae_Ortholog_cluster_21368

arab|TC265721 similar to UP|Q9SDY5 (Q9SDY5) RUB1 conjugating enzyme (AT4g36800/C7A10_560), complete
potato|TC112601 homologue to UP|Q8GV26 (Q8GV26) RUB1 conjugating enzyme, partial (96%)

>Solanaceae_Ortholog_cluster_21369

arab|TC265722 UP|Q9LUV5 (Q9LUV5) Arabidopsis thaliana genomic DNA, chromosome 3, P1 clone: MCB17, complete
tomato|TC155273 weakly similar to TIGR_Ath1|At3g22435.1 68416.m02835 XS domain-containing protein contains Pfam profile PF03468: XS domain, partial (57%)

>Solanaceae_Ortholog_cluster_21370

arab|TC265725 AT5g37050/mjg14_20 [Arabidopsis thaliana]
potato|TC130238 weakly similar to TIGR_Ath1|At5g37055.1 68418.m04446 zinc finger (HIT type) family protein contains Pfam profile: PF04438 HIT zinc finger, partial (43%)

>Solanaceae_Ortholog_cluster_21371

arab|TC265725 AT5g37050/mjg14_20 [Arabidopsis thaliana]
rice|TC260483 Oryza sativa (japonica cultivar-group) cDNA clone:002-150-E06, full insert sequence

>Solanaceae_Ortholog_cluster_21372

arab|TC265726 UP|Q8L9P9 (Q8L9P9) Ole e I (Main olive allergen)-like protein, complete
tomato|TC154296 weakly similar to UP|LA52_LYCES (P13447) Anther specific LAT52 protein precursor, partial (85%)

>Solanaceae_Ortholog_cluster_21373

arab|TC265729 UP|Q9LE80 (Q9LE80) Arabidopsis thaliana genomic DNA, chromosome 3, P1 clone: MJK13 (AT3g15450/MJK13_11) (MJK13.11 protein), partial (73%)
potato|CN214360

>Solanaceae_Ortholog_cluster_21374

arab|TC265732 UP|Q9LSJ7 (Q9LSJ7) Arabidopsis thaliana genomic DNA, chromosome 3, P1 clone: MFJ20, partial (86%)
tobacco|BP131266 similar to UP|Q84MC4 (Q84MC4) At3g28370, partial (16%)

>Solanaceae_Ortholog_cluster_21375

arab|TC265735 GB|AAQ65160.1|34365697|BT010537 At4g10500 {Arabidopsis thaliana;} , complete
potato|BQ507764 weakly similar to UP|Q9XJ43 (Q9XJ43) Hyoscyamine 6 beta-hydroxylase () (EC 1.14.11.11), partial (29%)

>Solanaceae_Ortholog_cluster_21376

arab|TC265735 GB|AAQ65160.1|34365697|BT010537 At4g10500 {Arabidopsis thaliana;} , complete
rice|TC275999 Oryza sativa (japonica cultivar-group) cDNA clone:J023123J08, full insert sequence

>Solanaceae_Ortholog_cluster_21377

arab|TC265739 UP|Q9C583 (Q9C583) Somatic embryogenesis receptor-like kinase-like protein, partial (40%)
tomato|BI929369 weakly similar to GP|13374864|emb somatic embryogenesis receptor-like kinase-like protein {Arabidopsis thaliana}, partial (20%)

>Solanaceae_Ortholog_cluster_21378

arab|TC265744 GB|AAM91469.1|22137248|AY133639 AT3g62190/T17J13_150 {Arabidopsis thaliana;} , complete
tomato|TC166197 weakly similar to GB|AAM91469.1|22137248|AY133639 AT3g62190/T17J13_150 {Arabidopsis thaliana;} , partial (64%)

>Solanaceae_Ortholog_cluster_21379

arab|TC265745 GB|AAQ89640.1|37202050|BT010618 At4g09550 {Arabidopsis thaliana;} , complete
potato|TC117731 similar to TIGR_Ath1|At4g09550.1 68417.m01569 expressed protein , partial (82%)

>Solanaceae_Ortholog_cluster_21380

arab|TC265756 UP|Q9XEE8 (Q9XEE8) Protein phosphatase 2C (AthPP2C5), complete
rice|TC253796 weakly similar to UP|Q9XEE8 (Q9XEE8) Protein phosphatase 2C (AthPP2C5), partial (42%)

>Solanaceae_Ortholog_cluster_21381

arab|TC265761 UP|Q940V3 (Q940V3) At2g22590/T9I22.3, complete
potato|CN464091

>Solanaceae_Ortholog_cluster_21382

arab|TC265768 UP|Q8L7T0 (Q8L7T0) AT4g28010/T13J8_120, complete
pepper|CA523892

>Solanaceae_Ortholog_cluster_21383

arab|TC265768 UP|Q8L7T0 (Q8L7T0) AT4g28010/T13J8_120, complete
potato|BE342618 similar to UP|Q9ZUA2 (Q9ZUA2) At2g01740 protein, partial (2%)

>Solanaceae_Ortholog_cluster_21384

arab|TC265768 UP|Q8L7T0 (Q8L7T0) AT4g28010/T13J8_120, complete
rice|TC283286 UP|Q8LHA7 (Q8LHA7) Pentatricopeptide repeat protein-like, complete

>Solanaceae_Ortholog_cluster_21385

arab|TC265770 GB|BAA95760.1|7939559|AB028607 RAV1 DNA-binding protein-like {Arabidopsis thaliana;} , complete
tomato|TC156066 similar to TIGR_Ath1|At1g13260.1 68414.m01539 DNA-binding protein RAV1 (RAV1) identical to SP|Q9ZWM9 DNA-binding protein RAV1 {Arabidopsis thaliana}, RAV1 GI:3868857 from [Arabidopsis thaliana], partial (26%)

>Solanaceae_Ortholog_cluster_21386

arab|TC265775 always early protein 3 [Arabidopsis thaliana]
potato|TC118667 similar to TIGR_Ath1|At3g21430.1 68416.m02704 expressed protein  , partial (11%)

>Solanaceae_Ortholog_cluster_21387

arab|TC265776 weakly similar to GB|CAA77454.2|14530698|CEZK637 C. elegans LIN-9 protein (corresponding sequence ZK637.7a) {Caenorhabditis elegans;} , partial (4%)
tomato|AW218954

>Solanaceae_Ortholog_cluster_21388

arab|TC265778 GB|AAO63428.1|28951009|BT005364 At5g47950 {Arabidopsis thaliana;} , complete
tomato|TC157958 similar to UP|SLAT_PAPSO (Q94FT4) Salutaridinol 7-O-acetyltransferase  (salAT) , partial (4%)

>Solanaceae_Ortholog_cluster_21389

arab|TC265781 UP|Q8LEG3 (Q8LEG3) Microtubule-associated protein MAP65-1a, complete
petunia|TC560 similar to UP|Q9FEV8 (Q9FEV8) Microtubule-associated protein MAP65-1b, partial (31%)

>Solanaceae_Ortholog_cluster_21390

arab|TC265787
tomato|TC166733 similar to UP|CW12_YEAST (Q12127) Covalently-linked cell wall protein 12 precursor (Protein Alpha0.6), partial (11%)

>Solanaceae_Ortholog_cluster_21391

arab|TC265788 UP|Q9SX88 (Q9SX88) F16N3.15, complete
rice|TC266848 Oryza sativa (japonica cultivar-group) cDNA clone:J033051D17, full insert sequence

>Solanaceae_Ortholog_cluster_21392

arab|TC265788 UP|Q9SX88 (Q9SX88) F16N3.15, complete
tomato|AW220404 similar to PIR|C96516|C965 F16N3.15 [imported] - Arabidopsis thaliana, partial (6%)

>Solanaceae_Ortholog_cluster_21393

arab|TC265792 GB|AAQ56793.1|34098821|BT010350 At5g43670 {Arabidopsis thaliana;} , complete
potato|TC116274 similar to GB|AAQ56793.1|34098821|BT010350 At5g43670 {Arabidopsis thaliana;} , partial (30%)

>Solanaceae_Ortholog_cluster_21394

arab|TC265793 UP|Q9LJJ2 (Q9LJJ2) Gb|AAD39313.1, partial (88%)
pepper|CA524110

>Solanaceae_Ortholog_cluster_21395

arab|TC265797 UP|Q9LQX6 (Q9LQX6) T24P13.14, complete
potato|CK718036 similar to PIR|C86394|C86 protein T24P13.14 [imported] - Arabidopsis thaliana {Arabidopsis thaliana;}, partial (10%)

>Solanaceae_Ortholog_cluster_21396

arab|TC265797 UP|Q9LQX6 (Q9LQX6) T24P13.14, complete
rice|NP435676 hypothetical protein [Oryza sativa (japonica cultivar-group)]

>Solanaceae_Ortholog_cluster_21397

arab|TC265798 homologue to UP|Q84UU3 (Q84UU3) Terpene synthase, complete
potato|TC131744 weakly similar to UP|Q9ZPN3 (Q9ZPN3) Linalool synthase-like protein (Fragment), partial (22%)

>Solanaceae_Ortholog_cluster_21398

arab|TC265799 similar to UP|Q9CST2 (Q9CST2) Mus musculus 10 days embryo whole body cDNA, RIKEN full-length enriched library, clone:2610314B04 product:angiopoietin, full insert sequence. (Fragment), partial (5%)
potato|TC117461

>Solanaceae_Ortholog_cluster_21399

arab|TC265806 similar to UP|O49492 (O49492) Glucosyltransferase-like protein , partial (97%)
tomato|TC153932 homologue to UP|Q43526 (Q43526) Twi1 protein (Fragment) , complete

>Solanaceae_Ortholog_cluster_21400

arab|TC265807 UP|Q9SKH2 (Q9SKH2) Expressed protein, complete
pepper|CA521615

>Solanaceae_Ortholog_cluster_21401

arab|TC265807 UP|Q9SKH2 (Q9SKH2) Expressed protein, complete
potato|TC132194 similar to UP|Q9SKH2 (Q9SKH2) Expressed protein, partial (21%)

>Solanaceae_Ortholog_cluster_21402

arab|TC265812 UP|O49523 (O49523) Lipase-like protein, complete
potato|TC115436 similar to UP|Q9SLQ1 (Q9SLQ1) EEF53 protein (Fragment), partial (96%)

>Solanaceae_Ortholog_cluster_21403

arab|TC265812 UP|O49523 (O49523) Lipase-like protein, complete
rice|NP448865 lipase-like protein [Oryza sativa (japonica cultivar-group)]

>Solanaceae_Ortholog_cluster_21404

arab|TC265813 similar to UP|Q96U23 (Q96U23) Related to PET8 protein, partial (16%)
rice|TC271959 Oryza sativa (japonica cultivar-group) cDNA clone:J033119F13, full insert sequence

>Solanaceae_Ortholog_cluster_21405

arab|TC265814 UP|Q42561 (Q42561) Acyl-(Acyl carrier protein) thioesterase  (Acyl carrier protein thioesterase) , complete
rice|TC276868 homologue to UP|Q8L6B1 (Q8L6B1) Acyl-[acyl-carrier protein] thioesterase  , partial (98%)

>Solanaceae_Ortholog_cluster_21406

arab|TC265815
potato|TC117418 weakly similar to TIGR_Osa1|9630.m03155 expressed protein, partial (78%)

>Solanaceae_Ortholog_cluster_21407

arab|TC265816 weakly similar to UP|Q93XK2 (Q93XK2) Stachyose synthase  , partial (69%)
tomato|AW649251 similar to GP|19571727|em stachyose synthase {Stachys affinis}, partial (18%)

>Solanaceae_Ortholog_cluster_21408

arab|TC265819 similar to UP|Q9LUI0 (Q9LUI0) Emb|CAB10253.1, partial (93%)
potato|TC127047 similar to TIGR_Ath1|At3g63300.1 68416.m07117 expressed protein , partial (68%)

>Solanaceae_Ortholog_cluster_21409

arab|TC265821
petunia|CV292989 weakly similar to PIR|H96764|H96764 protein RING zinc finger protein F25P22.18 [imported] - Arabidopsis thaliana {Arabidopsis thaliana;} , partial (23%)

>Solanaceae_Ortholog_cluster_21410

arab|TC265822 similar to UP|Q9SA38 (Q9SA38) F3O9.19 protein (At1g16390/F3O9_19), partial (80%)
potato|BQ509479 weakly similar to PIR|T01019|T01 transport protein homolog YUP8H12R.2 - Arabidopsis thaliana {Arabidopsis thaliana;}, partial (37%)

>Solanaceae_Ortholog_cluster_21411

arab|TC265822 similar to UP|Q9SA38 (Q9SA38) F3O9.19 protein (At1g16390/F3O9_19), partial (80%)
rice|NP1110547 putative organic cation transporter [Oryza sativa (japonica cultivar-group)]

>Solanaceae_Ortholog_cluster_21412

arab|TC265825 contains similarity to amino acid transporter~gene_id:K20M4.6
rice|NP434994 putative amino acid transporter [Oryza sativa]

>Solanaceae_Ortholog_cluster_21413

arab|TC265825 contains similarity to amino acid transporter~gene_id:K20M4.6
tobacco|BP137064

>Solanaceae_Ortholog_cluster_21414

arab|TC265826 homologue to UP|Q8VZH1 (Q8VZH1) AT3g23510/MEE5_5, complete
potato|CV506293

>Solanaceae_Ortholog_cluster_21415

arab|TC265826 homologue to UP|Q8VZH1 (Q8VZH1) AT3g23510/MEE5_5, complete
tomato|BG128042 similar to GP|17473513|gb AT3g23510/MEE5_5 {Arabidopsis thaliana}, partial (23%)

>Solanaceae_Ortholog_cluster_21416

arab|TC265827 UP|Q9ZVU7 (Q9ZVU7) T5A14.10 protein, complete
rice|TC261869 Oryza sativa (japonica cultivar-group) cDNA clone:J013134C01, full insert sequence

>Solanaceae_Ortholog_cluster_21417

arab|TC265829 GB|AAQ65104.1|34365585|BT010481 At4g26660 {Arabidopsis thaliana;} , complete
potato|TC116706 homologue to UP|Q8GZU1 (Q8GZU1) Kinesin related protein, partial (32%)

>Solanaceae_Ortholog_cluster_21418

arab|TC265829 GB|AAQ65104.1|34365585|BT010481 At4g26660 {Arabidopsis thaliana;} , complete
rice|TC275505 Oryza sativa (japonica cultivar-group) cDNA clone:J033110A05, full insert sequence

>Solanaceae_Ortholog_cluster_21419

arab|TC265835
tomato|AW930306

>Solanaceae_Ortholog_cluster_21420

arab|TC265836 At5g12260/MXC9_22 [Arabidopsis thaliana]
potato|TC117915 similar to TIGR_Ath1|At5g12260.1 68418.m01441 expressed protein  , partial (18%)

>Solanaceae_Ortholog_cluster_21421

arab|TC265836 At5g12260/MXC9_22 [Arabidopsis thaliana]
rice|TC256316 Oryza sativa (japonica cultivar-group) cDNA clone:J033023G08, full insert sequence

>Solanaceae_Ortholog_cluster_21422

arab|TC265836 At5g12260/MXC9_22 [Arabidopsis thaliana]
tomato|TC158681 similar to TIGR_Ath1|At5g12260.1 68418.m01441 expressed protein  , partial (9%)

>Solanaceae_Ortholog_cluster_21423

arab|TC265839 UP|Q9FJT4 (Q9FJT4) Similarity to protein kinase, partial (94%)
tomato|TC168313 similar to TIGR_Ath1|At5g56790.1 68418.m07087 protein kinase family protein contains protein kinase domain, Pfam:PF00069, partial (28%)

>Solanaceae_Ortholog_cluster_21424

arab|TC265843 similar to UP|Q8VX11 (Q8VX11) Diphosphonucleotide phosphatase 1 precursor, partial (95%)
potato|TC122340 similar to UP|Q8VX11 (Q8VX11) Diphosphonucleotide phosphatase 1 precursor, partial (54%)

>Solanaceae_Ortholog_cluster_21425

arab|TC265843 similar to UP|Q8VX11 (Q8VX11) Diphosphonucleotide phosphatase 1 precursor, partial (95%)
rice|TC256671 Oryza sativa (japonica cultivar-group) cDNA clone:J013001P11, full insert sequence

>Solanaceae_Ortholog_cluster_21426

arab|TC265843 similar to UP|Q8VX11 (Q8VX11) Diphosphonucleotide phosphatase 1 precursor, partial (95%)
tobacco|TC3533 similar to TIGR_Ath1|At1g13750.1 68414.m01614 calcineurin-like phosphoesterase family protein contains Pfam profile: PF00149 calcineurin-like phosphoesterase, partial (32%)

>Solanaceae_Ortholog_cluster_21427

arab|TC265846 GB|AAO64886.1|29029014|BT005951 At4g13370 {Arabidopsis thaliana;} , complete
potato|BE343440 similar to GB|AAO64886.1|2 At4g13370 {Arabidopsis thaliana;}, partial (11%)

>Solanaceae_Ortholog_cluster_21428

arab|TC265846 GB|AAO64886.1|29029014|BT005951 At4g13370 {Arabidopsis thaliana;} , complete
rice|TC284081 Oryza sativa (japonica cultivar-group) cDNA clone:001-123-C07, full insert sequence

>Solanaceae_Ortholog_cluster_21429

arab|TC265846 GB|AAO64886.1|29029014|BT005951 At4g13370 {Arabidopsis thaliana;} , complete
tobacco|BP134514 similar to GB|AAO64886.1|2 At4g13370 {Arabidopsis thaliana;}, partial (8%)

>Solanaceae_Ortholog_cluster_21430

arab|TC265846 GB|AAO64886.1|29029014|BT005951 At4g13370 {Arabidopsis thaliana;} , complete
tomato|AW735872

>Solanaceae_Ortholog_cluster_21431

arab|TC265847 UP|Q6R0C4 (Q6R0C4) MYB transcription factor, complete
rice|TC256778 homologue to UP|Q7X9I2 (Q7X9I2) MYB transcription factor R2R3 type, partial (61%)

>Solanaceae_Ortholog_cluster_21432

arab|TC265849 Arabidopsis thaliana clone 93845 mRNA, complete sequence
potato|TC128301 similar to TIGR_Ath1|At5g57330.1 68418.m07161 aldose 1-epimerase family protein contains Pfam profile PF01263 Aldose 1-epimerase, partial (53%)

>Solanaceae_Ortholog_cluster_21433

arab|TC265849 Arabidopsis thaliana clone 93845 mRNA, complete sequence
tomato|TC154837 similar to TIGR_Osa1|9632.m04963 possible apospory-associated protein c, partial (82%)

>Solanaceae_Ortholog_cluster_21434

arab|TC265853 UP|VRN2_ARATH (Q8W5B1) Polycomb group protein VERNALIZATION 2, complete
tomato|AW038171 similar to GP|16945788|gb vernalization 2 protein {Arabidopsis thaliana}, partial (27%)

>Solanaceae_Ortholog_cluster_21435

arab|TC265857 UP|Q9LN03 (Q9LN03) T6D22.13, complete
pepper|BM063230

>Solanaceae_Ortholog_cluster_21436

arab|TC265857 UP|Q9LN03 (Q9LN03) T6D22.13, complete
tomato|TC166682 similar to TIGR_Ath1|At5g60710.1 68418.m07618 zinc finger (C3HC4-type RING finger) family protein low similarity to SP|P97280 Inter-alpha-trypsin inhibitor heavy chain H3 precursor {Mesocricetus auratus}; contains Pfam profiles PF00097: Zinc finger, C3HC4 type (RING finger), PF00092: von Willebrand factor type A domain, partial (16%)

>Solanaceae_Ortholog_cluster_21437

arab|TC265860 GB|AAM65353.1|21655283|AY103301 At1g24265/At1g24265 {Arabidopsis thaliana;} , complete
rice|TC276727 Oryza sativa (japonica cultivar-group) cDNA clone:J013029F11, full insert sequence

>Solanaceae_Ortholog_cluster_21438

arab|TC265865 UP|Q7DLS9 (Q7DLS9) G14587-6 protein (Fragment), complete
rice|NP897938 Oryza sativa (japonica cultivar-group) cDNA clone:J033022A10, full insert sequence

>Solanaceae_Ortholog_cluster_21439

arab|TC265867 weakly similar to UP|O81908 (O81908) T7I23.14 protein, partial (14%)
rice|TC276873 Oryza sativa (japonica cultivar-group) cDNA clone:J033023K10, full insert sequence

>Solanaceae_Ortholog_cluster_21440

arab|TC265867 weakly similar to UP|O81908 (O81908) T7I23.14 protein, partial (14%)
tomato|BG129190

>Solanaceae_Ortholog_cluster_21441

arab|TC265868 UP|Q9XIL5 (Q9XIL5) Expressed protein, complete
rice|NP942362 pentatricopeptide (PPR) repeat-containing protein-like [Oryza sativa (japonica cultivar-group)]

>Solanaceae_Ortholog_cluster_21442

arab|TC265881 UP|CG20_ARATH (Q9LD37) Probable cyclic nucleotide-gated ion channel 20, chloroplast precursor (Cyclic nucleotide-binding transporter 1), complete
potato|TC130492 similar to TIGR_Osa1|9630.m05273 cyclic nucleotide-binding transporter 1, partial (44%)

>Solanaceae_Ortholog_cluster_21443

arab|TC265881 UP|CG20_ARATH (Q9LD37) Probable cyclic nucleotide-gated ion channel 20, chloroplast precursor (Cyclic nucleotide-binding transporter 1), complete
rice|TC280237 similar to UP|CG20_ARATH (Q9LD37) Probable cyclic nucleotide-gated ion channel 20, chloroplast precursor (Cyclic nucleotide-binding transporter 1), partial (53%)

>Solanaceae_Ortholog_cluster_21444

arab|TC265881 UP|CG20_ARATH (Q9LD37) Probable cyclic nucleotide-gated ion channel 20, chloroplast precursor (Cyclic nucleotide-binding transporter 1), complete
tomato|TC159115 weakly similar to TIGR_Ath1|At3g17690.1 68416.m02258 cyclic nucleotide-binding transporter 2 / CNBT2 (CNGC19) identical to cyclic nucleotide-binding transporter 2 (CNBT2) GI:8131900 from [Arabidopsis thaliana]; member of the cyclic nucleotide-gated channel family (CNGC)- see PMID:11500563, partial (8%)

>Solanaceae_Ortholog_cluster_21445

arab|TC265882
petunia|CV298311 homologue to UP|Q8KDU7 (Q8KDU7) Hydrolase, alpha/beta hydrolase fold family, partial (5%)

>Solanaceae_Ortholog_cluster_21446

arab|TC265882
potato|CV470414

>Solanaceae_Ortholog_cluster_21447

arab|TC265882
rice|TC260874 Oryza sativa (japonica cultivar-group) cDNA clone:J013074D22, full insert sequence

>Solanaceae_Ortholog_cluster_21448

arab|TC265883 UP|Q9FFI2 (Q9FFI2) APG5 (Autophagy 5) like protein, complete
tomato|TC167795 weakly similar to TIGR_Ath1|At5g17290.1 68418.m02025 autophagy protein Apg5 family contains Pfam profile: PF04106 autophagy protein Apg5, partial (22%)

>Solanaceae_Ortholog_cluster_21449

arab|TC265885 UP|Q9FGS9 (Q9FGS9) FRO1 and FRO2-like protein, complete
tomato|TC159735 similar to TIGR_Ath1|At5g50160.1 68418.m06212 ferric reductase-like transmembrane component family protein contains Pfam profile PF01794: Ferric reductase like transmembrane component, partial (22%)

>Solanaceae_Ortholog_cluster_21450

arab|TC265888 UP|Q9ZV87 (Q9ZV87) F9K20.27 protein, complete
n_benthamiana|CK292877 similar to UP|Q9ZV87 (Q9ZV87) F9K20.27 protein, partial (64%)

>Solanaceae_Ortholog_cluster_21451

arab|TC265890 UP|Q7PC87 (Q7PC87) PDR6 ABC transporter, complete
petunia|TC1399 similar to UP|Q7PC87 (Q7PC87) PDR6 ABC transporter, partial (11%)

>Solanaceae_Ortholog_cluster_21452

arab|TC265890 UP|Q7PC87 (Q7PC87) PDR6 ABC transporter, complete
rice|TC275784 UP|Q8GU86 (Q8GU86) PDR-like ABC transporter, complete

>Solanaceae_Ortholog_cluster_21453

arab|TC265892 weakly similar to UP|Q9SXD8 (Q9SXD8) T3P18.15, partial (12%)
potato|BE919368

>Solanaceae_Ortholog_cluster_21454

arab|TC265892 weakly similar to UP|Q9SXD8 (Q9SXD8) T3P18.15, partial (12%)
rice|NP897500 Oryza sativa (japonica cultivar-group) cDNA clone:J033043G02, full insert sequence

>Solanaceae_Ortholog_cluster_21455

arab|TC265896 GB|CAD35363.1|21535746|ATH490172 phosphatase and tensin homolog {Arabidopsis thaliana;} , complete
tomato|TC167809 similar to GB|CAD35363.1|21535746|ATH490172 phosphatase and tensin homolog {Arabidopsis thaliana;} , partial (25%)

>Solanaceae_Ortholog_cluster_21456

arab|TC265897 UP|Q9LYN7 (Q9LYN7) Mei2-like protein, complete
pepper|BM062396

>Solanaceae_Ortholog_cluster_21457

arab|TC265898 UP|Q9FH95 (Q9FH95) Floral homeotic protein apetala2-like, complete
rice|TC278134 Oryza sativa (japonica cultivar-group) cDNA clone:J033046C12, full insert sequence

>Solanaceae_Ortholog_cluster_21458

arab|TC265901 UP|Q9LZX8 (Q9LZX8) Guanine nucleotide exchange factor-like protein, complete
n_benthamiana|CK283942 similar to UP|Q9LZX8 (Q9LZX8) Guanine nucleotide exchange factor-like protein, partial (10%)

>Solanaceae_Ortholog_cluster_21459

arab|TC265901 UP|Q9LZX8 (Q9LZX8) Guanine nucleotide exchange factor-like protein, complete
potato|TC129843 similar to UP|Q8S565 (Q8S565) Guanine nucleotide-exchange protein GEP2, partial (17%)

>Solanaceae_Ortholog_cluster_21460

arab|TC265908 UP|Q8LER4 (Q8LER4) DNA methyltransferase PMT1-like protein, complete
rice|TC276518 Oryza sativa (japonica cultivar-group) cDNA clone:J013000P01, full insert sequence

>Solanaceae_Ortholog_cluster_21461

arab|TC265908 UP|Q8LER4 (Q8LER4) DNA methyltransferase PMT1-like protein, complete
tomato|TC168476 similar to UP|Q94IR0 (Q94IR0) DNA methyltransferase ZMET4, partial (27%)

>Solanaceae_Ortholog_cluster_21462

arab|TC265909
tomato|BE433958

>Solanaceae_Ortholog_cluster_21463

arab|TC265911 similar to UP|Q8T3J6 (Q8T3J6) GM03307p, partial (28%)
potato|CK719020 weakly similar to UP|O80969 (O80969) At2g14830 protein, partial (7%)

>Solanaceae_Ortholog_cluster_21464

arab|TC265912 weakly similar to UP|CDC2_HUMAN (P06493) Cell division control protein 2 homolog  (p34 protein kinase) (Cyclin-dependent kinase 1) (CDK1) , partial (79%)
potato|TC120841 homologue to UP|Q9FSH4 (Q9FSH4) B2-type cyclin dependent kinase, partial (88%)

>Solanaceae_Ortholog_cluster_21465

arab|TC265913 similar to UP|Q9FZC5 (Q9FZC5) T1K7.23 protein, partial (94%)
n_benthamiana|CK284002 weakly similar to UP|Q9ZPP5 (Q9ZPP5) Berberine bridge enzyme  , partial (18%)

>Solanaceae_Ortholog_cluster_21466

arab|TC265913 similar to UP|Q9FZC5 (Q9FZC5) T1K7.23 protein, partial (94%)
potato|TC128263 weakly similar to UP|Q84N20 (Q84N20) Nectarin 5 (Fragment), partial (57%)

>Solanaceae_Ortholog_cluster_21467

arab|TC265915 UP|Q9MAC6 (Q9MAC6) T4P13.15 protein, partial (98%)
rice|TC266296 Oryza sativa (japonica cultivar-group) cDNA clone:J023094A01, full insert sequence

>Solanaceae_Ortholog_cluster_21468

arab|TC265918
potato|BQ510402

>Solanaceae_Ortholog_cluster_21469

arab|TC265918
rice|TC254199 Oryza sativa (japonica cultivar-group) cDNA clone:001-001-H05, full insert sequence

>Solanaceae_Ortholog_cluster_21470

arab|TC265921 UP|Q9SIE4 (Q9SIE4) AP2 domain transcription factor, complete
rice|TC247950 Oryza sativa (japonica cultivar-group) cDNA clone:001-204-C05, full insert sequence

>Solanaceae_Ortholog_cluster_21471

arab|TC265923
rice|TC275882 Oryza sativa (japonica cultivar-group) cDNA clone:J013154O05, full insert sequence

>Solanaceae_Ortholog_cluster_21472

arab|TC265925 weakly similar to UP|Q75DV7 (Q75DV7) ABL084Cp, partial (12%)
tobacco|BP532834

>Solanaceae_Ortholog_cluster_21473

arab|TC265928 Contains similarity to BAP31 protein gb|X81816 from Mus musculus.
potato|BG097192

>Solanaceae_Ortholog_cluster_21474

arab|TC265928 Contains similarity to BAP31 protein gb|X81816 from Mus musculus.
rice|TC279718 Oryza sativa (japonica cultivar-group) cDNA clone:002-121-H04, full insert sequence

>Solanaceae_Ortholog_cluster_21475

arab|TC265933 DNA-binding protein homolog
n_benthamiana|TC8784 similar to TIGR_Ath1|At5g47430.1 68418.m05844 expressed protein  , partial (5%)

>Solanaceae_Ortholog_cluster_21476

arab|TC265933 DNA-binding protein homolog
tobacco|BP129543 similar to UP|Q8L7L2 (Q8L7L2) DNA-binding protein-like (Fragment), partial (17%)

>Solanaceae_Ortholog_cluster_21477

arab|TC265934 UP|Q84M97 (Q84M97) At5g19520, complete
potato|BQ111727

>Solanaceae_Ortholog_cluster_21478

arab|TC265934 UP|Q84M97 (Q84M97) At5g19520, complete
tomato|TC159038 weakly similar to TIGR_Ath1|At5g12080.1 68418.m01414 mechanosensitive ion channel domain-containing protein / MS ion channel domain-containing protein contains Pfam profile PF00924: Mechanosensitive ion channel, partial (22%)

>Solanaceae_Ortholog_cluster_21479

arab|TC265937 UP|Q8LF42 (Q8LF42) Choline kinase GmCK2p-like protein, complete
potato|TC123076 similar to UP|Q42811 (Q42811) GmCK3p  (Fragment) , partial (28%)

>Solanaceae_Ortholog_cluster_21480

arab|TC265941 UP|AEC7_ARATH (Q940Y5) Auxin efflux carrier component 7 (AtPIN7), complete
tomato|TC169263 similar to GB|AAF36769.1|7109715|AF087016 auxin transporter splice variant b {Arabidopsis thaliana;} , partial (20%)

>Solanaceae_Ortholog_cluster_21481

arab|TC265945 GB|AAO63395.1|28950943|BT005331 At3g11150 {Arabidopsis thaliana;} , complete
potato|TC128300 weakly similar to TIGR_Ath1|At3g11150.1 68416.m01351 expressed protein , partial (22%)

>Solanaceae_Ortholog_cluster_21482

arab|TC265948 UP|Q9STH8 (Q9STH8) Flavonoid 3', 5'-hydroxylase like protein (Flavonoid 3, 5-hydroxylase like protein), complete
potato|TC123754 similar to UP|Q9STH9 (Q9STH9) Cytochrome P450 homolog, partial (33%)

>Solanaceae_Ortholog_cluster_21483

arab|TC265949 similar to UP|Q8GSM4 (Q8GSM4) Ovate protein, partial (24%)
tomato|TC165226 UP|Q8GSM4 (Q8GSM4) Ovate protein, complete

>Solanaceae_Ortholog_cluster_21484

arab|TC265951 UP|Q94CK9 (Q94CK9) Lateral root primordia (LRP1), complete
rice|NP1101667 hypothetical protein [Oryza sativa (japonica cultivar-group)]

>Solanaceae_Ortholog_cluster_21485

arab|TC265951 UP|Q94CK9 (Q94CK9) Lateral root primordia (LRP1), complete
tomato|TC159482 similar to UP|Q38848 (Q38848) LRP1, partial (35%)

>Solanaceae_Ortholog_cluster_21486

arab|TC265952 UP|Q9SGQ3 (Q9SGQ3) T23E18.25, complete
tomato|BG127317

>Solanaceae_Ortholog_cluster_21487

arab|TC265955 similar to UP|Q944A3 (Q944A3) At2g47010/F14M4.16, partial (57%)
pepper|CO909265

>Solanaceae_Ortholog_cluster_21488

arab|TC265955 similar to UP|Q944A3 (Q944A3) At2g47010/F14M4.16, partial (57%)
rice|TC266326 Oryza sativa (japonica cultivar-group) cDNA clone:J013170M23, full insert sequence

>Solanaceae_Ortholog_cluster_21489

arab|TC265956
tobacco|BP534439

>Solanaceae_Ortholog_cluster_21490

arab|TC265957 weakly similar to UP|DRPE_CRAPL (P22242) Desiccation-related protein PCC13-62 precursor, partial (74%)
rice|TC266087 Oryza sativa (japonica cultivar-group) cDNA clone:002-115-E01, full insert sequence

>Solanaceae_Ortholog_cluster_21491

arab|TC265958 UP|Q9LTX7 (Q9LTX7) Gb|AAF56406.1, complete
potato|CN215740 similar to UP|Q9LTX7 (Q9LTX7) Gb|AAF56406.1, partial (16%)

>Solanaceae_Ortholog_cluster_21492

arab|TC265958 UP|Q9LTX7 (Q9LTX7) Gb|AAF56406.1, complete
rice|TC252304 Oryza sativa (japonica cultivar-group) cDNA clone:J013087F02, full insert sequence

>Solanaceae_Ortholog_cluster_21493

arab|TC265962 UP|LBD6_ARATH (O04479) LOB domain protein 6 (ASYMMETRIC LEAVES2), complete
rice|TC256467 similar to UP|LBD6_ARATH (O04479) LOB domain protein 6 (ASYMMETRIC LEAVES2), partial (54%)

>Solanaceae_Ortholog_cluster_21494

arab|TC265963 UP|Q9FXI4 (Q9FXI4) F6F9.9 protein, partial (94%)
rice|TC254716 Oryza sativa (japonica cultivar-group) cDNA clone:001-014-C04, full insert sequence

>Solanaceae_Ortholog_cluster_21495

arab|TC265972 Contains weak similarity to leaf protein from Ipomea nil gb|D85101 and contains a RepB PF|01051 protein and multiple PPR PF|01535 repeats.
potato|CV302703

>Solanaceae_Ortholog_cluster_21496

arab|TC265973
rice|TC256009 Oryza sativa (japonica cultivar-group) cDNA clone:001-015-E04, full insert sequence

>Solanaceae_Ortholog_cluster_21497

arab|TC265973
tomato|BI925893

>Solanaceae_Ortholog_cluster_21498

arab|TC265974 GB|AAR92306.1|40823827|BT011270 At4g26810 {Arabidopsis thaliana;} , complete
rice|TC269240 UP|Q6K448 (Q6K448) SWIB complex BAF60b domain-containing protein-like, complete

>Solanaceae_Ortholog_cluster_21499

arab|TC265975 UP|O80799 (O80799) T8F5.5 protein, complete
potato|CN515175 similar to UP|O80799 (O80799) T8F5.5 protein, partial (9%)

>Solanaceae_Ortholog_cluster_21500

arab|TC265975 UP|O80799 (O80799) T8F5.5 protein, complete
rice|TC261461 Oryza sativa (japonica cultivar-group) cDNA clone:J023123H02, full insert sequence

>Solanaceae_Ortholog_cluster_21501

arab|TC265982 homologue to PIR|C84664|C84664 epoxide hydrolase (ATsEH) [imported] - Arabidopsis thaliana {Arabidopsis thaliana;}  , complete
pepper|TC5838 similar to UP|Q41415 (Q41415) Epoxide hydrolase , partial (47%)

>Solanaceae_Ortholog_cluster_21502

arab|TC265985 UP|Q9LYQ8 (Q9LYQ8) Serine/threonine protein kinase-like protein, complete
rice|TC268808 Oryza sativa (japonica cultivar-group) cDNA clone:001-130-B11, full insert sequence

>Solanaceae_Ortholog_cluster_21503

arab|TC265990 UP|Q9LHD1 (Q9LHD1) Multidrug resistance p-glycoprotein, partial (75%)
rice|TC277529 Oryza sativa (japonica cultivar-group) cDNA clone:J013000A09, full insert sequence

>Solanaceae_Ortholog_cluster_21504

arab|TC265992 UP|Q9LJY0 (Q9LJY0) Receptor protein kinase, complete
tobacco|NP916772 GB|AF246967.1|AAK28390.1 receptor-like protein kinase [Nicotiana tabacum]

>Solanaceae_Ortholog_cluster_21505

arab|TC265998 GB|AAO39940.1|28372916|BT003712 At4g11175 {Arabidopsis thaliana;} , complete
potato|TC117064 homologue to UP|Q94KR9 (Q94KR9) Translation initiation factor IF1, partial (97%)

>Solanaceae_Ortholog_cluster_21506

arab|TC266000 UP|Q93Z38 (Q93Z38) At1g34060/F12G12_150, complete
rice|TC277775 Oryza sativa (japonica cultivar-group) cDNA clone:J013134F14, full insert sequence

>Solanaceae_Ortholog_cluster_21507

arab|TC266002 GB|AAO39889.1|28372814|BT003661 At5g09570 {Arabidopsis thaliana;} , complete
potato|TC128256 similar to TIGR_Osa1|9631.m04679 expressed protein, partial (70%)

>Solanaceae_Ortholog_cluster_21508

arab|TC266006 GB|AAC19282.1|3193298|T14P8 coded for by A. thaliana cDNA R65118; coded for by A. thaliana cDNA T43996 {Arabidopsis thaliana;} , complete
pepper|TC6339 weakly similar to GB|AAC19269.1|3193285|T14P8 coded for by A. thaliana cDNA N65001; coded for by A. thaliana cDNA R64991 {Arabidopsis thaliana;} , partial (41%)

>Solanaceae_Ortholog_cluster_21509

arab|TC266006 GB|AAC19282.1|3193298|T14P8 coded for by A. thaliana cDNA R65118; coded for by A. thaliana cDNA T43996 {Arabidopsis thaliana;} , complete
potato|TC132102 weakly similar to GB|AAC19269.1|3193285|T14P8 coded for by A. thaliana cDNA N65001; coded for by A. thaliana cDNA R64991 {Arabidopsis thaliana;} , partial (68%)

>Solanaceae_Ortholog_cluster_21510

arab|TC266018 GB|CAB96651.1|8953378|ATF2I11 adenine phosphoribosyltransferase-like protein {Arabidopsis thaliana;} , complete
n_benthamiana|CN743812 similar to GB|CAB96651.1|8953378|ATF2I11 adenine phosphoribosyltransferase-like protein {Arabidopsis thaliana;} , partial (81%)

>Solanaceae_Ortholog_cluster_21511

arab|TC266018 GB|CAB96651.1|8953378|ATF2I11 adenine phosphoribosyltransferase-like protein {Arabidopsis thaliana;} , complete
rice|TC276445 Oryza sativa (japonica cultivar-group) cDNA clone:J023024J22, full insert sequence

>Solanaceae_Ortholog_cluster_21512

arab|TC266023 Expressed protein [Arabidopsis thaliana]
rice|TC257226 UP|Q9SDC9 (Q9SDC9) ESTs AU082078(C53435), complete

>Solanaceae_Ortholog_cluster_21513

arab|TC266027 Arabidopsis thaliana At2g05120 mRNA, partial sequence
rice|TC253818 Oryza sativa (japonica cultivar-group) cDNA clone:J033076C04, full insert sequence

>Solanaceae_Ortholog_cluster_21514

arab|TC266033 UP|Q9FHB9 (Q9FHB9) Arabidopsis thaliana genomic DNA, chromosome 5, TAC clone:K24M7, partial (95%)
pepper|TC5886 weakly similar to TIGR_Ath1|At5g52410.2 68418.m06502 expressed protein , partial (9%)

>Solanaceae_Ortholog_cluster_21515

arab|TC266037 UP|Q9FX64 (Q9FX64) T6J4.9 protein (AHP2), complete
rice|TC264096 Oryza sativa (japonica cultivar-group) cDNA clone:J023006I05, full insert sequence

>Solanaceae_Ortholog_cluster_21516

arab|TC266041 UP|P83050 (P83050) OEC23 related protein 1 (Fragments), complete
potato|TC129664 similar to TIGR_Ath1|At2g28605.1 68415.m03477 expressed protein , partial (67%)

>Solanaceae_Ortholog_cluster_21517

arab|TC266041 UP|P83050 (P83050) OEC23 related protein 1 (Fragments), complete
rice|NP933242 OSJNBb0086G13.11 [Oryza sativa (japonica cultivar-group)]

>Solanaceae_Ortholog_cluster_21518

arab|TC266042 UP|Q8L7B8 (Q8L7B8) Kinesin-like protein, complete
potato|TC123642 similar to TIGR_Osa1|9633.m03571 kinesin-like protein - Arabidopsis thaliana, partial (27%)

>Solanaceae_Ortholog_cluster_21519

arab|TC266042 UP|Q8L7B8 (Q8L7B8) Kinesin-like protein, complete
tomato|TC159576 similar to TIGR_Ath1|At5g02370.1 68418.m00160 kinesin motor protein-related kinesin, Xenopus laevis, EMBL:XLA249840, partial (32%)

>Solanaceae_Ortholog_cluster_21520

arab|TC266044 UP|Q6NLG7 (Q6NLG7) At4g18590, complete
rice|TC252138 Oryza sativa (japonica cultivar-group) cDNA clone:001-004-D02, full insert sequence

>Solanaceae_Ortholog_cluster_21521

arab|TC266047 At1g14090/F7A19_17 [Arabidopsis thaliana]
tomato|AI488045 weakly similar to GP|21741712|em oj991113_30.17 {Oryza sativa}, partial (8%)

>Solanaceae_Ortholog_cluster_21522

arab|TC266051 GB|AAT41754.1|48310105|BT014771 At4g21310 {Arabidopsis thaliana;} , complete
rice|TC259984 Oryza sativa (japonica cultivar-group) cDNA clone:001-120-D03, full insert sequence

>Solanaceae_Ortholog_cluster_21523

arab|TC266052 homologue to UP|Q91VZ5 (Q91VZ5) Immediate early response 3 (Mus musculus 9 days embryo whole body cDNA, RIKEN full-length enriched library, clone:D030053M22 product:immediate early response 3, full insert sequence) (Gly96 protein), partial (11%)
pepper|BM063813

>Solanaceae_Ortholog_cluster_21524

arab|TC266055 similar to UP|Q9ZR47 (Q9ZR47) Neutral invertase  , partial (72%)
n_benthamiana|TC9174 similar to UP|Q9ZR47 (Q9ZR47) Neutral invertase  , partial (20%)

>Solanaceae_Ortholog_cluster_21525

arab|TC266056 UP|WR56_ARATH (Q8VWQ4) Probable WRKY transcription factor 56 (WRKY DNA-binding protein 56), complete
potato|CK279857

>Solanaceae_Ortholog_cluster_21526

arab|TC266058 At2g45430 [Arabidopsis thaliana]
pepper|CA518114

>Solanaceae_Ortholog_cluster_21527

arab|TC266059 similar to UP|Q9LNS2 (Q9LNS2) F1L3.1, partial (47%)
rice|TC276466 UP|Q8GRM2 (Q8GRM2) COP1-interacting protein 7 (CIP7)-like, complete

>Solanaceae_Ortholog_cluster_21528

arab|TC266060 UP|APKB_ARATH (P46573) Protein kinase APK1B  , complete
petunia|CV298893 similar to UP|APKB_ARATH (P46573) Protein kinase APK1B  , partial (38%)

>Solanaceae_Ortholog_cluster_21529

arab|TC266062 UP|P93820 (P93820) F19P19.16, partial (84%)
rice|TC267231 UP|O05816 (O05816) PROBABLE CONSERVED TRANSMEMBRANE ALANINE RICH PROTEIN, partial (8%)

>Solanaceae_Ortholog_cluster_21530

arab|TC266063 GB|BAB08313.1|9757977|AB018107 heat shock hsp20 protein-like {Arabidopsis thaliana;} , complete
potato|TC125679 similar to TIGR_Ath1|At5g37670.1 68418.m04537 15.7 kDa class I-related small heat shock protein-like (HSP15.7-CI) contains Pfam profile: PF00011 Hsp20/alpha crystallin family; identified in Scharf, K-D., et al,Cell Stress & Chaperones (2001) 6: 225-237., partial (69%)

>Solanaceae_Ortholog_cluster_21531

arab|TC266063 GB|BAB08313.1|9757977|AB018107 heat shock hsp20 protein-like {Arabidopsis thaliana;} , complete
tomato|TC157907 similar to TIGR_Ath1|At5g37670.1 68418.m04537 15.7 kDa class I-related small heat shock protein-like (HSP15.7-CI) contains Pfam profile: PF00011 Hsp20/alpha crystallin family; identified in Scharf, K-D., et al,Cell Stress & Chaperones (2001) 6: 225-237., partial (65%)

>Solanaceae_Ortholog_cluster_21532

arab|TC266075 UP|Q9FFV0 (Q9FFV0) Similarity to GTPase activating protein, complete
rice|TC280697 Oryza sativa (japonica cultivar-group) cDNA clone:J023129N03, full insert sequence

>Solanaceae_Ortholog_cluster_21533

arab|TC266076
rice|TC278330 Oryza sativa (japonica cultivar-group) cDNA clone:001-111-C07, full insert sequence

>Solanaceae_Ortholog_cluster_21534

arab|TC266078
tobacco|BP134649

>Solanaceae_Ortholog_cluster_21535

arab|TC266082
rice|TC249963 Oryza sativa (japonica cultivar-group) cDNA clone:J033097K24, full insert sequence

>Solanaceae_Ortholog_cluster_21536

arab|TC266082
tomato|TC163408 similar to TIGR_Ath1|At5g41110.1 68418.m04998 expressed protein  ; expression supported by MPSS, partial (34%)

>Solanaceae_Ortholog_cluster_21537

arab|TC266083 Arabidopsis thaliana At4g00460 mRNA sequence
potato|CK720485 similar to UP|Q9LQ89 (Q9LQ89) T1N6.8 protein, partial (14%)

>Solanaceae_Ortholog_cluster_21538

arab|TC266085 GPI-anchored protein [Arabidopsis thaliana]
potato|TC113107 weakly similar to TIGR_Ath1|At1g66970.1 68414.m07615 glycerophosphoryl diester phosphodiesterase family protein contains Pfam PF03009 : Glycerophosphoryl diester phosphodiesterase family, partial (28%)

>Solanaceae_Ortholog_cluster_21539

arab|TC266086 UP|Q9T0J1 (Q9T0J1) Receptor-like protein kinase-like protein, complete
potato|TC117621 similar to UP|Q9XED4 (Q9XED4) Receptor-like protein kinase homolog RK20-1, partial (60%)

>Solanaceae_Ortholog_cluster_21540

arab|TC266091
rice|TC255540 Oryza sativa (japonica cultivar-group) cDNA clone:J023013P08, full insert sequence

>Solanaceae_Ortholog_cluster_21541

arab|TC266097 UP|Q6NLU2 (Q6NLU2) At4g15670, complete
pepper|BM064026

>Solanaceae_Ortholog_cluster_21542

arab|TC266098 GB|AAM51602.1|21436049|AY116968 AT3g61550/F2A19_150 {Arabidopsis thaliana;} , complete
potato|CV505846

>Solanaceae_Ortholog_cluster_21543

arab|TC266101
potato|TC121159 weakly similar to UP|Q9FK04 (Q9FK04) Emb|CAB66399.1, partial (31%)

>Solanaceae_Ortholog_cluster_21544

arab|TC266102 similar to UP|Q9FLR0 (Q9FLR0) Exonuclease-like protein, partial (36%)
potato|BI177159

>Solanaceae_Ortholog_cluster_21545

arab|TC266103
tomato|AW217431 weakly similar to GP|4581119|gb|A expressed protein {Arabidopsis thaliana}, partial (9%)

>Solanaceae_Ortholog_cluster_21546

arab|TC266104 similar to PIR|D96756|D96756 receptor-like protein kinase homolog [imported] - Arabidopsis thaliana {Arabidopsis thaliana;} , partial (79%)
rice|TC268132 Oryza sativa (japonica cultivar-group) cDNA clone:J033091K12, full insert sequence

>Solanaceae_Ortholog_cluster_21547

arab|TC266105 similar to UP|Q9SKU9 (Q9SKU9) (1-4)-beta-mannan endohydrolase, partial (96%)
pepper|TC4381 weakly similar to UP|Q9SKU9 (Q9SKU9) (1-4)-beta-mannan endohydrolase, partial (33%)

>Solanaceae_Ortholog_cluster_21548

arab|TC266105 similar to UP|Q9SKU9 (Q9SKU9) (1-4)-beta-mannan endohydrolase, partial (96%)
tomato|TC163176 similar to TIGR_Ath1|At4g28320.1 68417.m04055 glycosyl hydrolase family 5 protein / cellulase family protein mannan endo-1,4-beta-mannosidase  - tomato, PIR2:T04323 , partial (58%)

>Solanaceae_Ortholog_cluster_21549

arab|TC266113 weakly similar to UP|Q6K8X7 (Q6K8X7) Pentatricopeptide (PPR) repeat-containing protein-like, partial (52%)
rice|TC271980 UP|Q6K8X7 (Q6K8X7) Pentatricopeptide (PPR) repeat-containing protein-like, complete

>Solanaceae_Ortholog_cluster_21550

arab|TC266114 similar to UP|DB10_NICSY (P46942) RNA helicase-like protein DB10, partial (73%)
pepper|CA516663

>Solanaceae_Ortholog_cluster_21551

arab|TC266115 weakly similar to UP|Q75IY5 (Q75IY5) Expressed protein, partial (61%)
potato|TC132333 similar to TIGR_Osa1|9631.m02942 expressed protein, partial (67%)

>Solanaceae_Ortholog_cluster_21552

arab|TC266115 weakly similar to UP|Q75IY5 (Q75IY5) Expressed protein, partial (61%)
rice|TC279266 UP|Q75IY5 (Q75IY5) Expressed protein, complete

>Solanaceae_Ortholog_cluster_21553

arab|TC266116 similar to UP|Q84Z28 (Q84Z28) Abnormal spindle-like protein, partial (5%)
rice|TC281054 UP|Q84Z28 (Q84Z28) Abnormal spindle-like protein, complete

>Solanaceae_Ortholog_cluster_21554

arab|TC266117 UP|Q9FX56 (Q9FX56) T6J4.16 protein, complete
pepper|TC4251 similar to UP|Q9FZ91 (Q9FZ91) F3H9.17 protein, partial (10%)

>Solanaceae_Ortholog_cluster_21555

arab|TC266119 UP|Q9LXV0 (Q9LXV0) Glucosyltransferase-like protein, complete
n_benthamiana|TC9055 weakly similar to UP|Q8S3B8 (Q8S3B8) Zeatin O-glucosyltransferase, partial (37%)

>Solanaceae_Ortholog_cluster_21556

arab|TC266119 UP|Q9LXV0 (Q9LXV0) Glucosyltransferase-like protein, complete
pepper|BM062999

>Solanaceae_Ortholog_cluster_21557

arab|TC266119 UP|Q9LXV0 (Q9LXV0) Glucosyltransferase-like protein, complete
potato|TC113714 similar to UP|ZOG_PHALU (Q9ZSK5) Zeatin O-glucosyltransferase  (Trans-zeatin O-beta-D-glucosyltransferase) , partial (46%)

>Solanaceae_Ortholog_cluster_21558

arab|TC266119 UP|Q9LXV0 (Q9LXV0) Glucosyltransferase-like protein, complete
rice|TC268694 Oryza sativa (japonica cultivar-group) cDNA clone:J013130B16, full insert sequence

>Solanaceae_Ortholog_cluster_21559

arab|TC266119 UP|Q9LXV0 (Q9LXV0) Glucosyltransferase-like protein, complete
tomato|BG642529

>Solanaceae_Ortholog_cluster_21560

arab|TC266120 UP|Q8L3X9 (Q8L3X9) 3-oxoacyl carrier protein synthase (3-ketoacyl-acyl carrier protein synthase), complete
potato|TC128964 similar to UP|Q8L3X9 (Q8L3X9) 3-oxoacyl carrier protein synthase (3-ketoacyl-acyl carrier protein synthase), partial (44%)

>Solanaceae_Ortholog_cluster_21561

arab|TC266124
potato|CK853864 similar to UP|O22166 (O22166) At2g44850 protein, partial (24%)

>Solanaceae_Ortholog_cluster_21562

arab|TC266127 UP|PRL2_ARATH (Q39190) PP1/PP2A phosphatases pleiotropic regulator PRL2, complete
pepper|CO908103

>Solanaceae_Ortholog_cluster_21563

arab|TC266128 GB|AAP81799.1|32441248|BT009681 At5g39940 {Arabidopsis thaliana;} , complete
potato|TC124199 similar to TIGR_Ath1|At5g39940.1 68418.m04843 expressed protein , partial (30%)

>Solanaceae_Ortholog_cluster_21564

arab|TC266135 UP|Q9SV64 (Q9SV64) Oleoyl-[acyl-carrier-protein] hydrolase-like protein , complete
pepper|BM064093

>Solanaceae_Ortholog_cluster_21565

arab|TC266136 UP|Q9STX6 (Q9STX6) Thaumatin-like protein, complete
potato|TC113009 similar to PIR|T05694|T05694 pathogenesis-related protein F20M13.220 - Arabidopsis thaliana {Arabidopsis thaliana;} , partial (61%)

>Solanaceae_Ortholog_cluster_21566

arab|TC266140 weakly similar to UP|Q6YW24 (Q6YW24) SERK1 protein-like, partial (36%)
potato|BQ504906 weakly similar to UP|BAD05685 (BAD05685) SERK1 protein-like, partial (28%)

>Solanaceae_Ortholog_cluster_21567

arab|TC266140 weakly similar to UP|Q6YW24 (Q6YW24) SERK1 protein-like, partial (36%)
rice|TC255183 Oryza sativa (japonica cultivar-group) cDNA clone:J013000H21, full insert sequence

>Solanaceae_Ortholog_cluster_21568

arab|TC266147 weakly similar to UP|Q6Z7U2 (Q6Z7U2) Pentatricopeptide (PPR) repeat-containing protein-like, partial (8%)
rice|TC278290 similar to UP|TWS1_HUMAN (Q15672) Twist related protein 1 (H-twist), partial (11%)

>Solanaceae_Ortholog_cluster_21569

arab|TC266147 weakly similar to UP|Q6Z7U2 (Q6Z7U2) Pentatricopeptide (PPR) repeat-containing protein-like, partial (8%)
tomato|CD002540

>Solanaceae_Ortholog_cluster_21570

arab|TC266148 GB|AAM62889.1|21553796|AY085670 E2, ubiquitin-conjugating enzyme UBC8 {Arabidopsis thaliana;} , complete
pepper|TC4160 UP|Q6RVD9 (Q6RVD9) Ubiquitin-conjugating enzyme 8, complete

>Solanaceae_Ortholog_cluster_21571

arab|TC266149 UP|Q9LS99 (Q9LS99) Contains similarity to RING zinc finger protein, complete
tomato|TC158113 weakly similar to TIGR_Ath1|At3g18773.1 68416.m02383 zinc finger (C3HC4-type RING finger) family protein contains Pfam profile: PF00097 zinc finger, C3HC4 type (RING finger), partial (35%)

>Solanaceae_Ortholog_cluster_21572

arab|TC266153 UP|O49448 (O49448) Extensin-like protein, complete
rice|TC279431 UP|Q8LJ87 (Q8LJ87) Extensin-like protein, complete

>Solanaceae_Ortholog_cluster_21573

arab|TC266154 At1g01970 [Arabidopsis thaliana]
tomato|BE431481

>Solanaceae_Ortholog_cluster_21574

arab|TC266156 UP|Q6NQK9 (Q6NQK9) At1g59840, complete
rice|TC278141 Oryza sativa (japonica cultivar-group) cDNA clone:006-312-B03, full insert sequence

>Solanaceae_Ortholog_cluster_21575

arab|TC266157
rice|TC269295 Oryza sativa (japonica cultivar-group) cDNA clone:J023030B10, full insert sequence

>Solanaceae_Ortholog_cluster_21576

arab|TC266163 GB|AAR24678.1|38603866|BT010900 At3g50920 {Arabidopsis thaliana;} , complete
potato|TC117161 similar to TIGR_Ath1|At5g66450.1 68418.m08380 phosphatidic acid phosphatase-related / PAP2-related contains Pfam profile PF01569: PAP2 superfamily, partial (37%)

>Solanaceae_Ortholog_cluster_21577

arab|TC266163 GB|AAR24678.1|38603866|BT010900 At3g50920 {Arabidopsis thaliana;} , complete
tobacco|TC3170 similar to TIGR_Ath1|At5g66450.1 68418.m08380 phosphatidic acid phosphatase-related / PAP2-related contains Pfam profile PF01569: PAP2 superfamily, partial (24%)

>Solanaceae_Ortholog_cluster_21578

arab|TC266166 UP|Q9FXE3 (Q9FXE3) F12A21.6, complete
potato|CV498045

>Solanaceae_Ortholog_cluster_21579

arab|TC266166 UP|Q9FXE3 (Q9FXE3) F12A21.6, complete
tobacco|NP975201 GB|AF154657.1|AF154657.1 Nicotiana tabacum clone PR48 mRNA sequence

>Solanaceae_Ortholog_cluster_21580

arab|TC266167 UP|Q9LFR0 (Q9LFR0) Alpha-mannosidase-like protein, complete
tomato|TC167284 similar to UP|Q6V5C5 (Q6V5C5) Glycosyl hydrolase, partial (28%)

>Solanaceae_Ortholog_cluster_21581

arab|TC266170 GB|AAP37694.1|30725344|BT008335 At3g51930 {Arabidopsis thaliana;} , complete
rice|TC279273 Oryza sativa (japonica cultivar-group) cDNA clone:J023003E24, full insert sequence

>Solanaceae_Ortholog_cluster_21582

arab|TC266176 UP|Q9LUD1 (Q9LUD1) Cytochrome P450-like protein, partial (50%)
pepper|TC4917 weakly similar to UP|Q9LUD3 (Q9LUD3) Cytochrome P450, partial (25%)

>Solanaceae_Ortholog_cluster_21583

arab|TC266178 UP|Q9FFC7 (Q9FFC7) Alanyl-tRNA synthetase, complete
pepper|CO907533

>Solanaceae_Ortholog_cluster_21584

arab|TC266180 homologue to UP|Q9LTM9 (Q9LTM9) Arabidopsis thaliana genomic DNA, chromosome 3, P1 clone: MTC11, partial (62%)
rice|TC275852 Oryza sativa (japonica cultivar-group) cDNA clone:J013037C01, full insert sequence

>Solanaceae_Ortholog_cluster_21585

arab|TC266181 weakly similar to UP|Q9Z2I0 (Q9Z2I0) Leucine zipper-EF-hand containing transmembrane protein 1, partial (22%)
rice|TC268111 Oryza sativa (japonica cultivar-group) cDNA clone:J013159H18, full insert sequence

>Solanaceae_Ortholog_cluster_21586

arab|TC266182 similar to UP|Q9FHU4 (Q9FHU4) Sucrose synthase, partial (71%)
rice|NP930711 OSJNBb0026I12.4 [Oryza sativa (japonica cultivar-group)]

>Solanaceae_Ortholog_cluster_21587

arab|TC266190 similar to UP|Q9SS03 (Q9SS03) F12P19.3, partial (83%)
rice|CR289588

>Solanaceae_Ortholog_cluster_21588

arab|TC266193 GB|AAQ65139.1|34365655|BT010516 At3g63030 {Arabidopsis thaliana;} , complete
potato|CN464569 weakly similar to AAQ65139 (AAQ65139) At3g63030, partial (51%)

>Solanaceae_Ortholog_cluster_21589

arab|TC266194 weakly similar to UP|Q7XTF6 (Q7XTF6) OJ991214_12.11 protein, partial (38%)
tobacco|TC3476 weakly similar to TIGR_Ath1|At2g37870.1 68415.m04649 protease inhibitor/seed storage/lipid transfer protein (LTP) family protein contains Pfam protease inhibitor/seed storage/LTP family domain PF00234, partial (70%)

>Solanaceae_Ortholog_cluster_21590

arab|TC266198 UP|Q9LY58 (Q9LY58) Anthranilate synthase alpha-1 chain-like protein, complete
pepper|TC4198 similar to UP|Q9AW95 (Q9AW95) Anthranilate synthase alpha subunit  , partial (19%)

>Solanaceae_Ortholog_cluster_21591

arab|TC266201 UP|DR2E_ARATH (O80917) Dehydration responsive element binding protein 2E (DREB2E protein), complete
pepper|CK901662

>Solanaceae_Ortholog_cluster_21592

arab|TC266203 UP|Q9ZQ12 (Q9ZQ12) Expressed protein (At2g06200/F5K7.4), complete
pepper|CA521688

>Solanaceae_Ortholog_cluster_21593

arab|TC266203 UP|Q9ZQ12 (Q9ZQ12) Expressed protein (At2g06200/F5K7.4), complete
rice|TC255972 UP|Q9SDZ5 (Q9SDZ5) Growth-regulating factor 1, complete

>Solanaceae_Ortholog_cluster_21594

arab|TC266204 GB|AAO39930.1|28372896|BT003702 At5g20810 {Arabidopsis thaliana;} , complete
tomato|TC163993 similar to UP|Q8H6T6 (Q8H6T6) Auxin-regulated protein, partial (53%)

>Solanaceae_Ortholog_cluster_21595

arab|TC266205 weakly similar to UP|O70621 (O70621) Secreted form of Klotho protein (Secreted isoform of Klotho protein), partial (4%)
tobacco|CV017014

>Solanaceae_Ortholog_cluster_21596

arab|TC266218 UP|Q9LFV6 (Q9LFV6) DNA-directed RNA polymerase (Mitochondrial) (Phage-type RNA polymerase rpoT2), complete
potato|TC118776 homologue to GB|BAB69063.1|15823750|AB058954 T7 bacteriophage-type single subunit RNA polymerase {Nicotiana sylvestris;} , partial (23%)

>Solanaceae_Ortholog_cluster_21597

arab|TC266218 UP|Q9LFV6 (Q9LFV6) DNA-directed RNA polymerase (Mitochondrial) (Phage-type RNA polymerase rpoT2), complete
tobacco|TC1626 UP|Q8L6J7 (Q8L6J7) Mitochondrial and chloroplast RNA polymerase, complete

>Solanaceae_Ortholog_cluster_21598

arab|TC266223 UP|WR41_ARATH (Q8H0Y8) Probable WRKY transcription factor 41 (WRKY DNA-binding protein 41), complete
pepper|TC4863 similar to UP|WR41_ARATH (Q8H0Y8) Probable WRKY transcription factor 41 (WRKY DNA-binding protein 41), partial (26%)

>Solanaceae_Ortholog_cluster_21599

arab|TC266225 UP|Q84TE0 (Q84TE0) At5g51080, complete
rice|TC254242 Oryza sativa (japonica cultivar-group) cDNA clone:J023098H16, full insert sequence

>Solanaceae_Ortholog_cluster_21600

arab|TC266226 UP|SC11_ARATH (Q9S7T7) Sister chromatid cohesion 1 protein 1 (SCC1 homolog 1) (DETERMINATE INFERTILE 1 protein), partial (97%)
rice|NP853281 Rad21-4 protein [Oryza sativa (japonica cultivar-group)]

>Solanaceae_Ortholog_cluster_21601

arab|TC266227 UP|Q94KJ2 (Q94KJ2) CIL, complete
potato|TC123241 similar to TIGR_Ath1|At5g57180.2 68418.m07143 expressed protein ; supporting cDNA gi|13991645|gb|AF359387.1|AF359387, partial (14%)

>Solanaceae_Ortholog_cluster_21602

arab|TC266228 similar to UP|Q6L4A7 (Q6L4A7) Expressed protein, partial (61%)
pepper|CA525841

>Solanaceae_Ortholog_cluster_21603

arab|TC266229 UP|Q8S9M5 (Q8S9M5) At2g41130/T3K9.10, complete
tomato|AW622727 similar to GP|18491261|gb| At2g41130/T3K9.10 {Arabidopsis thaliana}, partial (35%)

>Solanaceae_Ortholog_cluster_21604

arab|TC266235 UP|Q9SXC5 (Q9SXC5) T17H3.9, partial (59%)
potato|TC129927 similar to TIGR_Osa1|9629.m04827 expressed protein, partial (15%)

>Solanaceae_Ortholog_cluster_21605

arab|TC266239 UP|Q9LK34 (Q9LK34) Uridine kinase-like protein (At3g27190), complete
rice|TC262688 Oryza sativa (japonica cultivar-group) cDNA clone:J013043M04, full insert sequence

>Solanaceae_Ortholog_cluster_21606

arab|TC266250 GTP cyclohydrolase II
tobacco|CV021185

>Solanaceae_Ortholog_cluster_21607

arab|TC266253
potato|BQ512992 similar to UP|Q9FFX3 (Q9FFX3) Genomic DNA  chromosome 5  P1 clone:MAC12, partial (18%)

>Solanaceae_Ortholog_cluster_21608

arab|TC266253
tobacco|BP526975

>Solanaceae_Ortholog_cluster_21609

arab|TC266253
tomato|AW647691

>Solanaceae_Ortholog_cluster_21610

arab|TC266258 similar to UP|Q941A9 (Q941A9) At1g26300/F28B23_4, partial (92%)
rice|TC266040 Oryza sativa (japonica cultivar-group) cDNA clone:002-134-G08, full insert sequence

>Solanaceae_Ortholog_cluster_21611

arab|TC266259 UP|Q9FJF3 (Q9FJF3) Serine protease-like protein, partial (97%)
potato|TC125079 similar to UP|Q6WNU4 (Q6WNU4) Subtilisin-like protease, partial (28%)

>Solanaceae_Ortholog_cluster_21612

arab|TC266259 UP|Q9FJF3 (Q9FJF3) Serine protease-like protein, partial (97%)
tomato|AW218382 similar to GP|20198252|gb subtilisin-like serine protease AIR3 {Arabidopsis thaliana}, partial (23%)

>Solanaceae_Ortholog_cluster_21613

arab|TC266260
potato|TC116753

>Solanaceae_Ortholog_cluster_21614

arab|TC266262 weakly similar to UP|Q9DUN0 (Q9DUN0) Orf73, partial (5%)
potato|TC120397 similar to TIGR_Ath1|At4g33740.1 68417.m04790 expressed protein , partial (21%)

>Solanaceae_Ortholog_cluster_21615

arab|TC266262 weakly similar to UP|Q9DUN0 (Q9DUN0) Orf73, partial (5%)
tomato|TC157096 similar to TIGR_Ath1|At4g33740.1 68417.m04790 expressed protein , partial (21%)

>Solanaceae_Ortholog_cluster_21616

arab|TC266264 GB|AAP37839.1|30725634|BT008480 At5g64750 {Arabidopsis thaliana;} , complete
potato|TC130058 similar to UP|Q9FGA3 (Q9FGA3) Similarity to AP2 domain transcription factor, partial (33%)

>Solanaceae_Ortholog_cluster_21617

arab|TC266264 GB|AAP37839.1|30725634|BT008480 At5g64750 {Arabidopsis thaliana;} , complete
tomato|TC157717 similar to GB|AAP37839.1|30725634|BT008480 At5g64750 {Arabidopsis thaliana;} , partial (18%)

>Solanaceae_Ortholog_cluster_21618

arab|TC266268 similar to PIR|T04108|T04108 receptor kinase homolog CRINKLY4 - maize {Zea mays;}  , partial (73%)
rice|TC278021 UP|Q948R7 (Q948R7) CR4, complete

>Solanaceae_Ortholog_cluster_21619

arab|TC266269 UP|Q8S8F2 (Q8S8F2) F-box protein family, AtFBL11, complete
tobacco|BP130495 weakly similar to UP|Q8S8F2 (Q8S8F2) F-box protein family  AtFBL11, partial (7%)

>Solanaceae_Ortholog_cluster_21620

arab|TC266271 protein kinase catalytic domain (fragment)
potato|TC116718 similar to TIGR_Ath1|At3g09010.1 68416.m01055 protein kinase family protein contains protein kinase domain, Pfam:PF00069, partial (59%)

>Solanaceae_Ortholog_cluster_21621

arab|TC266273 UP|Q8VWI7 (Q8VWI7) Phragmoplast-associated kinesin-related protein 2, complete
tobacco|BP128406 similar to UP|O23291 (O23291) Kinesin homolog (Kinesin like protein), partial (12%)

>Solanaceae_Ortholog_cluster_21622

arab|TC266276 PIR|D96781|D96781 cytochrome P450, probable, 64213-66051 [imported] - Arabidopsis thaliana {Arabidopsis thaliana;} , complete
rice|TC255157 weakly similar to PIR|D96781|D96781 cytochrome P450, probable, 64213-66051 [imported] - Arabidopsis thaliana {Arabidopsis thaliana;} , partial (32%)

>Solanaceae_Ortholog_cluster_21623

arab|TC266279 UP|Q9LXX7 (Q9LXX7) Cytochrome P450-like protein, complete
rice|NP909872 Oryza sativa (japonica cultivar-group) cDNA clone:002-107-B08, full insert sequence

>Solanaceae_Ortholog_cluster_21624

arab|TC266280 UP|Q9LS70 (Q9LS70) Alcohol dehydrogenase-like protein, complete
n_benthamiana|TC10559 similar to UP|Q94KL8 (Q94KL8) Rhizome secoisolariciresinol dehydrogenase (Fragment), partial (76%)

>Solanaceae_Ortholog_cluster_21625

arab|TC266280 UP|Q9LS70 (Q9LS70) Alcohol dehydrogenase-like protein, complete
tobacco|TC2529 UP|O50038 (O50038) Short chain alcohol dehydrogenase, complete

>Solanaceae_Ortholog_cluster_21626

arab|TC266280 UP|Q9LS70 (Q9LS70) Alcohol dehydrogenase-like protein, complete
tomato|TC154410 UP|Q40133 (Q40133) Alcohol dehydrogenase homolog (Fragment) , complete

>Solanaceae_Ortholog_cluster_21627

arab|TC266283 UP|Q8S8S1 (Q8S8S1) Expressed protein, complete
potato|TC128399 similar to UP|Q9XEG0 (Q9XEG0) Shrunken seed protein, partial (33%)

>Solanaceae_Ortholog_cluster_21628

arab|TC266283 UP|Q8S8S1 (Q8S8S1) Expressed protein, complete
rice|TC253136 Oryza sativa (japonica cultivar-group) cDNA clone:J013047J07, full insert sequence

>Solanaceae_Ortholog_cluster_21629

arab|TC266283 UP|Q8S8S1 (Q8S8S1) Expressed protein, complete
tomato|AI486588

>Solanaceae_Ortholog_cluster_21630

arab|TC266287 UP|Q6X7J9 (Q6X7J9) WOX4 protein (At1g46480), complete
tomato|TC165106 homologue to UP|Q6X7J9 (Q6X7J9) WOX4 protein (At1g46480), partial (41%)

>Solanaceae_Ortholog_cluster_21631

arab|TC266290 Arabidopsis thaliana clone RAFL15-37-G11 (R20941) At4g32640 mRNA, partial sequence
tomato|AW094341

>Solanaceae_Ortholog_cluster_21632

arab|TC266296 UP|Q9LJV0 (Q9LJV0) Arabidopsis thaliana genomic DNA, chromosome 3, TAC clone: K10D20, complete
rice|TC256354 Oryza sativa (japonica cultivar-group) cDNA clone:J023046L04, full insert sequence

>Solanaceae_Ortholog_cluster_21633

arab|TC266296 UP|Q9LJV0 (Q9LJV0) Arabidopsis thaliana genomic DNA, chromosome 3, TAC clone: K10D20, complete
tomato|TC159768 weakly similar to TIGR_Osa1|9635.m00020 tetraacyldisaccharide 4'-kinase, partial (40%)

>Solanaceae_Ortholog_cluster_21634

arab|TC266297 UP|Q9SY61 (Q9SY61) F14N23.7, partial (91%)
tobacco|BP129798

>Solanaceae_Ortholog_cluster_21635

arab|TC266299 PIR|G96565|G96565 F6D8.26 [imported] - Arabidopsis thaliana {Arabidopsis thaliana;} , complete
potato|TC131253 weakly similar to PIR|G96565|G96565 F6D8.26 [imported] - Arabidopsis thaliana {Arabidopsis thaliana;} , partial (17%)

>Solanaceae_Ortholog_cluster_21636

arab|TC266299 PIR|G96565|G96565 F6D8.26 [imported] - Arabidopsis thaliana {Arabidopsis thaliana;} , complete
rice|TC252811 Oryza sativa (japonica cultivar-group) cDNA clone:J033046M02, full insert sequence

>Solanaceae_Ortholog_cluster_21637

arab|TC266300 UP|Q9MAC4 (Q9MAC4) T4P13.18 protein, complete
pepper|TC6371 similar to TIGR_Ath1|At3g01130.1 68416.m00017 expressed protein , partial (96%)

>Solanaceae_Ortholog_cluster_21638

arab|TC266301 UP|Q9C793 (Q9C793) Pinhead-like protein (ZIPPY), complete
pepper|CO910536

>Solanaceae_Ortholog_cluster_21639

arab|TC266301 UP|Q9C793 (Q9C793) Pinhead-like protein (ZIPPY), complete
rice|NP934132 putative piwi domain containing protein [Oryza sativa (japonica cultivar-group)]

>Solanaceae_Ortholog_cluster_21640

arab|TC266302 GB|BAB01258.1|9279701|AB022223 heat shock transcription factor-like protein {Arabidopsis thaliana;} , complete
tomato|TC162545 weakly similar to GB|AAQ23060.1|33591106|AY344488 heat shock factor RHSF6 {Oryza sativa (japonica cultivar-group);} , partial (48%)

>Solanaceae_Ortholog_cluster_21641

arab|TC266305 UP|Q7FZR1 (Q7FZR1) T1N24.21 protein, complete
potato|TC131020 similar to UP|Q9ZTJ8 (Q9ZTJ8) Hcr2-2A, partial (41%)

>Solanaceae_Ortholog_cluster_21642

arab|TC266307 GB|AAP68235.1|31711758|BT008796 At2g36810 {Arabidopsis thaliana;} , complete
tobacco|BP137489 similar to GB|AAP68235.1| At2g36810 {Arabidopsis thaliana;}, partial (21%)

>Solanaceae_Ortholog_cluster_21643

arab|TC266312 homologue to UP|Q9SH33 (Q9SH33) F2K11.15, partial (46%)
potato|TC116095 weakly similar to UP|O04695 (O04695) DNA-binding PD1-like protein (Fragment), partial (33%)

>Solanaceae_Ortholog_cluster_21644

arab|TC266312 homologue to UP|Q9SH33 (Q9SH33) F2K11.15, partial (46%)
rice|TC251983 Oryza sativa (japonica cultivar-group) cDNA clone:J013047F17, full insert sequence

>Solanaceae_Ortholog_cluster_21645

arab|TC266315 mutator-like transposase-like protein
pepper|BM061762

>Solanaceae_Ortholog_cluster_21646

arab|TC266315 mutator-like transposase-like protein
rice|TC266160 Oryza sativa (japonica cultivar-group) cDNA clone:J033000H11, full insert sequence

>Solanaceae_Ortholog_cluster_21647

arab|TC266315 mutator-like transposase-like protein
tobacco|BP131080

>Solanaceae_Ortholog_cluster_21648

arab|TC266315 mutator-like transposase-like protein
tomato|BG123184 similar to GP|10177186|db mutator-like transposase-like protein {Arabidopsis thaliana}, partial (23%)

>Solanaceae_Ortholog_cluster_21649

arab|TC266320 UP|Q8LPQ1 (Q8LPQ1) AT5g10500/F12B17_150, complete
tomato|TC160668 homologue to UP|Q94CG5 (Q94CG5) Kinase interacting protein 1, partial (12%)

>Solanaceae_Ortholog_cluster_21650

arab|TC266334 UP|MSH7_ARATH (Q9SMV7) DNA mismatch repair protein MSH6-2 (AtMsh6-2) (MutS homolog 7), complete
potato|TC116518 similar to TIGR_Ath1|At3g24495.1 68416.m03072 DNA mismatch repair protein MSH6-2 (MSH7) identical to SP|Q9SMV7 DNA mismatch repair protein MSH6-2 (AtMsh6-2) (MutS homolog 7) {Arabidopsis thaliana}; GC donor splice site at exon 11, partial (26%)

>Solanaceae_Ortholog_cluster_21651

arab|TC266334 UP|MSH7_ARATH (Q9SMV7) DNA mismatch repair protein MSH6-2 (AtMsh6-2) (MutS homolog 7), complete
rice|TC254007 Oryza sativa (japonica cultivar-group) cDNA clone:J033117G13, full insert sequence

>Solanaceae_Ortholog_cluster_21652

arab|TC266334 UP|MSH7_ARATH (Q9SMV7) DNA mismatch repair protein MSH6-2 (AtMsh6-2) (MutS homolog 7), complete
tomato|AW443589 similar to GP|6224917|gb| MutS homolog 7 {Arabidopsis thaliana}, partial (7%)

>Solanaceae_Ortholog_cluster_21653

arab|TC266335 UP|O04626 (O04626) F2P16.20 protein, partial (65%)
tomato|BI931817

>Solanaceae_Ortholog_cluster_21654

arab|TC266338 UP|PDP1_ARATH (Q9LRZ5) Phospholipase D p1  (AtPLDp1) (Phospholipase D1 PHOX and PX containing domain) (Phospholipase D zeta 1) (PLDzeta1) , complete
potato|CN516944 similar to SP|Q9LRZ5|PDP1 Phospholipase D p1 () (AtPLDp1) (Phospholipase D1 PHOX andPX containing domain), partial (5%)

>Solanaceae_Ortholog_cluster_21655

arab|TC266338 UP|PDP1_ARATH (Q9LRZ5) Phospholipase D p1  (AtPLDp1) (Phospholipase D1 PHOX and PX containing domain) (Phospholipase D zeta 1) (PLDzeta1) , complete
rice|TC266127 Oryza sativa (japonica cultivar-group) cDNA clone:J023025P20, full insert sequence

>Solanaceae_Ortholog_cluster_21656

arab|TC266338 UP|PDP1_ARATH (Q9LRZ5) Phospholipase D p1  (AtPLDp1) (Phospholipase D1 PHOX and PX containing domain) (Phospholipase D zeta 1) (PLDzeta1) , complete
tomato|TC168516 similar to TIGR_Ath1|At3g16785.1 68416.m02143 phospholipase D zeta1 / PLDzeta1 (PLDP1) identical to phospholipase D zeta1 [Arabidopsis thaliana] GI:15723315, SP|Q9LRZ5 Phospholipase D p1  (AtPLDp1) (Phospholipase D1 PHOX and PX containing domain) (Phospholipase D zeta 1) (PLDzeta1) {Arabidopsis thaliana}; supported by cDNA gi:15723314; non-consensus splice site (GC) at the beginning of first intron. , partial (28%)

>Solanaceae_Ortholog_cluster_21657

arab|TC266342 similar to UP|O65645 (O65645) ATM-like protein, partial (94%)
tobacco|BP529452

>Solanaceae_Ortholog_cluster_21658

arab|TC266344 UP|Q84W04 (Q84W04) At1g12390, complete
tobacco|BP530665

>Solanaceae_Ortholog_cluster_21659

arab|TC266347 contains similarity to AP2 domain containing proteins
tomato|BI421411 weakly similar to PIR|T01986|T019 Tsi1 protein - common tobacco, partial (31%)

>Solanaceae_Ortholog_cluster_21660

arab|TC266348 UP|Q9LK24 (Q9LK24) Arabidopsis thaliana genomic DNA, chromosome 3, TAC clone:K17E12 (AT3g27290/K17E12_11), complete
tomato|BI422204 weakly similar to GP|21741455|emb OJ000223_09.11 {Oryza sativa}, partial (16%)

>Solanaceae_Ortholog_cluster_21661

arab|TC266355 UP|Q9LQ42 (Q9LQ42) T30E16.32, partial (86%)
potato|CV475046

>Solanaceae_Ortholog_cluster_21662

arab|TC266355 UP|Q9LQ42 (Q9LQ42) T30E16.32, partial (86%)
rice|TC269308 Oryza sativa (japonica cultivar-group) cDNA clone:J013088A21, full insert sequence

>Solanaceae_Ortholog_cluster_21663

arab|TC266359 UP|Q93Y06 (Q93Y06) Receptor protein kinase-like protein, complete
n_benthamiana|TC10173 weakly similar to UP|Q93Y06 (Q93Y06) Receptor protein kinase-like protein, partial (31%)

>Solanaceae_Ortholog_cluster_21664

arab|TC266360 similar to UP|CBPY_YEAST (P00729) Carboxypeptidase Y precursor  (Carboxypeptidase YSCY) , partial (9%)
pepper|TC3716 weakly similar to GB|AAS99709.1|46518455|BT012565 At3g12203 {Arabidopsis thaliana;} , partial (36%)

>Solanaceae_Ortholog_cluster_21665

arab|TC266360 similar to UP|CBPY_YEAST (P00729) Carboxypeptidase Y precursor  (Carboxypeptidase YSCY) , partial (9%)
tobacco|BP530192

>Solanaceae_Ortholog_cluster_21666

arab|TC266369 AT3g02950/F13E7_10 [Arabidopsis thaliana]
rice|TC265320 Oryza sativa (japonica cultivar-group) cDNA clone:001-025-B05, full insert sequence

>Solanaceae_Ortholog_cluster_21667

arab|TC266371 homologue to UP|Q9C247 (Q9C247) Related to a-agglutinin core protein AGA1, partial (5%)
rice|TC266639 weakly similar to UP|Q7XQG5 (Q7XQG5) OJ000114_01.12 protein, partial (6%)

>Solanaceae_Ortholog_cluster_21668

arab|TC266372 UP|Q9FJK2 (Q9FJK2) Gb|AAF20229.1, complete
rice|TC254865 Oryza sativa (japonica cultivar-group) cDNA clone:J033118E02, full insert sequence

>Solanaceae_Ortholog_cluster_21669

arab|TC266374 UP|O64797 (O64797) T1F15.5 protein, complete
rice|TC264709 UP|Q6K649 (Q6K649) Kelch repeat-containing F-box protein-like, complete

>Solanaceae_Ortholog_cluster_21670

arab|TC266377 UP|Q9M1S3 (Q9M1S3) RNA binding protein-like, complete
potato|CV302164

>Solanaceae_Ortholog_cluster_21671

arab|TC266379 At2g15680 [Arabidopsis thaliana]
potato|TC131629 similar to TIGR_Ath1|At5g37770.1 68418.m04547 touch-responsive protein / calmodulin-related protein 2, touch-induced (TCH2) identical to calmodulin-related protein 2,touch-induced SP:P25070 from [Arabidopsis thaliana], partial (20%)

>Solanaceae_Ortholog_cluster_21672

arab|TC266380 PIR|T02602|T02602 vacuolar sorting receptor protein homolog At2g14740 - Arabidopsis thaliana {Arabidopsis thaliana;} , complete
tobacco|CV020746

>Solanaceae_Ortholog_cluster_21673

arab|TC266382 weakly similar to UP|SP19_YEAST (P32573) Sporulation protein SPS19 (Sporulation-specific protein SPX19), partial (8%)
pepper|CA521422

>Solanaceae_Ortholog_cluster_21674

arab|TC266382 weakly similar to UP|SP19_YEAST (P32573) Sporulation protein SPS19 (Sporulation-specific protein SPX19), partial (8%)
potato|CN213745 similar to UP|BAC81652 (BAC81652) Short-chain alcohol dehydrogenase A (Fragment), partial (46%)

>Solanaceae_Ortholog_cluster_21675

arab|TC266382 weakly similar to UP|SP19_YEAST (P32573) Sporulation protein SPS19 (Sporulation-specific protein SPX19), partial (8%)
rice|TC254068 Oryza sativa (japonica cultivar-group) cDNA clone:001-207-B04, full insert sequence

>Solanaceae_Ortholog_cluster_21676

arab|TC266383 UP|Q9LW35 (Q9LW35) Alcohol dehydrogenase-like protein, complete
rice|TC281448 alcohol dehydrogenase-like protein [Oryza sativa (japonica cultivar-group)]

>Solanaceae_Ortholog_cluster_21677

arab|TC266385 UP|GL1B_ARATH (Q9FMA8) Germin-like protein subfamily 1 member 11 precursor, complete
rice|TC270034 homologue to UP|Q9XH59 (Q9XH59) Germin-like protein 2 precursor, complete

>Solanaceae_Ortholog_cluster_21678

arab|TC266386 GB|AAS49105.1|44917561|BT011742 At3g50760 {Arabidopsis thaliana;} , complete
potato|TC122957 similar to TIGR_Ath1|At1g19300.1 68414.m02400 glycosyl transferase family 8 protein contains Pfam profile: PF01501 Glycosyl transferase family 8, partial (74%)

>Solanaceae_Ortholog_cluster_21679

arab|TC266386 GB|AAS49105.1|44917561|BT011742 At3g50760 {Arabidopsis thaliana;} , complete
rice|TC277197 Oryza sativa (japonica cultivar-group) cDNA clone:J013123H17, full insert sequence

>Solanaceae_Ortholog_cluster_21680

arab|TC266386 GB|AAS49105.1|44917561|BT011742 At3g50760 {Arabidopsis thaliana;} , complete
tomato|TC167678 similar to TIGR_Ath1|At1g19300.1 68414.m02400 glycosyl transferase family 8 protein contains Pfam profile: PF01501 Glycosyl transferase family 8, partial (70%)

>Solanaceae_Ortholog_cluster_21681

arab|TC266389 At1g72140 [Arabidopsis thaliana]
rice|TC267704 UP|Q8RV26 (Q8RV26) Oligopeptide transporter-like protein, complete

>Solanaceae_Ortholog_cluster_21682

arab|TC266390 UP|Q9MA13 (Q9MA13) F20B17.5, partial (97%)
rice|TC262227 Oryza sativa (japonica cultivar-group) cDNA clone:002-177-D06, full insert sequence

>Solanaceae_Ortholog_cluster_21683

arab|TC266390 UP|Q9MA13 (Q9MA13) F20B17.5, partial (97%)
tomato|BI926501 similar to GP|7715608|gb| F20B17.5 {Arabidopsis thaliana}, partial (23%)

>Solanaceae_Ortholog_cluster_21684

arab|TC266391 UP|Q6ID84 (Q6ID84) At2g46100, complete
tomato|BG127838

>Solanaceae_Ortholog_cluster_21685

arab|TC266395 UP|SY32_ARATH (Q9LK09) Syntaxin 32 (AtSYP32), complete
potato|CN464429

>Solanaceae_Ortholog_cluster_21686

arab|TC266399 weakly similar to UP|Q925I1 (Q925I1) AAA-ATPase TOB3, partial (22%)
tomato|AW031384

>Solanaceae_Ortholog_cluster_21687

arab|TC266402 UP|Q9FGQ8 (Q9FGQ8) Arabidopsis thaliana genomic DNA, chromosome 5, TAC clone:K21G20, complete
rice|NP910695 Oryza sativa (japonica cultivar-group) cDNA clone:001-116-B12, full insert sequence

>Solanaceae_Ortholog_cluster_21688

arab|TC266404 weakly similar to UP|Q91W34 (Q91W34) CDNA sequence BC017158, partial (16%)
potato|TC125522

>Solanaceae_Ortholog_cluster_21689

arab|TC266404 weakly similar to UP|Q91W34 (Q91W34) CDNA sequence BC017158, partial (16%)
tomato|TC165054

>Solanaceae_Ortholog_cluster_21690

arab|TC266405 similar to UP|Q96RL2 (Q96RL2) Interleukin-1 receptor associated kinase 1b, partial (4%)
rice|TC268502 Oryza sativa (japonica cultivar-group) cDNA clone:J013116G01, full insert sequence

>Solanaceae_Ortholog_cluster_21691

arab|TC266409 weakly similar to UP|Q8VZJ3 (Q8VZJ3) AT3g02910/F13E7_14, partial (49%)
tomato|TC156535 similar to TIGR_Ath1|At3g02910.1 68416.m00286 expressed protein contains Pfam domain PF03674: Uncharacterised protein family (UPF0131), partial (78%)

>Solanaceae_Ortholog_cluster_21692

arab|TC266410 weakly similar to UP|Q8YM15 (Q8YM15) Alr5126 protein, partial (33%)
tomato|AW094283

>Solanaceae_Ortholog_cluster_21693

arab|TC266413 UP|Q9LFB8 (Q9LFB8) Oligopeptide transporter-like protein, complete
rice|TC250258 Oryza sativa (japonica cultivar-group) cDNA clone:001-019-H02, full insert sequence

>Solanaceae_Ortholog_cluster_21694

arab|TC266420 weakly similar to UP|DHSA_CAEEL (Q09508) Succinate dehydrogenase [ubiquinone] flavoprotein subunit, mitochondrial precursor  (FP) (Flavoprotein subunit of complex II) , partial (4%)
tomato|TC165095 similar to UP|Q9RZ26 (Q9RZ26) GMC oxidoreductase, partial (5%)

>Solanaceae_Ortholog_cluster_21695

arab|TC266422 UP|Q9FNV6 (Q9FNV6) Hypoxanthine-guanine phosphoribosyltransferase 1 (Fragment), complete
rice|CB673295

>Solanaceae_Ortholog_cluster_21696

arab|TC266424 UP|Q9FG02 (Q9FG02) Mitosis-specific cyclin 1b, complete
tobacco|NP917435 GB|D89635.1|BAA20425.1 B-type cyclin [Nicotiana tabacum]

>Solanaceae_Ortholog_cluster_21697

arab|TC266424 UP|Q9FG02 (Q9FG02) Mitosis-specific cyclin 1b, complete
tomato|NP000037 cyclin B1

>Solanaceae_Ortholog_cluster_21698

arab|TC266433 similar to UP|KRE1_YEAST (P17260) KRE1 protein precursor, partial (6%)
tomato|TC161437

>Solanaceae_Ortholog_cluster_21699

arab|TC266437
rice|TC252254 Oryza sativa (japonica cultivar-group) cDNA clone:001-046-A11, full insert sequence

>Solanaceae_Ortholog_cluster_21700

arab|TC266441 UP|Q6NMM1 (Q6NMM1) At3g03180, complete
rice|TC267613 Oryza sativa (japonica cultivar-group) cDNA clone:006-205-H12, full insert sequence

>Solanaceae_Ortholog_cluster_21701

arab|TC266445 UP|Q9LZG8 (Q9LZG8) Transporter-like protein, partial (95%)
rice|TC263633 Oryza sativa (japonica cultivar-group) cDNA clone:002-107-A04, full insert sequence

>Solanaceae_Ortholog_cluster_21702

arab|TC266452 weakly similar to UP|Q6H4N6 (Q6H4N6) MutT-like protein, partial (56%)
tobacco|BP531089

>Solanaceae_Ortholog_cluster_21703

arab|TC266455 similar to UP|Q70RN7 (Q70RN7) NADH5 protein, partial (3%)
tomato|TC157452 weakly similar to TIGR_Ath1|At3g51980.1 68416.m05702 expressed protein , partial (21%)

>Solanaceae_Ortholog_cluster_21704

arab|TC266457 GB|CAA16564.1|2827556|ATT12H17 predicted protein {Arabidopsis thaliana;} , complete
potato|CK275769 weakly similar to GB|CAA16564.1| predicted protein {Arabidopsis thaliana;}, partial (42%)

>Solanaceae_Ortholog_cluster_21705

arab|TC266464
rice|TC248005 similar to UP|SP41_HUMAN (Q16550) Transcription initiation protein SPT4 homolog 1, partial (21%)

>Solanaceae_Ortholog_cluster_21706

arab|TC266472 weakly similar to UP|OYE2_YEAST (Q03558) NADPH dehydrogenase 2  (Old yellow enzyme 2) , partial (18%)
rice|TC270084 Oryza sativa (japonica cultivar-group) cDNA clone:002-138-E09, full insert sequence

>Solanaceae_Ortholog_cluster_21707

arab|TC266472 weakly similar to UP|OYE2_YEAST (Q03558) NADPH dehydrogenase 2  (Old yellow enzyme 2) , partial (18%)
tobacco|BP531249

>Solanaceae_Ortholog_cluster_21708

arab|TC266475 UP|Q9FKV2 (Q9FKV2) Berberine bridge enzyme, complete
pepper|BM062858

>Solanaceae_Ortholog_cluster_21709

arab|TC266475 UP|Q9FKV2 (Q9FKV2) Berberine bridge enzyme, complete
tomato|TC159182 weakly similar to TIGR_Ath1|At4g20860.1 68417.m03026 FAD-binding domain-containing protein simlar to SP|P30986 reticuline oxidase precursor (Berberine-bridge-forming enzyme) (BBE) (Tetrahydroprotoberberine synthase) [Eschscholzia californica]; contains PF01565 FAD binding domain, partial (33%)

>Solanaceae_Ortholog_cluster_21710

arab|TC266476 UP|Q9LK27 (Q9LK27) Gb|AAF01563.1, partial (63%)
rice|TC277059 Oryza sativa (japonica cultivar-group) cDNA clone:001-017-C06, full insert sequence

>Solanaceae_Ortholog_cluster_21711

arab|TC266476 UP|Q9LK27 (Q9LK27) Gb|AAF01563.1, partial (63%)
tobacco|TC3737 similar to TIGR_Ath1|At3g27260.1 68416.m03407 DNA-binding bromodomain-containing protein contains bromodomain, INTERPRO:IPR001487, partial (18%)

>Solanaceae_Ortholog_cluster_21712

arab|TC266477 UP|Q9LFS0 (Q9LFS0) UVB-resistance protein-like, complete
rice|TC253758 Oryza sativa (japonica cultivar-group) cDNA clone:J033058K22, full insert sequence

>Solanaceae_Ortholog_cluster_21713

arab|TC266479 similar to PIR|F86282|F86282 protein F10B6.30 [imported] - Arabidopsis thaliana {Arabidopsis thaliana;} , partial (84%)
pepper|CA525267

>Solanaceae_Ortholog_cluster_21714

arab|TC266480 Arabidopsis thaliana clone 36892 mRNA, complete sequence
tobacco|BP136164 similar to UP|Q84WH3 (Q84WH3) At1g61340, partial (27%)

>Solanaceae_Ortholog_cluster_21715

arab|TC266481 GB|AAF79402.1|8778394|AC068197 F16A14.18 {Arabidopsis thaliana;} , partial (85%)
n_benthamiana|TC7695 similar to UP|Q9ZPL6 (Q9ZPL6) DNA-binding protein 2, partial (78%)

>Solanaceae_Ortholog_cluster_21716

arab|TC266481 GB|AAF79402.1|8778394|AC068197 F16A14.18 {Arabidopsis thaliana;} , partial (85%)
tobacco|TC3481 UP|Q9ZPL6 (Q9ZPL6) DNA-binding protein 2, complete

>Solanaceae_Ortholog_cluster_21717

arab|TC266482 UP|Q9LX15 (Q9LX15) Pollen allergen-like protein (At5g10130), complete
petunia|TC120 weakly similar to UP|Q9SES4 (Q9SES4) Allergen-like protein BRSn20, partial (90%)

>Solanaceae_Ortholog_cluster_21718

arab|TC266484 UP|Q9FIJ6 (Q9FIJ6) Receptor kinase-like protein, complete
rice|TC279105 Oryza sativa (japonica cultivar-group) cDNA clone:J033092A16, full insert sequence

>Solanaceae_Ortholog_cluster_21719

arab|TC266484 UP|Q9FIJ6 (Q9FIJ6) Receptor kinase-like protein, complete
tobacco|NP916744 GB|AF302082.1|AAG25966.1 cytokinin-regulated kinase 1 [Nicotiana tabacum]

>Solanaceae_Ortholog_cluster_21720

arab|TC266486 UP|RPM1_ARATH (Q39214) Disease resistance protein RPM1 (Resistance to Pseudomonas syringae protein 3), complete
tomato|BG129133 weakly similar to GP|4092774|gb| disease resistance gene homolog 9N {Brassica napus}, partial (13%)

>Solanaceae_Ortholog_cluster_21721

arab|TC266488 Arabidopsis thalianaAT3g48910/T2J13_250 mRNA sequence
rice|NP896455 Oryza sativa (japonica cultivar-group) cDNA clone:J033096K23, full insert sequence

>Solanaceae_Ortholog_cluster_21722

arab|TC266488 Arabidopsis thalianaAT3g48910/T2J13_250 mRNA sequence
tomato|BG643935

>Solanaceae_Ortholog_cluster_21723

arab|TC266490 UP|Q9LQR6 (Q9LQR6) T4O12.23, partial (72%)
rice|TC264166 Oryza sativa (japonica cultivar-group) cDNA clone:001-040-C11, full insert sequence

>Solanaceae_Ortholog_cluster_21724

arab|TC266491 UP|SY41_ARATH (O65359) Syntaxin 41 (AtSYP41) (AtTLG2a), complete
n_benthamiana|CK290124 similar to TIGR_Ath1|At5g26980.1 68418.m03219 syntaxin 41 (SYP41) / TLG2a identical to SP|O65359 Syntaxin 41 (AtSYP41) (AtTLG2a) {Arabidopsis thaliana}, partial (13%)

>Solanaceae_Ortholog_cluster_21725

arab|TC266491 UP|SY41_ARATH (O65359) Syntaxin 41 (AtSYP41) (AtTLG2a), complete
potato|TC131092 similar to GB|CAB52175.1|5701799|ATH245408 syntaxin protein {Arabidopsis thaliana;} , partial (70%)

>Solanaceae_Ortholog_cluster_21726

arab|TC266491 UP|SY41_ARATH (O65359) Syntaxin 41 (AtSYP41) (AtTLG2a), complete
tomato|AW399781 similar to PIR|T01773|T01 syntaxin homolog A_IG002P16.16 - Arabidopsis thaliana, partial (41%)

>Solanaceae_Ortholog_cluster_21727

arab|TC266495 UP|Q9LSG4 (Q9LSG4) Arabidopsis thaliana genomic DNA, chromosome 3, P1 clone: MJL12, complete
tomato|TC169775 similar to TIGR_Ath1|At3g25130.1 68416.m03138 expressed protein  , partial (10%)

>Solanaceae_Ortholog_cluster_21728

arab|TC266496 UP|Q6NQ79 (Q6NQ79) At3g43240, complete
potato|TC128996 weakly similar to TIGR_Ath1|At3g43240.1 68416.m04564 ARID/BRIGHT DNA-binding domain-containing protein contains Pfam profile PF01388: ARID/BRIGHT DNA binding domain, partial (38%)

>Solanaceae_Ortholog_cluster_21729

arab|TC266500
rice|TC268238 Oryza sativa (japonica cultivar-group) cDNA clone:002-105-A08, full insert sequence

>Solanaceae_Ortholog_cluster_21730

arab|TC266501 UP|Q9STI3 (Q9STI3) Copper amine oxidase like protein (Fragment2), complete
pepper|BM062881

>Solanaceae_Ortholog_cluster_21731

arab|TC266502 Arabidopsis thaliana clone RAFL15-30-O09 (R20863) At2g18410 mRNA, partial sequence
rice|TC254882 Oryza sativa (japonica cultivar-group) cDNA clone:J033098B09, full insert sequence

>Solanaceae_Ortholog_cluster_21732

arab|TC266507 UP|RT07_ARATH (P92557) Mitochondrial ribosomal protein S7, complete
rice|NP658800 Ribosomal protein S7 [Oryza sativa (japonica cultivar-group)]

>Solanaceae_Ortholog_cluster_21733

arab|TC266513 UP|Q6R0A1 (Q6R0A1) MYB transcription factor, complete
potato|CK862525 homologue to UP|Q8W1R8 (Q8W1R8) Blind, partial (35%)

>Solanaceae_Ortholog_cluster_21734

arab|TC266513 UP|Q6R0A1 (Q6R0A1) MYB transcription factor, complete
rice|TC279791 similar to UP|Q8W1R8 (Q8W1R8) Blind, partial (37%)

>Solanaceae_Ortholog_cluster_21735

arab|TC266513 UP|Q6R0A1 (Q6R0A1) MYB transcription factor, complete
tomato|NP429926 blind [Lycopersicon esculentum]

>Solanaceae_Ortholog_cluster_21736

arab|TC266518 UP|Q9FLD8 (Q9FLD8) Gb|AAD55291.1, complete
rice|TC269973 homologue to UP|Q6Z6Q2 (Q6Z6Q2) Pentatricopeptide (PPR) repeat-containing protein-like, partial (90%)

>Solanaceae_Ortholog_cluster_21737

arab|TC266518 UP|Q9FLD8 (Q9FLD8) Gb|AAD55291.1, complete
tomato|BE434936

>Solanaceae_Ortholog_cluster_21738

arab|TC266528 GB|AAT42380.1|48427662|BT014888 At4g36470 {Arabidopsis thaliana;} , complete
rice|TC263418 Oryza sativa (japonica cultivar-group) cDNA clone:001-045-E04, full insert sequence

>Solanaceae_Ortholog_cluster_21739

arab|TC266532 Arabidopsis thaliana At2g35140 mRNA, partial sequence
rice|TC278867 Oryza sativa (japonica cultivar-group) cDNA clone:002-112-F09, full insert sequence

>Solanaceae_Ortholog_cluster_21740

arab|TC266536 UP|Q6NNI3 (Q6NNI3) At5g28490, complete
rice|TC280916 OSJNBb0072M01.12 [Oryza sativa (japonica cultivar-group)]

>Solanaceae_Ortholog_cluster_21741

arab|TC266538 UP|Q6S7C0 (Q6S7C0) TFIIE-beta 1 (Fragment), complete
pepper|TC7063 similar to TIGR_Ath1|At4g20330.1 68417.m02968 transcription initiation factor-related contains weak similarity to Transcription initiation factor IIE, beta subunit (TFIIE-beta) (Swiss-Prot:P29084) [Homo sapiens], partial (27%)

>Solanaceae_Ortholog_cluster_21742

arab|TC266542 GB|AAO64930.1|29029102|BT005995 At1g58070 {Arabidopsis thaliana;} , complete
tomato|BG125347

>Solanaceae_Ortholog_cluster_21743

arab|TC266544 similar to GB|AAD18096.1|4337175|T31J12 ESTs gb|T20589, gb|T04648, gb|AA597906, gb|T04111, gb|R84180, gb|R65428, gb|T44439, gb|T76570, gb|R90004, gb|T45020, gb|T42457, gb|T20921, gb|AA042762 and gb|AA720210 come from this gene. {Arabidopsis thaliana;} , partial (32%)
potato|TC114640 weakly similar to GB|AAD18096.1|4337175|T31J12 ESTs gb|T20589, gb|T04648, gb|AA597906, gb|T04111, gb|R84180, gb|R65428, gb|T44439, gb|T76570, gb|R90004, gb|T45020, gb|T42457, gb|T20921, gb|AA042762 and gb|AA720210 come from this gene. {Arabidopsis thaliana;} , partial (44%)

>Solanaceae_Ortholog_cluster_21744

arab|TC266550 UP|PSF2_ARATH (Q9C7A8) Probable DNA replication complex GINS protein PSF2, complete
rice|TC276344 Oryza sativa (japonica cultivar-group) cDNA clone:006-205-C12, full insert sequence

>Solanaceae_Ortholog_cluster_21745

arab|TC266552 UP|Q9ZQ85 (Q9ZQ85) Expressed protein (At2g03500/T4M8.7), complete
n_benthamiana|TC9265 similar to TIGR_Ath1|At2g03500.1 68415.m00309 myb family transcription factor contains Pfam profile: PF00249 myb-like DNA-binding domain, partial (23%)

>Solanaceae_Ortholog_cluster_21746

arab|TC266552 UP|Q9ZQ85 (Q9ZQ85) Expressed protein (At2g03500/T4M8.7), complete
rice|NP274316 hypothetical protein~similar to Arabidopsis thaliana chromosome 2, At2g03500

>Solanaceae_Ortholog_cluster_21747

arab|TC266560 weakly similar to UP|Q8RX56 (Q8RX56) AT5g06970/MOJ9_14, partial (9%)
tomato|BE450913

>Solanaceae_Ortholog_cluster_21748

arab|TC266564 UP|Q6NQJ4 (Q6NQJ4) At3g59580, complete
rice|TC268223 Oryza sativa (japonica cultivar-group) cDNA clone:001-032-G10, full insert sequence

>Solanaceae_Ortholog_cluster_21749

arab|TC266565
potato|CK257289

>Solanaceae_Ortholog_cluster_21750

arab|TC266573 UP|Q9SIS7 (Q9SIS7) Expressed protein, complete
tomato|TC169144 similar to TIGR_Ath1|At2g01870.1 68415.m00120 expressed protein , partial (24%)

>Solanaceae_Ortholog_cluster_21751

arab|TC266576 cDNA101
tobacco|BP532773

>Solanaceae_Ortholog_cluster_21752

arab|TC266579 homologue to UP|O65466 (O65466) Serine/threonine kinase-like protein , partial (78%)
rice|TC279593 GB|BAC57301.1|28411826|AP003863 serine/threonine kinase receptor precursor like-protein {Oryza sativa (japonica cultivar-group);} , complete

>Solanaceae_Ortholog_cluster_21753

arab|TC266584 similar to GB|AAP37868.1|30725692|BT008509 At5g08200 {Arabidopsis thaliana;} , partial (72%)
potato|TC117852 similar to TIGR_Osa1|9638.m03030 expressed protein, partial (20%)

>Solanaceae_Ortholog_cluster_21754

arab|TC266584 similar to GB|AAP37868.1|30725692|BT008509 At5g08200 {Arabidopsis thaliana;} , partial (72%)
rice|TC277151 Oryza sativa (japonica cultivar-group) cDNA clone:J023064K14, full insert sequence

>Solanaceae_Ortholog_cluster_21755

arab|TC266585 UP|Q9C5Y6 (Q9C5Y6) MYR1, complete
pepper|CO911041

>Solanaceae_Ortholog_cluster_21756

arab|TC266590 At2g19670 [Arabidopsis thaliana]
potato|TC112318 similar to TIGR_Osa1|9637.m01651 protein-arginine N-methyltransferase  - Arabidopsis thaliana , partial (84%)

>Solanaceae_Ortholog_cluster_21757

arab|TC266596 GB|BAB01042.1|9279584|AB022220 protein kinase {Arabidopsis thaliana;} , complete
rice|NP1230936 kinase domain containing protein [Oryza sativa (japonica cultivar-group)]

>Solanaceae_Ortholog_cluster_21758

arab|TC266599 weakly similar to UP|Q9Y6P7 (Q9Y6P7) SNAP190, partial (3%)
tobacco|TC3625 similar to TIGR_Ath1|At5g19020.1 68418.m02260 pentatricopeptide (PPR) repeat-containing protein contains Pfam profile PF01535: PPR repeat, partial (6%)

>Solanaceae_Ortholog_cluster_21759

arab|TC266599 weakly similar to UP|Q9Y6P7 (Q9Y6P7) SNAP190, partial (3%)
tomato|AW622519

>Solanaceae_Ortholog_cluster_21760

arab|TC266600
potato|CV473420

>Solanaceae_Ortholog_cluster_21761

arab|TC266603 UP|Q9LSC2 (Q9LSC2) Protein kinase-like protein, complete
rice|TC275129 UP|Q6ZIG4 (Q6ZIG4) Receptor protein kinase PERK1-like protein, complete

>Solanaceae_Ortholog_cluster_21762

arab|TC266605 UP|Q9FJP2 (Q9FJP2) MYB transcription factor, complete
potato|CK861221 similar to UP|Q84PP4 (Q84PP4) Transcription factor MYB102, partial (46%)

>Solanaceae_Ortholog_cluster_21763

arab|TC266607 weakly similar to UP|DMWD_HUMAN (Q09019) Dystrophia myotonica-containing WD repeat motif protein (DMR-N9 protein) (Protein 59) (Fragment), partial (9%)
n_benthamiana|CK286649 similar to TIGR_Ath1|At2g 68415.m04559 transducin family protein / WD-40 repeat family protein contains 4 WD-40 repeats, partial (26%)

>Solanaceae_Ortholog_cluster_21764

arab|TC266613 UP|Q6NLP5 (Q6NLP5) At2g20440, complete
rice|TC280231 Oryza sativa (japonica cultivar-group) cDNA clone:J023102D17, full insert sequence

>Solanaceae_Ortholog_cluster_21765

arab|TC266615 UP|ZIP3_ARATH (Q9SLG3) Zinc transporter 3 precursor (ZRT/IRT-like protein 3), complete
pepper|BM063567

>Solanaceae_Ortholog_cluster_21766

arab|TC266615 UP|ZIP3_ARATH (Q9SLG3) Zinc transporter 3 precursor (ZRT/IRT-like protein 3), complete
petunia|TC196 similar to UP|Q6VM20 (Q6VM20) Metal transport protein, partial (42%)

>Solanaceae_Ortholog_cluster_21767

arab|TC266619 UP|HAT7_ARATH (Q00466) Homeobox-leucine zipper protein HAT7 (HD-ZIP protein 7) (HD-ZIP protein ATHB-3), complete
tobacco|BP134267 similar to PIR|T52370|T523 homeobox protein HAT7 [imported] - Arabidopsis thaliana {Arabidopsis thaliana;}, partial (37%)

>Solanaceae_Ortholog_cluster_21768

arab|TC266619 UP|HAT7_ARATH (Q00466) Homeobox-leucine zipper protein HAT7 (HD-ZIP protein 7) (HD-ZIP protein ATHB-3), complete
tomato|TC161224 similar to TIGR_Ath1|At5g15150.1 68418.m01775 homeobox-leucine zipper protein 7 (HAT7) / HD-ZIP protein 7 / HD-ZIP protein (HB-3) identical to homeobox-leucine zipper protein HAT7 (HD-ZIP protein 7) (HD-ZIP protein ATHB-3) (SP:Q00466) [Arabidopsis thaliana], partial (32%)

>Solanaceae_Ortholog_cluster_21769

arab|TC266622 UP|Q9SH58 (Q9SH58) F22C12.16, complete
n_benthamiana|CK296516 similar to UP|Q9SH58 (Q9SH58) F22C12.16, partial (15%)

>Solanaceae_Ortholog_cluster_21770

arab|TC266622 UP|Q9SH58 (Q9SH58) F22C12.16, complete
potato|TC131473 similar to UP|Q9SH58 (Q9SH58) F22C12.16, partial (35%)

>Solanaceae_Ortholog_cluster_21771

arab|TC266625 UP|Q9SIE0 (Q9SIE0) Expressed protein, complete
rice|NP891502 Oryza sativa (japonica cultivar-group) cDNA clone:002-129-D07, full insert sequence

>Solanaceae_Ortholog_cluster_21772

arab|TC266627 UP|Q9FK50 (Q9FK50) Brn1-like protein, partial (94%)
rice|NP1112840 putative short-chain dehydrogenase/reductase [Oryza sativa (japonica cultivar-group)]

>Solanaceae_Ortholog_cluster_21773

arab|TC266629
potato|TC128910 similar to TIGR_Ath1|At5g57685.1 68418.m07210 expressed protein , partial (26%)

>Solanaceae_Ortholog_cluster_21774

arab|TC266633
potato|TC115337 similar to TIGR_Osa1|9632.m03039 expressed protein, partial (46%)

>Solanaceae_Ortholog_cluster_21775

arab|TC266634 weakly similar to UP|Q9SYK8 (Q9SYK8) F3F20.12 protein, partial (3%)
tomato|AW928520

>Solanaceae_Ortholog_cluster_21776

arab|TC266635 similar to UP|TNF6_HUMAN (P48023) Tumor necrosis factor ligand superfamily member 6 (FAS antigen ligand) (Apoptosis antigen ligand) (APTL) (CD178 antigen), partial (7%)
rice|TC277344 Oryza sativa (japonica cultivar-group) cDNA clone:J033065D06, full insert sequence

>Solanaceae_Ortholog_cluster_21777

arab|TC266638 UP|Q9FKR1 (Q9FKR1) Pollen coat protein-like, complete
tobacco|AB032547

>Solanaceae_Ortholog_cluster_21778

arab|TC266641 similar to UP|Q9SMY6 (Q9SMY6) Pectinesterase-like protein, partial (93%)
rice|TC283937 Oryza sativa (japonica cultivar-group) cDNA clone:J023064J16, full insert sequence

>Solanaceae_Ortholog_cluster_21779

arab|TC266646 GB|AAQ89635.1|37202040|BT010613 At2g37320 {Arabidopsis thaliana;} , complete
rice|TC252426 Oryza sativa (japonica cultivar-group) cDNA clone:J013149H17, full insert sequence

>Solanaceae_Ortholog_cluster_21780

arab|TC266646 GB|AAQ89635.1|37202040|BT010613 At2g37320 {Arabidopsis thaliana;} , complete
tomato|AW034796

>Solanaceae_Ortholog_cluster_21781

arab|TC266647 Arabidopsis thaliana At2g22660/T9I22.10 mRNA sequence
rice|TC250950 Oryza sativa (japonica cultivar-group) cDNA clone:J013043K17, full insert sequence

>Solanaceae_Ortholog_cluster_21782

arab|TC266648 UP|Q9FLX5 (Q9FLX5) ABC transporter-like protein, complete
rice|TC280088 Oryza sativa (japonica cultivar-group) cDNA clone:001-203-E02, full insert sequence

>Solanaceae_Ortholog_cluster_21783

arab|TC266650 similar to UP|GGA3_HUMAN (Q9NZ52) ADP-ribosylation factor binding protein GGA3 (Golgi-localized, gamma ear-containing, ARF-binding protein 3), partial (3%)
rice|TC250955 Oryza sativa (japonica cultivar-group) cDNA clone:J023007A11, full insert sequence

>Solanaceae_Ortholog_cluster_21784

arab|TC266658 similar to UP|Q9M2B4 (Q9M2B4) Nucleic acid binding protein-like, partial (97%)
rice|TC249196 Oryza sativa (japonica cultivar-group) cDNA clone:001-104-H11, full insert sequence

>Solanaceae_Ortholog_cluster_21785

arab|TC266658 similar to UP|Q9M2B4 (Q9M2B4) Nucleic acid binding protein-like, partial (97%)
tobacco|AJ632725

>Solanaceae_Ortholog_cluster_21786

arab|TC266660
pepper|CA847582

>Solanaceae_Ortholog_cluster_21787

arab|TC266661
rice|TC264938 Oryza sativa (japonica cultivar-group) cDNA clone:J033073E22, full insert sequence

>Solanaceae_Ortholog_cluster_21788

arab|TC266663
rice|TC265514 Oryza sativa (japonica cultivar-group) cDNA clone:J013073I20, full insert sequence

>Solanaceae_Ortholog_cluster_21789

arab|TC266664 UP|Q6RX58 (Q6RX58) Disease resistance protein RPP13 variant, complete
tomato|TC157863

>Solanaceae_Ortholog_cluster_21790

arab|TC266668
rice|TC256233 Oryza sativa (japonica cultivar-group) cDNA clone:001-118-A06, full insert sequence

>Solanaceae_Ortholog_cluster_21791

arab|TC266675 UP|O82794 (O82794) MADS-box protein AGL24, complete
petunia|NP1240019 MADS-box transcription factor FBP13 [Petunia x hybrida]

>Solanaceae_Ortholog_cluster_21792

arab|TC266683 weakly similar to UP|Q9FMJ6 (Q9FMJ6) Similarity to NOI protein, partial (71%)
potato|CV497176

>Solanaceae_Ortholog_cluster_21793

arab|TC266684 UP|Q8W4Q5 (Q8W4Q5) AT5g51450/MFG13_16, complete
rice|TC250860 Oryza sativa (japonica cultivar-group) cDNA clone:001-035-H12, full insert sequence

>Solanaceae_Ortholog_cluster_21794

arab|TC266685
potato|TC118842 weakly similar to UP|Q944Z0 (Q944Z0) 2-oxoglutarate-dependent dioxygenase (Fragment), partial (49%)

>Solanaceae_Ortholog_cluster_21795

arab|TC266686 Contains similarity to MLL protein from Fugu rubripes gb|AF036382, and contains a PWWP PF|00855 and a SET PF|00856 domain.
pepper|TC4893 similar to TIGR_Ath1|At2g31650.1 68415.m03864 trithorax 1 (ATX-1) (TRX1) identical to trithorax-like protein 1 GI:12659210 from [Arabidopsis thaliana]; characterized in Alvarez-Venegas R,et al, ATX-1, an Arabidopsis Homolog of Trithorax, Activates Flower Homeotic Genes.(Curr Biol. 2003 Apr 15;13(8):627-37 PMID: 12699618); contains Pfam profiles PF00856: SET domain, PF00855: PWWP domain, PF00628,  PHD-finger; identical to cDNA  trithorax-like protein 1 (TRX1) GI:12659209, partial (13%)

>Solanaceae_Ortholog_cluster_21796

arab|TC266689 Arabidopsis thaliana clone RAFL21-22-K02 (R51147) At2g38370 mRNA, complete sequence
rice|TC256773 Oryza sativa (japonica cultivar-group) cDNA clone:001-124-G11, full insert sequence

>Solanaceae_Ortholog_cluster_21797

arab|TC266696 UP|Q9FZ06 (Q9FZ06) Kinesin-like protein, complete
pepper|BM066582

>Solanaceae_Ortholog_cluster_21798

arab|TC266698
potato|TC122583 similar to TIGR_Ath1|At2g20650.1 68415.m02421 zinc finger (C3HC4-type RING finger) family protein , partial (62%)

>Solanaceae_Ortholog_cluster_21799

arab|TC266706
potato|CN462076

>Solanaceae_Ortholog_cluster_21800

arab|TC266706
rice|TC254452 Oryza sativa (japonica cultivar-group) cDNA clone:J033081C08, full insert sequence

>Solanaceae_Ortholog_cluster_21801

arab|TC266714 GB|AAS99675.1|46518387|BT012531 At5g66070 {Arabidopsis thaliana;} , complete
rice|TC278193 Oryza sativa (japonica cultivar-group) cDNA clone:001-039-B04, full insert sequence

>Solanaceae_Ortholog_cluster_21802

arab|TC266715
rice|NP933605 OSJNBa0020P07.6 [Oryza sativa (japonica cultivar-group)]

>Solanaceae_Ortholog_cluster_21803

arab|TC266717
rice|TC273530 Oryza sativa (japonica cultivar-group) cDNA clone:J013083M08, full insert sequence

>Solanaceae_Ortholog_cluster_21804

arab|TC266718 UP|Q84VX1 (Q84VX1) At4g38650, complete
potato|BE343264 similar to UP|Q84VX1 (Q84VX1) At4g38650, partial (9%)

>Solanaceae_Ortholog_cluster_21805

arab|TC266722 weakly similar to UP|Q71EU0 (Q71EU0) RNA polymerase II largest subunit (Fragment), partial (5%)
rice|TC280395

>Solanaceae_Ortholog_cluster_21806

arab|TC266722 weakly similar to UP|Q71EU0 (Q71EU0) RNA polymerase II largest subunit (Fragment), partial (5%)
tobacco|BP131912

>Solanaceae_Ortholog_cluster_21807

arab|TC266726 UP|Q9LHJ1 (Q9LHJ1) Gb|AAF14829.1, partial (92%)
potato|TC124135 similar to TIGR_Ath1|At3g22260.1 68416.m02813 OTU-like cysteine protease family protein contains Pfam profile PF02338: OTU-like cysteine protease, partial (77%)

>Solanaceae_Ortholog_cluster_21808

arab|TC266726 UP|Q9LHJ1 (Q9LHJ1) Gb|AAF14829.1, partial (92%)
rice|TC253482 Oryza sativa (japonica cultivar-group) cDNA clone:J013104L05, full insert sequence

>Solanaceae_Ortholog_cluster_21809

arab|TC266726 UP|Q9LHJ1 (Q9LHJ1) Gb|AAF14829.1, partial (92%)
tomato|TC155693 similar to TIGR_Ath1|At3g22260.1 68416.m02813 OTU-like cysteine protease family protein contains Pfam profile PF02338: OTU-like cysteine protease, partial (77%)

>Solanaceae_Ortholog_cluster_21810

arab|TC266728 UP|Q93YZ4 (Q93YZ4) At2g46910/F14M4.26, complete
rice|TC266739 Oryza sativa (japonica cultivar-group) cDNA clone:002-149-G11, full insert sequence

>Solanaceae_Ortholog_cluster_21811

arab|TC266731 UP|Q9LHK2 (Q9LHK2) Arabidopsis thaliana genomic DNA, chromosome 3, P1 clone: MMF12, partial (89%)
tobacco|TC1180 similar to TIGR_Ath1|At5g02502.1 68418.m00184 expressed protein  8113., complete

>Solanaceae_Ortholog_cluster_21812

arab|TC266734 UP|Q9FYL7 (Q9FYL7) F21J9.12, partial (17%)
rice|TC277139 UP|Q6K5K0 (Q6K5K0) Myosin-like protein, complete

>Solanaceae_Ortholog_cluster_21813

arab|TC266741 UP|Q9LYQ2 (Q9LYQ2) Laccase-like protein, complete
potato|TC126623 similar to UP|Q8L4Y3 (Q8L4Y3) Diphenol oxidase laccase, partial (78%)

>Solanaceae_Ortholog_cluster_21814

arab|TC266741 UP|Q9LYQ2 (Q9LYQ2) Laccase-like protein, complete
rice|TC280357 Oryza sativa (japonica cultivar-group) cDNA clone:001-008-H08, full insert sequence

>Solanaceae_Ortholog_cluster_21815

arab|TC266741 UP|Q9LYQ2 (Q9LYQ2) Laccase-like protein, complete
tobacco|BP525691

>Solanaceae_Ortholog_cluster_21816

arab|TC266743 similar to UP|Q9NYR8 (Q9NYR8) Photoreceptor outer segment all-trans retinol dehydrogenase, partial (5%)
rice|TC280690 Oryza sativa (japonica cultivar-group) cDNA clone:J013153E04, full insert sequence

>Solanaceae_Ortholog_cluster_21817

arab|TC266744 Arabidopsis thaliana clone 114074 mRNA, complete sequence
potato|TC116793 similar to TIGR_Ath1|At2g42660.1 68415.m05279 myb family transcription factor contains Pfam profile: PF00249 myb-like DNA-binding domain, partial (21%)

>Solanaceae_Ortholog_cluster_21818

arab|TC266744 Arabidopsis thaliana clone 114074 mRNA, complete sequence
rice|NP937856 hypothetical protein [Oryza sativa (japonica cultivar-group)]

>Solanaceae_Ortholog_cluster_21819

arab|TC266744 Arabidopsis thaliana clone 114074 mRNA, complete sequence
tomato|AI487405

>Solanaceae_Ortholog_cluster_21820

arab|TC266745 UP|Q9LIE4 (Q9LIE4) Emb|CAB10287.1, partial (98%)
potato|CV496937

>Solanaceae_Ortholog_cluster_21821

arab|TC266746 UP|Q9LU28 (Q9LU28) RNA methyltransferase-like protein, complete
potato|TC129234 similar to TIGR_Ath1|At3g21300.1 68416.m02691 RNA methyltransferase family protein contains TIGRfam TIGR00479: RNA methyltransferase, TrmA family, partial (18%)

>Solanaceae_Ortholog_cluster_21822

arab|TC266746 UP|Q9LU28 (Q9LU28) RNA methyltransferase-like protein, complete
rice|TC266906 Oryza sativa (japonica cultivar-group) cDNA clone:J013158G21, full insert sequence

>Solanaceae_Ortholog_cluster_21823

arab|TC266747 At1g59730 [Arabidopsis thaliana]
pepper|TC5830 similar to UP|Q9XF70 (Q9XF70) Thioredoxin h, partial (82%)

>Solanaceae_Ortholog_cluster_21824

arab|TC266747 At1g59730 [Arabidopsis thaliana]
potato|TC116021 similar to UP|Q6PV94 (Q6PV94) Thioredoxin, partial (71%)

>Solanaceae_Ortholog_cluster_21825

arab|TC266749 UP|CLCD_ARATH (P92943) Chloride channel protein CLC-d (AtCLC-d), complete
rice|TC254455 Oryza sativa (japonica cultivar-group) cDNA clone:001-029-E03, full insert sequence

>Solanaceae_Ortholog_cluster_21826

arab|TC266749 UP|CLCD_ARATH (P92943) Chloride channel protein CLC-d (AtCLC-d), complete
tobacco|TC1856 similar to GB|CAA96065.1|1742959|ATCLCD CLC-d chloride channel protein {Arabidopsis thaliana;} , partial (22%)

>Solanaceae_Ortholog_cluster_21827

arab|TC266752 Arabidopsis thaliana clone 114955 mRNA, complete sequence
tomato|AW934041

>Solanaceae_Ortholog_cluster_21828

arab|TC266758 GB|AAD32773.1|4895186|AC007661 axi 1-like protein {Arabidopsis thaliana;} , complete
rice|NP653590 putative axi 1(auxin-independent growth promoter) protein [Oryza sativa (japonica cultivar-group)]

>Solanaceae_Ortholog_cluster_21829

arab|TC266760 UP|Q96310 (Q96310) AT.I.24-6 protein (Fragment), complete
petunia|TC1338

>Solanaceae_Ortholog_cluster_21830

arab|TC266760 UP|Q96310 (Q96310) AT.I.24-6 protein (Fragment), complete
rice|TC252107 Oryza sativa (japonica cultivar-group) cDNA clone:J013062F19, full insert sequence

>Solanaceae_Ortholog_cluster_21831

arab|TC266761 UP|Q9LTX8 (Q9LTX8) Arabidopsis thaliana genomic DNA, chromosome 5, TAC clone:K9P8, complete
n_benthamiana|TC8043 similar to TIGR_Ath1|At5g64430.1 68418.m08093 octicosapeptide/Phox/Bem1p (PB1) domain-containing protein contains Pfam profile PF00564: PB1 domain, partial (24%)

>Solanaceae_Ortholog_cluster_21832

arab|TC266765 PIR|G85358|G85358 stress responsive protein homolog [imported] - Arabidopsis thaliana {Arabidopsis thaliana;} , complete
potato|CV499454

>Solanaceae_Ortholog_cluster_21833

arab|TC266765 PIR|G85358|G85358 stress responsive protein homolog [imported] - Arabidopsis thaliana {Arabidopsis thaliana;} , complete
rice|TC265986 UP|OSR8_ORYSA (Q9LRI7) Hydrophobic protein OSR8, complete

>Solanaceae_Ortholog_cluster_21834

arab|TC266766 UP|O82603 (O82603) T2L5.1 protein (Similarity to chorismate mutase-T and prephenate dehydrogenase), complete
pepper|CA524216

>Solanaceae_Ortholog_cluster_21835

arab|TC266767 UP|Q9FFR8 (Q9FFR8) Gb|AAF24581.1, partial (94%)
potato|TC124893 similar to TIGR_Ath1|At5g41620.1 68418.m05057 expressed protein weak similarity to microtubule binding protein D-CLIP-190 (GI:2773363) [Drosophila melanogaster]; weak similarity to Synaptonemal complex protein 1 (SCP-1 protein) (Swiss-Prot:Q15431) [Homo sapiens]; weak similarity to DNA double-strand break repair rad50 ATPase. (Swiss-Prot:P58301) [Pyrococcus furiosus], partial (20%)

>Solanaceae_Ortholog_cluster_21836

arab|TC266767 UP|Q9FFR8 (Q9FFR8) Gb|AAF24581.1, partial (94%)
rice|TC284080 UP|Q6K230 (Q6K230) Intracellular protein transport protein USO1-like, complete

>Solanaceae_Ortholog_cluster_21837

arab|TC266767 UP|Q9FFR8 (Q9FFR8) Gb|AAF24581.1, partial (94%)
tomato|BE433347

>Solanaceae_Ortholog_cluster_21838

arab|TC266773
rice|TC275502 Oryza sativa (japonica cultivar-group) cDNA clone:001-004-H10, full insert sequence

>Solanaceae_Ortholog_cluster_21839

arab|TC266782 similar to UP|Q9LPZ2 (Q9LPZ2) T23J18.9, partial (29%)
tobacco|BP131551

>Solanaceae_Ortholog_cluster_21840

arab|TC266785 UP|Q6NQB7 (Q6NQB7) At1g77810, partial (95%)
rice|TC254415 Oryza sativa (japonica cultivar-group) cDNA clone:J013146K16, full insert sequence

>Solanaceae_Ortholog_cluster_21841

arab|TC266787 UP|Q9ZUJ0 (Q9ZUJ0) T2K10.8 protein, complete
rice|TC256239 Oryza sativa (japonica cultivar-group) cDNA clone:J033041K18, full insert sequence

>Solanaceae_Ortholog_cluster_21842

arab|TC266790 GB|BAB10314.1|10177180|AB017061 selenium-binding protein-like {Arabidopsis thaliana;} , complete
rice|TC249445 Oryza sativa (japonica cultivar-group) cDNA clone:J033116F23, full insert sequence

>Solanaceae_Ortholog_cluster_21843

arab|TC266791 similar to UP|Q8CD59 (Q8CD59) Mus musculus 13 days embryo male testis cDNA, RIKEN full-length enriched library, clone:6030422B13 product:SH3 domain protein 1B, full insert sequence, partial (5%)
potato|TC122766

>Solanaceae_Ortholog_cluster_21844

arab|TC266791 similar to UP|Q8CD59 (Q8CD59) Mus musculus 13 days embryo male testis cDNA, RIKEN full-length enriched library, clone:6030422B13 product:SH3 domain protein 1B, full insert sequence, partial (5%)
tomato|BI930466

>Solanaceae_Ortholog_cluster_21845

arab|TC266792 UP|O22990 (O22990) Cellulose synthase isolog, partial (98%)
rice|TC251824 UP|Q944E3 (Q944E3) Cellulose synthase-like protein OsCslE2, complete

>Solanaceae_Ortholog_cluster_21846

arab|TC266792 UP|O22990 (O22990) Cellulose synthase isolog, partial (98%)
tomato|TC156325 weakly similar to UP|O22989 (O22989) Cellulose synthase isolog, partial (44%)

>Solanaceae_Ortholog_cluster_21847

arab|TC266799 weakly similar to UP|PIGF_MOUSE (O09101) Phosphatidylinositol-glycan biosynthesis, class F protein (PIG-F), partial (15%)
pepper|CA518377

>Solanaceae_Ortholog_cluster_21848

arab|TC266801 At2g26710 [Arabidopsis thaliana]
tomato|BI926826

>Solanaceae_Ortholog_cluster_21849

arab|TC266802 UP|Q84MA4 (Q84MA4) At5g07400, complete
rice|NP885965 Oryza sativa (japonica cultivar-group) cDNA clone:J013005I06, full insert sequence

>Solanaceae_Ortholog_cluster_21850

arab|TC266805 UP|Q6R032 (Q6R032) MYB transcription factor, complete
rice|TC264604 Oryza sativa (japonica cultivar-group) cDNA clone:J013069B18, full insert sequence

>Solanaceae_Ortholog_cluster_21851

arab|TC266817 UP|Q8IQD9 (Q8IQD9) CG6611-PC, partial (7%)
potato|TC123588 similar to TIGR_Ath1|At4g19100.1 68417.m02818 expressed protein , partial (63%)

>Solanaceae_Ortholog_cluster_21852

arab|TC266819 At1g70950 [Arabidopsis thaliana]
tomato|TC156595 weakly similar to TIGR_Ath1|At1g70950.1 68414.m08185 expressed protein , partial (13%)

>Solanaceae_Ortholog_cluster_21853

arab|TC266825
n_benthamiana|TC10285 weakly similar to UP|Q84TG3 (Q84TG3) At2g35930, partial (9%)

>Solanaceae_Ortholog_cluster_21854

arab|TC266825
potato|TC124835 similar to TIGR_Ath1|At3g11840.1 68416.m01451 U-box domain-containing protein low similarity to immediate-early fungal elicitor protein CMPG1 [Petroselinum crispum] GI:14582200; contains Pfam profile PF04564: U-box domain, partial (7%)

>Solanaceae_Ortholog_cluster_21855

arab|TC266825
rice|TC254715 Oryza sativa (japonica cultivar-group) cDNA clone:002-142-H10, full insert sequence

>Solanaceae_Ortholog_cluster_21856

arab|TC266825
tomato|TC162488 similar to TIGR_Ath1|At3g11840.1 68416.m01451 U-box domain-containing protein low similarity to immediate-early fungal elicitor protein CMPG1 [Petroselinum crispum] GI:14582200; contains Pfam profile PF04564: U-box domain, partial (8%)

>Solanaceae_Ortholog_cluster_21857

arab|TC266826 UP|O64572 (O64572) Expressed protein, complete
pepper|BM062690

>Solanaceae_Ortholog_cluster_21858

arab|TC266826 UP|O64572 (O64572) Expressed protein, complete
rice|TC264473 Oryza sativa (japonica cultivar-group) cDNA clone:J013169H18, full insert sequence

>Solanaceae_Ortholog_cluster_21859

arab|TC266830 weakly similar to UP|O95367 (O95367) CBF1 interacting corepressor CIR, partial (6%)
potato|CK864085

>Solanaceae_Ortholog_cluster_21860

arab|TC266830 weakly similar to UP|O95367 (O95367) CBF1 interacting corepressor CIR, partial (6%)
rice|TC278985 Oryza sativa (japonica cultivar-group) cDNA clone:J033028N18, full insert sequence

>Solanaceae_Ortholog_cluster_21861

arab|TC266830 weakly similar to UP|O95367 (O95367) CBF1 interacting corepressor CIR, partial (6%)
tomato|TC157544 similar to TIGR_Ath1|At5g24030.1 68418.m02823 C4-dicarboxylate transporter/malic acid transport family protein weak similarity to SP|P25396 Tellurite resistance protein tehA. {Escherichia coli}; contains Pfam profile PF03595: C4-dicarboxylate transporter/malic acid transport protein, partial (22%)

>Solanaceae_Ortholog_cluster_21862

arab|TC266834 At2g44480/F4I1.29 [Arabidopsis thaliana]
potato|TC126590 weakly similar to TIGR_Osa1|9632.m03788 Glycosyl hydrolase family 1, partial (80%)

>Solanaceae_Ortholog_cluster_21863

arab|TC266837 GB|AAP88337.1|32815899|BT009703 At2g38190 {Arabidopsis thaliana;} , complete
petunia|CV293036 similar to GB|AAP88337.1|32815899|BT009703 At2g38190 {Arabidopsis thaliana;} , partial (52%)

>Solanaceae_Ortholog_cluster_21864

arab|TC266848 UP|Q6JDV7 (Q6JDV7) DNA-directed polymerase kappa, complete
rice|TC278225 Oryza sativa (japonica cultivar-group) cDNA clone:J013064K08, full insert sequence

>Solanaceae_Ortholog_cluster_21865

arab|TC266850 UP|Q6NKZ8 (Q6NKZ8) At5g24900, complete
tomato|TC157326 similar to UP|Q93Z79 (Q93Z79) AT5g24910/F6A4_120, partial (40%)

>Solanaceae_Ortholog_cluster_21866

arab|TC266851 UP|AB32_ARATH (Q8L718) Inner membrane ALBINO3-like protein 2, chloroplast precursor (Ath5), complete
potato|TC124758 weakly similar to UP|AB32_ARATH (Q8L718) Inner membrane ALBINO3-like protein 2, chloroplast precursor (Ath5), partial (17%)

>Solanaceae_Ortholog_cluster_21867

arab|TC266855 UP|Q769D5 (Q769D5) TONSOKU protein, complete
rice|TC248499 UP|Q6K7E5 (Q6K7E5) BRUSHY1-like, complete

>Solanaceae_Ortholog_cluster_21868

arab|TC266859 lcl|prt_seq No definition line found
rice|NP206582 Similar to Homo sapiens mRNA for KIAA0039. (D26018)

>Solanaceae_Ortholog_cluster_21869

arab|TC266864
rice|TC283658 Oryza sativa (japonica cultivar-group) cDNA clone:001-108-D01, full insert sequence

>Solanaceae_Ortholog_cluster_21870

arab|TC266867 UP|Q8L7S2 (Q8L7S2) AT3g60070/T2O9_50, complete
tomato|TC165565 similar to TIGR_Ath1|At3g60070.1 68416.m06708 lactose permease-related contains weak similarity to Lactose permease (Lactose-proton symport) (Lactose transport protein). (Swiss-Prot:O33814) [Staphylococcus xylosus], partial (52%)

>Solanaceae_Ortholog_cluster_21871

arab|TC266870 UP|Q9FKB4 (Q9FKB4) Arabidopsis thaliana genomic DNA, chromosome 5, TAC clone:K24G6, partial (89%)
potato|BQ514063

>Solanaceae_Ortholog_cluster_21872

arab|TC266870 UP|Q9FKB4 (Q9FKB4) Arabidopsis thaliana genomic DNA, chromosome 5, TAC clone:K24G6, partial (89%)
tomato|TC163680 similar to TIGR_Ath1|At5g48830.1 68418.m06041 expressed protein , partial (18%)

>Solanaceae_Ortholog_cluster_21873

arab|TC266871 UP|TT2_ARATH (Q9FJA2) TRANSPARENT TESTA 2 protein (Myb-related protein 123) (AtMYB123) (Myb-related transcription factor LBM2-like), complete
rice|NP001259 OSMYB3

>Solanaceae_Ortholog_cluster_21874

arab|TC266876
rice|TC270948 Oryza sativa (japonica cultivar-group) cDNA clone:J033067F23, full insert sequence

>Solanaceae_Ortholog_cluster_21875

arab|TC266877
tomato|TC159126 similar to TIGR_Osa1|9629.m03458 expressed protein, partial (9%)

>Solanaceae_Ortholog_cluster_21876

arab|TC266882 UP|Q8L9A1 (Q8L9A1) Cytochrom P450-like protein, complete
potato|TC125031 similar to UP|C771_SOLME (P37123) Cytochrome P450 77A1  (CYPLXXVIIA1) (P-450EG6) (Fragment) , partial (43%)

>Solanaceae_Ortholog_cluster_21877

arab|TC266884 UP|Q9FF85 (Q9FF85) Emb|CAB80929.1, complete
n_benthamiana|TC7090 similar to UP|Q9FF85 (Q9FF85) Emb|CAB80929.1, partial (57%)

>Solanaceae_Ortholog_cluster_21878

arab|TC266891 weakly similar to UP|Q7PLS7 (Q7PLS7) CG17665-PB.3, partial (13%)
potato|TC125781 weakly similar to TIGR_Ath1|At4g14590.1 68417.m02245 expressed protein , partial (20%)

>Solanaceae_Ortholog_cluster_21879

arab|TC266891 weakly similar to UP|Q7PLS7 (Q7PLS7) CG17665-PB.3, partial (13%)
rice|TC254711 Oryza sativa (japonica cultivar-group) cDNA clone:002-124-F07, full insert sequence

>Solanaceae_Ortholog_cluster_21880

arab|TC266891 weakly similar to UP|Q7PLS7 (Q7PLS7) CG17665-PB.3, partial (13%)
tomato|AW622462

>Solanaceae_Ortholog_cluster_21881

arab|TC266892
potato|CN516059

>Solanaceae_Ortholog_cluster_21882

arab|TC266893 similar to GB|AAD39570.1|5091541|AC007067 T10O24.10 {Arabidopsis thaliana;} , partial (90%)
potato|TC118163 similar to TIGR_Osa1|9640.m00658 expressed protein, partial (25%)

>Solanaceae_Ortholog_cluster_21883

arab|TC266895 UP|Q8W591 (Q8W591) AT3g62570/T12C14_270, complete
rice|TC273478 Oryza sativa (japonica cultivar-group) cDNA clone:J023086P13, full insert sequence

>Solanaceae_Ortholog_cluster_21884

arab|TC266896 Expressed protein [Arabidopsis thaliana]
tobacco|TC2414 similar to TIGR_Ath1|At2g31305.1 68415.m03822 expressed protein , partial (46%)

>Solanaceae_Ortholog_cluster_21885

arab|TC266898 UP|Q9LF95 (Q9LF95) Cytochrome P450-like protein, complete
rice|TC279453 Oryza sativa (japonica cultivar-group) cDNA clone:001-040-H09, full insert sequence

>Solanaceae_Ortholog_cluster_21886

arab|TC266898 UP|Q9LF95 (Q9LF95) Cytochrome P450-like protein, complete
tomato|TC158943 weakly similar to TIGR_Ath1|At3g52970.1 68416.m05839 cytochrome P450 family protein cytochrome P450 76A2, eggplant, PIR:S38534, partial (24%)

>Solanaceae_Ortholog_cluster_21887

arab|TC266900 weakly similar to UP|DHX8_HUMAN (Q14562) ATP-dependent helicase DHX8 (RNA helicase HRH1) (DEAH-box protein 8), partial (8%)
rice|NP652593 similar to pre-mRNA splicing factor ATP-dependent RNA helicase [Oryza sativa (japonica cultivar-group)]

>Solanaceae_Ortholog_cluster_21888

arab|TC266901 UP|Q9LUH9 (Q9LUH9) Arabidopsis thaliana genomic DNA, chromosome 3, P1 clone: MWI23 (At3g22820), complete
potato|CK852955

>Solanaceae_Ortholog_cluster_21889

arab|TC266911 PIR|T04234|T04234 calmodulin-binding protein homolog F14M19.80 - Arabidopsis thaliana {Arabidopsis thaliana;} , partial (96%)
tobacco|NP917500 GB|U58971.1|AAB37246.1 calmodulin-binding protein

>Solanaceae_Ortholog_cluster_21890

arab|TC266912 UP|Q9ASY7 (Q9ASY7) At2g26200/T1D16.16, complete
tomato|BI932265 similar to GP|13605539|gb| At2g26200/T1D16.16 {Arabidopsis thaliana}, partial (21%)

>Solanaceae_Ortholog_cluster_21891

arab|TC266917
rice|TC276223 Oryza sativa (japonica cultivar-group) cDNA clone:J013091M08, full insert sequence

>Solanaceae_Ortholog_cluster_21892

arab|TC266921 UP|Q9SGQ6 (Q9SGQ6) T23E18.21, partial (91%)
tomato|TC160158 similar to UP|Q9SGQ6 (Q9SGQ6) T23E18.21, partial (20%)

>Solanaceae_Ortholog_cluster_21893

arab|TC266929 similar to UP|Q6K9X4 (Q6K9X4) Ubiquitin-protein ligase-like, partial (18%)
rice|TC251902 UP|Q6K9X4 (Q6K9X4) Ubiquitin-protein ligase-like, complete

>Solanaceae_Ortholog_cluster_21894

arab|TC266931 UP|DRL3_ARATH (Q9LMP6) Probable disease resistance protein At1g15890, partial (92%)
potato|TC128601 UP|Q75VK7 (Q75VK7) CC-NB-LRR protein, complete

>Solanaceae_Ortholog_cluster_21895

arab|TC266934
potato|TC123535 weakly similar to TIGR_Ath1|At4g32620.1 68417.m04644 expressed protein predicted protein T10M13.8, Arabidopsis thaliana, partial (9%)

>Solanaceae_Ortholog_cluster_21896

arab|TC266936 UP|Q6NMB6 (Q6NMB6) At5g59740, complete
n_benthamiana|CK286716 similar to TIGR_Ath1|At5g59740.1 68418.m07488 UDP-galactose/UDP-glucose transporter-related weak similarity to UDP-galactose/UDP-glucose transporter [Arabidopsis thaliana] GI:22651763, partial (76%)

>Solanaceae_Ortholog_cluster_21897

arab|TC266937 UP|Q9SW45 (Q9SW45) Xanthine dehydrogenase, complete
rice|TC251549 Oryza sativa (japonica cultivar-group) cDNA clone:J013001M21, full insert sequence

>Solanaceae_Ortholog_cluster_21898

arab|TC266938 UP|Q9ZU67 (Q9ZU67) Expressed protein (Membrane-associated salt-inducible protein like), complete
tomato|TC160355 homologue to UP|Q9FYW8 (Q9FYW8) BAC19.8, complete

>Solanaceae_Ortholog_cluster_21899

arab|TC266940 UP|Q9LR00 (Q9LR00) F10A5.21, complete
potato|TC130314 similar to UP|Q9LR00 (Q9LR00) F10A5.21, partial (88%)

>Solanaceae_Ortholog_cluster_21900

arab|TC266953 PIR|T00534|T00534 S-receptor kinase  T20K24.15 precursor - Arabidopsis thaliana {Arabidopsis thaliana;}  , complete
rice|TC278919 Oryza sativa (japonica cultivar-group) cDNA clone:002-111-D12, full insert sequence

>Solanaceae_Ortholog_cluster_21901

arab|TC266954 UP|Q9LJL0 (Q9LJL0) Arabidopsis thaliana genomic DNA, chromosome 3, P1 clone: MVI11, partial (91%)
pepper|CO908292

>Solanaceae_Ortholog_cluster_21902

arab|TC266955
tomato|TC159065

>Solanaceae_Ortholog_cluster_21903

arab|TC266956 UP|Q9SGX3 (Q9SGX3) F20B24.20, partial (97%)
potato|CV302981

>Solanaceae_Ortholog_cluster_21904

arab|TC266956 UP|Q9SGX3 (Q9SGX3) F20B24.20, partial (97%)
rice|TC279261 Oryza sativa (japonica cultivar-group) cDNA clone:001-116-F05, full insert sequence

>Solanaceae_Ortholog_cluster_21905

arab|TC266956 UP|Q9SGX3 (Q9SGX3) F20B24.20, partial (97%)
tomato|TC168790 weakly similar to TIGR_Osa1|9637.m02482 protein T16B5.8 [imported] - Arabidopsis thaliana, partial (12%)

>Solanaceae_Ortholog_cluster_21906

arab|TC266957 UP|Q84ZX0 (Q84ZX0) HEN4, complete
potato|TC115865 similar to TIGR_Ath1|At5g64390.1 68418.m08089 KH domain-containing RNA-binding protein (HEN4) contains similarity to RNA-binding protein; identical to cDNA HEN4 isoform 2 (HEN4) GI:28261404; contains Pfam domain PF00013: KH domain; identical to cDNA HEN4 (HEN4) GI:28261402, partial (10%)

>Solanaceae_Ortholog_cluster_21907

arab|TC266958 UP|Q9FF47 (Q9FF47) Arsenite translocating ATPase-like protein, partial (94%)
pepper|CA514105

>Solanaceae_Ortholog_cluster_21908

arab|TC266962 weakly similar to UP|MYC_DROME (Q9W4S7) Myc protein (dMyc1) (dMyc) (Diminutive protein), partial (4%)
tomato|AW093103

>Solanaceae_Ortholog_cluster_21909

arab|TC266964 UP|Q6NLQ3 (Q6NLQ3) At1g21360, complete
rice|TC258889 weakly similar to UP|Q7FB31 (Q7FB31) OJ000114_01.1 protein, partial (38%)

>Solanaceae_Ortholog_cluster_21910

arab|TC266965 weakly similar to UP|Q9LN01 (Q9LN01) T6D22.15, partial (35%)
rice|NP1106774 putative pentatricopeptide (PPR) repeat-containing protein [Oryza sativa (japonica cultivar-group)]

>Solanaceae_Ortholog_cluster_21911

arab|TC266966
potato|TC125456 weakly similar to TIGR_Osa1|9632.m02380 expressed protein, partial (5%)

>Solanaceae_Ortholog_cluster_21912

arab|TC266966
rice|TC253752 UP|Q9LMQ1 (Q9LMQ1) F7H2.17 protein, partial (3%)

>Solanaceae_Ortholog_cluster_21913

arab|TC266966
tomato|TC161171 weakly similar to TIGR_Ath1|At2g20710.2 68415.m02432 pentatricopeptide (PPR) repeat-containing protein low similarity to DNA-binding protein [Triticum aestivum] GI:6958202; contains Pfam profile PF01535: PPR repeat, partial (16%)

>Solanaceae_Ortholog_cluster_21914

arab|TC266970 UP|Q6R8G0 (Q6R8G0) PHO1-like protein, complete
pepper|BM067299

>Solanaceae_Ortholog_cluster_21915

arab|TC266970 UP|Q6R8G0 (Q6R8G0) PHO1-like protein, complete
tomato|AW040879

>Solanaceae_Ortholog_cluster_21916

arab|TC266972 UP|O82616 (O82616) T9A4.3 protein (Fructokinase-like protein)  , complete
petunia|TC1184 homologue to UP|O82616 (O82616) T9A4.3 protein (Fructokinase-like protein)  , partial (50%)

>Solanaceae_Ortholog_cluster_21917

arab|TC266972 UP|O82616 (O82616) T9A4.3 protein (Fructokinase-like protein)  , complete
rice|TC262628 UP|Q7XXS9 (Q7XXS9) Fructokinase, complete

>Solanaceae_Ortholog_cluster_21918

arab|TC266978 weakly similar to UP|Q6ZHH8 (Q6ZHH8) Cell division-associated protein BIMB-like, partial (14%)
rice|TC256383 UP|Q6ZHH8 (Q6ZHH8) Cell division-associated protein BIMB-like, complete

>Solanaceae_Ortholog_cluster_21919

arab|TC266983 UP|Q8LPK0 (Q8LPK0) ABC-type transport protein-like protein, complete
rice|TC255954 ATP-binding cassette transporter AtABCA1-like protein [Oryza sativa (japonica cultivar-group)]

>Solanaceae_Ortholog_cluster_21920

arab|TC266985 Arabidopsis thaliana At2g43470 mRNA, partial sequence, alternatively spliced
rice|TC281537 weakly similar to UP|Q8TY14 (Q8TY14) Archaea-specific enzyme related to ProFAR isomerase (HisA) and containing an additional uncharacterized domain, partial (24%)

>Solanaceae_Ortholog_cluster_21921

arab|TC266994
potato|BM405316 similar to UP|O80631 (O80631) At2g39440 protein, partial (7%)

>Solanaceae_Ortholog_cluster_21922

arab|TC266999 UP|Q8LEE4 (Q8LEE4) Zinc finger protein, complete
rice|TC256075 similar to UP|Q8LEE4 (Q8LEE4) Zinc finger protein, partial (42%)

>Solanaceae_Ortholog_cluster_21923

arab|TC267005 UP|Q9SUW0 (Q9SUW0) Trehalose-6-phosphate phosphatase-like protein, complete
tobacco|BP533742

>Solanaceae_Ortholog_cluster_21924

arab|TC267006
rice|TC267138 Oryza sativa (japonica cultivar-group) cDNA clone:J013068O19, full insert sequence

>Solanaceae_Ortholog_cluster_21925

arab|TC267006
tomato|TC161160 similar to TIGR_Ath1|At5g18980.1 68418.m02255 expressed protein , partial (27%)

>Solanaceae_Ortholog_cluster_21926

arab|TC267008 UP|Q9LVB8 (Q9LVB8) HSR203J protein-like protein, complete
pepper|TC3597 UP|Q9LM08 (Q9LM08) Pepper esterase, complete

>Solanaceae_Ortholog_cluster_21927

arab|TC267008 UP|Q9LVB8 (Q9LVB8) HSR203J protein-like protein, complete
rice|TC255444 Oryza sativa (japonica cultivar-group) cDNA clone:001-206-F06, full insert sequence

>Solanaceae_Ortholog_cluster_21928

arab|TC267012 UP|Q9LY50 (Q9LY50) Receptor kinase-like protein, complete
potato|TC125305 similar to UP|Q9LY50 (Q9LY50) Receptor kinase-like protein, partial (19%)

>Solanaceae_Ortholog_cluster_21929

arab|TC267026
potato|CK256291 weakly similar to UP|Q9M5Q3 (Q9M5Q3) S-ribonuclease binding protein SBP1, partial (13%)

>Solanaceae_Ortholog_cluster_21930

arab|TC267034 similar to UP|Q76CU2 (Q76CU2) PDR-type ABC transporter 1, partial (90%)
rice|TC251556 UP|Q8GU90 (Q8GU90) PDR-like ABC transporter (PDR3 ABC transporter), partial (98%)

>Solanaceae_Ortholog_cluster_21931

arab|TC267038 UP|NAS2_ARATH (Q9FKT9) Nicotianamine synthase 2  (S-adenosyl-L-methionine:S-adenosyl-L-methionine:S-adenosyl-methionine 3-amino-3-carboxypropyltransferase 2) (AtNAS2) , complete
tobacco|NP917808 GB|AB097697.1|BAC77350.1 nicotianamine synthase [Nicotiana tabacum]

>Solanaceae_Ortholog_cluster_21932

arab|TC267042 Arabidopsis thaliana At4g17140 mRNA, complete sequence
rice|TC283785

>Solanaceae_Ortholog_cluster_21933

arab|TC267048 UP|DEG1_ARATH (O22609) Protease Do-like 1, chloroplast precursor  , complete
pepper|BM064379

>Solanaceae_Ortholog_cluster_21934

arab|TC267049 UP|O23528 (O23528) Resistance protein (Disease resistance RPP5 like protein), complete
potato|NP005521 GB|AJ009719.1|CAA08797.1 NL25

>Solanaceae_Ortholog_cluster_21935

arab|TC267052 UP|Q9SPU7 (Q9SPU7) Telomerase reverse transcriptase, complete
rice|TC281555 UP|Q8LKW0 (Q8LKW0) Telomerase reverse transcriptase, complete

>Solanaceae_Ortholog_cluster_21936

arab|TC267053 At5g11460 [Arabidopsis thaliana]
potato|TC123891 weakly similar to UP|Q9ARQ8 (Q9ARQ8) OJ1174_D05.12 protein, partial (12%)

>Solanaceae_Ortholog_cluster_21937

arab|TC267056 UP|Q9SZM7 (Q9SZM7) Protein kinase like protein, partial (92%)
pepper|CA518486

>Solanaceae_Ortholog_cluster_21938

arab|TC267068
potato|TC130454 similar to TIGR_Ath1|At5g04460.1 68418.m00443 expressed protein , partial (13%)

>Solanaceae_Ortholog_cluster_21939

arab|TC267068
tomato|BG135930

>Solanaceae_Ortholog_cluster_21940

arab|TC267069 UP|Q38850 (Q38850) Myb-related protein Atmyb5 (Myb-related protein 5) (MYB transcription factor), complete
rice|TC279409 UP|O23892 (O23892) OSMYB4, complete

>Solanaceae_Ortholog_cluster_21941

arab|TC267073 GB|BAB08875.1|9758388|AB022212 AP2 domain transcription factor-like {Arabidopsis thaliana;} , complete
potato|TC116009 similar to GB|AAP37839.1|30725634|BT008480 At5g64750 {Arabidopsis thaliana;} , partial (21%)

>Solanaceae_Ortholog_cluster_21942

arab|TC267075 UP|Q9FME7 (Q9FME7) Kinesin-like protein, partial (50%)
tomato|BG135523 similar to GP|10177316|db kinesin-like protein {Arabidopsis thaliana}, partial (7%)

>Solanaceae_Ortholog_cluster_21943

arab|TC267079 At3g02800 [Arabidopsis thaliana]
petunia|CV299073 similar to UP|Q9ZVN4 (Q9ZVN4) T7A14.14 protein (At1g05000), partial (35%)

>Solanaceae_Ortholog_cluster_21944

arab|TC267080 similar to UP|Q93WF6 (Q93WF6) AT4g02380/T14P8_2 (Late embryogenis abundant protein), partial (56%)
potato|TC112718 similar to UP|O65149 (O65149) Late embryogenis abundant protein 5, partial (84%)

>Solanaceae_Ortholog_cluster_21945

arab|TC267086 UP|Q8LEG6 (Q8LEG6) Protease inhibitor II, complete
potato|TC119573 homologue to UP|P322_SOLTU (P20346) Probable protease inhibitor P322 precursor, complete

>Solanaceae_Ortholog_cluster_21946

arab|TC267088 similar to UP|RN12_HUMAN (Q9NVW2) RING finger protein 12 (LIM domain interacting RING finger protein) (RING finger LIM domain-binding protein) (R-LIM) (NY-REN-43 antigen), partial (3%)
tomato|AW933928

>Solanaceae_Ortholog_cluster_21947

arab|TC267089 UP|O81794 (O81794) Cyclin 2b protein, complete
tomato|TC168663 UP|Q9XGI1 (Q9XGI1) Cyclin B2, complete

>Solanaceae_Ortholog_cluster_21948

arab|TC267091 AT3g07900/F17A17_24 [Arabidopsis thaliana]
n_benthamiana|CK284635 similar to UP|O64884 (O64884) Axi 1 protein-like protein, partial (37%)

>Solanaceae_Ortholog_cluster_21949

arab|TC267091 AT3g07900/F17A17_24 [Arabidopsis thaliana]
petunia|TC284 similar to UP|O64884 (O64884) Axi 1 protein-like protein, partial (17%)

>Solanaceae_Ortholog_cluster_21950

arab|TC267093 UP|Q9LQV6 (Q9LQV6) F10B6.15, partial (90%)
rice|NP908271 Oryza sativa (japonica cultivar-group) cDNA clone:J013044F04, full insert sequence

>Solanaceae_Ortholog_cluster_21951

arab|TC267097 UP|WR65_ARATH (Q9LP56) Probable WRKY transcription factor 65 (WRKY DNA-binding protein 65), complete
rice|TC252827 Oryza sativa (japonica cultivar-group) cDNA clone:J013030B06, full insert sequence

>Solanaceae_Ortholog_cluster_21952

arab|TC267105 UP|Q9SKK3 (Q9SKK3) Expressed protein, complete
potato|TC116073 similar to TIGR_Osa1|9640.m04182 expressed protein, partial (26%)

>Solanaceae_Ortholog_cluster_21953

arab|TC267106 UP|Q710F0 (Q710F0) CDT1a protein, complete
rice|TC267922 UP|Q75G59 (Q75G59) Expressed protein, complete

>Solanaceae_Ortholog_cluster_21954

arab|TC267114 Arabidopsis thaliana clone RAFL21-33-D02 (R51229) At3g13780 mRNA, partial sequence
potato|TC128247 weakly similar to TIGR_Ath1|At3g13780.1 68416.m01739 expressed protein , partial (22%)

>Solanaceae_Ortholog_cluster_21955

arab|TC267118 GB|AAF32292.1|6942018|AF216581 AP2/EREBP-like transcription factor LEAFY PETIOLE {Arabidopsis thaliana;} , complete
rice|NP929348 OSJNBb0014D23.10 [Oryza sativa (japonica cultivar-group)]

>Solanaceae_Ortholog_cluster_21956

arab|TC267121 UP|Q9FJ29 (Q9FJ29) Arabidopsis thaliana genomic DNA, chromosome 5, TAC clone:K16L22 (At5g41850), complete
rice|NP1100708 hypothetical protein [Oryza sativa (japonica cultivar-group)]

>Solanaceae_Ortholog_cluster_21957

arab|TC267124 homologue to UP|Q6NLH0 (Q6NLH0) At3g16980, complete
potato|CV286478

>Solanaceae_Ortholog_cluster_21958

arab|TC267127 Arabidopsis thaliana clone 103581 mRNA, complete sequence
rice|NP1114823 putative DNA-binding protein [Oryza sativa (japonica cultivar-group)]

>Solanaceae_Ortholog_cluster_21959

arab|TC267130 weakly similar to UP|Q8YY49 (Q8YY49) All1003 protein, partial (29%)
tomato|TC167462 similar to TIGR_Ath1|At3g60810.1 68416.m06802 expressed protein  , partial (65%)

>Solanaceae_Ortholog_cluster_21960

arab|TC267131 UP|AG1Y_ARATH (Q9SZJ6) Agamous-like MADS box protein At4g37940, complete
potato|TC123957 similar to UP|Q84NC4 (Q84NC4) Transcription factor MADS27, partial (70%)

>Solanaceae_Ortholog_cluster_21961

arab|TC267133 UP|Q8RY66 (Q8RY66) AT4g25830/F14M19_110, complete
rice|NP1114811 AAA ATPase, central region (50.1 kD)-like protein [Oryza sativa (japonica cultivar-group)]

>Solanaceae_Ortholog_cluster_21962

arab|TC267135 At1g72420 [Arabidopsis thaliana]
tomato|TC157485 similar to TIGR_Osa1|9629.m05123 50315-51862, partial (51%)

>Solanaceae_Ortholog_cluster_21963

arab|TC267139 UP|Q9SZN8 (Q9SZN8) Galactosidase like protein, complete
pepper|BM067714

>Solanaceae_Ortholog_cluster_21964

arab|TC267143 weakly similar to UP|Q9FIB2 (Q9FIB2) Selenium-binding protein-like, partial (21%)
tobacco|BP525996

>Solanaceae_Ortholog_cluster_21965

arab|TC267144 similar to UP|Q94AB2 (Q94AB2) AT3g58640/F14P22_230, partial (80%)
tobacco|BP535341

>Solanaceae_Ortholog_cluster_21966

arab|TC267162
rice|TC260068 similar to UP|PLB2_YEAST (Q03674) Lysophospholipase 2 precursor  (Phospholipase B 2) , partial (3%)

>Solanaceae_Ortholog_cluster_21967

arab|TC267170
tomato|BG642808 weakly similar to GP|13605589|gb| AT5g46190/MCL19_25 {Arabidopsis thaliana}, partial (9%)

>Solanaceae_Ortholog_cluster_21968

arab|TC267174 UP|Q9SWA6 (Q9SWA6) Negative regulator of systemic acquired resistance SNI1, complete
tobacco|TC2728 weakly similar to TIGR_Ath1|At4g18470.1 68417.m02738 negative regulator of systemic acquired resistance (SNI1) identical to negative regulator of systemic acquired resistance SNI1 [Arabidopsis thaliana] gi|5758933|gb|AAD50900, partial (27%)

>Solanaceae_Ortholog_cluster_21969

arab|TC267174 UP|Q9SWA6 (Q9SWA6) Negative regulator of systemic acquired resistance SNI1, complete
tomato|BI925442

>Solanaceae_Ortholog_cluster_21970

arab|TC267177 GB|AAP21333.1|30102830|BT006525 At1g72420 {Arabidopsis thaliana;} , complete
pepper|BM066658

>Solanaceae_Ortholog_cluster_21971

arab|TC267179 PIR|T08559|T08559 protein kinase homolog F19H22.210 - Arabidopsis thaliana {Arabidopsis thaliana;} , complete
rice|TC256728 Oryza sativa (japonica cultivar-group) cDNA clone:001-131-E03, full insert sequence

>Solanaceae_Ortholog_cluster_21972

arab|TC267180 GB|AAS10037.1|41619160|AY519567 MYB transcription factor {Arabidopsis thaliana;} , complete
potato|CV476332

>Solanaceae_Ortholog_cluster_21973

arab|TC267181 weakly similar to UP|Q9FFQ8 (Q9FFQ8) Emb|CAB62360.1, partial (61%)
tomato|BI932878

>Solanaceae_Ortholog_cluster_21974

arab|TC267194 similar to UP|Q9SCA1 (Q9SCA1) Calcium-binding protein, partial (63%)
pepper|CA519551

>Solanaceae_Ortholog_cluster_21975

arab|TC267198 UP|Q9ZTZ4 (Q9ZTZ4) IFA-binding protein, complete
rice|TC260738 Oryza sativa (japonica cultivar-group) cDNA clone:J023020K23, full insert sequence

>Solanaceae_Ortholog_cluster_21976

arab|TC267200 UP|Q9MAV2 (Q9MAV2) F24O1.13, partial (80%)
rice|NP886450 Oryza sativa (japonica cultivar-group) cDNA clone:002-117-C10, full insert sequence

>Solanaceae_Ortholog_cluster_21977

arab|TC267204 UP|SUV2_ARATH (O22781) Probable histone-lysine N-methyltransferase, H3 lysine-9 specific 2  (Histone H3-K9 methyltransferase 2) (H3-K9-HMTase 2) (Suppressor of variegation 3-9 homolog 2) (Su(var)3-9 homolog 2) , complete
rice|TC276010 Oryza sativa (japonica cultivar-group) cDNA clone:J013097K17, full insert sequence

>Solanaceae_Ortholog_cluster_21978

arab|TC267206 UP|Q9LW82 (Q9LW82) Arabidopsis thaliana genomic DNA, chromosome 3, P1 clone: MSL1, partial (95%)
tomato|TC153816 similar to TIGR_Ath1|At1g15270.1 68414.m01827 expressed protein ESTs gb|AA650895, gb|AA720043 and gb|R29777 come from this gene, partial (98%)

>Solanaceae_Ortholog_cluster_21979

arab|TC267208 UP|Q9M1C7 (Q9M1C7) Multi resistance protein homolog, complete
rice|TC253872 UP|Q8GU62 (Q8GU62) MRP-like ABC transporter, partial (97%)

>Solanaceae_Ortholog_cluster_21980

arab|TC267209 UP|Q9MAG3 (Q9MAG3) F12M16.28, complete
rice|TC277829 Oryza sativa (japonica cultivar-group) cDNA clone:J023098E09, full insert sequence

>Solanaceae_Ortholog_cluster_21981

arab|TC267210 UP|Q6NLC2 (Q6NLC2) At3g53760, complete
rice|TC266559 Oryza sativa (japonica cultivar-group) cDNA clone:001-133-E11, full insert sequence

>Solanaceae_Ortholog_cluster_21982

arab|TC267215 UP|Q6NME7 (Q6NME7) At1g56260, complete
rice|TC263930 OJ1714_H10.22 [Oryza sativa (japonica cultivar-group)]

>Solanaceae_Ortholog_cluster_21983

arab|TC267216 PIR|D86355|D86355 protein T16E15.12 [imported] - Arabidopsis thaliana {Arabidopsis thaliana;} , complete
rice|NP929739 OSJNBa0027G07.1 [Oryza sativa (japonica cultivar-group)]

>Solanaceae_Ortholog_cluster_21984

arab|TC267222
rice|TC272794

>Solanaceae_Ortholog_cluster_21985

arab|TC267222
tomato|TC165972 similar to TIGR_Ath1|At3g08960.1 68416.m01047 importin beta-2 subunit family protein low similarity to Lph2p [Saccharomyces cerevisiae] GI:1163089; contains Pfam profile PF03810: Importin-beta N-terminal domain, partial (41%)

>Solanaceae_Ortholog_cluster_21986

arab|TC267232 UP|Q6IDC7 (Q6IDC7) At1g77550, partial (33%)
rice|TC281204 similar to UP|Q6IDC7 (Q6IDC7) At1g77550, partial (69%)

>Solanaceae_Ortholog_cluster_21987

arab|TC267242
potato|CK717440

>Solanaceae_Ortholog_cluster_21988

arab|TC267247 UP|Q9FHW0 (Q9FHW0) Gb|AAF07835.1 (At5g37070), complete
rice|TC256429 similar to UP|Q9FHW0 (Q9FHW0) Gb|AAF07835.1 (At5g37070), partial (95%)

>Solanaceae_Ortholog_cluster_21989

arab|TC267247 UP|Q9FHW0 (Q9FHW0) Gb|AAF07835.1 (At5g37070), complete
tomato|TC165819 similar to UP|Q9FHW0 (Q9FHW0) Gb|AAF07835.1 (At5g37070), complete

>Solanaceae_Ortholog_cluster_21990

arab|TC267250 weakly similar to UP|TIRA_MOUSE (Q99JY1) Toll-interleukin 1 receptor domain-containing adapter protein (TIR domain-containing adapter protein) (MyD88 adapter-like protein) (Adaptor protein Wyatt), partial (10%)
tomato|AW626305

>Solanaceae_Ortholog_cluster_21991

arab|TC267252
tomato|TC158573 similar to TIGR_Ath1|At3g23690.1 68416.m02979 basic helix-loop-helix (bHLH) family protein contains Pfam profile: PF00010 helix-loop-helix DNA-binding domain, partial (27%)

>Solanaceae_Ortholog_cluster_21992

arab|TC267254 UP|MS2_ARATH (Q08891) Male sterility protein 2, complete
tomato|TC156687 similar to PIR|S33804|S33804 male sterility protein 2 - Arabidopsis thaliana {Arabidopsis thaliana;} , partial (27%)

>Solanaceae_Ortholog_cluster_21993

arab|TC267257 Arabidopsis thaliana partial mRNA, clone DiDi 8C-5h
petunia|TC678 similar to UP|BCP_PEA (Q41001) Blue copper protein precursor, partial (60%)

>Solanaceae_Ortholog_cluster_21994

arab|TC267257 Arabidopsis thaliana partial mRNA, clone DiDi 8C-5h
rice|TC260711 Oryza sativa (japonica cultivar-group) cDNA clone:001-125-H05, full insert sequence

>Solanaceae_Ortholog_cluster_21995

arab|TC267260 GB|AAS58516.1|45357114|AY550305 MYB transcription factor {Arabidopsis thaliana;} , complete
tomato|TC160195 similar to TIGR_Ath1|At2g02820.1 68415.m00227 myb family transcription factor (MYB88) , partial (66%)

>Solanaceae_Ortholog_cluster_21996

arab|TC267263
potato|TC114994 similar to TIGR_Ath1|At5g02502.1 68418.m00184 expressed protein  8113., complete

>Solanaceae_Ortholog_cluster_21997

arab|TC267263
rice|TC252793

>Solanaceae_Ortholog_cluster_21998

arab|TC267266 UP|Q9SMY9 (Q9SMY9) Myosin-like protein, complete
rice|TC249948 similar to UP|Q9SMY9 (Q9SMY9) Myosin-like protein, partial (73%)

>Solanaceae_Ortholog_cluster_21999

arab|TC267277
potato|CK719132 similar to UP|Q9SIW2 (Q9SIW2) At2g16390 protein, partial (5%)

>Solanaceae_Ortholog_cluster_22000

arab|TC267277
rice|NP452492 Hypothetical protein [Oryza sativa (japonica cultivar-group)]

>Solanaceae_Ortholog_cluster_22001

arab|TC267279
pepper|TC5637 similar to TIGR_Ath1|At5g54240.1 68418.m06756 expressed protein , partial (29%)

>Solanaceae_Ortholog_cluster_22002

arab|TC267281 plant myosin ATM3
potato|BG098589 similar to PIR|T14275|T1 myosin-like protein my1 - common sunflower {Helianthus annuus;}, partial (9%)

>Solanaceae_Ortholog_cluster_22003

arab|TC267281 plant myosin ATM3
tomato|AW933685

>Solanaceae_Ortholog_cluster_22004

arab|TC267286 weakly similar to UP|Q9C698 (Q9C698) Mysoin-like protein; 11013-7318, partial (12%)
potato|TC117150 homologue to UP|Q7YQP2 (Q7YQP2) Apolipoprotein B 100 (Fragment), partial (5%)

>Solanaceae_Ortholog_cluster_22005

arab|TC267287 UP|Q9FJL0 (Q9FJL0) Chromosome condensation protein, complete
potato|TC129666 similar to UP|Q9FJL0 (Q9FJL0) Chromosome condensation protein, partial (25%)

>Solanaceae_Ortholog_cluster_22006

arab|TC267288 GB|AAG40612.1|11870068|AF305721 response regulator 16 {Arabidopsis thaliana;} , complete
potato|CK720314 similar to UP|AAQ10676 (AAQ10676) Type-A response regulator, partial (77%)

>Solanaceae_Ortholog_cluster_22007

arab|TC267292 UP|Q946J2 (Q946J2) Suppressor of variegation related 1, complete
rice|TC256205 weakly similar to UP|Q946J2 (Q946J2) Suppressor of variegation related 1, partial (7%)

>Solanaceae_Ortholog_cluster_22008

arab|TC267293 UP|Q9STT5 (Q9STT5) ABC transporter-like protein, complete
rice|TC272994 weakly similar to UP|Q9FLT8 (Q9FLT8) Similarity to ABC transporter, partial (58%)

>Solanaceae_Ortholog_cluster_22009

arab|TC267293 UP|Q9STT5 (Q9STT5) ABC transporter-like protein, complete
tobacco|BP529986

>Solanaceae_Ortholog_cluster_22010

arab|TC267293 UP|Q9STT5 (Q9STT5) ABC transporter-like protein, complete
tomato|TC166976 similar to TIGR_Osa1|9636.m03072 contains similarity to ABC transporter gene_id:MAC9.5, partial (22%)

>Solanaceae_Ortholog_cluster_22011

arab|TC267298
tobacco|BP532782

>Solanaceae_Ortholog_cluster_22012

arab|TC267300 UP|GR35_ARATH (Q9SW97) Glutamate receptor 3.5 precursor (Ligand-gated ion channel 3.5) (Ionotropic glutamate receptor GLR6), complete
pepper|BM063563

>Solanaceae_Ortholog_cluster_22013

arab|TC267300 UP|GR35_ARATH (Q9SW97) Glutamate receptor 3.5 precursor (Ligand-gated ion channel 3.5) (Ionotropic glutamate receptor GLR6), complete
potato|TC118339 similar to TIGR_Ath1|At1g05200.1 68414.m00524 glutamate receptor family protein (GLR3.4) plant glutamate receptor family, PMID:11379626, partial (19%)

>Solanaceae_Ortholog_cluster_22014

arab|TC267300 UP|GR35_ARATH (Q9SW97) Glutamate receptor 3.5 precursor (Ligand-gated ion channel 3.5) (Ionotropic glutamate receptor GLR6), complete
rice|TC254382 Oryza sativa (japonica cultivar-group) cDNA clone:J033021I08, full insert sequence

>Solanaceae_Ortholog_cluster_22015

arab|TC267301
pepper|CA520770

>Solanaceae_Ortholog_cluster_22016

arab|TC267302 similar to UP|NDI1_YEAST (P32340) Rotenone-insensitive NADH-ubiquinone oxidoreductase, mitochondrial precursor  (Internal NADH dehydrogenase) , partial (5%)
tomato|TC164208 similar to TIGR_Ath1|At1g07180.1 68414.m00764 pyridine nucleotide-disulphide oxidoreductase family protein contains similarity to alternative NADH-dehydrogenase GI:3718005 from [Yarrowia lipolytica], SP|P32340 Rotenone-insensitive NADH-ubiquinone oxidoreductase, mitochondrial precursor  (Internal NADH dehydrogenase) {Saccharomyces cerevisiae} ; contains Pfam profile PF00070: Pyridine nucleotide-disulphide oxidoreductase , partial (35%)

>Solanaceae_Ortholog_cluster_22017

arab|TC267307 UP|Q9LSL5 (Q9LSL5) Receptor protein kinase-like protein, complete
petunia|CV300571

>Solanaceae_Ortholog_cluster_22018

arab|TC267310 Arabidopsis thaliana clone 147806 mRNA, complete sequence
petunia|CV297371 weakly similar to UP|Q9ZRC5 (Q9ZRC5) Plant IF-like protein, partial (26%)

>Solanaceae_Ortholog_cluster_22019

arab|TC267320 homologue to UP|Q9LQX8 (Q9LQX8) T24P13.12, partial (18%)
potato|TC125957 similar to TIGR_Osa1|9640.m01005 expressed protein, partial (84%)

>Solanaceae_Ortholog_cluster_22020

arab|TC267320 homologue to UP|Q9LQX8 (Q9LQX8) T24P13.12, partial (18%)
rice|CA757508

>Solanaceae_Ortholog_cluster_22021

arab|TC267324 UP|Q9FJ72 (Q9FJ72) Wax synthase-like protein (At5g55380) (At5g55380/MTE17_9), complete
tomato|AW615959 similar to GP|8778259|gb|A F12K21.19 {Arabidopsis thaliana}, partial (3%)

>Solanaceae_Ortholog_cluster_22022

arab|TC267326 similar to GB|AAO23584.1|27764926|BT003019 At2g41640/T32G6.16 {Arabidopsis thaliana;} , partial (79%)
pepper|CO907686

>Solanaceae_Ortholog_cluster_22023

arab|TC267328 UP|Q9FGR5 (Q9FGR5) Transmembrane transport protein-like, complete
potato|CK261875 similar to UP|Q84MA8 (Q84MA8) At5g50300, partial (41%)

>Solanaceae_Ortholog_cluster_22024

arab|TC267328 UP|Q9FGR5 (Q9FGR5) Transmembrane transport protein-like, complete
rice|TC283648 Oryza sativa (japonica cultivar-group) cDNA clone:J023111J10, full insert sequence

>Solanaceae_Ortholog_cluster_22025

arab|TC267332 similar to UP|Q80UJ7 (Q80UJ7) RAB3 GTPase-activating protein, partial (3%)
rice|TC278248 Oryza sativa (japonica cultivar-group) cDNA clone:J023050A04, full insert sequence

>Solanaceae_Ortholog_cluster_22026

arab|TC267332 similar to UP|Q80UJ7 (Q80UJ7) RAB3 GTPase-activating protein, partial (3%)
tobacco|BP526296

>Solanaceae_Ortholog_cluster_22027

arab|TC267336
tobacco|BP128788

>Solanaceae_Ortholog_cluster_22028

arab|TC267337 UP|Q9SKB8 (Q9SKB8) Ankyrin-like protein, complete
tobacco|BP136738 similar to UP|BAD08980 (BAD08980) Ankyrin-like protein, partial (13%)

>Solanaceae_Ortholog_cluster_22029

arab|TC267338 UP|O80698 (O80698) F8K4.12, complete
n_benthamiana|CK286228 similar to GB|AAD30253.1|4835787|F25C20 ESTs gb|R65381 and gb|T44635 come from this gene. {Arabidopsis thaliana;} , partial (34%)

>Solanaceae_Ortholog_cluster_22030

arab|TC267340 UP|Q8LKS7 (Q8LKS7) Long chain acyl-CoA synthetase 5  , complete
rice|TC251870 Oryza sativa (japonica cultivar-group) cDNA clone:J013065D12, full insert sequence

>Solanaceae_Ortholog_cluster_22031

arab|TC267341 contains similarity to membrane associated salt-inducible protein
tomato|TC161376 similar to TIGR_Osa1|9633.m04657 expressed protein, partial (21%)

>Solanaceae_Ortholog_cluster_22032

arab|TC267344 UP|RAC2_ARATH (Q38903) RAC-like GTP binding protein ARAC2, complete
tomato|BG130915 homologue to SP|Q41253|RACD RAC-like GTP binding protein RAC13. [Upland cotton] {Gossypium hirsutum}, partial (87%)

>Solanaceae_Ortholog_cluster_22033

arab|TC267345 similar to UP|Q93XG4 (Q93XG4) Phytase, partial (92%)
rice|TC276499 Oryza sativa (japonica cultivar-group) cDNA clone:J023018A12, full insert sequence

>Solanaceae_Ortholog_cluster_22034

arab|TC267345 similar to UP|Q93XG4 (Q93XG4) Phytase, partial (92%)
tomato|BI931799 similar to GP|13925771|gb phytase {Glycine max}, partial (29%)

>Solanaceae_Ortholog_cluster_22035

arab|TC267346 Arabidopsis thaliana At1g72000 mRNA sequence
rice|TC274956 Oryza sativa (japonica cultivar-group) cDNA clone:J033106F23, full insert sequence

>Solanaceae_Ortholog_cluster_22036

arab|TC267353 Arabidopsis thaliana clone 35397 mRNA, complete sequence
tomato|TC168101 weakly similar to TIGR_Ath1|At3g28740.1 68416.m03588 cytochrome P450 family protein contains Pfam profile: PF00067 cytochrome P450, partial (29%)

>Solanaceae_Ortholog_cluster_22037

arab|TC267359 metacaspase 5 [Arabidopsis thaliana]
potato|BG595774 similar to UP|Q9ZSP8 (Q9ZSP8) Latex-abundant protein, partial (43%)

>Solanaceae_Ortholog_cluster_22038

arab|TC267363 UP|Q8LPQ8 (Q8LPQ8) AT4g35300/F23E12_140, complete
potato|TC128937 similar to UP|Q8GT52 (Q8GT52) Hexose transporter, partial (52%)

>Solanaceae_Ortholog_cluster_22039

arab|TC267365 UP|Q39217 (Q39217) Zinc finger protein, complete
potato|CV496655

>Solanaceae_Ortholog_cluster_22040

arab|TC267368 similar to UP|USF1_HUMAN (P22415) Upstream stimulatory factor 1 (Major late transcription factor 1), partial (7%)
potato|BE922593

>Solanaceae_Ortholog_cluster_22041

arab|TC267371 UP|Q9ZUJ5 (Q9ZUJ5) T2K10.2 protein, complete
tomato|TC166915 weakly similar to UP|O48680 (O48680) F3I6.6 protein, partial (36%)

>Solanaceae_Ortholog_cluster_22042

arab|TC267378
pepper|CA518606

>Solanaceae_Ortholog_cluster_22043

arab|TC267378
potato|TC126307 similar to TIGR_Ath1|At2g38800.1 68415.m04764 calmodulin-binding protein-related contains similarity to potato calmodulin-binding protein PCBP GI:17933110 from [Solanum tuberosum], partial (12%)

>Solanaceae_Ortholog_cluster_22044

arab|TC267378
rice|TC275655 Oryza sativa (japonica cultivar-group) cDNA clone:001-004-B11, full insert sequence

>Solanaceae_Ortholog_cluster_22045

arab|TC267379 UP|Q9ZVP8 (Q9ZVP8) NAM (No apical meristem)-like protein, partial (92%)
rice|TC256741 UP|Q8L524 (Q8L524) OsNAC6-like protein, partial (92%)

>Solanaceae_Ortholog_cluster_22046

arab|TC267379 UP|Q9ZVP8 (Q9ZVP8) NAM (No apical meristem)-like protein, partial (92%)
tomato|AW443468 homologue to GP|20197337|gb NAM (no apical meristem)-like protein {Arabidopsis thaliana}, partial (26%)

>Solanaceae_Ortholog_cluster_22047

arab|TC267386 Arabidopsis thaliana At4g34320 mRNA sequence
potato|TC125319 similar to TIGR_Osa1|9631.m00933 expressed protein, partial (63%)

>Solanaceae_Ortholog_cluster_22048

arab|TC267386 Arabidopsis thaliana At4g34320 mRNA sequence
rice|TC259797 weakly similar to UP|Q8K557 (Q8K557) Onecut 3, partial (8%)

>Solanaceae_Ortholog_cluster_22049

arab|TC267394 UP|O201_ARATH (P82872) Mitochondrial import receptor subunit TOM20-1 (Translocase of outer membrane 20 kDa subunit 1), complete
rice|TC250607 Oryza sativa (japonica cultivar-group) cDNA clone:J023091E24, full insert sequence

>Solanaceae_Ortholog_cluster_22050

arab|TC267402
tomato|BG126157

>Solanaceae_Ortholog_cluster_22051

arab|TC267404 UP|Q6NL03 (Q6NL03) At1g73850, complete
pepper|BM066917

>Solanaceae_Ortholog_cluster_22052

arab|TC267407 Contains similarity to a photoreceptor from Ceratodon purpureus gb|Y10901 and contains an eukaryotic protein kinase PF|00069 domain. ESTs gb|N96753, gb|AI993724 come from this gene.
rice|TC269184 Oryza sativa (japonica cultivar-group) cDNA clone:J023007L07, full insert sequence

>Solanaceae_Ortholog_cluster_22053

arab|TC267409 PRS/WOX3 protein [Arabidopsis thaliana]
rice|NP215094 similar to a putative homeodomain transcription factor of Arabidopsis thialiana  (AC007171)

>Solanaceae_Ortholog_cluster_22054

arab|TC267413
potato|TC122132

>Solanaceae_Ortholog_cluster_22055

arab|TC267417 weakly similar to GB|CAC34483.1|13374849|ATT6G21 DNA excision repair protein {Arabidopsis thaliana;} , partial (6%)
tomato|AI489284

>Solanaceae_Ortholog_cluster_22056

arab|TC267419 4-coumarate-CoA ligase-like protein [Arabidopsis thaliana]
rice|NP929724 OSJNBa0033H08.6 [Oryza sativa (japonica cultivar-group)]

>Solanaceae_Ortholog_cluster_22057

arab|TC267419 4-coumarate-CoA ligase-like protein [Arabidopsis thaliana]
tomato|TC169550 homologue to UP|Q84K86 (Q84K86) 4-coumarate:CoA ligase-like, partial (59%)

>Solanaceae_Ortholog_cluster_22058

arab|TC267421 UP|Q9FNL8 (Q9FNL8) Peptide transporter, complete
rice|TC256323 Oryza sativa (japonica cultivar-group) cDNA clone:J033020K03, full insert sequence

>Solanaceae_Ortholog_cluster_22059

arab|TC267423 UP|Q9FLC9 (Q9FLC9) Arabidopsis thaliana genomic DNA, chromosome 5, TAC clone:K18I23 (AT5g05250/K18I23_5), complete
potato|TC113975 homologue to UP|Q6SVA7 (Q6SVA7) DMRT1 isoform d (Fragment), partial (7%)

>Solanaceae_Ortholog_cluster_22060

arab|TC267423 UP|Q9FLC9 (Q9FLC9) Arabidopsis thaliana genomic DNA, chromosome 5, TAC clone:K18I23 (AT5g05250/K18I23_5), complete
tomato|TC169543 weakly similar to TIGR_Ath1|At5g05250.1 68418.m00562 expressed protein , partial (23%)

>Solanaceae_Ortholog_cluster_22061

arab|TC267425 UP|Q9FJD9 (Q9FJD9) Similarity to RNaseP protein p30, complete
potato|BE472047 weakly similar to UP|Q9FJD9 (Q9FJD9) Similarity to RNaseP protein p30, partial (21%)

>Solanaceae_Ortholog_cluster_22062

arab|TC267427
potato|BI435069 similar to UP|Q9M8Z1 (Q9M8Z1) T6K12.3 protein (AT3g04350/T6K12_3), partial (36%)

>Solanaceae_Ortholog_cluster_22063

arab|TC267431 UP|Q9SZV3 (Q9SZV3) Probable folate synthesis protein precursor [Includes: 2-amino-4-hydroxy-6-hydroxymethyldihydropteridine pyrophosphokinase  (HPPK); dihydropteroate synthase  (DHPS)] , complete
potato|BE341846 similar to PIR|T06595|T06 2-amino-4-hydroxy-6-hydroxymethyldihydropteridine                diphosphokinase () - garden pea, partial (21%)

>Solanaceae_Ortholog_cluster_22064

arab|TC267431 UP|Q9SZV3 (Q9SZV3) Probable folate synthesis protein precursor [Includes: 2-amino-4-hydroxy-6-hydroxymethyldihydropteridine pyrophosphokinase  (HPPK); dihydropteroate synthase  (DHPS)] , complete
rice|TC253592 Oryza sativa (japonica cultivar-group) cDNA clone:J013147H17, full insert sequence

>Solanaceae_Ortholog_cluster_22065

arab|TC267437 UP|WR72_ARATH (Q9LXG8) Probable WRKY transcription factor 72 (WRKY DNA-binding protein 72), complete
tobacco|TC2129 UP|Q84QE3 (Q84QE3) Avr9/Cf-9 rapidly elicited protein 126, complete

>Solanaceae_Ortholog_cluster_22066

arab|TC267443 UP|O23402 (O23402) Indole-3-acetate beta-glucosyltransferase (At4g15500), complete
rice|TC264946 Oryza sativa (japonica cultivar-group) cDNA clone:001-113-A01, full insert sequence

>Solanaceae_Ortholog_cluster_22067

arab|TC267445 weakly similar to UP|Q94GR7 (Q94GR7) Chloroplast protein-translocon-like protein, partial (66%)
potato|BE922208 similar to UP|AAS47584 (AAS47584) Chloroplast Toc64-1, partial (17%)

>Solanaceae_Ortholog_cluster_22068

arab|TC267445 weakly similar to UP|Q94GR7 (Q94GR7) Chloroplast protein-translocon-like protein, partial (66%)
rice|TC256422 Oryza sativa (japonica cultivar-group) cDNA clone:001-201-C11, full insert sequence

>Solanaceae_Ortholog_cluster_22069

arab|TC267452 UP|PE67_ARATH (Q9LVL2) Peroxidase 67 precursor  (Atperox P67) (ATP44) , complete
petunia|TC594 weakly similar to UP|Q41324 (Q41324) Cationic peroxidase, partial (52%)

>Solanaceae_Ortholog_cluster_22070

arab|TC267455
rice|TC253647 Oryza sativa (japonica cultivar-group) cDNA clone:J023114A21, full insert sequence

>Solanaceae_Ortholog_cluster_22071

arab|TC267457
tomato|TC166846

>Solanaceae_Ortholog_cluster_22072

arab|TC267458 UP|Q9SUL7 (Q9SUL7) SNF1 like protein kinase (CBL-interacting protein kinase 4), complete
potato|TC112635 similar to TIGR_Ath1|At4g14580.1 68417.m02244 CBL-interacting protein kinase 4 (CIPK4) identical to CBL-interacting protein kinase 4 [Arabidopsis thaliana] gi|13249503|gb|AAG01367; identical to cDNA calcineurin B-like (CBL) interacting protein kinase 4 (CIPK4) GI:13249502, partial (59%)

>Solanaceae_Ortholog_cluster_22073

arab|TC267459 UP|Q9LH89 (Q9LH89) Emb|CAB72177.1, complete
potato|TC116395 similar to TIGR_Ath1|At3g28850.1 68416.m03599 glutaredoxin family protein  , partial (33%)

>Solanaceae_Ortholog_cluster_22074

arab|TC267466 UP|Q9M2M0 (Q9M2M0) Glucan endo-1, 3-beta-D-glucosidase-like protein, complete
n_benthamiana|TC8494 homologue to UP|E13E_TOBAC (P23546) Glucan endo-1,3-beta-glucosidase, basic vacuolar isoform GGIB50 precursor  ((1-

>Solanaceae_Ortholog_cluster_22075

arab|TC267466 UP|Q9M2M0 (Q9M2M0) Glucan endo-1, 3-beta-D-glucosidase-like protein, complete
rice|TC251953 UP|Q8W264 (Q8W264) Endo-1,3-beta-glucanase, complete

>Solanaceae_Ortholog_cluster_22076

arab|TC267468 similar to PIR|T48161|T48161 heat shock protein 40-like - Arabidopsis thaliana {Arabidopsis thaliana;} , partial (88%)
potato|CV476314

>Solanaceae_Ortholog_cluster_22077

arab|TC267468 similar to PIR|T48161|T48161 heat shock protein 40-like - Arabidopsis thaliana {Arabidopsis thaliana;} , partial (88%)
tomato|TC167267 similar to PIR|T48161|T48161 heat shock protein 40-like - Arabidopsis thaliana {Arabidopsis thaliana;} , partial (89%)

>Solanaceae_Ortholog_cluster_22078

arab|TC267471
rice|TC280257 Oryza sativa (japonica cultivar-group) cDNA clone:J033024P16, full insert sequence

>Solanaceae_Ortholog_cluster_22079

arab|TC267472 UP|Q8LFT2 (Q8LFT2) Dynamin-like protein, complete
pepper|BM060007

>Solanaceae_Ortholog_cluster_22080

arab|TC267475 At4g32450 [Arabidopsis thaliana]
potato|TC116350 weakly similar to TIGR_Osa1|9629.m05217 expressed protein, partial (8%)

>Solanaceae_Ortholog_cluster_22081

arab|TC267477
tomato|AW616460

>Solanaceae_Ortholog_cluster_22082

arab|TC267480 weakly similar to UP|BUB3_HUMAN (O43684) Mitotic checkpoint protein BUB3, partial (14%)
tobacco|TC3066

>Solanaceae_Ortholog_cluster_22083

arab|TC267483 UP|Q9LTQ8 (Q9LTQ8) Gb|AAF00675.1, complete
n_benthamiana|CK295009 homologue to UP|Q9UL01 (Q9UL01) Squamous cell carcinoma antigen recognized by T cell (SART2 protein), partial (1%)

>Solanaceae_Ortholog_cluster_22084

arab|TC267483 UP|Q9LTQ8 (Q9LTQ8) Gb|AAF00675.1, complete
tomato|AW650950

>Solanaceae_Ortholog_cluster_22085

arab|TC267488 Arabidopsis thaliana At2g05160 mRNA, partial sequence
tomato|AI488252

>Solanaceae_Ortholog_cluster_22086

arab|TC267490 UP|O65685 (O65685) Homeodomain-like protein (At4g34610), complete
potato|TC121459 similar to UP|Q9FXG8 (Q9FXG8) F6F9.25 protein (BEL1-like homeodomain 5 protein), partial (31%)

>Solanaceae_Ortholog_cluster_22087

arab|TC267492 similar to UP|Q6T7C7 (Q6T7C7) Fiber protein Fb38, partial (77%)
tobacco|BP526788

>Solanaceae_Ortholog_cluster_22088

arab|TC267495
n_benthamiana|TC8849 weakly similar to TIGR_Osa1|9629.m01317 expressed protein, partial (4%)

>Solanaceae_Ortholog_cluster_22089

arab|TC267496 UP|Q9XF50 (Q9XF50) PIT1, complete
pepper|CA520210

>Solanaceae_Ortholog_cluster_22090

arab|TC267498 UP|O48809 (O48809) T3P18.1 (F24O1.18), partial (97%)
n_benthamiana|CK285571 similar to UP|O48809 (O48809) T3P18.1 (F24O1.18), partial (29%)

>Solanaceae_Ortholog_cluster_22091

arab|TC267507 weakly similar to UP|Q15959 (Q15959) PML protein, partial (3%)
n_benthamiana|TC10371

>Solanaceae_Ortholog_cluster_22092

arab|TC267507 weakly similar to UP|Q15959 (Q15959) PML protein, partial (3%)
rice|TC260839 Oryza sativa (japonica cultivar-group) cDNA clone:J013088D17, full insert sequence

>Solanaceae_Ortholog_cluster_22093

arab|TC267508 homologue to UP|Q8MLB6 (Q8MLB6) CG30470-PA, partial (6%)
rice|TC276501 similar to UP|Q6YW48 (Q6YW48) Zinc finger protein-like, partial (30%)

>Solanaceae_Ortholog_cluster_22094

arab|TC267515 GB|AAL69457.1|18491265|AY074641 At2g46160/T3F17.19 {Arabidopsis thaliana;} , complete
rice|TC255337 Oryza sativa (japonica cultivar-group) cDNA clone:001-107-A12, full insert sequence

>Solanaceae_Ortholog_cluster_22095

arab|TC267529
tomato|AW039543 similar to PIR|T51439|T51 oligopeptide transporter-like protein - Arabidopsis thaliana, partial (19%)

>Solanaceae_Ortholog_cluster_22096

arab|TC267530 weakly similar to GB|AAQ65170.1|34365717|BT010547 At4g21070 {Arabidopsis thaliana;} , partial (26%)
potato|TC114965 weakly similar to TIGR_Ath1|At1g04020.1 68414.m00388 zinc finger (C3HC4-type RING finger) family protein / BRCT domain-containing protein contains Pfam domain, PF00533: BRCA1 C Terminus (BRCT) domain, partial (33%)

>Solanaceae_Ortholog_cluster_22097

arab|TC267534 weakly similar to UP|NOP5_YEAST (Q12499) Nucleolar protein NOP58 (Nucleolar protein NOP5), partial (7%)
rice|NP937274 putative transposon protein [Oryza sativa (japonica cultivar-group)]

>Solanaceae_Ortholog_cluster_22098

arab|TC267538 UP|Q9M2C0 (Q9M2C0) Nodulin-like protein (At3g43660), complete
rice|TC269051 Oryza sativa (japonica cultivar-group) cDNA clone:002-140-G01, full insert sequence

>Solanaceae_Ortholog_cluster_22099

arab|TC267539
rice|TC275327 Oryza sativa (japonica cultivar-group) cDNA clone:001-125-E04, full insert sequence

>Solanaceae_Ortholog_cluster_22100

arab|TC267541 UP|Q9LR17 (Q9LR17) F10A5.2, complete
tomato|BI927162

>Solanaceae_Ortholog_cluster_22101

arab|TC267557 weakly similar to UP|Q9MBG9 (Q9MBG9) Gb|AAC79623.2, partial (61%)
rice|TC276866 Oryza sativa (japonica cultivar-group) cDNA clone:001-208-F06, full insert sequence

>Solanaceae_Ortholog_cluster_22102

arab|TC267557 weakly similar to UP|Q9MBG9 (Q9MBG9) Gb|AAC79623.2, partial (61%)
tomato|TC168603 similar to TIGR_Ath1|At3g28960.1 68416.m03620 amino acid transporter family protein low similarity to vesicular inhibitory amino acid transporter [Mus musculus] GI:2826776; contains INTERPRO:IPR002422 amino acid/polyamine transporter, family II, partial (50%)

>Solanaceae_Ortholog_cluster_22103

arab|TC267562 weakly similar to UP|Q75KQ9 (Q75KQ9) Expressed protein, partial (18%)
rice|TC251177 UP|Q75KQ9 (Q75KQ9) Expressed protein, complete

>Solanaceae_Ortholog_cluster_22104

arab|TC267575 UP|Q9LJ99 (Q9LJ99) Gb|AAD43616.1, complete
rice|TC251316 UP|Q769C9 (Q769C9) PPR protein, partial (98%)

>Solanaceae_Ortholog_cluster_22105

arab|TC267588
rice|TC255542 Oryza sativa (japonica cultivar-group) cDNA clone:J033059B18, full insert sequence

>Solanaceae_Ortholog_cluster_22106

arab|TC267590
n_benthamiana|CK294330 similar to TIGR_Ath1|At4g25070.1 68417.m03596 expressed protein ; expression supported by MPSS, partial (10%)

>Solanaceae_Ortholog_cluster_22107

arab|TC267592 GB|AAP68235.1|31711758|BT008796 At2g36810 {Arabidopsis thaliana;} , partial (59%)
tobacco|BP526127

>Solanaceae_Ortholog_cluster_22108

arab|TC267593 UP|Q9SV22 (Q9SV22) Pathogenesis-related protein homolog, complete
tomato|BF097030 weakly similar to PIR|T10677|T106 pathogenesis-related protein homolog F3L17.40 - Arabidopsis thaliana, partial (41%)

>Solanaceae_Ortholog_cluster_22109

arab|TC267599 UP|ML10_ARATH (Q9FKY5) MLO-like protein 10 (AtMlo10), complete
n_benthamiana|TC7787 similar to UP|ML10_ARATH (Q9FKY5) MLO-like protein 10 (AtMlo10), partial (15%)

>Solanaceae_Ortholog_cluster_22110

arab|TC267600 UP|CKX3_ARATH (Q9LTS3) Cytokinin dehydrogenase 3 precursor  (Cytokinin oxidase 3) (CKO 3) , complete
tomato|TC167632 similar to GB|AAG30907.1|11120512|AF303980 cytokinin oxidase {Arabidopsis thaliana;} , partial (16%)

>Solanaceae_Ortholog_cluster_22111

arab|TC267603 At5g55490 [Arabidopsis thaliana]
rice|NP892027 Oryza sativa (japonica cultivar-group) cDNA clone:002-119-G03, full insert sequence

>Solanaceae_Ortholog_cluster_22112

arab|TC267604 UP|Q9FYL0 (Q9FYL0) F21J9.20, complete
rice|TC255838 Oryza sativa (japonica cultivar-group) cDNA clone:002-147-B04, full insert sequence

>Solanaceae_Ortholog_cluster_22113

arab|TC267606 UP|Q9LHM6 (Q9LHM6) Pre-rRNA processing protein RRP5, complete
potato|TC123999 weakly similar to UP|Q9LHM6 (Q9LHM6) Pre-rRNA processing protein RRP5, partial (14%)

>Solanaceae_Ortholog_cluster_22114

arab|TC267606 UP|Q9LHM6 (Q9LHM6) Pre-rRNA processing protein RRP5, complete
tobacco|TC1761 similar to UP|Q9LHM6 (Q9LHM6) Pre-rRNA processing protein RRP5, partial (10%)

>Solanaceae_Ortholog_cluster_22115

arab|TC267607
potato|CV286694

>Solanaceae_Ortholog_cluster_22116

arab|TC267608 similar to UP|Q6NM31 (Q6NM31) At1g55240, partial (88%)
tomato|TC162680 weakly similar to UP|Q6NM31 (Q6NM31) At1g55240, partial (82%)

>Solanaceae_Ortholog_cluster_22117

arab|TC267614 UP|Q9LU88 (Q9LU88) Acetyltranferase-like protein, complete
potato|CV504478

>Solanaceae_Ortholog_cluster_22118

arab|TC267617 UP|Q9SH66 (Q9SH66) F22C12.8 (At1g64160), complete
rice|NP1113190 putative disease resistance response protein [Oryza sativa (japonica cultivar-group)]

>Solanaceae_Ortholog_cluster_22119

arab|TC267621 weakly similar to UP|O43283 (O43283) Leucine zipper bearing kinase, partial (6%)
potato|TC115462 similar to TIGR_Ath1|At5g49470.1 68418.m06122 protein kinase family protein contains Pfam domain, PF00069: Protein kinase domain, partial (70%)

>Solanaceae_Ortholog_cluster_22120

arab|TC267621 weakly similar to UP|O43283 (O43283) Leucine zipper bearing kinase, partial (6%)
tobacco|BP532373

>Solanaceae_Ortholog_cluster_22121

arab|TC267631 GB|BAA95715.1|7939512|AB024028 pectate lyase-like protein {Arabidopsis thaliana;}  , partial (90%)
tomato|TC157680 UP|PE18_LYCES (P24396) Probable pectate lyase P18 precursor  (Style development-specific protein 9612) , complete

>Solanaceae_Ortholog_cluster_22122

arab|TC267637 PIR|T50501|T50501 serine/threonine protein kinase - Arabidopsis thaliana {Arabidopsis thaliana;} , partial (88%)
tobacco|BP531178

>Solanaceae_Ortholog_cluster_22123

arab|TC267656 UP|Q9FPH4 (Q9FPH4) AT4g33900, complete
potato|TC127721 weakly similar to UP|Q9FPH4 (Q9FPH4) AT4g33900, partial (69%)

>Solanaceae_Ortholog_cluster_22124

arab|TC267656 UP|Q9FPH4 (Q9FPH4) AT4g33900, complete
tomato|TC155937 weakly similar to UP|Q8LEC1 (Q8LEC1) Contains similarity to 22 kDa peroxisomal membrane protein, partial (73%)

>Solanaceae_Ortholog_cluster_22125

arab|TC267671 UP|Q9LJR9 (Q9LJR9) Emb|CAB45509.1, complete
n_benthamiana|TC8296 similar to TIGR_Ath1|At3g25030.1 68416.m03128 zinc finger (C3HC4-type RING finger) family protein contains Pfam profile: PF00097 zinc finger, C3HC4 type (RING finger), partial (26%)

>Solanaceae_Ortholog_cluster_22126

arab|TC267676 similar to UP|Q9LHB3 (Q9LHB3) Gb|AAB97123.1, partial (30%)
tomato|AW626343

>Solanaceae_Ortholog_cluster_22127

arab|TC267677
potato|TC128778 weakly similar to TIGR_Osa1|9638.m03627 expressed protein, partial (6%)

>Solanaceae_Ortholog_cluster_22128

arab|TC267677
rice|TC251553 Oryza sativa (japonica cultivar-group) cDNA clone:001-042-H02, full insert sequence

>Solanaceae_Ortholog_cluster_22129

arab|TC267677
tobacco|BP531505

>Solanaceae_Ortholog_cluster_22130

arab|TC267677
tomato|BF096589

>Solanaceae_Ortholog_cluster_22131

arab|TC267683
tomato|TC161615 weakly similar to TIGR_Ath1|At1g69290.1 68414.m07946 pentatricopeptide (PPR) repeat-containing protein contains Pfam profile PF01535: PPR repeat, partial (17%)

>Solanaceae_Ortholog_cluster_22132

arab|TC267690
rice|TC271978 Oryza sativa (japonica cultivar-group) cDNA clone:002-105-A12, full insert sequence

>Solanaceae_Ortholog_cluster_22133

arab|TC267696 homologue to UP|BRH2_DROME (Q24256) Homeobox B-H2 protein (Homeobox BarH2 protein), partial (3%)
n_benthamiana|CK294346 similar to TIGR_Ath1|At5g56620.1 68418.m07069 no apical meristem (NAM) family protein contains Pfam PF02365: No apical meristem (NAM) domain;, partial (46%)

>Solanaceae_Ortholog_cluster_22134

arab|TC267701 UP|Q8W595 (Q8W595) Su(VAR)3-9-related protein 4, complete
potato|TC128979 similar to TIGR_Osa1|9630.m03940 SET domain protein SUVR2, partial (26%)

>Solanaceae_Ortholog_cluster_22135

arab|TC267701 UP|Q8W595 (Q8W595) Su(VAR)3-9-related protein 4, complete
tomato|TC166832 similar to UP|Q8W595 (Q8W595) Su(VAR)3-9-related protein 4, partial (50%)

>Solanaceae_Ortholog_cluster_22136

arab|TC267702 weakly similar to UP|Q9ZU28 (Q9ZU28) F5F19.1 protein, partial (17%)
potato|BE920953 similar to UP|Q9MAM4 (Q9MAM4) T25K16.10, partial (11%)

>Solanaceae_Ortholog_cluster_22137

arab|TC267710 similar to UP|Q6FV86 (Q6FV86) Strain CBS138 chromosome E complete sequence, partial (80%)
rice|CA763496 similar to PIR|S16810|S16 ribosomal protein L7a.e.B  cytosolic - yeast (Saccharomyces cerevisiae), partial (48%)

>Solanaceae_Ortholog_cluster_22138

arab|TC267716 UP|Q6NKZ1 (Q6NKZ1) At3g63450, partial (98%)
rice|TC260833 Oryza sativa (japonica cultivar-group) cDNA clone:002-137-C05, full insert sequence

>Solanaceae_Ortholog_cluster_22139

arab|TC267717 UP|O81861 (O81861) Chitinase-like protein, complete
tobacco|TC2153 UP|Q43591 (Q43591) Chitinase/lysozyme , complete

>Solanaceae_Ortholog_cluster_22140

arab|TC267719
rice|TC273051

>Solanaceae_Ortholog_cluster_22141

arab|TC267719
tomato|CK715555

>Solanaceae_Ortholog_cluster_22142

arab|TC267721 At5g05510 [Arabidopsis thaliana]
rice|TC278433 Oryza sativa (japonica cultivar-group) cDNA clone:J033095C17, full insert sequence

>Solanaceae_Ortholog_cluster_22143

arab|TC267725 similar to UP|Q7VEL0 (Q7VEL0) RNA metabolism-related protein, partial (6%)
potato|TC112412 similar to TIGR_Ath1|At5g47830.1 68418.m05910 expressed protein  , partial (52%)

>Solanaceae_Ortholog_cluster_22144

arab|TC267732 UP|Q8RX69 (Q8RX69) At1g15070/F9L1_1, partial (30%)
n_benthamiana|TC9259 similar to TIGR_Ath1|At1g15060.1 68414.m01800 expressed protein , partial (18%)

>Solanaceae_Ortholog_cluster_22145

arab|TC267737 UP|Q94IC9 (Q94IC9) Adenylate isopentenyltransferase  , complete
rice|TC272621 Oryza sativa (japonica cultivar-group) cDNA clone:J023065G16, full insert sequence

>Solanaceae_Ortholog_cluster_22146

arab|TC267740 UP|Q9XGX0 (Q9XGX0) Zinc finger protein SHI-like, complete
rice|TC268325 similar to UP|Q9XGX0 (Q9XGX0) Zinc finger protein SHI-like, partial (32%)

>Solanaceae_Ortholog_cluster_22147

arab|TC267740 UP|Q9XGX0 (Q9XGX0) Zinc finger protein SHI-like, complete
tobacco|BP135278 similar to GB|BAB10714.1|1 zinc finger protein SHI-like {Arabidopsis thaliana;}, partial (16%)

>Solanaceae_Ortholog_cluster_22148

arab|TC267749 protein kinase-like protein
rice|TC256395 Oryza sativa (japonica cultivar-group) cDNA clone:J023030L14, full insert sequence

>Solanaceae_Ortholog_cluster_22149

arab|TC267753 UP|Q9ASR5 (Q9ASR5) AT4g35920/F4B14_190, partial (96%)
tobacco|BP133126

>Solanaceae_Ortholog_cluster_22150

arab|TC267754 similar to UP|Q6YW24 (Q6YW24) SERK1 protein-like, partial (36%)
potato|TC118822 similar to UP|Q6YW24 (Q6YW24) SERK1 protein-like, partial (22%)

>Solanaceae_Ortholog_cluster_22151

arab|TC267754 similar to UP|Q6YW24 (Q6YW24) SERK1 protein-like, partial (36%)
rice|TC267299 UP|Q6YW24 (Q6YW24) SERK1 protein-like, complete

>Solanaceae_Ortholog_cluster_22152

arab|TC267757 UP|Q8LKQ7 (Q8LKQ7) VTC2, complete
tobacco|AJ632896

>Solanaceae_Ortholog_cluster_22153

arab|TC267764 similar to UP|O81661 (O81661) Protein kinase homolog, partial (35%)
rice|NP900870 Oryza sativa (japonica cultivar-group) cDNA clone:J033027F03, full insert sequence

>Solanaceae_Ortholog_cluster_22154

arab|TC267771 UP|O23536 (O23536) Disease resistance RPP5 like protein, complete
pepper|TC6455 UP|Q8LK42 (Q8LK42) PR-protein (Fragment), complete

>Solanaceae_Ortholog_cluster_22155

arab|TC267774
potato|CV498758

>Solanaceae_Ortholog_cluster_22156

arab|TC267776 weakly similar to UP|Q7MAW9 (Q7MAW9) TRNA (5-methylaminomethyl-2-thiouridylate)-methyltransferase, partial (45%)
rice|TC268710 Oryza sativa (japonica cultivar-group) cDNA clone:001-023-C05, full insert sequence

>Solanaceae_Ortholog_cluster_22157

arab|TC267779 GB|AAD49970.1|5734705|F24J5 F24J5.4 {Arabidopsis thaliana;} , partial (98%)
pepper|TC3642 similar to UP|Q9FUL8 (Q9FUL8) Arabinogalactan protein, complete

>Solanaceae_Ortholog_cluster_22158

arab|TC267782 UP|Q9SA69 (Q9SA69) F10O3.17, complete
pepper|CA524145

>Solanaceae_Ortholog_cluster_22159

arab|TC267782 UP|Q9SA69 (Q9SA69) F10O3.17, complete
potato|CV477897

>Solanaceae_Ortholog_cluster_22160

arab|TC267797 UP|DHE3_ARATH (Q9S7A0) Probable glutamate dehydrogenase 3  (GDH 3) , complete
petunia|CV300984 homologue to UP|DHEB_NICPL (Q9LEC8) Glutamate dehydrogenase B  (GDH B) , partial (48%)

>Solanaceae_Ortholog_cluster_22161

arab|TC267799 UP|DR1D_ARATH (Q9FJ93) Dehydration responsive element binding protein 1D (DREB1D protein) (C-repeat binding factor 4) (C-repeat/dehydration responsive element binding factor 4) (CRT/DRE binding factor 4), complete
potato|TC116037 homologue to UP|Q6UK18 (Q6UK18) CaCBF1B, partial (74%)

>Solanaceae_Ortholog_cluster_22162

arab|TC267800 UP|Q9SXH3 (Q9SXH3) FtsJ, complete
rice|NP939510 putative FtsJ cell division protein [Oryza sativa (japonica cultivar-group)]

>Solanaceae_Ortholog_cluster_22163

arab|TC267802
rice|TC266318

>Solanaceae_Ortholog_cluster_22164

arab|TC267802
tomato|BI421966

>Solanaceae_Ortholog_cluster_22165

arab|TC267813 UP|Q6NNI4 (Q6NNI4) At1g73875, complete
tobacco|BP131109 similar to UP|Q9LS39 (Q9LS39) Genomic DNA  chromosome 3  P1 clone: MYF24, partial (32%)

>Solanaceae_Ortholog_cluster_22166

arab|TC267824 PIR|T49928|T49928 beta-glucosidase-like protein - Arabidopsis thaliana {Arabidopsis thaliana;} , complete
tobacco|BQ842875 similar to UP|BAC98299 (BAC98299) LEXYL2 protein (Fragment), partial (17%)

>Solanaceae_Ortholog_cluster_22167

arab|TC267837 homologue to UP|Q9ZS56 (Q9ZS56) Monosaccharide transporter, complete
rice|NP885357 Oryza sativa (japonica cultivar-group) cDNA clone:J013162J03, full insert sequence

>Solanaceae_Ortholog_cluster_22168

arab|TC267839 UP|Q9ASY7 (Q9ASY7) At2g26200/T1D16.16, complete
petunia|CV297027 similar to UP|Q9ASY7 (Q9ASY7) At2g26200/T1D16.16, partial (26%)

>Solanaceae_Ortholog_cluster_22169

arab|TC267840 UP|Q9LYC8 (Q9LYC8) Glutaredoxin-like protein (At3g62930), complete
pepper|BM062768

>Solanaceae_Ortholog_cluster_22170

arab|TC267840 UP|Q9LYC8 (Q9LYC8) Glutaredoxin-like protein (At3g62930), complete
tomato|AI779503

>Solanaceae_Ortholog_cluster_22171

arab|TC267841 UP|Q6R8J1 (Q6R8J1) 7,8-dihydroneopterin aldolase mutant FolB1-delLS, complete
rice|TC277850 Oryza sativa (japonica cultivar-group) cDNA clone:J023089I18, full insert sequence

>Solanaceae_Ortholog_cluster_22172

arab|TC267841 UP|Q6R8J1 (Q6R8J1) 7,8-dihydroneopterin aldolase mutant FolB1-delLS, complete
tomato|TC160880 UP|Q6TFM2 (Q6TFM2) Dihydroneopterin aldolase, complete

>Solanaceae_Ortholog_cluster_22173

arab|TC267855
rice|TC275680 Oryza sativa (japonica cultivar-group) cDNA clone:001-031-B09, full insert sequence

>Solanaceae_Ortholog_cluster_22174

arab|TC267858 UP|Q6NKW9 (Q6NKW9) At1g64760, complete
petunia|TC425 weakly similar to UP|Q6TQD7 (Q6TQD7) Beta-1,3-glucanase, acidic, partial (42%)

>Solanaceae_Ortholog_cluster_22175

arab|TC267858 UP|Q6NKW9 (Q6NKW9) At1g64760, complete
rice|TC278355 similar to UP|Q8W0R0 (Q8W0R0) 3-glucanase, partial (92%)

>Solanaceae_Ortholog_cluster_22176

arab|TC267858 UP|Q6NKW9 (Q6NKW9) At1g64760, complete
tobacco|BP532141

>Solanaceae_Ortholog_cluster_22177

arab|TC267860 Arabidopsis thaliana clone D5 mRNA sequence
tobacco|BP528557

>Solanaceae_Ortholog_cluster_22178

arab|TC267868 UP|LBD4_ARATH (Q9SHE9) LOB domain protein 4, complete
potato|TC113749 similar to TIGR_Ath1|At1g31320.1 68414.m03832 LOB domain protein 4 / lateral organ boundaries domain protein 4 (LBD4) identical to SP|Q9SHE9 LOB domain protein 4 {Arabidopsis thaliana}, partial (67%)

>Solanaceae_Ortholog_cluster_22179

arab|TC267868 UP|LBD4_ARATH (Q9SHE9) LOB domain protein 4, complete
rice|TC270574 Oryza sativa (japonica cultivar-group) cDNA clone:J023105E02, full insert sequence

>Solanaceae_Ortholog_cluster_22180

arab|TC267868 UP|LBD4_ARATH (Q9SHE9) LOB domain protein 4, complete
tomato|AI774397 similar to PIR|B86439|B86 protein T19E23.11 [imported] - Arabidopsis thaliana, partial (63%)

>Solanaceae_Ortholog_cluster_22181

arab|TC267869 UP|Q9FGS1 (Q9FGS1) Similarity to L-isoaspartyl protein carboxyl methyltransferase, partial (71%)
pepper|CO909567

>Solanaceae_Ortholog_cluster_22182

arab|TC267870 UP|Q9FHD7 (Q9FHD7) Protein kinase-like, complete
pepper|TC4828 similar to TIGR_Ath1|At4g00710.1 68417.m00097 protein kinase family protein low similarity to protein kinase [Arabidopsis thaliana] GI:2852449; contains Pfam profile: PF00069 Protein kinase domain, partial (38%)

>Solanaceae_Ortholog_cluster_22183

arab|TC267871 UP|Q9LT48 (Q9LT48) Arabidopsis thaliana genomic DNA, chromosome 3, P1 clone: MOE17, complete
rice|TC284038 Oryza sativa (japonica cultivar-group) cDNA clone:J013134G11, full insert sequence

>Solanaceae_Ortholog_cluster_22184

arab|TC267872 similar to UP|GRP2_SINAL (P49311) Glycine-rich RNA-binding protein GRP2A, partial (54%)
rice|TC266232 weakly similar to GB|AAH49953.1|29612684|BC049953 BC049953 protein {Mus musculus;} , partial (18%)

>Solanaceae_Ortholog_cluster_22185

arab|TC267881 homologue to UP|Q9SM91 (Q9SM91) Zwh18.1, partial (6%)
rice|NP1099542 putative fanconi anemia, complementation group D2 [Oryza sativa (japonica cultivar-group)]

>Solanaceae_Ortholog_cluster_22186

arab|TC267884 PIR|T06644|T06644 calmodulin homolog T20K18.210 - Arabidopsis thaliana {Arabidopsis thaliana;} , complete
tobacco|BP526983

>Solanaceae_Ortholog_cluster_22187

arab|TC267887 F26F24.6
rice|TC257356 Oryza sativa (japonica cultivar-group) cDNA clone:001-029-G12, full insert sequence

>Solanaceae_Ortholog_cluster_22188

arab|TC267893 PIR|T51456|T51456 pectate lyase-like protein - Arabidopsis thaliana {Arabidopsis thaliana;}  , complete
rice|TC269864 Oryza sativa (japonica cultivar-group) cDNA clone:J023132G06, full insert sequence

>Solanaceae_Ortholog_cluster_22189

arab|TC267896 similar to UP|Q93Z29 (Q93Z29) At1g68600/F24J5_14, partial (93%)
potato|BG596258

>Solanaceae_Ortholog_cluster_22190

arab|TC267896 similar to UP|Q93Z29 (Q93Z29) At1g68600/F24J5_14, partial (93%)
tomato|TC169344 weakly similar to TIGR_Ath1|At4g17970.1 68417.m02675 expressed protein contains Pfam profile PF01027: Uncharacterized protein family UPF0005, partial (7%)

>Solanaceae_Ortholog_cluster_22191

arab|TC267900 UP|Q9FJT5 (Q9FJT5) Similarity to transcription repressor, complete
tomato|AW399332 similar to PIR|T12185|T121 transcription factor - fava bean (fragment), partial (12%)

>Solanaceae_Ortholog_cluster_22192

arab|TC267902 UP|Q84WK4 (Q84WK4) At4g22300, partial (93%)
potato|CK716630

>Solanaceae_Ortholog_cluster_22193

arab|TC267903 UP|Q8L7W4 (Q8L7W4) AT4g17080/dl4570w, partial (92%)
pepper|BM060686

>Solanaceae_Ortholog_cluster_22194

arab|TC267909 UP|Q9M8Y6 (Q9M8Y6) T6K12.8 protein (At3g04300), complete
rice|TC277001 Oryza sativa (japonica cultivar-group) cDNA clone:001-005-A12, full insert sequence

>Solanaceae_Ortholog_cluster_22195

arab|TC267910 UP|Q84UV0 (Q84UV0) Linalool synthase, complete
potato|BI434954 weakly similar to UP|Q84UV0 (Q84UV0) Linalool synthase, partial (10%)

>Solanaceae_Ortholog_cluster_22196

arab|TC267910 UP|Q84UV0 (Q84UV0) Linalool synthase, complete
rice|TC268638 Oryza sativa (japonica cultivar-group) cDNA clone:002-173-D07, full insert sequence

>Solanaceae_Ortholog_cluster_22197

arab|TC267917 UP|Q9LNI1 (Q9LNI1) F6F3.22 protein, complete
petunia|CV298767 weakly similar to UP|HQGT_ARATH (Q9M156) Probable hydroquinone glucosyltransferase  (Arbutin synthase) , partial (39%)

>Solanaceae_Ortholog_cluster_22198

arab|TC267918 weakly similar to UP|Q9SI82 (Q9SI82) F23N19.4, partial (4%)
tomato|TC169619 weakly similar to TIGR_Osa1|9630.m02542 F21M12.7 gene product, partial (48%)

>Solanaceae_Ortholog_cluster_22199

arab|TC267932 weakly similar to UP|Q6QWB1 (Q6QWB1) Glycerol-3-P dehydrogenase-like protein, partial (56%)
potato|TC129720 similar to TIGR_Ath1|At3g56840.1 68416.m06321 FAD-dependent oxidoreductase family protein contains Pfam profile PF01266 FAD dependent oxidoreductase, partial (59%)

>Solanaceae_Ortholog_cluster_22200

arab|TC267942
tomato|TC157573

>Solanaceae_Ortholog_cluster_22201

arab|TC267963 UP|Q9FLY5 (Q9FLY5) Pattern formation protein, complete
tobacco|BP532559

>Solanaceae_Ortholog_cluster_22202

arab|TC267963 UP|Q9FLY5 (Q9FLY5) Pattern formation protein, complete
tomato|AW092344 similar to GP|10177699|d pattern formation protein {Arabidopsis thaliana}, partial (13%)

>Solanaceae_Ortholog_cluster_22203

arab|TC267966 homologue to UP|Q6NKW9 (Q6NKW9) At1g64760, partial (92%)
pepper|BM065187

>Solanaceae_Ortholog_cluster_22204

arab|TC267966 homologue to UP|Q6NKW9 (Q6NKW9) At1g64760, partial (92%)
potato|TC130457 similar to UP|Q6TQD7 (Q6TQD7) Beta-1,3-glucanase, acidic, partial (41%)

>Solanaceae_Ortholog_cluster_22205

arab|TC267971 similar to UP|AGA1_YEAST (P32323) A-agglutinin attachment subunit precursor, partial (3%)
potato|TC131435 similar to TIGR_Ath1|At1g34355.1 68414.m04265 forkhead-associated domain-containing protein / FHA domain-containing protein , partial (8%)

>Solanaceae_Ortholog_cluster_22206

arab|TC267971 similar to UP|AGA1_YEAST (P32323) A-agglutinin attachment subunit precursor, partial (3%)
rice|TC268286 Oryza sativa (japonica cultivar-group) cDNA clone:002-100-B10, full insert sequence

>Solanaceae_Ortholog_cluster_22207

arab|TC267971 similar to UP|AGA1_YEAST (P32323) A-agglutinin attachment subunit precursor, partial (3%)
tomato|BG129759

>Solanaceae_Ortholog_cluster_22208

arab|TC267974 homologue to UP|Q9M1H0 (Q9M1H0) Extensin-like protein, partial (58%)
tomato|TC162385 UP|Q09082 (Q09082) Extensin (Class I), complete

>Solanaceae_Ortholog_cluster_22209

arab|TC267976 UP|Q9FRL6 (Q9FRL6) Myb-related protein; 20671-21051 (MYB transcription factor), complete
potato|BI433702 similar to AAS09994 (AAS09994) MYB transcription factor, partial (71%)

>Solanaceae_Ortholog_cluster_22210

arab|TC267976 UP|Q9FRL6 (Q9FRL6) Myb-related protein; 20671-21051 (MYB transcription factor), complete
rice|NP001892 10A19I.8

>Solanaceae_Ortholog_cluster_22211

arab|TC267978 weakly similar to UP|Q9FJ06 (Q9FJ06) Emb|CAB82953.1, partial (24%)
potato|TC132156 weakly similar to TIGR_Osa1|9633.m03271 expressed protein, partial (24%)

>Solanaceae_Ortholog_cluster_22212

arab|TC267979
rice|NP911579 Oryza sativa (japonica cultivar-group) cDNA clone:001-102-G11, full insert sequence

>Solanaceae_Ortholog_cluster_22213

arab|TC267983 weakly similar to UP|Q8LQ15 (Q8LQ15) OJ1294_F06.3 protein, partial (12%)
rice|TC248348 UP|Q8LQ15 (Q8LQ15) OJ1294_F06.3 protein, complete

>Solanaceae_Ortholog_cluster_22214

arab|TC267987 UP|Q9LTC6 (Q9LTC6) Similarity to ethylene response element binding protein EREBP, complete
tomato|AI776626 similar to GP|8843894|dbj Nicotiana EREBP-3 like {Arabidopsis thaliana}, partial (76%)

>Solanaceae_Ortholog_cluster_22215

arab|TC267991 homologue to UP|Q9LQ76 (Q9LQ76) T1N6.21 protein, partial (41%)
tomato|CK716191

>Solanaceae_Ortholog_cluster_22216

arab|TC267992 UP|Q9FL35 (Q9FL35) Disease resistance protein-like, complete
pepper|TC6629 UP|Q9SEJ4 (Q9SEJ4) Disease resistance protein A5 (Fragment), complete

>Solanaceae_Ortholog_cluster_22217

arab|TC267994
rice|TC254186 Oryza sativa (japonica cultivar-group) cDNA clone:J013152L18, full insert sequence

>Solanaceae_Ortholog_cluster_22218

arab|TC267994
tobacco|BP130512 similar to UP|O80613 (O80613) At2g02980 protein, partial (13%)

>Solanaceae_Ortholog_cluster_22219

arab|TC268001 UP|Q9LR38 (Q9LR38) F26F24.8, partial (54%)
potato|TC128776 similar to TIGR_Ath1|At1g23230.1 68414.m02906 expressed protein , partial (34%)

>Solanaceae_Ortholog_cluster_22220

arab|TC268004
potato|CV499367

>Solanaceae_Ortholog_cluster_22221

arab|TC268005 UP|Q9FZC0 (Q9FZC0) T1K7.29 protein, complete
rice|TC279554 Oryza sativa (japonica cultivar-group) cDNA clone:J033091B21, full insert sequence

>Solanaceae_Ortholog_cluster_22222

arab|TC268007 UP|Q9LHH4 (Q9LHH4) Emb|CAB45512.1, partial (88%)
potato|TC124306 weakly similar to UP|Q9LHH4 (Q9LHH4) Emb|CAB45512.1, partial (7%)

>Solanaceae_Ortholog_cluster_22223

arab|TC268009 similar to UP|HSP2_MOUSE (P07978) Sperm histone P2 precursor (Protamine MP2), partial (16%)
rice|TC255136 Oryza sativa (japonica cultivar-group) cDNA clone:J013071G08, full insert sequence

>Solanaceae_Ortholog_cluster_22224

arab|TC268014 UP|Q9LP65 (Q9LP65) T1N15.21, complete
tomato|TC165560 similar to UP|Q9LVH4 (Q9LVH4) GTPase activating protein-like, partial (93%)

>Solanaceae_Ortholog_cluster_22225

arab|TC268017 UP|Q9LII7 (Q9LII7) Exonuclease-like protein, complete
rice|TC279740 UP|Q8S3S6 (Q8S3S6) Exonuclease-like, complete

>Solanaceae_Ortholog_cluster_22226

arab|TC268017 UP|Q9LII7 (Q9LII7) Exonuclease-like protein, complete
tomato|TC160965 weakly similar to TIGR_Ath1|At3g27970.1 68416.m03491 exonuclease family protein contains exonuclease domain, Pfam:PF00929, partial (40%)

>Solanaceae_Ortholog_cluster_22227

arab|TC268029 UP|Q9SNF1 (Q9SNF1) Inositol-1,4,5-trisphosphate 5-Phosphatase  , complete
pepper|BM063617

>Solanaceae_Ortholog_cluster_22228

arab|TC268035 UP|O23651 (O23651) Terpene synthase, TS1, complete
potato|TC117532 similar to UP|Q9SDN9 (Q9SDN9) UV-induced sesquiterpene cyclase, partial (52%)

>Solanaceae_Ortholog_cluster_22229

arab|TC268048 UP|Q9SA16 (Q9SA16) F28K20.16, complete
tomato|CK716358

>Solanaceae_Ortholog_cluster_22230

arab|TC268052 UP|O23395 (O23395) UFD1 like protein, partial (24%)
tomato|TC156592 similar to UP|O23395 (O23395) UFD1 like protein, partial (7%)

>Solanaceae_Ortholog_cluster_22231

arab|TC268054 UP|Q9FH94 (Q9FH94) TINY-like protein, complete
tomato|TC165298 homologue to UP|Q7Y0Y9 (Q7Y0Y9) Dehydration responsive element binding protein, partial (48%)

>Solanaceae_Ortholog_cluster_22232

arab|TC268056 UP|Q9FIP9 (Q9FIP9) BHLH protein-like, complete
tomato|TC165595 homologue to UP|Q700C0 (Q700C0) MYC transcription factor (Fragment), partial (52%)

>Solanaceae_Ortholog_cluster_22233

arab|TC268070 similar to UP|SCA1_HUMAN (O15126) Secretory carrier-associated membrane protein 1 (Secretory carrier membrane protein 1), partial (5%)
rice|TC281313

>Solanaceae_Ortholog_cluster_22234

arab|TC268071 similar to UP|Q9FF46 (Q9FF46) ABC transporter-like protein, partial (52%)
rice|TC256984 Oryza sativa (japonica cultivar-group) cDNA clone:J023025A20, full insert sequence

>Solanaceae_Ortholog_cluster_22235

arab|TC268071 similar to UP|Q9FF46 (Q9FF46) ABC transporter-like protein, partial (52%)
tomato|BI933466

>Solanaceae_Ortholog_cluster_22236

arab|TC268079
tomato|BG132701 similar to GP|22022590|gb| At1g07990/T6D22_5 {Arabidopsis thaliana}, partial (9%)

>Solanaceae_Ortholog_cluster_22237

arab|TC268081 UP|Q9LET1 (Q9LET1) Calcium-dependent protein kinase-like, complete
pepper|TC6216 similar to UP|O80673 (O80673) CPDK-related protein kinase (CDPK-related kinase 1) (Calcium/calmodulin-dependent protein kinase CaMK3) , partial (15%)

>Solanaceae_Ortholog_cluster_22238

arab|TC268086 weakly similar to UP|Q03407 (Q03407) Ydr490cp, partial (5%)
pepper|TC6749

>Solanaceae_Ortholog_cluster_22239

arab|TC268099 UP|Q9FLR0 (Q9FLR0) Exonuclease-like protein, complete
tobacco|BP133394 weakly similar to UP|Q9FLR0 (Q9FLR0) Exonuclease-like protein, partial (22%)

>Solanaceae_Ortholog_cluster_22240

arab|TC268102 UP|C71F_ARATH (P58046) Cytochrome P450 71A15  , partial (36%)
rice|NP450654 putative cytochrome p450 [Oryza sativa (japonica cultivar-group)]

>Solanaceae_Ortholog_cluster_22241

arab|TC268104 similar to UP|O15324 (O15324) HPV16 E1 protein binding protein (Thyroid hormone receptor interactor 13) (TRIP13 protein), partial (48%)
rice|NP892653 Oryza sativa (japonica cultivar-group) cDNA clone:002-101-H02, full insert sequence

>Solanaceae_Ortholog_cluster_22242

arab|TC268116 UP|Q9FT43 (Q9FT43) Sterol glucosyltransferase-like protein, partial (97%)
rice|CB677596 weakly similar to GP|10129654|em sterol glucosyltransferase-like protein {Arabidopsis thaliana}, partial (25%)

>Solanaceae_Ortholog_cluster_22243

arab|TC268116 UP|Q9FT43 (Q9FT43) Sterol glucosyltransferase-like protein, partial (97%)
tobacco|BP527963

>Solanaceae_Ortholog_cluster_22244

arab|TC268121 similar to GB|BAB91125.1|20302596|AB084266 Ser/Thr kinase {Arabidopsis thaliana;} , partial (55%)
rice|TC252310 UP|Q6ZL26 (Q6ZL26) Mitogen activated protein kinase kinase, complete

>Solanaceae_Ortholog_cluster_22245

arab|TC268122 UP|Q9LFD1 (Q9LFD1) Laccase-like protein, complete
tomato|TC167280 similar to UP|Q84SA8 (Q84SA8) Laccase (Fragment), partial (40%)

>Solanaceae_Ortholog_cluster_22246

arab|TC268132 UP|Q9FMU2 (Q9FMU2) Gb|AAF19552.1, partial (66%)
potato|BI406638 weakly similar to UP|Q9FMU2 (Q9FMU2) Gb|AAF19552.1, partial (15%)

>Solanaceae_Ortholog_cluster_22247

arab|TC268132 UP|Q9FMU2 (Q9FMU2) Gb|AAF19552.1, partial (66%)
rice|TC256148 Oryza sativa (japonica cultivar-group) cDNA clone:002-142-D04, full insert sequence

>Solanaceae_Ortholog_cluster_22248

arab|TC268137 UP|Q9LX30 (Q9LX30) Protein kinase like, partial (94%)
rice|TC266769 UP|Q7XSB8 (Q7XSB8) OJ990528_30.5 protein, complete

>Solanaceae_Ortholog_cluster_22249

arab|TC268140 UP|C72C_ARATH (Q9ZU07) Cytochrome P450 71B12  , complete
pepper|TC4715 weakly similar to UP|O48924 (O48924) CYP83D1p (Fragment), partial (35%)

>Solanaceae_Ortholog_cluster_22250

arab|TC268142 UP|Q9LPM7 (Q9LPM7) F2J10.6 protein, complete
pepper|TC7245 similar to UP|Q8W3X9 (Q8W3X9) PR-1 (Fragment), partial (92%)

>Solanaceae_Ortholog_cluster_22251

arab|TC268142 UP|Q9LPM7 (Q9LPM7) F2J10.6 protein, complete
tobacco|CV017750

>Solanaceae_Ortholog_cluster_22252

arab|TC268143 weakly similar to UP|Q9FJE6 (Q9FJE6) Gb|AAF19552.1, partial (4%)
potato|TC118704 weakly similar to TIGR_Ath1|At2g28050.1 68415.m03401 pentatricopeptide (PPR) repeat-containing protein contains Pfam profile PF01535: PPR repeat, partial (6%)

>Solanaceae_Ortholog_cluster_22253

arab|TC268148 weakly similar to UP|O49483 (O49483) Receptor protein kinase-like protein, partial (11%)
pepper|TC3826 weakly similar to TIGR_Ath1|At3g53010.1 68416.m05843 expressed protein weak partial homology with single predicted protein kinase, Arabidopsis thaliana, partial (59%)

>Solanaceae_Ortholog_cluster_22254

arab|TC268151 UP|O49580 (O49580) AIG2-like protein, complete
pepper|BM064039

>Solanaceae_Ortholog_cluster_22255

arab|TC268153 similar to UP|Q6K821 (Q6K821) Phosphatidylinositolglycan-like, partial (45%)
rice|NP1104610 phosphatidylinositolglycan-like [Oryza sativa (japonica cultivar-group)]

>Solanaceae_Ortholog_cluster_22256

arab|TC268155 UP|O23522 (O23522) Triacylglycerol lipase like protein, complete
rice|TC264407 UP|Q949E1 (Q949E1) Lipase-like protein, complete

>Solanaceae_Ortholog_cluster_22257

arab|TC268155 UP|O23522 (O23522) Triacylglycerol lipase like protein, complete
tomato|TC163139 similar to UP|O23522 (O23522) Triacylglycerol lipase like protein, partial (24%)

>Solanaceae_Ortholog_cluster_22258

arab|TC268156 UP|Q6NMB2 (Q6NMB2) At5g10320, partial (92%)
tomato|BG643333

>Solanaceae_Ortholog_cluster_22259

arab|TC268164
rice|TC268288 Oryza sativa (japonica cultivar-group) cDNA clone:001-020-C06, full insert sequence

>Solanaceae_Ortholog_cluster_22260

arab|TC268166
rice|NP1103220 pentatricopeptide repeat protein [Oryza sativa (japonica cultivar-group)]

>Solanaceae_Ortholog_cluster_22261

arab|TC268170
pepper|CO910937

>Solanaceae_Ortholog_cluster_22262

arab|TC268170
potato|TC115051 similar to TIGR_Ath1|At1g20460.1 68414.m02550 expressed protein , complete

>Solanaceae_Ortholog_cluster_22263

arab|TC268170
tobacco|CV017016

>Solanaceae_Ortholog_cluster_22264

arab|TC268175 similar to UP|Q6NNN0 (Q6NNN0) At4g36570, partial (54%)
rice|TC253633 Oryza sativa (japonica cultivar-group) cDNA clone:J023127K17, full insert sequence

>Solanaceae_Ortholog_cluster_22265

arab|TC268182
rice|TC278435 Oryza sativa (japonica cultivar-group) cDNA clone:006-211-E11, full insert sequence

>Solanaceae_Ortholog_cluster_22266

arab|TC268192 similar to UP|O23213 (O23213) Sugar transporter like protein, partial (91%)
tobacco|BP135680

>Solanaceae_Ortholog_cluster_22267

arab|TC268197 weakly similar to UP|Q9M9U9 (Q9M9U9) F6A14.11 protein, partial (19%)
tobacco|BP135991

>Solanaceae_Ortholog_cluster_22268

arab|TC268201 UP|Q6X5T8 (Q6X5T8) DVL5, complete
tobacco|TC3567 similar to TIGR_Ath1|At1g13245.1 68414.m01536 expressed protein , partial (95%)

>Solanaceae_Ortholog_cluster_22269

arab|TC268202
tomato|TC166972 L.esculentum mRNA for signal recognition particle 7S RNA (Variant K)

>Solanaceae_Ortholog_cluster_22270

arab|TC268205 UP|Q6NQN0 (Q6NQN0) At1g53760, complete
rice|NP901176 Oryza sativa (japonica cultivar-group) cDNA clone:J023143M19, full insert sequence

>Solanaceae_Ortholog_cluster_22271

arab|TC268207 weakly similar to UP|Q8E8T4 (Q8E8T4) 2-succinyl-6-hydroxy-2, 4-cyclohexadiene-1-carboxylic acid synthase/2-oxoglutarate decarboxylase, partial (18%)
rice|NP885621 Oryza sativa (japonica cultivar-group) cDNA clone:J013093A03, full insert sequence

>Solanaceae_Ortholog_cluster_22272

arab|TC268207 weakly similar to UP|Q8E8T4 (Q8E8T4) 2-succinyl-6-hydroxy-2, 4-cyclohexadiene-1-carboxylic acid synthase/2-oxoglutarate decarboxylase, partial (18%)
tobacco|BP132895

>Solanaceae_Ortholog_cluster_22273

arab|TC268210 UP|O49459 (O49459) Predicted protein, complete
potato|CV495025

>Solanaceae_Ortholog_cluster_22274

arab|TC268210 UP|O49459 (O49459) Predicted protein, complete
rice|TC283029 Oryza sativa (japonica cultivar-group) cDNA clone:J023145A15, full insert sequence

>Solanaceae_Ortholog_cluster_22275

arab|TC268228 UP|Q9FJB8 (Q9FJB8) Gb|AAB63610.1 (At5g53660), complete
tomato|BI926063 weakly similar to GP|6573149|gb|A growth-regulating factor 1 {Oryza sativa}, partial (15%)

>Solanaceae_Ortholog_cluster_22276

arab|TC268235 UP|Q9LIE7 (Q9LIE7) Selenium-binding protein-like, complete
potato|BQ510826 similar to UP|Q9LIE7 (Q9LIE7) Selenium-binding protein-like, partial (8%)

>Solanaceae_Ortholog_cluster_22277

arab|TC268235 UP|Q9LIE7 (Q9LIE7) Selenium-binding protein-like, complete
rice|TC283366 Oryza sativa (japonica cultivar-group) cDNA clone:J013149I02, full insert sequence

>Solanaceae_Ortholog_cluster_22278

arab|TC268236
rice|TC275843 Oryza sativa (japonica cultivar-group) cDNA clone:001-038-F07, full insert sequence

>Solanaceae_Ortholog_cluster_22279

arab|TC268236
tomato|AW398234

>Solanaceae_Ortholog_cluster_22280

arab|TC268241
rice|TC281114 Oryza sativa (japonica cultivar-group) cDNA clone:002-132-G07, full insert sequence

>Solanaceae_Ortholog_cluster_22281

arab|TC268245 UP|Q84TE8 (Q84TE8) At1g66680, partial (69%)
potato|TC126325 similar to UP|Q9SXN4 (Q9SXN4) SLL2-S9-protein, partial (68%)

>Solanaceae_Ortholog_cluster_22282

arab|TC268264 UP|Q6GKX1 (Q6GKX1) At5g42330, complete
potato|TC132170 similar to TIGR_Ath1|At5g42330.1 68418.m05153 expressed protein , partial (12%)

>Solanaceae_Ortholog_cluster_22283

arab|TC268268 Contains similarity to gb|D90908 DNA mismatch repair protein MutS2 from Synechocystis sp. and is a member of PF|00488 Muts family of mismatch repair proteins.
rice|NP932176 OSJNBb0017I01.21 [Oryza sativa (japonica cultivar-group)]

>Solanaceae_Ortholog_cluster_22284

arab|TC268273 UP|Q9LFH9 (Q9LFH9) Receptor lectin kinase-like protein, complete
n_benthamiana|TC9611 similar to TIGR_Ath1|At3g53380.1 68416.m05891 lectin protein kinase family protein contains Pfam domains, PF00069: Protein kinase domain, PF00138: Legume lectins alpha domain, and PF00139: Legume lectins beta domain, partial (25%)

>Solanaceae_Ortholog_cluster_22285

arab|TC268274 UP|Q9LPY2 (Q9LPY2) T23J18.20, complete
rice|TC267531 Oryza sativa (japonica cultivar-group) cDNA clone:006-211-B06, full insert sequence

>Solanaceae_Ortholog_cluster_22286

arab|TC268275 UP|Q944I0 (Q944I0) AT5g63440/MLE2_7, complete
pepper|CO909509

>Solanaceae_Ortholog_cluster_22287

arab|TC268290 UP|O81765 (O81765) Extensin-like protein, complete
tomato|TC166938 UP|Q9SPM1 (Q9SPM1) Extensin-like protein, partial (72%)

>Solanaceae_Ortholog_cluster_22288

arab|TC268294 CONSTANS like protein
tomato|AW649432 weakly similar to PIR|JE0113|JE01 zinc-finger protein S3574 [imported] - rice, partial (18%)

>Solanaceae_Ortholog_cluster_22289

arab|TC268306
rice|TC256543 weakly similar to UP|Q9LMG0 (Q9LMG0) F16A14.19, partial (48%)

>Solanaceae_Ortholog_cluster_22290

arab|TC268306
tomato|AW737548

>Solanaceae_Ortholog_cluster_22291

arab|TC268313 UP|O04017 (O04017) CUC2, complete
petunia|TC1175 UP|Q40880 (Q40880) NAM protein, complete

>Solanaceae_Ortholog_cluster_22292

arab|TC268313 UP|O04017 (O04017) CUC2, complete
rice|NP658616 putative NAM [Oryza sativa (japonica cultivar-group)]

>Solanaceae_Ortholog_cluster_22293

arab|TC268323 UP|Q9SRL4 (Q9SRL4) F9F8.14 protein, complete
potato|TC117142 weakly similar to TIGR_Ath1|At3g11040.1 68416.m01332 glycosyl hydrolase family 85 protein contains similarity to endo-b-N-acetylglucosaminidase GI:13774138 from [Mucor hiemalis], partial (30%)

>Solanaceae_Ortholog_cluster_22294

arab|TC268327 similar to UP|Q9FKM3 (Q9FKM3) Similarity to AAA-type ATPase, partial (81%)
potato|TC116651 weakly similar to TIGR_Ath1|At3g28610.1 68416.m03571 AAA-type ATPase family protein contains Pfam profile: ATPase family PF00004, partial (41%)

>Solanaceae_Ortholog_cluster_22295

arab|TC268338
rice|TC260787 Oryza sativa (japonica cultivar-group) cDNA clone:002-171-G05, full insert sequence

>Solanaceae_Ortholog_cluster_22296

arab|TC268342 similar to UP|Q93ZQ5 (Q93ZQ5) AT4g22990/F7H19_170, partial (98%)
tobacco|BP129103

>Solanaceae_Ortholog_cluster_22297

arab|TC268343 GB|AAQ62432.1|34146848|BT010431 At1g56250 {Arabidopsis thaliana;} , complete
tobacco|CV018856

>Solanaceae_Ortholog_cluster_22298

arab|TC268345 UP|Q9LKB2 (Q9LKB2) Arabidopsis thaliana genomic DNA, chromosome 3, TAC clone:K15M2, complete
tobacco|BP136142 weakly similar to UP|Q9LKB2 (Q9LKB2) Genomic DNA  chromosome 3  TAC clone:K15M2, partial (11%)

>Solanaceae_Ortholog_cluster_22299

arab|TC268349 UP|Q9FIN7 (Q9FIN7) Arabidopsis thaliana genomic DNA, chromosome 5, TAC clone:K16H17, complete
n_benthamiana|CK288055 weakly similar to TIGR_Ath1|At5g 68418.m02870 expressed protein weak similarity to neuroblastoma-amplified protein [Homo sapiens] GI:, partial (1%)

>Solanaceae_Ortholog_cluster_22300

arab|TC268349 UP|Q9FIN7 (Q9FIN7) Arabidopsis thaliana genomic DNA, chromosome 5, TAC clone:K16H17, complete
tobacco|BP130717 weakly similar to UP|Q9FIN7 (Q9FIN7) Genomic DNA  chromosome 5  TAC clone:K16H17, partial (1%)

>Solanaceae_Ortholog_cluster_22301

arab|TC268359 UP|Q9LW04 (Q9LW04) Arabidopsis thaliana genomic DNA, chromosome 3, P1 clone: MSJ11, complete
potato|TC129884 similar to TIGR_Ath1|At2g30410.1 68415.m03704 tubulin folding cofactor A (KIESEL) identical to cDNA tubulin folding cofactor A, GI:20514256, SP|O04350 Tubulin-specific chaperone A (Tubulin-folding cofactor A) (CFA) (TCP1-chaperonin cofactor A homolog) {Arabidopsis thaliana}, partial (50%)

>Solanaceae_Ortholog_cluster_22302

arab|TC268365 UP|Q7X9H4 (Q7X9H4) MADS-box protein AGL66, complete
rice|NP887220 Oryza sativa (japonica cultivar-group) cDNA clone:J023075K19, full insert sequence

>Solanaceae_Ortholog_cluster_22303

arab|TC268369 UP|Q9LTA2 (Q9LTA2) Similarity to AT-hook DNA-binding protein, complete
n_benthamiana|TC7179 similar to UP|Q9LTA2 (Q9LTA2) Similarity to AT-hook DNA-binding protein, partial (51%)

>Solanaceae_Ortholog_cluster_22304

arab|TC268369 UP|Q9LTA2 (Q9LTA2) Similarity to AT-hook DNA-binding protein, complete
pepper|TC6936 similar to UP|Q9LTA2 (Q9LTA2) Similarity to AT-hook DNA-binding protein, partial (43%)

>Solanaceae_Ortholog_cluster_22305

arab|TC268370 H1-1flk
pepper|CA520386

>Solanaceae_Ortholog_cluster_22306

arab|TC268373 GB|AAS49119.1|44917589|BT011756 At3g59670 {Arabidopsis thaliana;} , complete
potato|TC122045 weakly similar to TIGR_Ath1|At3g59670.1 68416.m06657 expressed protein ; expression supported by MPSS, partial (19%)

>Solanaceae_Ortholog_cluster_22307

arab|TC268384 UP|Q9FXJ6 (Q9FXJ6) F5A9.23, complete
n_benthamiana|CK295669 similar to UP|Q84P72 (Q84P72) Receptor-like protein kinase-like protein (Fragment), partial (23%)

>Solanaceae_Ortholog_cluster_22308

arab|TC268387 UP|Q6NPD1 (Q6NPD1) At5g62960, complete
petunia|CV292979 weakly similar to UP|Q8S8R0 (Q8S8R0) Predicted protein, partial (32%)

>Solanaceae_Ortholog_cluster_22309

arab|TC268389 GB|CAC14865.1|11121434|ATH277509 transparent testa 8 {Arabidopsis thaliana;} , partial (73%)
rice|NP1112028 putative intensifier [Oryza sativa (japonica cultivar-group)]

>Solanaceae_Ortholog_cluster_22310

arab|TC268392 UP|Q9LT15 (Q9LT15) Monosaccharide transporter-like protein, complete
tomato|TC154340 similar to UP|Q9LT15 (Q9LT15) Monosaccharide transporter-like protein, partial (91%)

>Solanaceae_Ortholog_cluster_22311

arab|TC268396 homologue to UP|O82076 (O82076) Lipase homolog (Fragment), complete
potato|TC118444 similar to TIGR_Ath1|At1g56670.1 68414.m06517 GDSL-motif lipase/hydrolase family protein similarity to early early nodulin ENOD8 [Medicago sativa] GI:304037, lanatoside 15'-O-acetylesterase [Digitalis lanata] GI:3688284, elicitor-induced glycoprotein iEP4 [Daucus carota] GI:1911765; contains InterPro Entry IPR001087 Lipolytic enzyme, G-D-S-L family, partial (25%)

>Solanaceae_Ortholog_cluster_22312

arab|TC268402 homologue to UP|Q940U8 (Q940U8) At1g64950/F13O11_25, complete
rice|TC279755 Oryza sativa (japonica cultivar-group) cDNA clone:002-103-B07, full insert sequence

>Solanaceae_Ortholog_cluster_22313

arab|TC268418 similar to UP|RIK1_HUMAN (Q13546) Receptor-interacting serine/threonine-protein kinase 2  (Serine/threonine-protein kinase RIP) (Cell death protein RIP) (Receptor interacting protein) , partial (4%)
petunia|TC1137

>Solanaceae_Ortholog_cluster_22314

arab|TC268419 UP|Q9FMJ1 (Q9FMJ1) Similarity to NAM, complete
rice|TC262802 Oryza sativa (japonica cultivar-group) cDNA clone:J013001J20, full insert sequence

>Solanaceae_Ortholog_cluster_22315

arab|TC268419 UP|Q9FMJ1 (Q9FMJ1) Similarity to NAM, complete
tomato|TC158654 similar to UP|Q8LRM3 (Q8LRM3) Nam-like protein 2, partial (32%)

>Solanaceae_Ortholog_cluster_22316

arab|TC268423 weakly similar to UP|Q9LVB8 (Q9LVB8) HSR203J protein-like protein, partial (19%)
potato|TC112351 similar to UP|Q9M662 (Q9M662) Cell death associated protein, complete

>Solanaceae_Ortholog_cluster_22317

arab|TC268423 weakly similar to UP|Q9LVB8 (Q9LVB8) HSR203J protein-like protein, partial (19%)
tomato|AW621265 weakly similar to GP|8574455|gb|A pepper esterase {Capsicum annuum}, partial (17%)

>Solanaceae_Ortholog_cluster_22318

arab|TC268424 similar to UP|Q9LS10 (Q9LS10) S-adenosyl-L-methionine:salicylic acid carboxyl methyltransferase-like, partial (25%)
pepper|CA516504

>Solanaceae_Ortholog_cluster_22319

arab|TC268425
petunia|CV300055 similar to UP|Q8GRJ1 (Q8GRJ1) Transcription factor BHLH9-like protein, partial (13%)

>Solanaceae_Ortholog_cluster_22320

arab|TC268434
rice|NP904474 Oryza sativa (japonica cultivar-group) cDNA clone:J023031M23, full insert sequence

>Solanaceae_Ortholog_cluster_22321

arab|TC268434
tobacco|BP132947 weakly similar to UP|Q9LW63 (Q9LW63) Emb|CAB37460.1, partial (16%)

>Solanaceae_Ortholog_cluster_22322

arab|TC268443 UP|Q9LR47 (Q9LR47) T25N20.12, complete
rice|TC277782 Oryza sativa (japonica cultivar-group) cDNA clone:J033086H07, full insert sequence

>Solanaceae_Ortholog_cluster_22323

arab|TC268449 weakly similar to UP|Q6NQI9 (Q6NQI9) At4g14850, partial (13%)
rice|NP451924 hypothetical protein~similar to Oryza sativa chromosome 4, AT4G19220 [Oryza sativa (japonica cultivar-group)]

>Solanaceae_Ortholog_cluster_22324

arab|TC268452 UP|Q9LU96 (Q9LU96) Arabidopsis thaliana genomic DNA, chromosome 3, P1 clone: MPE11, partial (89%)
potato|CK861269 weakly similar to UP|Q9LK26 (Q9LK26) Genomic DNA  chromosome 3  TAC clone:K17E12, partial (14%)

>Solanaceae_Ortholog_cluster_22325

arab|TC268453
rice|NP393940 putative GDSL-motif lipase/hydrolase [Oryza sativa]

>Solanaceae_Ortholog_cluster_22326

arab|TC268454
rice|TC276255 Oryza sativa (japonica cultivar-group) cDNA clone:002-107-D05, full insert sequence

>Solanaceae_Ortholog_cluster_22327

arab|TC268456 PIR|T04189|T04189 subtilisin-like proteinase homolog F7L13.120 - Arabidopsis thaliana {Arabidopsis thaliana;} , complete
potato|TC128861 weakly similar to PIR|D86454|D86454 F9L11.14 F9L11.14 - Arabidopsis thaliana {Arabidopsis thaliana;} , partial (34%)

>Solanaceae_Ortholog_cluster_22328

arab|TC268458 weakly similar to UP|Q7K0H3 (Q7K0H3) SD08006p, partial (23%)
tobacco|BP136915

>Solanaceae_Ortholog_cluster_22329

arab|TC268467 similar to UP|TPM1_DROME (P06754) Tropomyosin 1, muscle/non-muscle/9A isoforms (Tropomyosin II) (Cytoskeletal tropomyosin), partial (6%)
rice|NP1103580 Cingulin-like [Oryza sativa (japonica cultivar-group)]

>Solanaceae_Ortholog_cluster_22330

arab|TC268471 Strong similarity to high-affinity nitrate transporter ACH2 from Arabidopsis thaliana gb|AF019749.
rice|TC277233 Oryza sativa (japonica cultivar-group) cDNA clone:002-147-B08, full insert sequence

>Solanaceae_Ortholog_cluster_22331

arab|TC268476 weakly similar to UP|Q9FZ95 (Q9FZ95) F3H9.12 protein, partial (89%)
tomato|BF113335

>Solanaceae_Ortholog_cluster_22332

arab|TC268482 UP|Q9FHJ6 (Q9FHJ6) Replication protein A1-like, complete
rice|TC283875 Oryza sativa (japonica cultivar-group) cDNA clone:J033047G19, full insert sequence

>Solanaceae_Ortholog_cluster_22333

arab|TC268482 UP|Q9FHJ6 (Q9FHJ6) Replication protein A1-like, complete
tomato|AW932181 similar to GP|9758730|dbj replication protein A1-like {Arabidopsis thaliana}, partial (20%)

>Solanaceae_Ortholog_cluster_22334

arab|TC268484 UP|Q9M9F9 (Q9M9F9) F3F9.6, complete
tomato|AW040547

>Solanaceae_Ortholog_cluster_22335

arab|TC268486 UP|PE41_ARATH (O23609) Peroxidase 41 precursor  (Atperox P41) , complete
potato|CK245791 weakly similar to SP|O23609|PE41 Peroxidase 41 precursor () (Atperox P41). {Arabidopsis thaliana;} (EC 1.11.1.7  EC 1.11.1.7), partial (52%)

>Solanaceae_Ortholog_cluster_22336

arab|TC268486 UP|PE41_ARATH (O23609) Peroxidase 41 precursor  (Atperox P41) , complete
rice|TC278120 Oryza sativa (japonica cultivar-group) cDNA clone:J023092C13, full insert sequence

>Solanaceae_Ortholog_cluster_22337

arab|TC268487 contains similarity to a protein kinase domain (Pfam: pkinase.hmm, score: 165.48), to legume lectins beta domain (Pfam: lectin_legB.hmm, score: 125.64) and legume lectins alpha domain (Pfam: lectin_legA.hmm, score: 16.72); Contains Protein kinases sign
rice|TC260405 weakly similar to UP|Q8BPT2 (Q8BPT2) Mus musculus 0 day neonate eyeball cDNA, RIKEN full-length enriched library, clone:E130012N15 product:mitogen activated protein kinase kinase 3, full insert sequence, partial (9%)

>Solanaceae_Ortholog_cluster_22338

arab|TC268488 UP|Q9ZP55 (Q9ZP55) F8A5.5 protein, complete
rice|NP909980 Oryza sativa (japonica cultivar-group) cDNA clone:002-104-D07, full insert sequence

>Solanaceae_Ortholog_cluster_22339

arab|TC268496 similar to UP|Q8T3K8 (Q8T3K8) SD04240p, partial (3%)
rice|TC272158 Oryza sativa (japonica cultivar-group) cDNA clone:J023012L17, full insert sequence

>Solanaceae_Ortholog_cluster_22340

arab|TC268511 UP|ENL3_ARATH (Q8LC95) Early nodulin-like protein 3 precursor (Phytocyanin-like protein), complete
tobacco|TC3164 similar to UP|Q7M1S0 (Q7M1S0) Phytocyanin-related protein Pn14, partial (21%)

>Solanaceae_Ortholog_cluster_22341

arab|TC268519 similar to UP|Q9ZRC7 (Q9ZRC7) Actinorizal nodulin AgNOD-GHRP, partial (13%)
rice|TC266376 Oryza sativa (japonica cultivar-group) cDNA clone:002-156-A07, full insert sequence

>Solanaceae_Ortholog_cluster_22342

arab|TC268521 UP|Q9FLR7 (Q9FLR7) Similarity to RING zinc finger protein, complete
n_benthamiana|TC8249 TIGR_Ath1|At3g45470.1 68416.m04910 zinc finger protein-related contains low similarity to Swiss-Prot:O76924 ariadne-2 protein (Ari-2) [Drosophila melanogaster], partial (5%)

>Solanaceae_Ortholog_cluster_22343

arab|TC268532 UP|Q9SAD9 (Q9SAD9) F3F19.6, complete
potato|BG886565

>Solanaceae_Ortholog_cluster_22344

arab|TC268534 Contains similarity to berberine bridge enzyme from Berberis stolonifera gb|AF049347 and contains a FAD binding PF|01565 domain.
rice|CB666866 weakly similar to PIR|E86432|E86 T5I8.15 protein - Arabidopsis thaliana, partial (25%)

>Solanaceae_Ortholog_cluster_22345

arab|TC268537 UP|Q70X85 (Q70X85) MEI1 protein, complete
rice|TC277696 Oryza sativa (japonica cultivar-group) cDNA clone:J023047F24, full insert sequence

>Solanaceae_Ortholog_cluster_22346

arab|TC268538 weakly similar to UP|Q6ZK14 (Q6ZK14) Pentatricopeptide (PPR) repeat-containing protein-like, partial (28%)
potato|CV472618

>Solanaceae_Ortholog_cluster_22347

arab|TC268553 weakly similar to GB|AAF03534.1|6102610|AF187317 CAF protein {Arabidopsis thaliana;} , partial (7%)
rice|TC254400 Oryza sativa (japonica cultivar-group) cDNA clone:J013008L07, full insert sequence

>Solanaceae_Ortholog_cluster_22348

arab|TC268555 similar to GB|AAO63387.1|28950927|BT005323 At1g05270 {Arabidopsis thaliana;} , partial (47%)
rice|NP1231126 unknown protein [Oryza sativa (japonica cultivar-group)]

>Solanaceae_Ortholog_cluster_22349

arab|TC268573 UP|Q9SY58 (Q9SY58) F14N23.4, complete
tobacco|TC3191 weakly similar to PIR|T02730|T02730 RNA-directed DNA polymerase homolog T9I4.6 - Arabidopsis thaliana {Arabidopsis thaliana;} , partial (3%)

>Solanaceae_Ortholog_cluster_22350

arab|TC268578 weakly similar to UP|Q9XI53 (Q9XI53) F9L1.10 protein, partial (73%)
petunia|CV300108 similar to PRF|1901324A.0|382954|1901324A ethionine resistance gene. {Saccharomyces cerevisiae;} , partial (3%)

>Solanaceae_Ortholog_cluster_22351

arab|TC268578 weakly similar to UP|Q9XI53 (Q9XI53) F9L1.10 protein, partial (73%)
tomato|TC155883 weakly similar to GB|AAP31960.1|30387589|BT006616 At1g15170 {Arabidopsis thaliana;} , partial (51%)

>Solanaceae_Ortholog_cluster_22352

arab|TC268580 UP|Q9FFM0 (Q9FFM0) Copia-like retrotransposable element, complete
rice|TC251915 reverse transcriptase

>Solanaceae_Ortholog_cluster_22353

arab|TC268580 UP|Q9FFM0 (Q9FFM0) Copia-like retrotransposable element, complete
tomato|TC166309 reverse transcriptase

>Solanaceae_Ortholog_cluster_22354

arab|TC268588
rice|TC272162 Oryza sativa (japonica cultivar-group) cDNA clone:J013170G11, full insert sequence

>Solanaceae_Ortholog_cluster_22355

arab|TC268596
rice|TC256814 Oryza sativa (japonica cultivar-group) cDNA clone:J023061B03, full insert sequence

>Solanaceae_Ortholog_cluster_22356

arab|TC268600 UP|Q9LTV0 (Q9LTV0) Nucleolar protein, complete
rice|TC260977 UP|Q8H2U4 (Q8H2U4) Pentatricopeptide (PPR)repeat-containing protein-like, complete

>Solanaceae_Ortholog_cluster_22357

arab|TC268603 UP|Q9LS23 (Q9LS23) Arabidopsis thaliana genomic DNA, chromosome 5, BAC clone:F10E10, complete
tomato|AW442722

>Solanaceae_Ortholog_cluster_22358

arab|TC268606 similar to UP|Q9LW14 (Q9LW14) Lysophospholipase-like protein (At3g15650), complete
petunia|CV294617 weakly similar to UP|Q9LW14 (Q9LW14) Lysophospholipase-like protein (At3g15650), partial (32%)

>Solanaceae_Ortholog_cluster_22359

arab|TC268607
potato|TC130586

>Solanaceae_Ortholog_cluster_22360

arab|TC268621 reverse transcriptase
tobacco|NP917835 GB|X13777.1|CAA32025.1 unnamed protein product [Nicotiana tabacum]

>Solanaceae_Ortholog_cluster_22361

arab|TC268625 homologue to GB|AAO44015.1|28466813|BT004749 At1g77940 {Arabidopsis thaliana;} , complete
rice|TC276880 Oryza sativa (japonica cultivar-group) cDNA clone:001-109-A05, full insert sequence

>Solanaceae_Ortholog_cluster_22362

arab|TC268635
pepper|BM060725

>Solanaceae_Ortholog_cluster_22363

arab|TC268648 similar to UP|Q8NJR7 (Q8NJR7) C1-tetrahydrofolate synthase (Fragment), partial (51%)
rice|NP886208 Oryza sativa (japonica cultivar-group) cDNA clone:002-177-G05, full insert sequence

>Solanaceae_Ortholog_cluster_22364

arab|TC268664 weakly similar to UP|Q6YWZ1 (Q6YWZ1) Pentatricopeptide (PPR) repeat-containing protein-like, partial (27%)
rice|TC259199 UP|Q6YWZ1 (Q6YWZ1) Pentatricopeptide (PPR) repeat-containing protein-like, complete

>Solanaceae_Ortholog_cluster_22365

arab|TC268678 homologue to UP|O49391 (O49391) Serine/threonine protein kinase like protein, partial (83%)
potato|TC131207 similar to TIGR_Ath1|At2g25220.1 68415.m03018 protein kinase family protein  contains protein kinase domain, Pfam:PF00069, partial (31%)

>Solanaceae_Ortholog_cluster_22366

arab|TC268682 UP|Q9LK03 (Q9LK03) Somatic embryogenesis receptor kinase-like protein, complete
pepper|CA517485

>Solanaceae_Ortholog_cluster_22367

arab|TC268687 UP|Q9LNJ9 (Q9LNJ9) F6F3.3 protein, partial (95%)
potato|CV493956

>Solanaceae_Ortholog_cluster_22368

arab|TC268693 UP|Q9FLS6 (Q9FLS6) Carbonyl reductase-like protein, complete
tobacco|BP135059 similar to UP|Q9FI45 (Q9FI45) Carbonyl reductase-like protein, partial (22%)

>Solanaceae_Ortholog_cluster_22369

arab|TC268702 UP|Q9FXE1 (Q9FXE1) F12A21.9, complete
rice|TC264944 Oryza sativa (japonica cultivar-group) cDNA clone:001-120-E02, full insert sequence

>Solanaceae_Ortholog_cluster_22370

arab|TC268708 UP|Q9LHJ2 (Q9LHJ2) UDP-glucose glucosyltransferase-like protein, complete
rice|NP1107400 putative indole-3-acetate beta-glucosyltransferase [Oryza sativa (japonica cultivar-group)]

>Solanaceae_Ortholog_cluster_22371

arab|TC268737
potato|TC132257

>Solanaceae_Ortholog_cluster_22372

arab|TC268737
rice|CR286125

>Solanaceae_Ortholog_cluster_22373

arab|TC268740 similar to UP|TR82_SCHPO (O74863) tRNA (guanine-N(7)-)-methyltransferase-associatred WD repeat protein trm82, partial (5%)
potato|CK255792 similar to UP|Q9FK67 (Q9FK67) Genomic DNA  chromosome 5  P1 clone:MRA19, partial (34%)

>Solanaceae_Ortholog_cluster_22374

arab|TC268764 similar to UP|Q7XZV4 (Q7XZV4) Aleurone layer morphogenesis protein, partial (8%)
tomato|TC166557 weakly similar to TIGR_Ath1|At1g05950.1 68414.m00624 expressed protein , partial (7%)

>Solanaceae_Ortholog_cluster_22375

arab|TC268765 weakly similar to UP|Q84KA5 (Q84KA5) Selenium binding protein-like protein, partial (26%)
rice|TC256199 UP|Q7EXY6 (Q7EXY6) Selenium binding protein-like protein, complete

>Solanaceae_Ortholog_cluster_22376

arab|TC268778 UP|Q9LJI7 (Q9LJI7) Protein kinase, complete
potato|TC127143 homologue to TIGR_Ath1|At5g01020.1 68418.m00004 protein kinase family protein contains protein kinase domain, Pfam:PF00069, partial (84%)

>Solanaceae_Ortholog_cluster_22377

arab|TC268819 UP|Q9LS22 (Q9LS22) Arabidopsis thaliana genomic DNA, chromosome 5, BAC clone:F10E10, complete
rice|TC268733 Oryza sativa (japonica cultivar-group) cDNA clone:001-202-B02, full insert sequence

>Solanaceae_Ortholog_cluster_22378

arab|TC268826 weakly similar to UP|Q8H997 (Q8H997) Phosphoprotein NtEPb3, partial (54%)
tobacco|NP916757 GB|AB080969.1|BAC11949.1 phosphoprotein NtEPb1 [Nicotiana tabacum]

>Solanaceae_Ortholog_cluster_22379

arab|TC268845 PIR|T00564|T00564 gibberellin-regulated protein homolog F12L6.20 - Arabidopsis thaliana {Arabidopsis thaliana;} , complete
potato|TC131146 similar to UP|Q948Z4 (Q948Z4) Snakin-1, partial (93%)

>Solanaceae_Ortholog_cluster_22380

arab|TC268853 weakly similar to UP|FYB_HUMAN (O15117) FYN-binding protein (FYN-T-binding protein) (FYB-120/130) (p120/p130) (SLP-76 associated phosphoprotein) (SLAP-130), partial (4%)
tobacco|BP135566

>Solanaceae_Ortholog_cluster_22381

arab|TC268857
tobacco|TC3314 similar to TIGR_Osa1|9637.m01688 expressed protein, partial (46%)

>Solanaceae_Ortholog_cluster_22382

arab|TC268866 UP|Q9LTN0 (Q9LTN0) Arabidopsis thaliana genomic DNA, chromosome 3, P1 clone: MTC11, complete
rice|TC283943 Oryza sativa (japonica cultivar-group) cDNA clone:002-149-E03, full insert sequence

>Solanaceae_Ortholog_cluster_22383

arab|TC268874 UP|Q8VZI6 (Q8VZI6) AT4g33380/F17M5_140, complete
potato|TC124133 weakly similar to TIGR_Ath1|At4g33380.1 68417.m04745 expressed protein , partial (7%)

>Solanaceae_Ortholog_cluster_22384

arab|TC268883 weakly similar to UP|Q9FJY7 (Q9FJY7) Selenium-binding protein-like, partial (30%)
tobacco|BP128524 weakly similar to UP|Q9LUJ2 (Q9LUJ2) Gb|AAC35225.1, partial (8%)

>Solanaceae_Ortholog_cluster_22385

arab|TC268893 UP|O81771 (O81771) RNA lariat debranching enzyme - like protein, complete
pepper|CA519320

>Solanaceae_Ortholog_cluster_22386

arab|TC268898 GB|BAB01733.1|11994303|AB026648 serine/threonine protein kinase-like protein {Arabidopsis thaliana;} , complete
rice|TC279291 similar to GB|BAB01733.1|11994303|AB026648 serine/threonine protein kinase-like protein {Arabidopsis thaliana;} , partial (51%)

>Solanaceae_Ortholog_cluster_22387

arab|TC268898 GB|BAB01733.1|11994303|AB026648 serine/threonine protein kinase-like protein {Arabidopsis thaliana;} , complete
tomato|TC161484 similar to TIGR_Ath1|At3g26700.1 68416.m03339 protein kinase family protein contains protein kinase domain, Pfam:PF00069, partial (31%)

>Solanaceae_Ortholog_cluster_22388

arab|TC268899 GB|AAD17372.1|4325376|T3H13 T3H13.12 {Arabidopsis thaliana;} , complete
tobacco|BP526700

>Solanaceae_Ortholog_cluster_22389

arab|TC268903 UP|Q8VYU7 (Q8VYU7) At1g25230/F4F7_8, partial (97%)
petunia|CV297975 similar to UP|Q6J5M7 (Q6J5M7) Purple acid phosphatase 1, partial (28%)

>Solanaceae_Ortholog_cluster_22390

arab|TC268905 UP|Q9LRW3 (Q9LRW3) Similarity to SCARECROW gene regulator, complete
tomato|BG132049 similar to GP|9294607|dbj| contains similarity to SCARECROW gene regulator~gene_id:MCP4.6 {Arabidopsis thaliana}, partial (12%)

>Solanaceae_Ortholog_cluster_22391

arab|TC268906 similar to UP|Q8WPJ4 (Q8WPJ4) Probable XPA binding protein 1, partial (5%)
tobacco|BP529751

>Solanaceae_Ortholog_cluster_22392

arab|TC268910 retroelement pol polyprotein-like
n_benthamiana|TC10641 weakly similar to UP|Q9LI97 (Q9LI97) Retroelement pol polyprotein-like, partial (27%)

>Solanaceae_Ortholog_cluster_22393

arab|TC268910 retroelement pol polyprotein-like
tomato|BI933788

>Solanaceae_Ortholog_cluster_22394

arab|TC268912 UP|O23451 (O23451) Retrotransposon like protein, complete
pepper|BM064772

>Solanaceae_Ortholog_cluster_22395

arab|TC268917
pepper|CA847490

>Solanaceae_Ortholog_cluster_22396

arab|TC268917
rice|TC278267 Oryza sativa (japonica cultivar-group) cDNA clone:J013060L04, full insert sequence

>Solanaceae_Ortholog_cluster_22397

arab|TC268934 UP|Q8L7W0 (Q8L7W0) AT4g18060/F15J5_30, partial (94%)
tomato|BI934158 similar to GP|21928139|gb AT4g18060/F15J5_30 {Arabidopsis thaliana}, partial (45%)

>Solanaceae_Ortholog_cluster_22398

arab|TC268940 homologue to UP|C71R_ARATH (O65438) Cytochrome P450 71A27  , partial (65%)
potato|TC130941 similar to UP|C714_SOLME (P37117) Cytochrome P450 71A4  (CYPLXXIA4) (P-450EG2) , partial (67%)

>Solanaceae_Ortholog_cluster_22399

arab|TC268941 UP|O23406 (O23406) Glucosyltransferase like protein, complete
rice|TC253969 weakly similar to UP|Q94IP3 (Q94IP3) Cold-induced glucosyl transferase, partial (27%)

>Solanaceae_Ortholog_cluster_22400

arab|TC268956 similar to GB|AAB68983.1|500656|YSCH9666 Yhr143wp {Saccharomyces cerevisiae;} , partial (5%)
pepper|CO776878

>Solanaceae_Ortholog_cluster_22401

arab|TC268960 UP|Q9SV90 (Q9SV90) Potassium uptake transporter-like protein, complete
rice|TC268143 weakly similar to UP|Q9LLM4 (Q9LLM4) Potassium-sodium symporter HKT1, partial (60%)

>Solanaceae_Ortholog_cluster_22402

arab|TC268967
tomato|BG130100

>Solanaceae_Ortholog_cluster_22403

arab|TC268969 weakly similar to UP|Q6Z8R8 (Q6Z8R8) SET domain protein-like, partial (30%)
tobacco|BP535337

>Solanaceae_Ortholog_cluster_22404

arab|TC268969 weakly similar to UP|Q6Z8R8 (Q6Z8R8) SET domain protein-like, partial (30%)
tomato|BE435419

>Solanaceae_Ortholog_cluster_22405

arab|TC268970 similar to UP|Q9FZN9 (Q9FZN9) Retroelement pol polyprotein-like, partial (17%)
tobacco|BP534290

>Solanaceae_Ortholog_cluster_22406

arab|TC268976
rice|TC268504 weakly similar to UP|Q9LUI0 (Q9LUI0) Emb|CAB10253.1, partial (39%)

>Solanaceae_Ortholog_cluster_22407

arab|TC268985
potato|TC130013

>Solanaceae_Ortholog_cluster_22408

arab|TC268988 UP|Q7DML4 (Q7DML4) OR23peptide (Fragment), complete
n_benthamiana|TC10275 similar to TIGR_Ath1|At4g03030.1 68417.m00411 kelch repeat-containing F-box family protein contains Pfam profiles PF01344: Kelch motif, PF00646: F-box domain, partial (36%)

>Solanaceae_Ortholog_cluster_22409

arab|TC269002 similar to PIR|T52423|T52423 C2H2 zinc finger protein FZF [imported] - Arabidopsis thaliana {Arabidopsis thaliana;} , partial (65%)
pepper|CO907828

>Solanaceae_Ortholog_cluster_22410

arab|TC269008
tomato|TC159473 similar to UP|Q40580 (Q40580) Integrase (Fragment), partial (59%)

>Solanaceae_Ortholog_cluster_22411

arab|TC269011 similar to UP|Q70MT2 (Q70MT2) Na+/H+ antiporter precursor, partial (91%)
tobacco|BP135104 homologue to UP|CAD91128 (CAD91128) Na+/H+ antiporter precursor, partial (6%)

>Solanaceae_Ortholog_cluster_22412

arab|TC269026 UP|Q6NQ51 (Q6NQ51) At1g14020, complete
rice|TC249174 Oryza sativa (japonica cultivar-group) cDNA clone:002-115-F02, full insert sequence

>Solanaceae_Ortholog_cluster_22413

arab|TC269028 homologue to UP|UBC1_COLGL (O74196) Ubiquitin-conjugating enzyme E2-16 kDa  (Ubiquitin-protein ligase) (Ubiquitin carrier protein) (Colletotrichum hard-surface-induced protein 1) , complete
rice|AW155383 homologue to SP|Q9UVR2|UBC1 Ubiquitin-conjugating enzyme E2-16 kDa (EC 6.3.2.19) (Ubiquitin- protein ligase), partial (85%)

>Solanaceae_Ortholog_cluster_22414

arab|TC269029 UP|Q6NLP7 (Q6NLP7) At3g62280, complete
pepper|CA526189

>Solanaceae_Ortholog_cluster_22415

arab|TC269029 UP|Q6NLP7 (Q6NLP7) At3g62280, complete
rice|TC277631 Oryza sativa (japonica cultivar-group) cDNA clone:J013000O15, full insert sequence

>Solanaceae_Ortholog_cluster_22416

arab|TC269039
potato|TC121654 similar to TIGR_Ath1|At4g05140.1 68417.m00769 equilibrative nucleoside transporter family protein contains similarity to SWISS-PROT:P31381 nucleoside transporter FUN26 [Saccharomyces cerevisiae], partial (84%)

>Solanaceae_Ortholog_cluster_22417

arab|TC269046
rice|TC267422 pentatricopeptide (PPR) repeat-containing protein-like [Oryza sativa (japonica cultivar

>Solanaceae_Ortholog_cluster_22418

arab|TC269060 similar to UP|Q6FRF5 (Q6FRF5) Strain CBS138 chromosome H complete sequence, partial (92%)
rice|CA767535 similar to SP|O74836|R10B 60S ribosomal protein L1-B (L10a). [Fission yeast] {Schizosaccharomyces pombe}, partial (90%)

>Solanaceae_Ortholog_cluster_22419

arab|TC269071 UP|O81617 (O81617) F8M12.17 protein, partial (16%)
potato|CV431690

>Solanaceae_Ortholog_cluster_22420

arab|TC269071 UP|O81617 (O81617) F8M12.17 protein, partial (16%)
tobacco|TC2888

>Solanaceae_Ortholog_cluster_22421

arab|TC269073 UP|O48722 (O48722) Heme oxygenase 2 precursor (HO2), complete
rice|TC254225 Oryza sativa (japonica cultivar-group) cDNA clone:001-020-F06, full insert sequence

>Solanaceae_Ortholog_cluster_22422

arab|TC269074
rice|TC265483 Oryza sativa (japonica cultivar-group) cDNA clone:001-122-A11, full insert sequence

>Solanaceae_Ortholog_cluster_22423

arab|TC269077
rice|TC255562

>Solanaceae_Ortholog_cluster_22424

arab|TC269089 similar to UP|Q9LVQ2 (Q9LVQ2) Retroelement pol polyprotein-like, partial (56%)
pepper|CA525813

>Solanaceae_Ortholog_cluster_22425

arab|TC269089 similar to UP|Q9LVQ2 (Q9LVQ2) Retroelement pol polyprotein-like, partial (56%)
tobacco|BP135336

>Solanaceae_Ortholog_cluster_22426

arab|TC269092 similar to gb|L32141.1|LYARRLSUB Mitochondrion Lymantria dispar ribosomal RNA large subunit, partial (16%)
potato|TC131718 homologue to gb|AF072373.1|AF072373 Glossina morsitans morsitans 16S ribosomal RNA gene, mitochondrial gene for mitochondrial RNA, partial sequence, partial (21%)

>Solanaceae_Ortholog_cluster_22427

arab|TC269092 similar to gb|L32141.1|LYARRLSUB Mitochondrion Lymantria dispar ribosomal RNA large subunit, partial (16%)
rice|CA760558

>Solanaceae_Ortholog_cluster_22428

arab|TC269095 UP|Q9SZQ4 (Q9SZQ4) MRNA cleavage factor subunit-like protein, partial (97%)
pepper|TC7224 weakly similar to TIGR_Ath1|At4g29820.1 68417.m04245 expressed protein , partial (23%)

>Solanaceae_Ortholog_cluster_22429

arab|TC269098 UP|Q93ZN3 (Q93ZN3) AT4g17070/dl4565c, partial (80%)
pepper|CA515733

>Solanaceae_Ortholog_cluster_22430

arab|TC269101 UP|Q93ZD6 (Q93ZD6) AT4g24880/F13M23_20, partial (62%)
pepper|TC7041 similar to TIGR_Ath1|At4g24880.1 68417.m03560 expressed protein , partial (28%)

>Solanaceae_Ortholog_cluster_22431

arab|TC269108 UP|Q94JM4 (Q94JM4) AT4g19390/T5K18_170, partial (94%)
rice|TC274962 Oryza sativa (japonica cultivar-group) cDNA clone:J023121B11, full insert sequence

>Solanaceae_Ortholog_cluster_22432

arab|TC269130 UP|Q9NY12 (Q9NY12) GAR1 protein (Nucleolar protein family A, member 1), partial (5%)
n_benthamiana|TC9941 similar to TIGR_Ath1|At1g63930.1 68414.m07238 expressed protein ; expression supported by MPSS, partial (59%)

>Solanaceae_Ortholog_cluster_22433

arab|TC269130 UP|Q9NY12 (Q9NY12) GAR1 protein (Nucleolar protein family A, member 1), partial (5%)
potato|CK863426

>Solanaceae_Ortholog_cluster_22434

arab|TC269134 PIR|T01860|T01860 reverse transcriptase homolog T7M24.7 - Arabidopsis thaliana {Arabidopsis thaliana;} , complete
potato|TC123856 similar to UP|Q9ZRM0 (Q9ZRM0) Reverse transcriptase (Fragment), partial (95%)

>Solanaceae_Ortholog_cluster_22435

arab|TC269134 PIR|T01860|T01860 reverse transcriptase homolog T7M24.7 - Arabidopsis thaliana {Arabidopsis thaliana;} , complete
rice|TC274078 similar to UP|O23864 (O23864) Polyprotein, partial (41%)

>Solanaceae_Ortholog_cluster_22436

arab|TC269135 UP|Q9C5Q8 (Q9C5Q8) CORYMBOSA2, partial (98%)
rice|NP1113524 putative HEN1 [Oryza sativa (japonica cultivar-group)]

>Solanaceae_Ortholog_cluster_22437

arab|TC269136 weakly similar to UP|Q9FLL3 (Q9FLL3) Salt-inducible protein-like, partial (6%)
potato|CK717736

>Solanaceae_Ortholog_cluster_22438

arab|TC269136 weakly similar to UP|Q9FLL3 (Q9FLL3) Salt-inducible protein-like, partial (6%)
rice|CR281364

>Solanaceae_Ortholog_cluster_22439

arab|TC269138 homologue to emb|Y18934.1|CPY18934 Solanum nigrum chloroplast tRNA-Ala, tRNA-Ile, 16S rRNA, tRNA-Val, rps12, rps7, ndhB genes, partial (6%)
potato|CK257792

>Solanaceae_Ortholog_cluster_22440

arab|TC269142 UP|LUG_ARATH (Q9FUY2) Transcriptional corepressor LEUNIG, complete
pepper|CA519555

>Solanaceae_Ortholog_cluster_22441

arab|TC269142 UP|LUG_ARATH (Q9FUY2) Transcriptional corepressor LEUNIG, complete
tobacco|BP131711 homologue to GB|AAG32022.1|1 LEUNIG {Arabidopsis thaliana;}, partial (6%)

>Solanaceae_Ortholog_cluster_22442

arab|TC269148 weakly similar to UP|MLE_DROME (P24785) Dosage compensation regulator (Male-less protein) (No action potential protein), partial (15%)
tobacco|BP528980

>Solanaceae_Ortholog_cluster_22443

arab|TC269155
rice|TC251916

>Solanaceae_Ortholog_cluster_22444

arab|TC269160 similar to UP|Q6K8U7 (Q6K8U7) Transducin family protein-like, partial (10%)
tobacco|BP131128

>Solanaceae_Ortholog_cluster_22445

arab|TC269164 UP|O49727 (O49727) Starch synthase-like protein, complete
potato|CA513545 similar to UP|Q9XGC1 (Q9XGC1) Starch synthase  isoform V () (EC 2.4.1.21), partial (24%)

>Solanaceae_Ortholog_cluster_22446

arab|TC269164 UP|O49727 (O49727) Starch synthase-like protein, complete
rice|TC253924 UP|Q6UBQ7 (Q6UBQ7) Starch synthase IVa, complete

>Solanaceae_Ortholog_cluster_22447

arab|TC269167 weakly similar to UP|Q92923 (Q92923) SWI/SNF complex 170 kDa subunit, partial (6%)
potato|TC114000 similar to TIGR_Ath1|At4g34430.1 68417.m04890 DNA-binding family protein contains Pfam domains PF04433: SWIRM domain, PF00249: Myb-like DNA-binding domain and PF00569: Zinc finger, ZZ type, partial (10%)

>Solanaceae_Ortholog_cluster_22448

arab|TC269173 similar to UP|Q7XJQ8 (Q7XJQ8) At2g37960 protein, partial (47%)
potato|CK719649 weakly similar to UP|Q7XJQ8 (Q7XJQ8) At2g37960 protein, partial (20%)

>Solanaceae_Ortholog_cluster_22449

arab|TC269179 UP|O23540 (O23540) Kinase like protein, complete
rice|TC255340 Oryza sativa (japonica cultivar-group) cDNA clone:002-171-H09, full insert sequence

>Solanaceae_Ortholog_cluster_22450

arab|TC269189 UP|BSL1_ARATH (Q8L7U5) Serine/threonine protein phosphatase BSL1  (BSU1-like protein 1) , complete
pepper|CA525809

>Solanaceae_Ortholog_cluster_22451

arab|TC269189 UP|BSL1_ARATH (Q8L7U5) Serine/threonine protein phosphatase BSL1  (BSU1-like protein 1) , complete
tomato|BG125700 homologue to GP|22022522|gb AT4g03080/T4I9_4 {Arabidopsis thaliana}, partial (17%)

>Solanaceae_Ortholog_cluster_22452

arab|TC269195 UP|Q8LPS4 (Q8LPS4) At3g06670/T8E24.10, partial (97%)
petunia|TC1090 weakly similar to UP|Q8LPS4 (Q8LPS4) At3g06670/T8E24.10, partial (18%)

>Solanaceae_Ortholog_cluster_22453

arab|TC269195 UP|Q8LPS4 (Q8LPS4) At3g06670/T8E24.10, partial (97%)
potato|BF187540 similar to UP|Q8LPS4 (Q8LPS4) At3g06670/T8E24.10, partial (16%)

>Solanaceae_Ortholog_cluster_22454

arab|TC269197 GB|AAS75312.1|45680886|AY568529 multidomain cyclophilin type peptidyl-prolyl cis-trans isomerase {Arabidopsis thaliana;} , partial (95%)
n_benthamiana|CK293125 similar to TIGR_Ath1|At4g32420.1 68417.m04615 peptidyl-prolyl cis-trans isomerase cyclophilin-type family protein weak similarity to CARS-Cyp [Homo sapiens]  GI:1117968; contains Pfam profile PF00160: peptidyl-prolyl cis-trans isomerase, cyclophilin-type, partial (9%)

>Solanaceae_Ortholog_cluster_22455

arab|TC269201 weakly similar to UP|LPXD_RICPR (Q9ZED3) UDP-3-O-[3-hydroxymyristoyl] glucosamine N-acyltransferase  , partial (33%)
rice|CA766755

>Solanaceae_Ortholog_cluster_22456

arab|TC269205 UP|Q9LUD0 (Q9LUD0) Cytochrome P450, complete
tomato|TC154413 weakly similar to UP|Q9LUC5 (Q9LUC5) Cytochrome P450, partial (72%)

>Solanaceae_Ortholog_cluster_22457

arab|TC269211 similar to UP|Q9LVH9 (Q9LVH9) Surfeit 1 homolog, partial (70%)
rice|TC268702 Oryza sativa (japonica cultivar-group) cDNA clone:006-306-H09, full insert sequence

>Solanaceae_Ortholog_cluster_22458

arab|TC269226 UP|Q9M9F4 (Q9M9F4) F3F9.11, partial (33%)
petunia|TC126 similar to UP|Q8GVD1 (Q8GVD1) Glutathione S-transferase-like protein, partial (86%)

>Solanaceae_Ortholog_cluster_22459

arab|TC269233 UP|O23302 (O23302) Retrovirus-related like polyprotein, complete
potato|TC115834 weakly similar to UP|O81617 (O81617) F8M12.17 protein, partial (11%)

>Solanaceae_Ortholog_cluster_22460

arab|TC269237 UP|Q8LPI8 (Q8LPI8) G2484-1 protein (At4g17330), partial (66%)
rice|TC252189 Oryza sativa (japonica cultivar-group) cDNA clone:J013052O05, full insert sequence

>Solanaceae_Ortholog_cluster_22461

arab|TC269238 UP|Q9LHM4 (Q9LHM4) Retroelement pol polyprotein (Gypsy/Ty-3 retroelement polyprotein; 69905-74404), complete
rice|TC270463

>Solanaceae_Ortholog_cluster_22462

arab|TC269238 UP|Q9LHM4 (Q9LHM4) Retroelement pol polyprotein (Gypsy/Ty-3 retroelement polyprotein; 69905-74404), complete
tobacco|BP134774

>Solanaceae_Ortholog_cluster_22463

arab|TC269238 UP|Q9LHM4 (Q9LHM4) Retroelement pol polyprotein (Gypsy/Ty-3 retroelement polyprotein; 69905-74404), complete
tomato|NP000567 polyprotein

>Solanaceae_Ortholog_cluster_22464

arab|TC269240 UP|Q9SZM0 (Q9SZM0) Guanine nucleotide-exchange protein-like" (Guanine nucleotide-exchange protein-like), complete
pepper|CO908339

>Solanaceae_Ortholog_cluster_22465

arab|TC269240 UP|Q9SZM0 (Q9SZM0) Guanine nucleotide-exchange protein-like" (Guanine nucleotide-exchange protein-like), complete
potato|TC117623

>Solanaceae_Ortholog_cluster_22466

arab|TC269243 weakly similar to UP|Q9LTU4 (Q9LTU4) Helicase-like protein, partial (45%)
rice|TC265499 Oryza sativa (japonica cultivar-group) cDNA clone:J013091H17, full insert sequence

>Solanaceae_Ortholog_cluster_22467

arab|TC269246 similar to GB|AAA63263.1|339878|HUMTPPII tripeptidyl peptidase II {Homo sapiens;} , partial (20%)
pepper|CA520084

>Solanaceae_Ortholog_cluster_22468

arab|TC269246 similar to GB|AAA63263.1|339878|HUMTPPII tripeptidyl peptidase II {Homo sapiens;} , partial (20%)
tomato|TC162891 similar to TIGR_Ath1|At4g20850.1 68417.m03025 subtilase family protein contains similarity to Tripeptidyl-peptidase II  (TPP-II) (Tripeptidyl aminopeptidase) (Swiss-Prot:P29144) [Homo sapiens] , partial (50%)

>Solanaceae_Ortholog_cluster_22469

arab|TC269248 contains similarity to retrovirus-related polyproteins
pepper|BM067683

>Solanaceae_Ortholog_cluster_22470

arab|TC269259 similar to UP|Q6Q4H9 (Q6Q4H9) Eukaryote initiation factor 2 beta, partial (6%)
tomato|BI204498

>Solanaceae_Ortholog_cluster_22471

arab|TC269266 UP|Q9FLZ4 (Q9FLZ4) Cyclin-dependent protein kinase-like protein, complete
petunia|CV298288 similar to GB|BAC55700.1|27817936|AP004275 CDC2(Cell division cycle 2)-related protein kinase-like protein contains ESTs AU031735(R1245),D24095(R1245) {Oryza sativa (japonica cultivar-group);} , partial (15%)

>Solanaceae_Ortholog_cluster_22472

arab|TC269270 similar to UP|Q7QZ94 (Q7QZ94) GLP_567_50189_53308, partial (3%)
tomato|TC158728 similar to TIGR_Ath1|At4g25610.1 68417.m03689 zinc finger (C2H2 type) family protein contains Pfam profile: PF00096 zinc finger, C2H2 type, partial (11%)

>Solanaceae_Ortholog_cluster_22473

arab|TC269278 GB|AAR05798.1|37962888|AY344062 LLS1-like protein {Arabidopsis thaliana;} , partial (95%)
rice|TC250677 homologue to UP|RFX1_HUMAN (P22670) MHC class II regulatory factor RFX1 (RFX) (Enhancer factor C) (EF-C), partial (3%)

>Solanaceae_Ortholog_cluster_22474

arab|TC269282 UP|Q9LJK6 (Q9LJK6) Similarity to receptor protein kinase, complete
rice|TC264761 Oryza sativa (japonica cultivar-group) cDNA clone:J023117I04, full insert sequence

>Solanaceae_Ortholog_cluster_22475

arab|TC269285 weakly similar to UP|BRD3_HUMAN (Q15059) Bromodomain-containing protein 3 (RING3-like protein), partial (5%)
pepper|CA514114

>Solanaceae_Ortholog_cluster_22476

arab|TC269294 UP|C5P1_ARATH (Q8H0V1) CDK5RAP1-like protein, partial (85%)
potato|CV501063

>Solanaceae_Ortholog_cluster_22477

arab|TC269297 UP|Q9FFE3 (Q9FFE3) Salt-inducible protein-like, complete
rice|TC268290 Oryza sativa (japonica cultivar-group) cDNA clone:002-145-F03, full insert sequence

>Solanaceae_Ortholog_cluster_22478

arab|TC269298
n_benthamiana|CK296958 similar to TIGR_Ath1|At4g12070.1 68417.m01919 expressed protein , partial (19%)

>Solanaceae_Ortholog_cluster_22479

arab|TC269304 similar to UP|Q6K8U7 (Q6K8U7) Transducin family protein-like, partial (27%)
tomato|TC167733 weakly similar to UP|Q6K8U7 (Q6K8U7) Transducin family protein-like, partial (17%)

>Solanaceae_Ortholog_cluster_22480

arab|TC269307 GB|BAB01338.1|11994216|AB028617 disease resistance comples protein {Arabidopsis thaliana;} , complete
tomato|NP000568 disease resistance protein I2

>Solanaceae_Ortholog_cluster_22481

arab|TC269316 UP|Q9LJG9 (Q9LJG9) COP1-interacting protein 7 (CIP7)-like, complete
pepper|BM062039

>Solanaceae_Ortholog_cluster_22482

arab|TC269324 UP|Q8L8A8 (Q8L8A8) Transcription activator, partial (98%)
rice|CF323832

>Solanaceae_Ortholog_cluster_22483

arab|TC269336 PIR|T01351|T01351 subtilisin-like proteinase homolog F6N15.3 - Arabidopsis thaliana {Arabidopsis thaliana;} , complete
tomato|BG129702 similar to GP|6708179|gb| subtilisin-type serine endopeptidase XSP1 {Arabidopsis thaliana}, partial (20%)

>Solanaceae_Ortholog_cluster_22484

arab|TC269340 UP|Q9T0B2 (Q9T0B2) Cellulose synthase catalytic subunit-like protein, complete
tobacco|BP132916 similar to UP|Q944E3 (Q944E3) Cellulose synthase-like protein OsCslE2, partial (3%)

>Solanaceae_Ortholog_cluster_22485

arab|TC269343 UP|O23268 (O23268) AMP-binding protein, complete
tobacco|TC1470 weakly similar to UP|Q8LRT1 (Q8LRT1) Acyl-CoA synthetase-like protein, partial (9%)

>Solanaceae_Ortholog_cluster_22486

arab|TC269344 UP|O22988 (O22988) Cellulose synthase isolog, partial (94%)
pepper|CO907190

>Solanaceae_Ortholog_cluster_22487

arab|TC269348 similar to UP|Q7MFZ6 (Q7MFZ6) Uncharacterized FAD-dependent dehydrogenase, partial (29%)
rice|TC279244 Oryza sativa (japonica cultivar-group) cDNA clone:J013020B13, full insert sequence

>Solanaceae_Ortholog_cluster_22488

arab|TC269351 weakly similar to UP|Q9VT19 (Q9VT19) CG3335-PA, partial (7%)
pepper|CA521787

>Solanaceae_Ortholog_cluster_22489

arab|TC269353 UP|Q940Y1 (Q940Y1) AT4g22540/F7K2_120, partial (89%)
tobacco|BP527835

>Solanaceae_Ortholog_cluster_22490

arab|TC269360 UP|Q9SUK5 (Q9SUK5) RETROTRANSPOSON like protein, complete
tomato|TC166663 weakly similar to UP|O64892 (O64892) Polyprotein (Fragment), partial (20%)

>Solanaceae_Ortholog_cluster_22491

arab|TC269366 UP|O65470 (O65470) Serine/threonine kinase-like protein , complete
rice|TC280428 P0458H05.25 [Oryza sativa (japonica cultivar-group)]

>Solanaceae_Ortholog_cluster_22492

arab|TC269367 weakly similar to UP|SYD_ANASP (Q8YUB6) Aspartyl-tRNA synthetase  (Aspartate--tRNA ligase) (AspRS) , partial (63%)
tomato|TC167210 weakly similar to TIGR_Osa1|9629.m00528 aspartyl-tRNA synthetase, partial (19%)

>Solanaceae_Ortholog_cluster_22493

arab|TC269373
rice|TC276931 Oryza sativa (japonica cultivar-group) cDNA clone:J013111A08, full insert sequence

>Solanaceae_Ortholog_cluster_22494

arab|TC269377 predicted protein destination factor
tomato|TC155754 weakly similar to TIGR_Ath1|At2g25430.1 68415.m03046 epsin N-terminal homology (ENTH) domain-containing protein contains Pfam PF01417: ENTH domain. ENTH (Epsin N-terminal homology) domain;, partial (18%)

>Solanaceae_Ortholog_cluster_22495

arab|TC269378
pepper|CA520098

>Solanaceae_Ortholog_cluster_22496

arab|TC269381 UP|O22989 (O22989) Cellulose synthase isolog, partial (94%)
potato|CK279133 weakly similar to UP|O22989 (O22989) Cellulose synthase isolog, partial (16%)

>Solanaceae_Ortholog_cluster_22497

arab|TC269389
rice|TC257108 Oryza sativa (japonica cultivar-group) cDNA clone:J013104A02, full insert sequence

>Solanaceae_Ortholog_cluster_22498

arab|TC269391
potato|TC122135 similar to TIGR_Ath1|At4g33945.1 68417.m04817 armadillo/beta-catenin repeat family protein contains Pfam profile: PF00514 armadillo/beta-catenin-like repeat, partial (44%)

>Solanaceae_Ortholog_cluster_22499

arab|TC269392 UP|Q9FK04 (Q9FK04) Emb|CAB66399.1, complete
tomato|AW931591

>Solanaceae_Ortholog_cluster_22500

arab|TC269393 UP|GR26_ARATH (Q9LFN8) Glutamate receptor 2.6 precursor (Ligand-gated ion channel 2.6), partial (94%)
rice|NP1114924 putative Avr9/Cf-9 rapidly elicited protein 141 [Oryza sativa (japonica cultivar-group)]

>Solanaceae_Ortholog_cluster_22501

arab|TC269399 homologue to UP|Q9FNI3 (Q9FNI3) Similarity to RAV2-like DNA-binding protein, partial (46%)
rice|TC259549 similar to UP|Q9MAN1 (Q9MAN1) T25K16.3, partial (27%)

>Solanaceae_Ortholog_cluster_22502

arab|TC269406 UP|Q9MBG9 (Q9MBG9) Gb|AAC79623.2, complete
potato|CV499789

>Solanaceae_Ortholog_cluster_22503

arab|TC269406 UP|Q9MBG9 (Q9MBG9) Gb|AAC79623.2, complete
rice|TC264367 weakly similar to UP|Q9MBG9 (Q9MBG9) Gb|AAC79623.2, partial (53%)

>Solanaceae_Ortholog_cluster_22504

arab|TC269412 similar to GB|CAD40663.1|21741487|OSJN00124 OSJNBb0118P14.1 {Oryza sativa (japonica cultivar-group);} , partial (50%)
rice|TC277526 Oryza sativa (japonica cultivar-group) cDNA clone:001-008-C09, full insert sequence

>Solanaceae_Ortholog_cluster_22505

arab|TC269412 similar to GB|CAD40663.1|21741487|OSJN00124 OSJNBb0118P14.1 {Oryza sativa (japonica cultivar-group);} , partial (50%)
tomato|TC160183 similar to TIGR_Osa1|9639.m03066 expressed protein, partial (21%)

>Solanaceae_Ortholog_cluster_22506

arab|TC269415 UP|Q9FK71 (Q9FK71) Similarity to DNA polymerase III, complete
rice|NP927982 putative DNA polymerase III gamma chain [Oryza sativa (japonica cultivar-group)]

>Solanaceae_Ortholog_cluster_22507

arab|TC269418 UP|Q9LH31 (Q9LH31) 5-epi-aristolochene syntase-like protein; terpene synthase, complete
pepper|NP916301 GB|AF326117.1|AAK15641.1 sesquiterpene cyclase [Capsicum annuum]

>Solanaceae_Ortholog_cluster_22508

arab|TC269418 UP|Q9LH31 (Q9LH31) 5-epi-aristolochene syntase-like protein; terpene synthase, complete
potato|TC131475 UP|Q9XJ32 (Q9XJ32) Vetispiradiene synthase, complete

>Solanaceae_Ortholog_cluster_22509

arab|TC269419 homologue to UP|Q9LNB1 (Q9LNB1) F5O11.7, partial (55%)
pepper|TC4823 similar to TIGR_Ath1|At1g12350.1 68414.m01427 DNA/panthothenate metabolism flavoprotein family protein contains Pfam domain PF04127: DNA / pantothenate metabolism flavoprotein, partial (28%)

>Solanaceae_Ortholog_cluster_22510

arab|TC269420 similar to UP|Q6NQ66 (Q6NQ66) At2g46750, partial (96%)
rice|TC264182 Oryza sativa (japonica cultivar-group) cDNA clone:001-106-H10, full insert sequence

>Solanaceae_Ortholog_cluster_22511

arab|TC269424 UP|Q9ZVT5 (Q9ZVT5) F15K9.6, complete
n_benthamiana|CK296034 weakly similar to TIGR_Osa1|9633.m00445 expressed protein, partial (11%)

>Solanaceae_Ortholog_cluster_22512

arab|TC269428
rice|TC276438 Oryza sativa (japonica cultivar-group) cDNA clone:J013022H04, full insert sequence

>Solanaceae_Ortholog_cluster_22513

arab|TC269432 weakly similar to UP|Q8K2B6 (Q8K2B6) Erythropoietin 4 immediate early response, partial (5%)
rice|TC280072 B1129G05.10 [Oryza sativa (japonica cultivar-group)]

>Solanaceae_Ortholog_cluster_22514

arab|TC269432 weakly similar to UP|Q8K2B6 (Q8K2B6) Erythropoietin 4 immediate early response, partial (5%)
tomato|AI894429

>Solanaceae_Ortholog_cluster_22515

arab|TC269434 weakly similar to UP|FMO3_HUMAN (P31513) Dimethylaniline monooxygenase [N-oxide-forming] 3  (Hepatic flavin-containing monooxygenase 3) (FMO 3) (Dimethylaniline oxidase 3) (FMO form 2) (FMO II) , partial (10%)
rice|NP176587 hypothetical protein, similar to flavin-containing monooxygenases

>Solanaceae_Ortholog_cluster_22516

arab|TC269446 UP|Q9M1T7 (Q9M1T7) Serpin-like protein, complete
pepper|CA847521

>Solanaceae_Ortholog_cluster_22517

arab|TC269467 UP|CYPB_YEAST (P23285) Peptidyl-prolyl cis-trans isomerase B precursor  (PPIase) (Rotamase) (Cyclophilin B) (Cyclophilin-related protein) , partial (6%)
potato|BG095695

>Solanaceae_Ortholog_cluster_22518

arab|TC269467 UP|CYPB_YEAST (P23285) Peptidyl-prolyl cis-trans isomerase B precursor  (PPIase) (Rotamase) (Cyclophilin B) (Cyclophilin-related protein) , partial (6%)
rice|NP887128 Oryza sativa (japonica cultivar-group) cDNA clone:J033044J01, full insert sequence

>Solanaceae_Ortholog_cluster_22519

arab|TC269474 similar to UP|S111_ARATH (Q42374) Syntaxin-related protein KNOLLE (Syntaxin 111) (AtSYP111), partial (18%)
tobacco|BP130980

>Solanaceae_Ortholog_cluster_22520

arab|TC269484 weakly similar to UP|CND8_HUMAN (Q9H867) Protein C14orf138, partial (28%)
rice|TC280284 Oryza sativa (japonica cultivar-group) cDNA clone:002-175-D04, full insert sequence

>Solanaceae_Ortholog_cluster_22521

arab|TC269484 weakly similar to UP|CND8_HUMAN (Q9H867) Protein C14orf138, partial (28%)
tomato|BG631783

>Solanaceae_Ortholog_cluster_22522

arab|TC269485 GB|BAB10360.1|10177171|AB016873 pollen-specific membrane integral protein-like {Arabidopsis thaliana;} , complete
rice|TC250455 UP|Q40746 (Q40746) Major intrinsic protein, complete

>Solanaceae_Ortholog_cluster_22523

arab|TC269487 weakly similar to UP|Q9XFW4 (Q9XFW4) Acyl-CoA:1-acylglycerol-3-phosphate acyltransferase  , partial (66%)
tomato|TC157629

>Solanaceae_Ortholog_cluster_22524

arab|TC269498 UP|Q9FKC4 (Q9FKC4) Gb|AAD20092.1, complete
potato|TC116141 similar to TIGR_Osa1|9637.m02032 expressed protein, partial (16%)

>Solanaceae_Ortholog_cluster_22525

arab|TC269500 similar to UP|Q6PSU8 (Q6PSU8) Formin homology 2 domain-containing protein 5, partial (24%)
rice|TC260209 weakly similar to UP|SCWB_YEAST (P53189) Probable family 17 glucosidase SCW11 precursor  (Soluble cell wall protein 11) , partial (6%)

>Solanaceae_Ortholog_cluster_22526

arab|TC269501
tobacco|TC2913

>Solanaceae_Ortholog_cluster_22527

arab|TC269505 UP|Q9FL38 (Q9FL38) Dbj|BAA96145.1, partial (95%)
rice|TC259284 similar to UP|Q9FL38 (Q9FL38) Dbj|BAA96145.1, partial (44%)

>Solanaceae_Ortholog_cluster_22528

arab|TC269506 UP|Q9XII3 (Q9XII3) Ac-like transposase, complete
rice|TC272825 weakly similar to UP|Q9SKI5 (Q9SKI5) Ac-like transposase, partial (40%)

>Solanaceae_Ortholog_cluster_22529

arab|TC269508 UP|Q9LHN9 (Q9LHN9) Emb|CAB68186.1, complete
rice|NP938580 hypothetical protein [Oryza sativa (japonica cultivar-group)]

>Solanaceae_Ortholog_cluster_22530

arab|TC269512
tobacco|BP128932 similar to UP|O22137 (O22137) At2g45350 protein, partial (17%)

>Solanaceae_Ortholog_cluster_22531

arab|TC269517 SP|Q9LX45|PIR4_ARATH Pirin-like protein At3g59260. {Arabidopsis thaliana;} , complete
potato|TC129741 similar to UP|PIRL_LYCES (Q9SEE4) Pirin-like protein, partial (85%)

>Solanaceae_Ortholog_cluster_22532

arab|TC269518 UP|Q9SHP6 (Q9SHP6) F1K23.16, complete
n_benthamiana|TC7537 UP|O24126 (O24126) BYJ15 (Fragment), partial (92%)

>Solanaceae_Ortholog_cluster_22533

arab|TC269520 similar to UP|Q84NS6 (Q84NS6) Tetratricopeptide repeat (TPR)-containing protein-like protein, partial (40%)
n_benthamiana|CK292631 similar to TIGR_Ath1|At5g17270.1 68418.m02023 tetratricopeptide repeat (TPR)-containing protein contains Pfam profile PF00515 TPR Domain, partial (8%)

>Solanaceae_Ortholog_cluster_22534

arab|TC269529 UP|Q9LSV7 (Q9LSV7) Gb|AAD21483.1, partial (34%)
rice|TC267555 Oryza sativa (japonica cultivar-group) cDNA clone:J033107K01, full insert sequence

>Solanaceae_Ortholog_cluster_22535

arab|TC269530 UP|Q9LR69 (Q9LR69) F21B7.16, complete
rice|TC268551 pentatricopeptide (PPR) repeat-containing protein-like [Oryza sativa (japonica cultivar-group)]

>Solanaceae_Ortholog_cluster_22536

arab|TC269534 PIR|G84860|G84860 NAM (no apical meristem)-like protein [imported] - Arabidopsis thaliana {Arabidopsis thaliana;} , complete
tomato|TC160964 similar to TIGR_Ath1|At2g43000.1 68415.m05336 no apical meristem (NAM) family protein contains Pfam PF02365: No apical meristem (NAM) domain;, partial (52%)

>Solanaceae_Ortholog_cluster_22537

arab|TC269539 UP|Q9FJ11 (Q9FJ11) Disease resistance protein-like, complete
rice|TC256254 Oryza sativa (japonica cultivar-group) cDNA clone:J023101N24, full insert sequence

>Solanaceae_Ortholog_cluster_22538

arab|TC269540 UP|Q9FKD5 (Q9FKD5) Similarity to S-locus protein, complete
tobacco|BP525719

>Solanaceae_Ortholog_cluster_22539

arab|TC269549 GB|AAQ89668.1|37202106|BT010646 At1g77230 {Arabidopsis thaliana;} , complete
tomato|BM410574

>Solanaceae_Ortholog_cluster_22540

arab|TC269552 UP|Q9FN77 (Q9FN77) AAA-type ATPase-like protein, complete
tobacco|BP528767

>Solanaceae_Ortholog_cluster_22541

arab|TC269555 UP|Q9M1H8 (Q9M1H8) RNA polymerase 24kDa subunit-like protein, complete
pepper|BM066740

>Solanaceae_Ortholog_cluster_22542

arab|TC269555 UP|Q9M1H8 (Q9M1H8) RNA polymerase 24kDa subunit-like protein, complete
rice|TC267870 Oryza sativa (japonica cultivar-group) cDNA clone:001-114-A10, full insert sequence

>Solanaceae_Ortholog_cluster_22543

arab|TC269561 weakly similar to UP|Q8W4C5 (Q8W4C5) Nucellin-like protein, partial (52%)
rice|TC251531 Oryza sativa (japonica cultivar-group) cDNA clone:J013000A17, full insert sequence

>Solanaceae_Ortholog_cluster_22544

arab|TC269563 UP|Q9LVC6 (Q9LVC6) Villin, complete
rice|TC250885 Oryza sativa (japonica cultivar-group) cDNA clone:J033111J02, full insert sequence

>Solanaceae_Ortholog_cluster_22545

arab|TC269570 similar to UP|Q9FT60 (Q9FT60) Histidine kinase-like protein, partial (17%)
tomato|CN384551

>Solanaceae_Ortholog_cluster_22546

arab|TC269577 weakly similar to UP|Q9ZPL8 (Q9ZPL8) Protein phosphatase type 2C, partial (70%)
pepper|BM068165

>Solanaceae_Ortholog_cluster_22547

arab|TC269592 weakly similar to UP|Q9LZU2 (Q9LZU2) Phospholipase-like protein, partial (11%)
rice|TC278133 Oryza sativa (japonica cultivar-group) cDNA clone:002-100-H12, full insert sequence

>Solanaceae_Ortholog_cluster_22548

arab|TC269600
rice|TC260497 Oryza sativa (japonica cultivar-group) cDNA clone:001-132-G12, full insert sequence

>Solanaceae_Ortholog_cluster_22549

arab|TC269607
potato|TC121005 weakly similar to TIGR_Osa1|9634.m01057 expressed protein, partial (28%)

>Solanaceae_Ortholog_cluster_22550

arab|TC269622 UP|Q9LUN3 (Q9LUN3) Leucine-rich repeat disease resistance protein-like, complete
n_benthamiana|CK289128 weakly similar to TIGR_Ath1|At3g17640.1 68416.m02253 leucine-rich repeat family protein contains leucine rich-repeat domains Pfam:PF00560, INTERPRO:IPR001611; contains some similarity to receptor-like protein kinase INRPK1 [Ipomoea nil] gi|14495542|gb|AAB36558, partial (20%)

>Solanaceae_Ortholog_cluster_22551

arab|TC269626 similar to UP|Q8VZH8 (Q8VZH8) AT4g30550/F17I23_110, partial (94%)
rice|TC279510 Oryza sativa (japonica cultivar-group) cDNA clone:002-181-G04, full insert sequence

>Solanaceae_Ortholog_cluster_22552

arab|TC269629 similar to UP|Q6NQJ4 (Q6NQJ4) At3g59580, partial (72%)
potato|CV286906

>Solanaceae_Ortholog_cluster_22553

arab|TC269631 UP|Q9FNL6 (Q9FNL6) Emb|CAB89385.1, complete
rice|NP1106772 hypothetical protein [Oryza sativa (japonica cultivar-group)]

>Solanaceae_Ortholog_cluster_22554

arab|TC269648 similar to UP|Q9WUZ3 (Q9WUZ3) GATA-6 protein (Fragment), partial (8%)
rice|TC278010 Oryza sativa (japonica cultivar-group) cDNA clone:J033113M07, full insert sequence

>Solanaceae_Ortholog_cluster_22555

arab|TC269653 UP|Q9FLJ8 (Q9FLJ8) Receptor protein kinase-like protein, complete
potato|CK278926

>Solanaceae_Ortholog_cluster_22556

arab|TC269653 UP|Q9FLJ8 (Q9FLJ8) Receptor protein kinase-like protein, complete
rice|TC262052 weakly similar to UP|Q80YS4 (Q80YS4) Tek protein, partial (3%)

>Solanaceae_Ortholog_cluster_22557

arab|TC269666 UP|Q9FIY1 (Q9FIY1) Patatin-like protein, complete
pepper|CK901943

>Solanaceae_Ortholog_cluster_22558

arab|TC269666 UP|Q9FIY1 (Q9FIY1) Patatin-like protein, complete
rice|TC282530 similar to UP|Q9XE75 (Q9XE75) Patatin-like protein, partial (58%)

>Solanaceae_Ortholog_cluster_22559

arab|TC269685
tomato|BI924398

>Solanaceae_Ortholog_cluster_22560

arab|TC269699 Strong similarity to wall-associated kinase 1 from Arabidopsis thaliana gb|AJ009696 and contains Eukaryotic protein kinase PF|00069 and EGF-like PF|00008 domains.
rice|TC275424 weakly similar to UP|EPA8_HUMAN (P29322) Ephrin type-A receptor 8 precursor  (Tyrosine-protein kinase receptor EEK) (EPH-and ELK-related kinase) (HEK3) , partial (4%)

>Solanaceae_Ortholog_cluster_22561

arab|TC269704 UP|Q9FZ91 (Q9FZ91) F3H9.17 protein, complete
rice|NP1099119 putative flavonol 3-sulfotransferase [Oryza sativa (japonica cultivar-group)]

>Solanaceae_Ortholog_cluster_22562

arab|TC269709 UP|Q9SIA7 (Q9SIA7) Legumin-like protein, complete
pepper|TC5650 similar to UP|Q8LA49 (Q8LA49) Globulin-like protein, partial (47%)

>Solanaceae_Ortholog_cluster_22563

arab|TC269710 UP|Q9FY68 (Q9FY68) Mitochondrial carrier-like protein, complete
rice|TC250335 similar to UP|Q6YXI3 (Q6YXI3) 2-oxoglutarate carrier-like protein, partial (89%)

>Solanaceae_Ortholog_cluster_22564

arab|TC269711 similar to UP|Q9LVN1 (Q9LVN1) Gb|AAD23008.1, partial (46%)
potato|TC127166 similar to TIGR_Ath1|At1g31810.1 68414.m03904 formin homology 2 domain-containing protein / FH2 domain-containing protein low similarity to SP|P48608 Diaphanous protein {Drosophila melanogaster}; contains Pfam profile PF02181: Formin Homology 2(FH2) Domain, partial (27%)

>Solanaceae_Ortholog_cluster_22565

arab|TC269711 similar to UP|Q9LVN1 (Q9LVN1) Gb|AAD23008.1, partial (46%)
rice|TC277304 Oryza sativa (japonica cultivar-group) cDNA clone:001-130-E10, full insert sequence

>Solanaceae_Ortholog_cluster_22566

arab|TC269712 similar to UP|Q80US2 (Q80US2) Minichromosome maintenance deficient 8, partial (39%)
potato|CV476146

>Solanaceae_Ortholog_cluster_22567

arab|TC269712 similar to UP|Q80US2 (Q80US2) Minichromosome maintenance deficient 8, partial (39%)
rice|NP890964 Oryza sativa (japonica cultivar-group) cDNA clone:002-137-B12, full insert sequence

>Solanaceae_Ortholog_cluster_22568

arab|TC269713 UP|Q9M1K2 (Q9M1K2) Phosphatidylinositol-4-phosphate 5-kinase-like protein, complete
rice|TC279917 Oryza sativa (japonica cultivar-group) cDNA clone:J023083N15, full insert sequence

>Solanaceae_Ortholog_cluster_22569

arab|TC269727 similar to UP|Q9M4G1 (Q9M4G1) Dof zinc finger protein, partial (32%)
n_benthamiana|TC9823 similar to TIGR_Ath1|At2g37590.1 68415.m04612 Dof-type zinc finger domain-containing protein  , partial (28%)

>Solanaceae_Ortholog_cluster_22570

arab|TC269733 UP|Q9FLR9 (Q9FLR9) Similarity to receptor-like protein kinase, complete
rice|NP914812 Oryza sativa (japonica cultivar-group) cDNA clone:001-026-E07, full insert sequence

>Solanaceae_Ortholog_cluster_22571

arab|TC269735 UP|ZP10_ARATH (Q8W245) Probable zinc transporter 10 precursor (ZRT/IRT-like protein 10), complete
rice|TC278122 UP|Q8SBD0 (Q8SBD0) Iron regulated metal transporter, complete

>Solanaceae_Ortholog_cluster_22572

arab|TC269743 UP|Q9FJK3 (Q9FJK3) Similarity to MADS-box DNA-binding protein, complete
potato|TC121327 similar to TIGR_Ath1|At5g48670.1 68418.m06023 MADS-box family protein contains similarity to MADS-box DNA-binding protein, partial (38%)

>Solanaceae_Ortholog_cluster_22573

arab|TC269746 similar to UP|O64770 (O64770) T1F9.1, partial (96%)
rice|NP520519 S-locus receptor-like kinase RLK14 [Oryza sativa]

>Solanaceae_Ortholog_cluster_22574

arab|TC269750
tomato|TC160778 similar to TIGR_Osa1|9630.m00393 expressed protein, partial (51%)

>Solanaceae_Ortholog_cluster_22575

arab|TC269755 similar to UP|Q9FRQ9 (Q9FRQ9) F22O13.29, partial (11%)
tomato|TC158011 similar to UP|Q9FRQ9 (Q9FRQ9) F22O13.29, partial (7%)

>Solanaceae_Ortholog_cluster_22576

arab|TC269769
potato|BQ504667

>Solanaceae_Ortholog_cluster_22577

arab|TC269769
rice|TC277191 Oryza sativa (japonica cultivar-group) cDNA clone:002-100-C10, full insert sequence

>Solanaceae_Ortholog_cluster_22578

arab|TC269769
tomato|TC157367 similar to TIGR_Ath1|At5g02130.1 68418.m00134 expressed protein kinesin light chain - Plectonema boryanum, EMBL:U78597, partial (8%)

>Solanaceae_Ortholog_cluster_22579

arab|TC269770 UP|Q9FN27 (Q9FN27) Ethylene-forming-enzyme-like dioxygenase, complete
rice|TC263260 Oryza sativa (japonica cultivar-group) cDNA clone:J013034J09, full insert sequence

>Solanaceae_Ortholog_cluster_22580

arab|TC269774 UP|Q9LID0 (Q9LID0) Similarity to amine oxidase, complete
potato|BG600525 similar to UP|Q9LID0 (Q9LID0) Similarity to amine oxidase, partial (11%)

>Solanaceae_Ortholog_cluster_22581

arab|TC269774 UP|Q9LID0 (Q9LID0) Similarity to amine oxidase, complete
rice|TC265035 Oryza sativa (japonica cultivar-group) cDNA clone:J013128B21, full insert sequence

>Solanaceae_Ortholog_cluster_22582

arab|TC269778 UP|Q9LRV9 (Q9LRV9) Probable selenium-binding protein, complete
rice|TC273010 UP|Q8S2C5 (Q8S2C5) Selenium-binding protein-like, complete

>Solanaceae_Ortholog_cluster_22583

arab|TC269785 UP|Q9LQZ5 (Q9LQZ5) F10A5.26, complete
pepper|CA522725

>Solanaceae_Ortholog_cluster_22584

arab|TC269787 UP|Q9FIN4 (Q9FIN4) Similarity to integral membrane protein, complete
tobacco|NP916691 GB|AB032539.1|BAC53937.1 hypothetical protein [Nicotiana tabacum]

>Solanaceae_Ortholog_cluster_22585

arab|TC269790 UP|Q9FG33 (Q9FG33) Lectin-like protein kinase, complete
pepper|CK901698

>Solanaceae_Ortholog_cluster_22586

arab|TC269795 UP|O22707 (O22707) F8A5.21 protein, complete
n_benthamiana|TC8797 similar to TIGR_Osa1|9632.m02531 oxidoreductase, aldo/keto reductase family, partial (84%)

>Solanaceae_Ortholog_cluster_22587

arab|TC269796 similar to UP|Q9V3V0 (Q9V3V0) CG10203-PA (DXl6 protein) (LD46359p) (SR family splicing factor 9G8), partial (6%)
potato|TC114478 weakly similar to TIGR_Ath1|At5g60250.1 68418.m07552 zinc finger (C3HC4-type RING finger) family protein contains a Prosite:PS00518 Zinc finger, C3HC4 type (RING finger), signature and Pfam domain PF01485: IBR domain, partial (22%)

>Solanaceae_Ortholog_cluster_22588

arab|TC269797 UP|Q9LXA5 (Q9LXA5) Lectin-like protein kinase-like, complete
rice|TC283987 Oryza sativa (japonica cultivar-group) cDNA clone:J023056G17, full insert sequence

>Solanaceae_Ortholog_cluster_22589

arab|TC269797 UP|Q9LXA5 (Q9LXA5) Lectin-like protein kinase-like, complete
tobacco|BP131632

>Solanaceae_Ortholog_cluster_22590

arab|TC269798 UP|Q9FNE7 (Q9FNE7) Exonuclease-like protein, complete
potato|CV475433

>Solanaceae_Ortholog_cluster_22591

arab|TC269801 UP|Q9LRL5 (Q9LRL5) S-adenosyl-L-methionine:salicylic acid carboxyl methyltransferase-like protein; floral nectary-specific protein-like, complete
tomato|TC163183 similar to UP|Q9AVG9 (Q9AVG9) S-adenosyl-L-methionine:salicylic acid carboxyl methyltransferase, partial (98%)

>Solanaceae_Ortholog_cluster_22592

arab|TC269813 similar to UP|Q8SPE8 (Q8SPE8) Toll-like receptor 4, partial (3%)
potato|TC128239 weakly similar to UP|Q9ZS81 (Q9ZS81) NL0E, partial (17%)

>Solanaceae_Ortholog_cluster_22593

arab|TC269827
rice|TC272862 Oryza sativa (japonica cultivar-group) cDNA clone:002-164-G08, full insert sequence

>Solanaceae_Ortholog_cluster_22594

arab|TC269834 similar to UP|Q8W5R1 (Q8W5R1) Single-strand DNA endonuclease-1, partial (20%)
potato|BE341538 similar to UP|Q8W5R1 (Q8W5R1) Single-strand DNA endonuclease-1, partial (16%)

>Solanaceae_Ortholog_cluster_22595

arab|TC269839 similar to UP|Q9M2W0 (Q9M2W0) Centromere protein-like, partial (63%)
rice|NP660561 centromere protein-like protein [Oryza sativa (japonica cultivar-group)]

>Solanaceae_Ortholog_cluster_22596

arab|TC269845
rice|NP392920 hypothetical protein~similar to disease resistance response protein [Oryza sativa]

>Solanaceae_Ortholog_cluster_22597

arab|TC269845
tomato|TC157134 similar to TIGR_Ath1|At2g28670.1 68415.m03485 disease resistance-responsive family protein / fibroin-related contains similarity to silk fibroin heavy chain [Bombyx mori] gi|765323|gb|AAB31861; contains disease resistance response protien domain Pfam:FP03018, partial (48%)

>Solanaceae_Ortholog_cluster_22598

arab|TC269854 similar to UP|Q6ZC68 (Q6ZC68) DNA-binding protein family-like, partial (20%)
potato|CV430352

>Solanaceae_Ortholog_cluster_22599

arab|TC269854 similar to UP|Q6ZC68 (Q6ZC68) DNA-binding protein family-like, partial (20%)
rice|TC275499 UP|Q6ZC68 (Q6ZC68) DNA-binding protein family-like, complete

>Solanaceae_Ortholog_cluster_22600

arab|TC269857 UP|Q9FK93 (Q9FK93) Selenium-binding protein-like, complete
rice|TC258545 Oryza sativa (japonica cultivar-group) cDNA clone:J033121I12, full insert sequence

>Solanaceae_Ortholog_cluster_22601

arab|TC269861 homologue to UP|SIN2_ARATH (Q9M2P4) Ubiquitin ligase SINAT2  (Seven in absentia homolog 2) , partial (94%)
rice|TC269113 Oryza sativa (japonica cultivar-group) cDNA clone:001-014-D03, full insert sequence

>Solanaceae_Ortholog_cluster_22602

arab|TC269867 weakly similar to UP|Q9FRS3 (Q9FRS3) F22O13.10, partial (9%)
potato|TC118148 similar to TIGR_Ath1|At5g46910.1 68418.m05783 transcription factor jumonji (jmj) family protein contains Pfam domains PF02375: jmjN domain and PF02373: jmjC domain, partial (16%)

>Solanaceae_Ortholog_cluster_22603

arab|TC269867 weakly similar to UP|Q9FRS3 (Q9FRS3) F22O13.10, partial (9%)
rice|TC277395 Oryza sativa (japonica cultivar-group) cDNA clone:J033044E04, full insert sequence

>Solanaceae_Ortholog_cluster_22604

arab|TC269868 weakly similar to UP|Q7XI46 (Q7XI46) Hydrolase-like protein, partial (48%)
tomato|BG139203

>Solanaceae_Ortholog_cluster_22605

arab|TC269880 weakly similar to UP|Q8K2Y2 (Q8K2Y2) Receptor-interacting serine-threonine kinase 3, partial (8%)
rice|TC253413 Oryza sativa (japonica cultivar-group) cDNA clone:001-201-B09, full insert sequence

>Solanaceae_Ortholog_cluster_22606

arab|TC269881 UP|Q9FJN1 (Q9FJN1) Emb|CAA18210.1, complete
potato|CV431915

>Solanaceae_Ortholog_cluster_22607

arab|TC269900 similar to UP|Q751I1 (Q751I1) AGL275Wp, partial (9%)
rice|TC255393 Oryza sativa (japonica cultivar-group) cDNA clone:001-024-F04, full insert sequence

>Solanaceae_Ortholog_cluster_22608

arab|TC269906 weakly similar to UP|AGA1_YEAST (P32323) A-agglutinin attachment subunit precursor, partial (5%)
pepper|CA525415

>Solanaceae_Ortholog_cluster_22609

arab|TC269911 UP|Q9FY87 (Q9FY87) Major pollen allergen-like protein, complete
rice|TC259628 weakly similar to UP|Q9FY87 (Q9FY87) Major pollen allergen-like protein, partial (74%)

>Solanaceae_Ortholog_cluster_22610

arab|TC269913 UP|Q9ZVT8 (Q9ZVT8) F15K9.3, complete
petunia|CV300109 similar to PIR|T01393|T01393 apoptosis inhibitor homolog T4I9.12 - Arabidopsis thaliana {Arabidopsis thaliana;} , partial (7%)

>Solanaceae_Ortholog_cluster_22611

arab|TC269914 UP|Q9SCP7 (Q9SCP7) Caffeic acid O-methyltransferase-like protein (AT3g53140/T4D2_70), complete
tomato|TC155422 similar to UP|Q9SCP7 (Q9SCP7) Caffeic acid O-methyltransferase-like protein (AT3g53140/T4D2_70), partial (91%)

>Solanaceae_Ortholog_cluster_22612

arab|TC269917
rice|NP845888 putative pentatricopeptide (PPR) repeat-containing protein [Oryza sativa (japonica cultivar-group)]

>Solanaceae_Ortholog_cluster_22613

arab|TC269923 UP|Q9LTX4 (Q9LTX4) Emb|CAB86048.1, complete
rice|TC254536 Oryza sativa (japonica cultivar-group) cDNA clone:J023022A12, full insert sequence

>Solanaceae_Ortholog_cluster_22614

arab|TC269923 UP|Q9LTX4 (Q9LTX4) Emb|CAB86048.1, complete
tomato|TC165435 similar to TIGR_Osa1|9629.m06439 expressed protein, partial (16%)

>Solanaceae_Ortholog_cluster_22615

arab|TC269931 UP|Q9FJD6 (Q9FJD6) Respiratory burst oxidase protein, complete
rice|TC250563 Oryza sativa (japonica cultivar-group) cDNA clone:J013047I12, full insert sequence

>Solanaceae_Ortholog_cluster_22616

arab|TC269931 UP|Q9FJD6 (Q9FJD6) Respiratory burst oxidase protein, complete
tobacco|BP529166

>Solanaceae_Ortholog_cluster_22617

arab|TC269937
rice|NP369464 hypothetical protein~similar to Arabidopsis thaliana chromosome 2, At2g33680 [Oryza sativa]

>Solanaceae_Ortholog_cluster_22618

arab|TC269937
tobacco|BP530814

>Solanaceae_Ortholog_cluster_22619

arab|TC269948 similar to UP|URK1_YEAST (P27515) Uridine kinase  (Uridine monophosphokinase) , partial (4%)
rice|NP930180 OSJNBa0079F16.16 [Oryza sativa (japonica cultivar-group)]

>Solanaceae_Ortholog_cluster_22620

arab|TC269948 similar to UP|URK1_YEAST (P27515) Uridine kinase  (Uridine monophosphokinase) , partial (4%)
tomato|BI932279

>Solanaceae_Ortholog_cluster_22621

arab|TC269950 UP|Q9FJ25 (Q9FJ25) GDSL-motif lipase/hydrolase-like protein, complete
rice|TC248446 Oryza sativa (japonica cultivar-group) cDNA clone:J013148A09, full insert sequence

>Solanaceae_Ortholog_cluster_22622

arab|TC269954 UP|Q9M8X2 (Q9M8X2) T6K12.22 protein, complete
potato|TC132342 similar to UP|Q9PF60 (Q9PF60) Endo-1,4-beta-glucanase, partial (6%)

>Solanaceae_Ortholog_cluster_22623

arab|TC269955 UP|Q9LS80 (Q9LS80) Disease resistance protein, complete
potato|BQ046800 similar to UP|Q9ZS79 (Q9ZS79) SC0A, partial (25%)

>Solanaceae_Ortholog_cluster_22624

arab|TC269957 UP|Q9FH42 (Q9FH42) Similarity to transfactor, complete
potato|CN214660

>Solanaceae_Ortholog_cluster_22625

arab|TC269958 weakly similar to UP|Q9XF63 (Q9XF63) RING-H2 zinc finger protein ATL3 (At1g72310) (RING-H2 zinc finger protein (ATL3); 86824-85850) (RING-H2 zinc finger protein ATL3; 90350-91324), partial (18%)
tomato|BI205687

>Solanaceae_Ortholog_cluster_22626

arab|TC269965 similar to PIR|B86281|B86281 protein F10B6.6 [imported] - Arabidopsis thaliana {Arabidopsis thaliana;} , partial (11%)
tomato|TC166196 similar to GB|AAN31077.1|23506131|AY149923 At1g68110/T23K23_4 {Arabidopsis thaliana;} , partial (5%)

>Solanaceae_Ortholog_cluster_22627

arab|TC269990 UP|Q9LTS4 (Q9LTS4) Gb|AAC78547.1, complete
rice|NP371794 hypothetical protein [Oryza sativa]

>Solanaceae_Ortholog_cluster_22628

arab|TC269991 UP|Q7XJL9 (Q7XJL9) At2g17010 protein, complete
rice|TC279139 similar to UP|PE21_HUMAN (P34995) Prostaglandin E2 receptor, EP1 subtype (Prostanoid EP1 receptor) (PGE receptor, EP1 subtype), partial (7%)

>Solanaceae_Ortholog_cluster_22629

arab|TC269993
n_benthamiana|CK282428 similar to TIGR_Ath1|At5g50400.1 68418.m06242 calcineurin-like phosphoesterase family protein contains Pfam profile: PF00149 calcineurin-like phosphoesterase, partial (35%)

>Solanaceae_Ortholog_cluster_22630

arab|TC269993
tomato|TC162157 similar to TIGR_Ath1|At5g50400.1 68418.m06242 calcineurin-like phosphoesterase family protein contains Pfam profile: PF00149 calcineurin-like phosphoesterase, partial (82%)

>Solanaceae_Ortholog_cluster_22631

arab|TC269999 UP|Q9LVQ5 (Q9LVQ5) Similarity to salt-inducible protein, complete
rice|TC283760 similar to UP|Q9LVQ5 (Q9LVQ5) Similarity to salt-inducible protein, partial (5%)

>Solanaceae_Ortholog_cluster_22632

arab|TC270001 UP|O80693 (O80693) F8K4.6 protein, complete
rice|NP885759 Oryza sativa (japonica cultivar-group) cDNA clone:J013049C19, full insert sequence

>Solanaceae_Ortholog_cluster_22633

arab|TC270001 UP|O80693 (O80693) F8K4.6 protein, complete
tomato|AW738620

>Solanaceae_Ortholog_cluster_22634

arab|TC270004 weakly similar to UP|Q71KW4 (Q71KW4) Desiccation-associated protein, partial (20%)
tomato|TC160004 similar to TIGR_Ath1|At4g04900.1 68417.m00713 p21-rho-binding domain-containing protein contains Pfam PF00786: P21-Rho-binding domain, partial (22%)

>Solanaceae_Ortholog_cluster_22635

arab|TC270011
potato|BM110073 weakly similar to UP|Q9FUJ6 (Q9FUJ6) UDP-glucosyltransferase HRA25, partial (16%)

>Solanaceae_Ortholog_cluster_22636

arab|TC270021 Simialr to gb|AF049928 PGP224 protein from Petunia x hybrida.
petunia|NP1240066 PGPS/D12 [Petunia x hybrida]

>Solanaceae_Ortholog_cluster_22637

arab|TC270021 Simialr to gb|AF049928 PGP224 protein from Petunia x hybrida.
rice|NP937735 hypothetical protein [Oryza sativa (japonica cultivar-group)]

>Solanaceae_Ortholog_cluster_22638

arab|TC270029
tomato|TC156744 similar to TIGR_Ath1|At5g25540.1 68418.m03039 expressed protein , partial (12%)

>Solanaceae_Ortholog_cluster_22639

arab|TC270033 similar to GB|AAO63353.1|28950859|BT005289 At4g39040 {Arabidopsis thaliana;} , partial (36%)
rice|TC253182 Oryza sativa (japonica cultivar-group) cDNA clone:001-204-C10, full insert sequence

>Solanaceae_Ortholog_cluster_22640

arab|TC270036 UP|Q9FN78 (Q9FN78) AAA-type ATPase-like protein, complete
rice|TC252829 Oryza sativa (japonica cultivar-group) cDNA clone:002-172-H07, full insert sequence

>Solanaceae_Ortholog_cluster_22641

arab|TC270037 UP|Q9SSE8 (Q9SSE8) MLP3.7 protein, complete
rice|TC269203 UP|Q6Z4E5 (Q6Z4E5) Limonene cyclase like protein, partial (91%)

>Solanaceae_Ortholog_cluster_22642

arab|TC270047 UP|Q9SVS1 (Q9SVS1) Beta-glucosidase-like protein, partial (97%)
potato|CV469137

>Solanaceae_Ortholog_cluster_22643

arab|TC270049 UP|Q9M1X5 (Q9M1X5) Skp1-like protein, complete
petunia|TC265 homologue to UP|O82463 (O82463) SKP1-like protein, complete

>Solanaceae_Ortholog_cluster_22644

arab|TC270049 UP|Q9M1X5 (Q9M1X5) Skp1-like protein, complete
rice|TC255866 Oryza sativa (japonica cultivar-group) cDNA clone:002-135-C08, full insert sequence

>Solanaceae_Ortholog_cluster_22645

arab|TC270049 UP|Q9M1X5 (Q9M1X5) Skp1-like protein, complete
tobacco|TC2665 homologue to UP|O82463 (O82463) SKP1-like protein, complete

>Solanaceae_Ortholog_cluster_22646

arab|TC270052 UP|Q9M1T3 (Q9M1T3) Structural maintenance of chromosomes (SMC)-like protein, complete
rice|NP658416 SMC1 protein [Oryza sativa]

>Solanaceae_Ortholog_cluster_22647

arab|TC270053 UP|Q9FY55 (Q9FY55) CLB1-like protein, complete
pepper|CO912318

>Solanaceae_Ortholog_cluster_22648

arab|TC270054 UP|Q9SJT6 (Q9SJT6) Mutator-like transposase, complete
tobacco|BP526886

>Solanaceae_Ortholog_cluster_22649

arab|TC270058 similar to UP|Q9SCA1 (Q9SCA1) Calcium-binding protein, partial (65%)
tomato|TC166514 similar to UP|Q9SCA1 (Q9SCA1) Calcium-binding protein, partial (65%)

>Solanaceae_Ortholog_cluster_22650

arab|TC270069 UP|Q9SND6 (Q9SND6) Protein kinase-like protein, complete
tobacco|CV019636

>Solanaceae_Ortholog_cluster_22651

arab|TC270069 UP|Q9SND6 (Q9SND6) Protein kinase-like protein, complete
tomato|BI422299 weakly similar to PIR|T45577|T45 protein kinase-like protein - Arabidopsis thaliana, partial (38%)

>Solanaceae_Ortholog_cluster_22652

arab|TC270071
tomato|BI204422

>Solanaceae_Ortholog_cluster_22653

arab|TC270076
tomato|BE451486

>Solanaceae_Ortholog_cluster_22654

arab|TC270077 UP|Q9SYH6 (Q9SYH6) F15I1.28 (Fragment), complete
n_benthamiana|CK290556 similar to TIGR_Ath1|At1g54180.1 68414.m06176 expressed protein , partial (49%)

>Solanaceae_Ortholog_cluster_22655

arab|TC270081 UP|Q9FGV3 (Q9FGV3) Similarity to limonene cyclase, partial (95%)
potato|TC122900 similar to UP|Q9FGV3 (Q9FGV3) Similarity to limonene cyclase, partial (38%)

>Solanaceae_Ortholog_cluster_22656

arab|TC270099 weakly similar to UP|CBP2_HORVU (P08818) Serine carboxypeptidase II precursor  (Carboxypeptidase D) (CP-MII) [Contains: Serine carboxypeptidase II chain A; Serine carboxypeptidase II chain B] , partial (66%)
rice|TC258938 Oryza sativa (japonica cultivar-group) cDNA clone:J013072A16, full insert sequence

>Solanaceae_Ortholog_cluster_22657

arab|TC270110 UP|Q9SYQ0 (Q9SYQ0) F9H16.15 protein, complete
potato|TC130834 weakly similar to TIGR_Ath1|At1g20870.1 68414.m02614 expressed protein  , partial (21%)

>Solanaceae_Ortholog_cluster_22658

arab|TC270127 UP|Q9LSJ5 (Q9LSJ5) Multidrug resistance p-glycoprotein; ABC transporter-like protein, complete
tobacco|TC1798 similar to UP|Q9LSJ2 (Q9LSJ2) Multidrug resistance p-glycoprotein; ABC transporter-like protein, partial (12%)

>Solanaceae_Ortholog_cluster_22659

arab|TC270149
petunia|TC1319

>Solanaceae_Ortholog_cluster_22660

arab|TC270155 similar to UP|Q6UAL2 (Q6UAL2) Myosin heavy chain class XI E2 protein, partial (86%)
potato|BG351164

>Solanaceae_Ortholog_cluster_22661

arab|TC270155 similar to UP|Q6UAL2 (Q6UAL2) Myosin heavy chain class XI E2 protein, partial (86%)
rice|TC267281 UP|Q6UAL2 (Q6UAL2) Myosin heavy chain class XI E2 protein, complete

>Solanaceae_Ortholog_cluster_22662

arab|TC270165 UP|Q9LY28 (Q9LY28) Peroxisomal Ca-dependent solute carrier-like protein, complete
potato|TC118442 similar to TIGR_Osa1|9634.m03855 calcium-binding transporter-like protein, partial (31%)

>Solanaceae_Ortholog_cluster_22663

arab|TC270176
petunia|TC356

>Solanaceae_Ortholog_cluster_22664

arab|TC270186 UP|Q94FT2 (Q94FT2) SKP1-interacting partner 5 (SKP1 interacting partner SKIP5) (At3g54480), partial (47%)
tobacco|BP136833 homologue to UP|Q940D2 (Q940D2) SKIP5-like protein, partial (38%)

>Solanaceae_Ortholog_cluster_22665

arab|TC270203 similar to GB|AAM98108.1|22655034|AY139802 At3g54020/F5K20_320 {Arabidopsis thaliana;} , partial (79%)
n_benthamiana|CK292273 similar to TIGR_Ath1|At3g54020.1 68416.m05973 phosphatidic acid phosphatase-related / PAP2-related , partial (66%)

>Solanaceae_Ortholog_cluster_22666

arab|TC270205 similar to UP|Q8H1D2 (Q8H1D2) Homeodomain transcription factor (WOX5 protein), partial (46%)
rice|TC273417 Oryza sativa (japonica cultivar-group) cDNA clone:J033087F22, full insert sequence

>Solanaceae_Ortholog_cluster_22667

arab|TC270225 homologue to UP|Q8L7Z1 (Q8L7Z1) AT5g16250/T21H19_170, complete
pepper|CA515319

>Solanaceae_Ortholog_cluster_22668

arab|TC270233 similar to UP|K1CI_HUMAN (P35527) Keratin, type I cytoskeletal 9 (Cytokeratin 9) (K9) (CK 9), partial (3%)
rice|NP1104575 hypothetical protein [Oryza sativa (japonica cultivar-group)]

>Solanaceae_Ortholog_cluster_22669

arab|TC270234 UP|Q9FGX0 (Q9FGX0) Gb|AAC55944.1, complete
tomato|AW429268

>Solanaceae_Ortholog_cluster_22670

arab|TC270237 similar to UP|Q9LI78 (Q9LI78) Kinetechore (Skp1p-like) protein-like, partial (80%)
potato|CV503161

>Solanaceae_Ortholog_cluster_22671

arab|TC270240 UP|Q8RY28 (Q8RY28) At2g46570/F13A10.10, partial (94%)
potato|BM112708

>Solanaceae_Ortholog_cluster_22672

arab|TC270241
tomato|TC158330 weakly similar to TIGR_Ath1|At2g27660.1 68415.m03352 DC1 domain-containing protein contains Pfam profile PF03107: DC1 domain, partial (6%)

>Solanaceae_Ortholog_cluster_22673

arab|TC270242 weakly similar to UP|Q6NXD3 (Q6NXD3) Zgc:77493 protein, partial (47%)
rice|TC266892 Oryza sativa (japonica cultivar-group) cDNA clone:001-036-F04, full insert sequence

>Solanaceae_Ortholog_cluster_22674

arab|TC270247 UP|Q9FY79 (Q9FY79) Laccase-like protein, complete
tomato|TC166653 weakly similar to UP|Q38757 (Q38757) Laccase  , partial (29%)

>Solanaceae_Ortholog_cluster_22675

arab|TC270251 similar to UP|Q9LFR1 (Q9LFR1) Oligopeptide transporter-like protein, partial (80%)
potato|TC115557 similar to TIGR_Ath1|At5g14940.1 68418.m01753 proton-dependent oligopeptide transport (POT) family protein contains Pfam profile: PF00854 POT family, partial (35%)

>Solanaceae_Ortholog_cluster_22676

arab|TC270252 UP|DSR5_ARATH (O64792) Down syndrome critical region protein 5 homolog, complete
rice|TC271150 homologue to UP|Q75HB3 (Q75HB3) Expressed protein, 5'-partial (Fragment), partial (11%)

>Solanaceae_Ortholog_cluster_22677

arab|TC270254 weakly similar to UP|CND1_HUMAN (Q15021) Condensin subunit 1 (Chromosome condensation-related SMC-associated protein 1) (Chromosome-associated protein D2) (hCAP-D2) (XCAP-D2 homolog), partial (9%)
potato|CK864256

>Solanaceae_Ortholog_cluster_22678

arab|TC270263 UP|Q9LH83 (Q9LH83) Similarity to AAA-type ATPase, complete
potato|TC124042 similar to TIGR_Ath1|At3g28610.1 68416.m03571 AAA-type ATPase family protein contains Pfam profile: ATPase family PF00004, partial (41%)

>Solanaceae_Ortholog_cluster_22679

arab|TC270284
potato|TC113270

>Solanaceae_Ortholog_cluster_22680

arab|TC270284
rice|TC277507

>Solanaceae_Ortholog_cluster_22681

arab|TC270284
tomato|TC156916

>Solanaceae_Ortholog_cluster_22682

arab|TC270290 No definition line found
tomato|TC166369 weakly similar to TIGR_Ath1|At1g09890.1 68414.m01113 expressed protein ; expression supported by MPSS, partial (33%)

>Solanaceae_Ortholog_cluster_22683

arab|TC270291 similar to PIR|G71407|G71407 transcription factor, CCAAT-binding, chain A - Arabidopsis thaliana {Arabidopsis thaliana;} , partial (59%)
potato|CV473028

>Solanaceae_Ortholog_cluster_22684

arab|TC270298 UP|Q9LZU2 (Q9LZU2) Phospholipase-like protein, complete
rice|NP897288 Oryza sativa (japonica cultivar-group) cDNA clone:J033060L03, full insert sequence

>Solanaceae_Ortholog_cluster_22685

arab|TC270298 UP|Q9LZU2 (Q9LZU2) Phospholipase-like protein, complete
tomato|TC169016 weakly similar to UP|Q9LZU2 (Q9LZU2) Phospholipase-like protein, partial (17%)

>Solanaceae_Ortholog_cluster_22686

arab|TC270299 UP|Q9LIC3 (Q9LIC3) Selenium-binding protein-like, complete
potato|CV504012

>Solanaceae_Ortholog_cluster_22687

arab|TC270299 UP|Q9LIC3 (Q9LIC3) Selenium-binding protein-like, complete
rice|TC279729 selenium-binding protein-like [Oryza sativa (japonica cultivar-group)]

>Solanaceae_Ortholog_cluster_22688

arab|TC270300 UP|Q9FHS2 (Q9FHS2) Gb|AAF03435.1, complete
potato|TC117629 weakly similar to TIGR_Ath1|At3g57780.1 68416.m06436 expressed protein , partial (24%)

>Solanaceae_Ortholog_cluster_22689

arab|TC270304 similar to UP|Q8LAM4 (Q8LAM4) Defense-related protein, partial (98%)
pepper|CA524388

>Solanaceae_Ortholog_cluster_22690

arab|TC270310 weakly similar to UP|Q9LW63 (Q9LW63) Emb|CAB37460.1, partial (27%)
rice|NP808800 putative PPR-repeat containing protein [Oryza sativa (japonica cultivar-group)]

>Solanaceae_Ortholog_cluster_22691

arab|TC270318 Rad9 protein [Arabidopsis thaliana]
potato|BE343612

>Solanaceae_Ortholog_cluster_22692

arab|TC270323
rice|NP890224 Oryza sativa (japonica cultivar-group) cDNA clone:002-150-H09, full insert sequence

>Solanaceae_Ortholog_cluster_22693

arab|TC270324
tobacco|TC2341 similar to TIGR_Ath1|At5g42770.1 68418.m05209 Maf family protein contains Pfam domain PF02545: Maf-like protein, partial (6%)

>Solanaceae_Ortholog_cluster_22694

arab|TC270330 weakly similar to UP|Q8LQE8 (Q8LQE8) OJ1529_G03.13 protein, partial (31%)
tobacco|BP527106

>Solanaceae_Ortholog_cluster_22695

arab|TC270337 UP|Q9LXX4 (Q9LXX4) Transcription factor-like protein, complete
potato|TC117169 similar to GB|BAC19946.1|23495734|AP003765 transcription factor-like protein {Oryza sativa (japonica cultivar-group);} , partial (15%)

>Solanaceae_Ortholog_cluster_22696

arab|TC270338 weakly similar to UP|Q80UQ1 (Q80UQ1) Tpcn2 protein (Fragment), partial (3%)
rice|CF294425

>Solanaceae_Ortholog_cluster_22697

arab|TC270344 similar to UP|Q9LFT9 (Q9LFT9) GTP-binding protein, complete
tomato|TC156509 homologue to UP|Q9LFT9 (Q9LFT9) GTP-binding protein, complete

>Solanaceae_Ortholog_cluster_22698

arab|TC270355 UP|Q9LQR4 (Q9LQR4) T4O12.25, partial (41%)
potato|TC128888 similar to TIGR_Ath1|At1g76050.2 68414.m08832 pseudouridine synthase family protein contains Pfam profiles: PF00849 RNA pseudouridylate synthase, PF01479: S4 domain, partial (39%)

>Solanaceae_Ortholog_cluster_22699

arab|TC270355 UP|Q9LQR4 (Q9LQR4) T4O12.25, partial (41%)
rice|NP434506 putative ribosomal large subunit pseudouridine synthase [Oryza sativa]

>Solanaceae_Ortholog_cluster_22700

arab|TC270357 UP|Q9M2E1 (Q9M2E1) LIM domain protein, complete
tomato|AJ319917 similar to GP|8515104|gb| LIM domain protein PLIM-2 {Nicotiana tabacum}, partial (80%)

>Solanaceae_Ortholog_cluster_22701

arab|TC270368 GB|BAB08648.1|9758069|AB009048 oxalate oxidase (germin protein)-like protein {Arabidopsis thaliana;} , complete
tomato|TC157282 homologue to UP|Q9FYY3 (Q9FYY3) Germin F, partial (95%)

>Solanaceae_Ortholog_cluster_22702

arab|TC270378 GB|BAB08652.1|9758073|AB009048 oxalate oxidase (germin protein)-like protein {Arabidopsis thaliana;} , complete
tobacco|BP535097

>Solanaceae_Ortholog_cluster_22703

arab|TC270383 UP|O48799 (O48799) F2401.8, complete
rice|BX899334 similar to GP|7940277|gb| F2401.8 {Arabidopsis thaliana}, partial (50%)

>Solanaceae_Ortholog_cluster_22704

arab|TC270392 UP|Q9FKW3 (Q9FKW3) Chalcone isomerase-like protein, complete
tomato|TC161325 similar to PRF|1807331A.0|228617|1807331A chalcone flavanone isomerase. {Petunia x hybrida;} , partial (68%)

>Solanaceae_Ortholog_cluster_22705

arab|TC270396 weakly similar to UP|Q9DBP9 (Q9DBP9) Mus musculus adult male lung cDNA, RIKEN full-length enriched library, clone:1200017E13 product:LON homolog, partial (39%)
potato|CV286548

>Solanaceae_Ortholog_cluster_22706

arab|TC270401 UP|Q9FF31 (Q9FF31) Receptor serine/threonine kinase, complete
tomato|AW649958

>Solanaceae_Ortholog_cluster_22707

arab|TC270404
tomato|TC169423 weakly similar to TIGR_Ath1|At3g09520.1 68416.m01131 exocyst subunit EXO70 family protein contains Pfam domain PF03081: Exo70 exocyst complex subunit;, partial (21%)

>Solanaceae_Ortholog_cluster_22708

arab|TC270406 UP|Q9LHL9 (Q9LHL9) Kinesin (Centromere protein) like heavy chain-like protein, complete
tomato|BI923623 similar to GP|10998143|d kinesin (centromere protein) like heavy chain-like protein {Arabidopsis thaliana}, partial (17%)

>Solanaceae_Ortholog_cluster_22709

arab|TC270412 weakly similar to UP|Q6Z335 (Q6Z335) MAP kinase-like, partial (13%)
rice|TC254030 UP|Q6Z335 (Q6Z335) MAP kinase-like, complete

>Solanaceae_Ortholog_cluster_22710

arab|TC270421 UP|Q9LZI9 (Q9LZI9) Glutathione transferase III-like protein, complete
rice|NP885124 Oryza sativa (japonica cultivar-group) cDNA clone:J023034E09, full insert sequence

>Solanaceae_Ortholog_cluster_22711

arab|TC270426 UP|Q9LPZ8 (Q9LPZ8) T23J18.3, complete
potato|TC113456 similar to UP|Q9LPZ8 (Q9LPZ8) T23J18.3, partial (19%)

>Solanaceae_Ortholog_cluster_22712

arab|TC270430 similar to UP|SSB_ARATH (Q84J78) Single-stranded DNA-binding protein, mitochondrial precursor, partial (15%)
potato|TC124051 similar to TIGR_Ath1|At3g18580.1 68416.m02362 single-strand-binding family protein contains Pfam domain PF00436: Single-strand binding protein family, partial (58%)

>Solanaceae_Ortholog_cluster_22713

arab|TC270430 similar to UP|SSB_ARATH (Q84J78) Single-stranded DNA-binding protein, mitochondrial precursor, partial (15%)
rice|TC277978 Oryza sativa (japonica cultivar-group) cDNA clone:001-122-B08, full insert sequence

>Solanaceae_Ortholog_cluster_22714

arab|TC270435 similar to UP|Q9FMF3 (Q9FMF3) Emb|CAB89376.1, partial (43%)
potato|TC130752 weakly similar to TIGR_Ath1|At5g64360.1 68418.m08083 DNAJ heat shock N-terminal domain-containing protein low similarity to AHM1 [Triticum aestivum] GI:6691467; contains Pfam profile PF00226 DnaJ domain, partial (11%)

>Solanaceae_Ortholog_cluster_22715

arab|TC270438 UP|Q9LSF2 (Q9LSF2) Gb|AAF02145.1, complete
potato|TC132117 similar to TIGR_Ath1|At5g12050.1 68418.m01409 expressed protein , partial (5%)

>Solanaceae_Ortholog_cluster_22716

arab|TC270447 UP|Q9SS03 (Q9SS03) F12P19.3, complete
potato|TC129341

>Solanaceae_Ortholog_cluster_22717

arab|TC270447 UP|Q9SS03 (Q9SS03) F12P19.3, complete
rice|TC253316 Oryza sativa (japonica cultivar-group) cDNA clone:006-306-B12, full insert sequence

>Solanaceae_Ortholog_cluster_22718

arab|TC270447 UP|Q9SS03 (Q9SS03) F12P19.3, complete
tobacco|BP533736

>Solanaceae_Ortholog_cluster_22719

arab|TC270453 weakly similar to UP|Q9LSL9 (Q9LSL9) Gb|AAF20217.1, partial (39%)
potato|BF054575 weakly similar to BAC92568 (BAC92568) Chloroplast RNA processing protein-like protein, partial (8%)

>Solanaceae_Ortholog_cluster_22720

arab|TC270458 UP|O04087 (O04087) DnaJ isolog; 47062-48761, complete
n_benthamiana|TC10115 weakly similar to TIGR_Ath1|At1g11040.1 68414.m01265 DNAJ chaperone C-terminal domain-containing protein contains Pfam profile PF01556: DnaJ C terminal region, partial (40%)

>Solanaceae_Ortholog_cluster_22721

arab|TC270460
rice|TC253971 Oryza sativa (japonica cultivar-group) cDNA clone:001-124-E07, full insert sequence

>Solanaceae_Ortholog_cluster_22722

arab|TC270462 similar to UP|Q9LMQ8 (Q9LMQ8) F7H2.10, partial (81%)
rice|TC257037 Oryza sativa (japonica cultivar-group) cDNA clone:002-119-E07, full insert sequence

>Solanaceae_Ortholog_cluster_22723

arab|TC270474 UP|Q9FFJ4 (Q9FFJ4) Emb|CAB81597.1, complete
pepper|CA521961

>Solanaceae_Ortholog_cluster_22724

arab|TC270488 UP|Q9SHF2 (Q9SHF2) T19E23.8, complete
rice|TC255406 Oryza sativa (japonica cultivar-group) cDNA clone:002-129-F09, full insert sequence

>Solanaceae_Ortholog_cluster_22725

arab|TC270492 UP|Q9FLC6 (Q9FLC6) RING zinc finger protein-like, complete
petunia|CV298852 similar to GB|AAO44037.1|28466857|BT004771 At3g10910 {Arabidopsis thaliana;} , partial (56%)

>Solanaceae_Ortholog_cluster_22726

arab|TC270497 similar to UP|Q7BL39 (Q7BL39) Tetracycline resistance protein, partial (6%)
tobacco|TC3129 weakly similar to TIGR_Ath1|At5g32470.1 68418.m03828 expressed protein , partial (14%)

>Solanaceae_Ortholog_cluster_22727

arab|TC270518 weakly similar to UP|O96503 (O96503) GP900, partial (6%)
rice|NP891218 Oryza sativa (japonica cultivar-group) cDNA clone:002-133-C04, full insert sequence

>Solanaceae_Ortholog_cluster_22728

arab|TC270519 UP|Q9SFU5 (Q9SFU5) T1B9.19 protein, complete
potato|CV492668

>Solanaceae_Ortholog_cluster_22729

arab|TC270521 similar to UP|Q6XBF8 (Q6XBF8) CDR1, partial (84%)
tomato|AW036254

>Solanaceae_Ortholog_cluster_22730

arab|TC270523 similar to UP|Q9LZD8 (Q9LZD8) UDPG glucosyltransferase-like protein, partial (66%)
potato|BG098658 homologue to UP|O24341 (O24341) UDPG glucosyltransferase, partial (24%)

>Solanaceae_Ortholog_cluster_22731

arab|TC270523 similar to UP|Q9LZD8 (Q9LZD8) UDPG glucosyltransferase-like protein, partial (66%)
rice|TC255726 OSJNBb0059K02.11 [Oryza sativa (japonica cultivar-group)]

>Solanaceae_Ortholog_cluster_22732

arab|TC270540 UP|Q9LR72 (Q9LR72) F21B7.13, complete
rice|TC275554 Oryza sativa (japonica cultivar-group) cDNA clone:001-122-B01, full insert sequence

>Solanaceae_Ortholog_cluster_22733

arab|TC270540 UP|Q9LR72 (Q9LR72) F21B7.13, complete
tomato|TC161574 weakly similar to TIGR_Ath1|At1g03510.1 68414.m00332 pentatricopeptide (PPR) repeat-containing protein contains Pfam profile PF01535: PPR repeat, partial (32%)

>Solanaceae_Ortholog_cluster_22734

arab|TC270542 UP|Q8W1Y3 (Q8W1Y3) Kinesin-like protein heavy chain, complete
potato|TC118629 similar to UP|Q93XF2 (Q93XF2) Kinesin heavy chain (Fragment), partial (55%)

>Solanaceae_Ortholog_cluster_22735

arab|TC270551 UP|Q9FG05 (Q9FG05) Zinc finger-like protein, complete
potato|CV499371

>Solanaceae_Ortholog_cluster_22736

arab|TC270555 UP|Q9FKJ9 (Q9FKJ9) Gb|AAF24606.1, complete
rice|TC279665 Oryza sativa (japonica cultivar-group) cDNA clone:J023022H01, full insert sequence

>Solanaceae_Ortholog_cluster_22737

arab|TC270556 homologue to UP|Q93Z10 (Q93Z10) AT5g11580/F15N18_170, complete
tobacco|BP134210

>Solanaceae_Ortholog_cluster_22738

arab|TC270559
rice|CB646285

>Solanaceae_Ortholog_cluster_22739

arab|TC270574 weakly similar to UP|Q6Z8K1 (Q6Z8K1) Aspartyl protease-like, partial (41%)
tomato|BG124675

>Solanaceae_Ortholog_cluster_22740

arab|TC270577 UP|Q9LMD9 (Q9LMD9) F14D16.3, complete
tomato|TC160060 similar to TIGR_Ath1|At1g74760.1 68414.m08662 zinc finger (C3HC4-type RING finger) family protein contains Pfam domain PF00097: Zinc finger, C3HC4 type (RING finger), partial (82%)

>Solanaceae_Ortholog_cluster_22741

arab|TC270580 UP|Q9FXE0 (Q9FXE0) F12A21.10, complete
rice|NP653310 putative terminal ear1 [Oryza sativa (japonica cultivar-group)]

>Solanaceae_Ortholog_cluster_22742

arab|TC270591 UP|EF1A_ARATH (P13905) Elongation factor 1-alpha (EF-1-alpha), complete
pepper|TC3332 UP|EF1A_LYCES (P17786) Elongation factor 1-alpha (EF-1-alpha), complete

>Solanaceae_Ortholog_cluster_22743

arab|TC270591 UP|EF1A_ARATH (P13905) Elongation factor 1-alpha (EF-1-alpha), complete
petunia|TC23 UP|P93769 (P93769) Elongation factor-1 alpha, complete

>Solanaceae_Ortholog_cluster_22744

arab|TC270592 UP|Q39141 (Q39141) Photosystem II type I chlorophyll a /b binding protein (Photosystem II type I chlorophyll a b binding protein) (At2g34420/T31E10.24), complete
potato|TC129331 TIGR_Ath1|At2g34420.1 68415.m04219 chlorophyll A-B binding protein / LHCII type I (LHB1B2) identical to GB:X64460 photosystem II type I chlorophyll a/b binding protein [Arabidopsis thaliana] GI:16364, partial (91%)

>Solanaceae_Ortholog_cluster_22745

arab|TC270592 UP|Q39141 (Q39141) Photosystem II type I chlorophyll a /b binding protein (Photosystem II type I chlorophyll a b binding protein) (At2g34420/T31E10.24), complete
rice|TC248381 UP|Q8W0E6 (Q8W0E6) Chlorophyll a/b binding protein, complete

>Solanaceae_Ortholog_cluster_22746

arab|TC270597 UP|12S1_ARATH (P15455) 12S seed storage protein CRA1 precursor [Contains: 12S seed storage protein CRA1 alpha chain (12S seed storage protein CRA1 acidic chain); 12S seed storage protein CRA1 beta chain (12S seed storage protein CRA1 basic chain)], complete
petunia|TC4 weakly similar to UP|Q84ND2 (Q84ND2) 11S globulin, partial (39%)

>Solanaceae_Ortholog_cluster_22747

arab|TC270597 UP|12S1_ARATH (P15455) 12S seed storage protein CRA1 precursor [Contains: 12S seed storage protein CRA1 alpha chain (12S seed storage protein CRA1 acidic chain); 12S seed storage protein CRA1 beta chain (12S seed storage protein CRA1 basic chain)], complete
rice|TC262564 homologue to UP|Q6K508 (Q6K508) Glutelin C, complete

>Solanaceae_Ortholog_cluster_22748

arab|TC270603 UP|Q944G9 (Q944G9) AT4g38970/F19H22_70, complete
pepper|TC3311 homologue to UP|Q9SXX4 (Q9SXX4) Plastidic aldolase NPALDP1, partial (95%)

>Solanaceae_Ortholog_cluster_22749

arab|TC270603 UP|Q944G9 (Q944G9) AT4g38970/F19H22_70, complete
tomato|TC153573 homologue to UP|Q9SXX5 (Q9SXX5) Plastidic aldolase, complete

>Solanaceae_Ortholog_cluster_22750

arab|TC270607 UP|RD19_ARATH (P43296) Cysteine proteinase RD19a precursor  (RD19) , complete
rice|TC253894 OSJNBb0054B09.3 [Oryza sativa (japonica cultivar-group)]

>Solanaceae_Ortholog_cluster_22751

arab|TC270611 UP|Q9LF98 (Q9LF98) Fructose bisphosphate aldolase-like protein (AT3g52930/F8J2_100), complete
rice|TC248477 UP|Q42476 (Q42476) Aldolase C-1 , complete

>Solanaceae_Ortholog_cluster_22752

arab|TC270616 UP|Q8RX87 (Q8RX87) AT5g20250/F5O24_140, partial (26%)
pepper|CO906844

>Solanaceae_Ortholog_cluster_22753

arab|TC270616 UP|Q8RX87 (Q8RX87) AT5g20250/F5O24_140, partial (26%)
rice|TC261294 weakly similar to UP|Q40077 (Q40077) Seed imbibition protein, partial (13%)

>Solanaceae_Ortholog_cluster_22754

arab|TC270618 UP|APX1_ARATH (Q05431) L-ascorbate peroxidase, cytosolic  (AP) , complete
pepper|TC3381 homologue to UP|Q8H9F0 (Q8H9F0) Ascorbate peroxidase  , complete

>Solanaceae_Ortholog_cluster_22755

arab|TC270623 GB|AAL79591.1|18958036|AY079041 At1g72370/T10D10_16 {Arabidopsis thaliana;} , complete
potato|TC125999 homologue to UP|RSP4_DAUCA (O80377) 40S ribosomal protein SA (p40), partial (74%)

>Solanaceae_Ortholog_cluster_22756

arab|TC270625 GB|AAM91489.1|22137288|AY133659 At1g59359/T4M14_3 {Arabidopsis thaliana;} , complete
potato|TC125866 similar to TIGR_Ath1|At2g41840.1 68415.m05171 40S ribosomal protein S2 (RPS2C) , partial (89%)

>Solanaceae_Ortholog_cluster_22757

arab|TC270627 UP|CB21_ARATH (P04777) Chlorophyll a-b binding protein 165/180, chloroplast precursor (LHCII type I CAB-165/180) (LHCP), complete
n_benthamiana|TC6994 homologue to UP|O64446 (O64446) Light harvesting chlorophyll a/b-binding protein precursor, complete

>Solanaceae_Ortholog_cluster_22758

arab|TC270627 UP|CB21_ARATH (P04777) Chlorophyll a-b binding protein 165/180, chloroplast precursor (LHCII type I CAB-165/180) (LHCP), complete
pepper|TC3210 homologue to UP|O64445 (O64445) Light harvesting chlorophyll a/b-binding protein precursor, complete

>Solanaceae_Ortholog_cluster_22759

arab|TC270627 UP|CB21_ARATH (P04777) Chlorophyll a-b binding protein 165/180, chloroplast precursor (LHCII type I CAB-165/180) (LHCP), complete
tobacco|TC908 UP|O64446 (O64446) Light harvesting chlorophyll a/b-binding protein precursor, complete

>Solanaceae_Ortholog_cluster_22760

arab|TC270630 UP|PSAL_ARATH (Q9SUI4) Photosystem I reaction center subunit XI, chloroplast precursor (PSI-L) (PSI subunit V), complete
n_benthamiana|TC7084 homologue to UP|Q84UU0 (Q84UU0) Photosystem I subunit XI, partial (97%)

>Solanaceae_Ortholog_cluster_22761

arab|TC270631 UP|MT2B_ARATH (Q38805) Metallothionein-like protein 2B (MT-2B), complete
n_benthamiana|TC7556 homologue to UP|MT2_NICPL (Q40410) Metallothionein-like protein type 2, complete

>Solanaceae_Ortholog_cluster_22762

arab|TC270633 UP|STP1_ARATH (P23586) Glucose transporter (Sugar carrier), complete
rice|TC263626 UP|Q9FRT5 (Q9FRT5) Monosaccharide transporter 3, complete

>Solanaceae_Ortholog_cluster_22763

arab|TC270633 UP|STP1_ARATH (P23586) Glucose transporter (Sugar carrier), complete
tobacco|TC2465 UP|Q06312 (Q06312) H(+)/MONOSACCHARIDE cotransporter, complete

>Solanaceae_Ortholog_cluster_22764

arab|TC270641 UP|FRI1_ARATH (Q39101) Ferritin 1, chloroplast precursor (AtFer1), complete
rice|TC250049 UP|Q8L5K0 (Q8L5K0) Ferritin, complete

>Solanaceae_Ortholog_cluster_22765

arab|TC270642 UP|Q9LXG1 (Q9LXG1) 40S ribosomal protein-like (At5g15200), complete
tobacco|TC1001 homologue to UP|Q6H8J2 (Q6H8J2) 40S ribosomal protein S9, complete

>Solanaceae_Ortholog_cluster_22766

arab|TC270644 UP|EF1H_ARATH (Q9FVT2) Probable elongation factor 1-gamma 2 (EF-1-gamma) (eEF-1B gamma), complete
petunia|CV298010 similar to UP|Q84PA8 (Q84PA8) Elongation factor 1 gamma-like protein (Fragment), partial (31%)

>Solanaceae_Ortholog_cluster_22767

arab|TC270646 UP|O04338 (O04338) Photosystem II reaction center 6.1KD protein (At2g30570) (At2g30570/T6B20.8), complete
potato|TC127414 similar to UP|PSBW_SPIOL (Q41387) Photosystem II reaction center W protein, chloroplast precursor (PSII 6.1 kDa protein), partial (50%)

>Solanaceae_Ortholog_cluster_22768

arab|TC270646 UP|O04338 (O04338) Photosystem II reaction center 6.1KD protein (At2g30570) (At2g30570/T6B20.8), complete
rice|BX928353

>Solanaceae_Ortholog_cluster_22769

arab|TC270647 PIR|S70489|S70489 photosystem II protein X precursor - Arabidopsis thaliana {Arabidopsis thaliana;} , complete
rice|TC262569 Oryza sativa (japonica cultivar-group) cDNA clone:001-203-C06, full insert sequence

>Solanaceae_Ortholog_cluster_22770

arab|TC270650 GB|AAP37805.1|30725566|BT008446 At5g25460 {Arabidopsis thaliana;} , complete
petunia|CV296599

>Solanaceae_Ortholog_cluster_22771

arab|TC270651 UP|Q9LE80 (Q9LE80) Arabidopsis thaliana genomic DNA, chromosome 3, P1 clone: MJK13 (AT3g15450/MJK13_11) (MJK13.11 protein), complete
rice|TC261792 Oryza sativa (japonica cultivar-group) cDNA clone:J013002O24, full insert sequence

>Solanaceae_Ortholog_cluster_22772

arab|TC270654 GB|AAK96540.1|15450494|AY052348 At2g05100/F15L11.2 {Arabidopsis thaliana;} , complete
tomato|TC161969 UP|CB24_LYCES (P14278) Chlorophyll a-b binding protein 4, chloroplast precursor (LHCII type I CAB-4) (LHCP), complete

>Solanaceae_Ortholog_cluster_22773

arab|TC270657 UP|Q9FMU6 (Q9FMU6) Mitochondrial phosphate translocator (AT5g14040/MUA22_4), complete
rice|TC252397 homologue to UP|O80413 (O80413) Mitochondrial phosphate transporter, partial (89%)

>Solanaceae_Ortholog_cluster_22774

arab|TC270663 UP|IF52_ARATH (Q93VP3) Eukaryotic translation initiation factor 5A-2 (eIF-5A 2), complete
potato|TC112451 UP|IF55_SOLTU (P56337) Eukaryotic translation initiation factor 5A-5 (eIF-5A 5) (eIF-4D), complete

>Solanaceae_Ortholog_cluster_22775

arab|TC270666 At1g54410/F20D21_23 [Arabidopsis thaliana]
tobacco|TC1056 similar to UP|Q8H6E7 (Q8H6E7) Dehydrin-like protein, partial (62%)

>Solanaceae_Ortholog_cluster_22776

arab|TC270667 UP|CB4B_ARATH (Q9XF88) Chlorophyll a-b binding protein CP29.2, chloroplast precursor (LHCII protein 4.2) (LHCB4.2), complete
tobacco|CV016224

>Solanaceae_Ortholog_cluster_22777

arab|TC270668 40S ribosomal protein S8-like [Arabidopsis thaliana]
tomato|TC162260 similar to UP|RS8_PRUAR (O81361) 40S ribosomal protein S8, partial (98%)

>Solanaceae_Ortholog_cluster_22778

arab|TC270669 UP|O80852 (O80852) Glutathione S-transferase (At2g30860/F7F1.7), complete
rice|TC256285 Oryza sativa (japonica cultivar-group) cDNA clone:001-109-B04, full insert sequence

>Solanaceae_Ortholog_cluster_22779

arab|TC270671 UP|RK2_ARATH (P56791) Chloroplast 50S ribosomal protein L2, complete
petunia|CV300349 UP|Q6TK75 (Q6TK75) Ribosomal protein L2 (Fragment), partial (56%)

>Solanaceae_Ortholog_cluster_22780

arab|TC270673
potato|TC124339 homologue to UP|RR3_TOBAC (P06357) Chloroplast 30S ribosomal protein S3, partial (17%)

>Solanaceae_Ortholog_cluster_22781

arab|TC270674 UP|RPOA_ARATH (P56762) DNA-directed RNA polymerase alpha chain  (PEP) (Plastid-encoded RNA polymerase alpha subunit) (RNA polymerase alpha subunit) , complete
potato|TC120267 UP|Q8S8V6 (Q8S8V6) Ribosomal protein L16, partial (98%)

>Solanaceae_Ortholog_cluster_22782

arab|TC270674 UP|RPOA_ARATH (P56762) DNA-directed RNA polymerase alpha chain  (PEP) (Plastid-encoded RNA polymerase alpha subunit) (RNA polymerase alpha subunit) , complete
rice|TC248007 UP|Q6QY54 (Q6QY54) RNA polymerase alpha chain , complete

>Solanaceae_Ortholog_cluster_22783

arab|TC270675 UP|PSO1_ARATH (P23321) Oxygen-evolving enhancer protein 1-1, chloroplast precursor (OEE1) (33 kDa subunit of oxygen evolving system of photosystem II) (OEC 33 kDa subunit) (33 kDa thylakoid membrane protein), complete
n_benthamiana|TC7221 homologue to UP|Q84QE8 (Q84QE8) Oxygen evolving complex 33 kDa photosystem II protein, complete

>Solanaceae_Ortholog_cluster_22784

arab|TC270679 UP|RS3A_ARATH (Q42262) 40S ribosomal protein S3a, complete
pepper|TC4024 homologue to UP|RS3A_CATRO (P33444) 40S ribosomal protein S3a (CYC07 protein), complete

>Solanaceae_Ortholog_cluster_22785

arab|TC270679 UP|RS3A_ARATH (Q42262) 40S ribosomal protein S3a, complete
rice|TC252716 Oryza sativa (japonica cultivar-group) cDNA clone:J023079A13, full insert sequence

>Solanaceae_Ortholog_cluster_22786

arab|TC270680 GB|AAD18096.1|4337175|T31J12 ESTs gb|T20589, gb|T04648, gb|AA597906, gb|T04111, gb|R84180, gb|R65428, gb|T44439, gb|T76570, gb|R90004, gb|T45020, gb|T42457, gb|T20921, gb|AA042762 and gb|AA720210 come from this gene. {Arabidopsis thaliana;} , complete
rice|TC249187 Oryza sativa (japonica cultivar-group) cDNA clone:001-110-C08, full insert sequence

>Solanaceae_Ortholog_cluster_22787

arab|TC270681 UP|Q8LF70 (Q8LF70) EDGP, complete
rice|TC277121 Oryza sativa (japonica cultivar-group) cDNA clone:J023061A08, full insert sequence

>Solanaceae_Ortholog_cluster_22788

arab|TC270681 UP|Q8LF70 (Q8LF70) EDGP, complete
tobacco|TC3495 weakly similar to UP|Q8LF70 (Q8LF70) EDGP, partial (21%)

>Solanaceae_Ortholog_cluster_22789

arab|TC270684 UP|PSAG_ARATH (Q9S7N7) Photosystem I reaction center subunit V, chloroplast precursor (PSI-G), complete
rice|TC249683 Oryza sativa (japonica cultivar-group) cDNA clone:001-037-C08, full insert sequence

>Solanaceae_Ortholog_cluster_22790

arab|TC270684 UP|PSAG_ARATH (Q9S7N7) Photosystem I reaction center subunit V, chloroplast precursor (PSI-G), complete
tobacco|TC974 homologue to UP|PSAG_ARATH (Q9S7N7) Photosystem I reaction center subunit V, chloroplast precursor (PSI-G), partial (64%)

>Solanaceae_Ortholog_cluster_22791

arab|TC270685 GB|BAB09317.1|9758936|AB016870 senescence-specific cysteine protease {Arabidopsis thaliana;} , complete
petunia|CV294264 weakly similar to UP|Q8GTJ9 (Q8GTJ9) Cysteine proteinase, partial (44%)

>Solanaceae_Ortholog_cluster_22792

arab|TC270686 UP|V711_ARATH (O49377) Vesicle-associated membrane protein 711 (AtVAMP711) (v-SNARE synaptobrevin 7C) (AtVAMP7C), complete
rice|TC274998 UP|Q9LWK1 (Q9LWK1) ESTs AU082579(S2069), complete

>Solanaceae_Ortholog_cluster_22793

arab|TC270687 UP|CYP1_ARATH (P34790) Peptidyl-prolyl cis-trans isomerase  (PPIase) (Rotamase) (Cyclophilin) (Cyclosporin A-binding protein) , complete
rice|TC261841 UP|Q40673 (Q40673) Cyclophilin 2 , complete

>Solanaceae_Ortholog_cluster_22794

arab|TC270689 UP|Q9ZRW8 (Q9ZRW8) Glutathione transferase  (At1g78380/F3F9_11) , complete
tomato|TC162869 UP|Q9SE30 (Q9SE30) Glutathione S-transferase/peroxidase, complete

>Solanaceae_Ortholog_cluster_22795

arab|TC270691 UP|NLT2_ARATH (Q9S7I3) Nonspecific lipid-transfer protein 2 precursor (LTP 2), complete
petunia|TC29 similar to UP|Q9M6T9 (Q9M6T9) Lipid-transfer protein, partial (96%)

>Solanaceae_Ortholog_cluster_22796

arab|TC270691 UP|NLT2_ARATH (Q9S7I3) Nonspecific lipid-transfer protein 2 precursor (LTP 2), complete
rice|TC250528 UP|Q6ZX06 (Q6ZX06) Lipid transfer protein, complete

>Solanaceae_Ortholog_cluster_22797

arab|TC270697 PIR|T49127|T49127 dnaJ protein homolog atj3 - Arabidopsis thaliana {Arabidopsis thaliana;} , complete
tobacco|TC3652 similar to UP|Q9SWB5 (Q9SWB5) Seed maturation protein PM37, complete

>Solanaceae_Ortholog_cluster_22798

arab|TC270698 UP|Q9LQC8 (Q9LQC8) F28C11.12, complete
potato|TC119031 homologue to TIGR_Osa1|9633.m03842 ADP-ribosylation factor [imported] - rice, complete

>Solanaceae_Ortholog_cluster_22799

arab|TC270706 UP|D7A1_ARATH (Q9SYG7) Aldehyde dehydrogenase family 7 member A1  (Antiquitin 1) , complete
tobacco|BP535386

>Solanaceae_Ortholog_cluster_22800

arab|TC270712 expressed protein [Arabidopsis thaliana]
rice|TC264784 UP|Q762A5 (Q762A5) BRI1-KD interacting protein 109, complete

>Solanaceae_Ortholog_cluster_22801

arab|TC270722 UP|1432_ARATH (Q01525) 14-3-3-like protein GF14 omega (General regulatory factor 2), complete
tobacco|NP916487 GB|AB119479.1|BAD12181.1 14-3-3 h-2 protein [Nicotiana tabacum]

>Solanaceae_Ortholog_cluster_22802

arab|TC270730 F-box protein family, AtFBL6 [Arabidopsis thaliana]
n_benthamiana|CK296487 similar to TIGR_Ath1|At2g25490.1 68415.m03052 F-box family protein (FBL6) contains similarity to grr1 GI:2407790 from [Glycine max], partial (27%)

>Solanaceae_Ortholog_cluster_22803

arab|TC270732 GB|AAP13376.1|30023686|BT006268 At5g21090 {Arabidopsis thaliana;} , complete
rice|TC263475 UP|Q84JK7 (Q84JK7) Leucine-rich repeat protein, complete

>Solanaceae_Ortholog_cluster_22804

arab|TC270733 HMG protein
pepper|TC3488 similar to UP|O49948 (O49948) High mobility group protein, complete

>Solanaceae_Ortholog_cluster_22805

arab|TC270738 UP|Q96254 (Q96254) GDP dissociation inhibitor (At2g44100/F6E13.23), complete
rice|TC262724 homologue to UP|O22471 (O22471) GDP dissociation inhibitor protein OsGDI2, complete

>Solanaceae_Ortholog_cluster_22806

arab|TC270739 UP|ATH6_ARATH (P46668) Homeobox-leucine zipper protein ATHB-6 (Homeodomain transcription factor ATHB-6) (HD-ZIP protein ATHB-6), complete
tomato|BF176479 homeobox {Lycopersicon esculentum}GP|1161575|emb|CAA64417.1||X94947 homeobox {Lycopersicon esculent

>Solanaceae_Ortholog_cluster_22807

arab|TC270741 UP|RL24_ARATH (P38666) 60S ribosomal protein L24, complete
rice|TC250128 homologue to UP|RL24_HORVU (P50888) 60S ribosomal protein L24, complete

>Solanaceae_Ortholog_cluster_22808

arab|TC270745 UP|GL31_ARATH (P94040) Germin-like protein subfamily 3 member 1 precursor (AtGER1) (At-GERM1) (AtGLP1), complete
rice|NP929588 OSJNBa0065J03.5 [Oryza sativa (japonica cultivar-group)]

>Solanaceae_Ortholog_cluster_22809

arab|TC270745 UP|GL31_ARATH (P94040) Germin-like protein subfamily 3 member 1 precursor (AtGER1) (At-GERM1) (AtGLP1), complete
tomato|TC163096 similar to UP|ABPA_PRUPE (Q9ZRA4) Auxin-binding protein ABP19a precursor, partial (89%)

>Solanaceae_Ortholog_cluster_22810

arab|TC270746 homologue to UP|RS3A_ARATH (Q42262) 40S ribosomal protein S3a, complete
tobacco|CN498859

>Solanaceae_Ortholog_cluster_22811

arab|TC270752 UP|RL15_ARATH (O23515) 60S ribosomal protein L15, complete
pepper|TC3894 homologue to UP|RL15_PETHY (O82528) 60S ribosomal protein L15, complete

>Solanaceae_Ortholog_cluster_22812

arab|TC270753 UP|GTH3_ARATH (P42761) Glutathione S-transferase ERD13  (GST class-phi) , complete
rice|NP440351 putative glutathione transferase [Oryza sativa (japonica cultivar-group)]

>Solanaceae_Ortholog_cluster_22813

arab|TC270754 GB|AAP37853.1|30725662|BT008494 At1g11650 {Arabidopsis thaliana;} , complete
pepper|TC5306 similar to UP|Q9LEB4 (Q9LEB4) RNA Binding Protein 45, partial (48%)

>Solanaceae_Ortholog_cluster_22814

arab|TC270754 GB|AAP37853.1|30725662|BT008494 At1g11650 {Arabidopsis thaliana;} , complete
rice|TC251815 Oryza sativa (japonica cultivar-group) cDNA clone:001-121-D09, full insert sequence

>Solanaceae_Ortholog_cluster_22815

arab|TC270755 UP|ADK1_ARATH (Q9SF85) Adenosine kinase 1  (AK 1) (Adenosine 5'-phosphotransferase 1) , complete
pepper|TC3698 similar to TIGR_Ath1|At5g03300.1 68418.m00281 adenosine kinase 2 (ADK2) contains Pfam profile: PF00294 pfkB family carbohydrate kinase; identical to cDNA adenosine kinase 2 (ADK2) GI:12017763, partial (98%)

>Solanaceae_Ortholog_cluster_22816

arab|TC270756 UP|Q945L2 (Q945L2) AT5g16050/F1N13_190, complete
tomato|TC164082 homologue to UP|1433_SOLTU (Q41418) 14-3-3-like protein, complete

>Solanaceae_Ortholog_cluster_22817

arab|TC270758 UP|O23113 (O23113) AP2 domain containing protein RAP2.12 (Fragment), complete
potato|TC119574 similar to UP|Q7Y1W2 (Q7Y1W2) C-repeat/DRE-binding factor, partial (92%)

>Solanaceae_Ortholog_cluster_22818

arab|TC270761 UP|RL21_ARATH (Q43291) 60S ribosomal protein L21, complete
tobacco|TC2706 weakly similar to UP|RL21_HUMAN (P46778) 60S ribosomal protein L21, partial (57%)

>Solanaceae_Ortholog_cluster_22819

arab|TC270763 UP|Q94F47 (Q94F47) At1g64230/F22C12_17 (Ubiquitin conjugating enzyme UBC9A), complete
n_benthamiana|CK293179 homologue to GB|AAG40371.1|11762186|AF325019 AT4g27960 {Arabidopsis thaliana;} , partial (57%)

>Solanaceae_Ortholog_cluster_22820

arab|TC270763 UP|Q94F47 (Q94F47) At1g64230/F22C12_17 (Ubiquitin conjugating enzyme UBC9A), complete
petunia|TC1106 homologue to UP|Q42897 (Q42897) Ubiquitin conjugating enzyme E2, complete

>Solanaceae_Ortholog_cluster_22821

arab|TC270764 UP|PDA6_ARATH (O22263) Probable protein disulfide-isomerase A6 precursor  (P5) , complete
rice|TC276970 Oryza sativa (japonica cultivar-group) cDNA clone:J013050J24, full insert sequence

>Solanaceae_Ortholog_cluster_22822

arab|TC270766 homologue to UP|R103_ARATH (Q9LTF2) 40S ribosomal protein S10-3, complete
rice|TC275383 homologue to UP|RS10_ORYSA (Q9AYP4) 40S ribosomal protein S10, complete

>Solanaceae_Ortholog_cluster_22823

arab|TC270770 UP|Q8LE76 (Q8LE76) DNA-binding protein, complete
n_benthamiana|TC7600 homologue to UP|Q7Y1W2 (Q7Y1W2) C-repeat/DRE-binding factor, complete

>Solanaceae_Ortholog_cluster_22824

arab|TC270771 UP|Q9LUM4 (Q9LUM4) Transcription factor EREBP-like protein, complete
rice|TC249153 Oryza sativa (japonica cultivar-group) cDNA clone:001-038-B05, full insert sequence

>Solanaceae_Ortholog_cluster_22825

arab|TC270776 UP|RA2A_ARATH (Q9SLF7) 60S acidic ribosomal protein P2-A, complete
potato|TC119143 similar to UP|Q8H2B9 (Q8H2B9) 60s acidic ribosomal protein, complete

>Solanaceae_Ortholog_cluster_22826

arab|TC270778 UP|1439_ARATH (Q96299) 14-3-3-like protein GF14 mu (General regulatory factor 9), complete
pepper|TC3820 homologue to UP|Q948K3 (Q948K3) 14-3-3 protein, partial (96%)

>Solanaceae_Ortholog_cluster_22827

arab|TC270779 UP|Q9S7N9 (Q9S7N9) RNA-binding protein (AT4g10610/T4F9_70) (F3H7.12 protein), complete
potato|TC124082 similar to UP|Q9LPI5 (Q9LPI5) F6N18.17, partial (65%)

>Solanaceae_Ortholog_cluster_22828

arab|TC270779 UP|Q9S7N9 (Q9S7N9) RNA-binding protein (AT4g10610/T4F9_70) (F3H7.12 protein), complete
tomato|TC154710 similar to UP|Q9LPI5 (Q9LPI5) F6N18.17, partial (65%)

>Solanaceae_Ortholog_cluster_22829

arab|TC270782 UP|R13A_ARATH (P59223) 40S ribosomal protein S13-1, complete
potato|TC111912 UP|Q6L4B2 (Q6L4B2) Cytoplasmic ribosomal protein S13, complete

>Solanaceae_Ortholog_cluster_22830

arab|TC270782 UP|R13A_ARATH (P59223) 40S ribosomal protein S13-1, complete
rice|TC262554 homologue to UP|RS13_MAIZE (Q05761) 40S ribosomal protein S13, complete

>Solanaceae_Ortholog_cluster_22831

arab|TC270782 UP|R13A_ARATH (P59223) 40S ribosomal protein S13-1, complete
tomato|TC154394 UP|Q6L4B2 (Q6L4B2) Cytoplasmic ribosomal protein S13, complete

>Solanaceae_Ortholog_cluster_22832

arab|TC270784 UP|P2A4_ARATH (P48578) Serine/threonine protein phosphatase PP2A-4 catalytic subunit  (Protein phosphatase 2A isoform 4) , complete
potato|TC128544 homologue to UP|P2A_TOBAC (Q9XGH7) Serine/threonine protein phosphatase PP2A catalytic subunit  , partial (97%)

>Solanaceae_Ortholog_cluster_22833

arab|TC270786 UP|RL27_ARATH (P51419) 60S ribosomal protein L27, complete
tobacco|CV017236

>Solanaceae_Ortholog_cluster_22834

arab|TC270787 UP|Q42338 (Q42338) B12D-like protein, complete
pepper|TC4586 similar to UP|Q9XHD5 (Q9XHD5) B12D protein, complete

>Solanaceae_Ortholog_cluster_22835

arab|TC270787 UP|Q42338 (Q42338) B12D-like protein, complete
rice|TC261739 GB|AAB65433.1|2293568|AF012897 HvB12D homolog {Oryza sativa;} , complete

>Solanaceae_Ortholog_cluster_22836

arab|TC270792 UP|RL71_ARATH (P60040) 60S ribosomal protein L7-1, complete
tomato|TC163069 PRF|1909359B.0|445613|1909359B ribosomal protein L7. {Solanum tuberosum;} , complete

>Solanaceae_Ortholog_cluster_22837

arab|TC270797 UP|Q9MA03 (Q9MA03) F20B17.18, partial (94%)
n_benthamiana|TC9297 homologue to UP|O04935 (O04935) NADP-malic enzyme precursor  , partial (35%)

>Solanaceae_Ortholog_cluster_22838

arab|TC270799 GB|BAA96091.1|8051712|AB043024 sodium sulfate or dicarboxylate transporter {Arabidopsis thaliana;} , complete
rice|TC248998 Oryza sativa (japonica cultivar-group) cDNA clone:J013000P05, full insert sequence

>Solanaceae_Ortholog_cluster_22839

arab|TC270801 UP|R36B_ARATH (Q9M352) 60S ribosomal protein L36-2, complete
potato|TC127505 similar to UP|RL36_DAUCA (P52866) 60S ribosomal protein L36, partial (97%)

>Solanaceae_Ortholog_cluster_22840

arab|TC270801 UP|R36B_ARATH (Q9M352) 60S ribosomal protein L36-2, complete
tomato|TC153862 similar to TIGR_Osa1|9629.m06152 Ribosomal protein L36e, complete

>Solanaceae_Ortholog_cluster_22841

arab|TC270811 UP|P5C2_ARATH (P54888) Delta 1-pyrroline-5-carboxylate synthetase B (P5CS B) [Includes: Glutamate 5-kinase  (Gamma-glutamyl kinase) (GK); Gamma-glutamyl phosphate reductase (GPR)  (Glutamate-5-semialdehyde dehydrogenase) (Glutamyl- , complete
rice|TC265660 UP|Q6PW76 (Q6PW76) Delta-1-pyrroline-5-carboxylate synthetase   , complete

>Solanaceae_Ortholog_cluster_22842

arab|TC270814 UP|Q9LI61 (Q9LI61) Gb|AAF27127.1 (AT3g30390/T6J22_16), complete
pepper|BM066260

>Solanaceae_Ortholog_cluster_22843

arab|TC270815 UP|H2B_ARATH (P40283) Histone H2B, complete
rice|TC248195 homologue to UP|H2B2_MAIZE (P30756) Histone H2B.2, complete

>Solanaceae_Ortholog_cluster_22844

arab|TC270820 UP|CAHC_ARATH (P27140) Carbonic anhydrase, chloroplast precursor  (Carbonate dehydratase) , complete
potato|TC112042 homologue to UP|CAHC_TOBAC (P27141) Carbonic anhydrase, chloroplast precursor  (Carbonate dehydratase) , complete

>Solanaceae_Ortholog_cluster_22845

arab|TC270822 similar to UP|Q7PC86 (Q7PC86) PDR7 ABC transporter, partial (98%)
rice|TC251555 UP|Q8GU90 (Q8GU90) PDR-like ABC transporter (PDR3 ABC transporter), complete

>Solanaceae_Ortholog_cluster_22846

arab|TC270828 UP|UBC8_ARATH (P35131) Ubiquitin-conjugating enzyme E2-17 kDa 8  (Ubiquitin-protein ligase 8) (Ubiquitin carrier protein 8) (UBCAT4A) , complete
potato|TC119639 UP|Q6RVD9 (Q6RVD9) Ubiquitin-conjugating enzyme 8, complete

>Solanaceae_Ortholog_cluster_22847

arab|TC270828 UP|UBC8_ARATH (P35131) Ubiquitin-conjugating enzyme E2-17 kDa 8  (Ubiquitin-protein ligase 8) (Ubiquitin carrier protein 8) (UBCAT4A) , complete
tomato|TC162687 UP|Q42897 (Q42897) Ubiquitin conjugating enzyme E2, complete

>Solanaceae_Ortholog_cluster_22848

arab|TC270829 UP|R12C_ARATH (Q9SKZ3) 40S ribosomal protein S12-3, complete
rice|TC262233 homologue to UP|RS12_HORVU (Q9XHS0) 40S ribosomal protein S12, partial (87%)

>Solanaceae_Ortholog_cluster_22849

arab|TC270832 UP|R26A_ARATH (P51414) 60S ribosomal protein L26A, complete
potato|TC111779 similar to TIGR_Ath1|At3g49910.1 68416.m05456 60S ribosomal protein L26 (RPL26A) 60S RIBOSOMAL PROTEIN L26, Brassica rapa, EMBL:BRD495, partial (98%)

>Solanaceae_Ortholog_cluster_22850

arab|TC270833 UP|H12_ARATH (P26569) Histone H1.2, complete
petunia|TC559 similar to UP|Q9SLS1 (Q9SLS1) Histone H1, partial (92%)

>Solanaceae_Ortholog_cluster_22851

arab|TC270835 UP|D100_ARATH (Q00874) DNA-damage-repair/toleration protein DRT100 precursor, complete
rice|TC267186 Oryza sativa (japonica cultivar-group) cDNA clone:001-028-G04, full insert sequence

>Solanaceae_Ortholog_cluster_22852

arab|TC270838 UP|Q94C19 (Q94C19) At1g26850/T2P11_4, complete
pepper|CA518390

>Solanaceae_Ortholog_cluster_22853

arab|TC270840 GB|AAM10351.1|20147275|AY093727 AT3g62730/F26K9_160 {Arabidopsis thaliana;} , complete
rice|TC281300 Oryza sativa (japonica cultivar-group) cDNA clone:002-141-C09, full insert sequence

>Solanaceae_Ortholog_cluster_22854

arab|TC270843 ribosomal protein S12 [Arabidopsis thaliana]
pepper|CB164947

>Solanaceae_Ortholog_cluster_22855

arab|TC270843 ribosomal protein S12 [Arabidopsis thaliana]
rice|TC248071 ribosomal protein S7; rps7 [Oryza sativa (japonica cultivar-group)]

>Solanaceae_Ortholog_cluster_22856

arab|TC270843 ribosomal protein S12 [Arabidopsis thaliana]
tobacco|TC3913 ribosomal protein S7 [Nicotiana tabacum]

>Solanaceae_Ortholog_cluster_22857

arab|TC270844 ribosomal protein S12 [Arabidopsis thaliana]
potato|TC128039 weakly similar to TIGR_Osa1|9629.m04523 3'-5' exonuclease, partial (36%)

>Solanaceae_Ortholog_cluster_22858

arab|TC270844 ribosomal protein S12 [Arabidopsis thaliana]
tomato|TC164435 emb|Y18934.1|CPY18934 Solanum nigrum chloroplast tRNA-Ala, tRNA-Ile, 16S rRNA, tRNA-Val, rps12, rps7, ndhB genes, partial (5%)

>Solanaceae_Ortholog_cluster_22859

arab|TC270848 UP|Q9LF15 (Q9LF15) 40S ribosomal protein S7-like, complete
pepper|TC3727 similar to UP|RS7_AVIMR (Q9ZNS1) 40S ribosomal protein S7, partial (98%)

>Solanaceae_Ortholog_cluster_22860

arab|TC270848 UP|Q9LF15 (Q9LF15) 40S ribosomal protein S7-like, complete
rice|TC248072 Oryza sativa (japonica cultivar-group) cDNA clone:001-023-H09, full insert sequence

>Solanaceae_Ortholog_cluster_22861

arab|TC270849 UP|Q6RW12 (Q6RW12) 3-hydroxy-3-methylglutaryl coenzyme A reductase isoform 1L  , complete
n_benthamiana|TC10481 similar to UP|HMD1_HEVBR (P29057) 3-hydroxy-3-methylglutaryl-coenzyme A reductase 1  (HMG-CoA reductase 1) , partial (64%)

>Solanaceae_Ortholog_cluster_22862

arab|TC270849 UP|Q6RW12 (Q6RW12) 3-hydroxy-3-methylglutaryl coenzyme A reductase isoform 1L  , complete
pepper|TC5181 UP|HMD2_CAPAN (Q9XEL8) 3-hydroxy-3-methylglutaryl-coenzyme A reductase 2  (HMG-CoA reductase 2) , partial (76%)

>Solanaceae_Ortholog_cluster_22863

arab|TC270849 UP|Q6RW12 (Q6RW12) 3-hydroxy-3-methylglutaryl coenzyme A reductase isoform 1L  , complete
rice|TC250266 UP|Q42466 (Q42466) 3-hydroxy-3-methylglutaryl-CoA reductase (3-hydroxy-3-methylglutaryl=CoA reductase) , complete

>Solanaceae_Ortholog_cluster_22864

arab|TC270851 PIR|E96768|E96768 protein 60S ribosomal protein L6 F2P9.7 [imported] - Arabidopsis thaliana {Arabidopsis thaliana;} , complete
rice|TC262325 Oryza sativa (japonica cultivar-group) cDNA clone:J013123D20, full insert sequence

>Solanaceae_Ortholog_cluster_22865

arab|TC270853 UP|CH1C_ARATH (O65282) 20 kDa chaperonin, chloroplast precursor (Protein Cpn21) (Chloroplast protein Cpn10) (Chloroplast chaperonin 10) (Ch-CPN10) (Chaperonin 20), complete
tobacco|BP535443

>Solanaceae_Ortholog_cluster_22866

arab|TC270855 UP|Q9LNP3 (Q9LNP3) F1L3.32 (At1g17620/F11A6_23), complete
n_benthamiana|TC8656 weakly similar to TIGR_Ath1|At1g17620.1 68414.m02179 expressed protein , partial (43%)

>Solanaceae_Ortholog_cluster_22867

arab|TC270855 UP|Q9LNP3 (Q9LNP3) F1L3.32 (At1g17620/F11A6_23), complete
pepper|CA523454

>Solanaceae_Ortholog_cluster_22868

arab|TC270855 UP|Q9LNP3 (Q9LNP3) F1L3.32 (At1g17620/F11A6_23), complete
potato|TC114739 weakly similar to TIGR_Ath1|At5g11890.1 68418.m01391 expressed protein , partial (21%)

>Solanaceae_Ortholog_cluster_22869

arab|TC270857 AT3g11930/MEC18.3 [Arabidopsis thaliana]
rice|TC252050 weakly similar to UP|Q8SXI8 (Q8SXI8) RE28061p, partial (4%)

>Solanaceae_Ortholog_cluster_22870

arab|TC270866 GB|AAL15263.1|16323057|AY057632 AT5g57660/MRI1_1 {Arabidopsis thaliana;} , complete
petunia|TC1152 similar to UP|Q8L9H4 (Q8L9H4) CONSTANS-like B-box zinc finger protein-like, partial (26%)

>Solanaceae_Ortholog_cluster_22871

arab|TC270874 UP|NPH1_ARATH (O48963) Nonphototropic hypocotyl protein 1  (Phototropin) , complete
tobacco|BP131017 similar to UP|Q8H935 (Q8H935) Phototropin, partial (12%)

>Solanaceae_Ortholog_cluster_22872

arab|TC270875 PIR|G84787|G84787 phenylalanine ammonia lyase (PAL1) [imported] - Arabidopsis thaliana {Arabidopsis thaliana;}  , complete
n_benthamiana|TC9524 similar to UP|PALY_POPTR (P45730) Phenylalanine ammonia-lyase  , partial (39%)

>Solanaceae_Ortholog_cluster_22873

arab|TC270882 weakly similar to UP|Q06143 (Q06143) Ylr348cp (Dicarboxylate transport protein), partial (11%)
rice|NP1103874 2-oxoglutarate carrier-like protein [Oryza sativa (japonica cultivar-group)]

>Solanaceae_Ortholog_cluster_22874

arab|TC270886 UP|ODPA_ARATH (P52901) Pyruvate dehydrogenase E1 component alpha subunit, mitochondrial precursor  (PDHE1-A) , complete
n_benthamiana|TC7512 homologue to UP|ODPA_SOLTU (P52903) Pyruvate dehydrogenase E1 component alpha subunit, mitochondrial precursor  (PDHE1-A) , complete

>Solanaceae_Ortholog_cluster_22875

arab|TC270894 UP|Q41188 (Q41188) Glycine-rich protein 2 (GRP2) (AT4g38680/F20M13_240), partial (63%)
pepper|BM065402

>Solanaceae_Ortholog_cluster_22876

arab|TC270895 UP|Q8VZJ2 (Q8VZJ2) AT4g16260/dl4170c, complete
pepper|TC3554 homologue to UP|GUB_NICPL (P07979) Lichenase precursor  (Endo-beta-1,3-1,4 glucanase) , partial (94%)

>Solanaceae_Ortholog_cluster_22877

arab|TC270895 UP|Q8VZJ2 (Q8VZJ2) AT4g16260/dl4170c, complete
petunia|CV298080 similar to UP|E13D_TOBAC (P23433) Glucan endo-1,3-beta-glucosidase precursor  ((1-3)-beta-glucan endohydrolase) ((1-3)-beta-glucanase) (Beta-1,3-endoglucanase) , partial (58%)

>Solanaceae_Ortholog_cluster_22878

arab|TC270898 UP|Q940T9 (Q940T9) AT5g24930/F6A4_140, partial (98%)
potato|TC118438 similar to UP|Q9ZTK7 (Q9ZTK7) CONSTANS-like protein 2, partial (36%)

>Solanaceae_Ortholog_cluster_22879

arab|TC270898 UP|Q940T9 (Q940T9) AT5g24930/F6A4_140, partial (98%)
tobacco|BP526022

>Solanaceae_Ortholog_cluster_22880

arab|TC270908 homologue to UP|Q9LPN1 (Q9LPN1) F2J10.2 protein, partial (92%)
potato|TC117624 similar to TIGR_Osa1|9637.m01813 leucyl-tRNA synthetase, partial (40%)

>Solanaceae_Ortholog_cluster_22881

arab|TC270908 homologue to UP|Q9LPN1 (Q9LPN1) F2J10.2 protein, partial (92%)
rice|TC264002 Oryza sativa (japonica cultivar-group) cDNA clone:J013169D12, full insert sequence

>Solanaceae_Ortholog_cluster_22882

arab|TC270915 UP|C84A_ARATH (Q42600) Cytochrome P450 84A1 (Ferulate-5-hydroxylase)  (F5H) , complete
potato|CV493179

>Solanaceae_Ortholog_cluster_22883

arab|TC270915 UP|C84A_ARATH (Q42600) Cytochrome P450 84A1 (Ferulate-5-hydroxylase)  (F5H) , complete
tomato|TC166268 homologue to UP|Q9XFM2 (Q9XFM2) Ferulate-5-hydroxylase, partial (43%)

>Solanaceae_Ortholog_cluster_22884

arab|TC270916 UP|RL21_ARATH (Q43291) 60S ribosomal protein L21, complete
pepper|TC4013 similar to TIGR_Osa1|9638.m02858 60S ribosomal protein L21, complete

>Solanaceae_Ortholog_cluster_22885

arab|TC270919 UP|R32A_ARATH (P49211) 60S ribosomal protein L32A, complete
petunia|TC872 homologue to UP|Q6RW44 (Q6RW44) Ly200 protein, partial (67%)

>Solanaceae_Ortholog_cluster_22886

arab|TC270919 UP|R32A_ARATH (P49211) 60S ribosomal protein L32A, complete
rice|TC247985 Oryza sativa (japonica cultivar-group) cDNA clone:001-121-A02, full insert sequence

>Solanaceae_Ortholog_cluster_22887

arab|TC270920 UP|SFR1_ARATH (O22315) Pre-mRNA splicing factor SF2 (SR1 protein), complete
potato|TC126127 similar to TIGR_Ath1|At1g02840.1 68414.m00245 pre-mRNA splicing factor SF2 (SF2) / SR1 protein identical to SP|O22315 Pre-mRNA splicing factor SF2 (SR1 protein) {Arabidopsis thaliana}, partial (85%)

>Solanaceae_Ortholog_cluster_22888

arab|TC270922 UP|SFR1_ARATH (O22315) Pre-mRNA splicing factor SF2 (SR1 protein), complete
n_benthamiana|CN741785 similar to TIGR_Ath1|At1g02840.1 68414.m00245 pre-mRNA splicing factor SF2 (SF2) / SR1 protein identical to SP|O22315 Pre-mRNA splicing factor SF2 (SR1 protein) {Arabidopsis thaliana}, partial (50%)

>Solanaceae_Ortholog_cluster_22889

arab|TC270922 UP|SFR1_ARATH (O22315) Pre-mRNA splicing factor SF2 (SR1 protein), complete
tomato|TC154617 similar to GB|AAB71386.1|2443473|AF001035 ASF/SF2 homolog {Arabidopsis thaliana;} , partial (72%)

>Solanaceae_Ortholog_cluster_22890

arab|TC270924 UP|O80633 (O80633) 60S ribosomal protein L23A (At2g39460/F12L6.12) (At2g39460), complete
petunia|CV299096 similar to UP|Q9LWB2 (Q9LWB2) Ribosomal protein L23, partial (94%)

>Solanaceae_Ortholog_cluster_22891

arab|TC270925 ACR3 [Arabidopsis thaliana]
pepper|TC6622 weakly similar to TIGR_Ath1|At5g65890.1 68418.m08294 ACT domain-containing protein (ACR1) contains Pfam profile ACT domain PF01842, partial (23%)

>Solanaceae_Ortholog_cluster_22892

arab|TC270929 UP|MTD1_ARATH (Q02971) Probable mannitol dehydrogenase 1  (NAD-dependent mannitol dehydrogenase 1) , complete
rice|TC275639 Oryza sativa (japonica cultivar-group) cDNA clone:006-207-B03, full insert sequence

>Solanaceae_Ortholog_cluster_22893

arab|TC270930 UP|Q9FNJ6 (Q9FNJ6) Histone deacetylase-like protein (AT5g22650/MDJ22_7), complete
pepper|TC3552 weakly similar to TIGR_Ath1|At5g03740.1 68418.m00335 zinc finger (C2H2 type) family protein contains Pfam domain, PF00096: Zinc finger, C2H2 type, partial (28%)

>Solanaceae_Ortholog_cluster_22894

arab|TC270930 UP|Q9FNJ6 (Q9FNJ6) Histone deacetylase-like protein (AT5g22650/MDJ22_7), complete
rice|TC249788 Oryza sativa (japonica cultivar-group) cDNA clone:J023142J09, full insert sequence

>Solanaceae_Ortholog_cluster_22895

arab|TC270931 UP|Q94AW7 (Q94AW7) At1g09210/T12M4_8, complete
petunia|TC1125 homologue to UP|CRTC_NICPL (Q40401) Calreticulin precursor, partial (50%)

>Solanaceae_Ortholog_cluster_22896

arab|TC270932 UP|Q94JT7 (Q94JT7) AT3g10740/T7M13_18, complete
rice|TC249218 Oryza sativa (japonica cultivar-group) cDNA clone:J023131M13, full insert sequence

>Solanaceae_Ortholog_cluster_22897

arab|TC270935 UP|Q9LYR2 (Q9LYR2) Ubiquinol--cytochrome-c reductase-like protein , complete
n_benthamiana|CN745971 homologue to UP|UCR5_TOBAC (P51135) Ubiquinol-cytochrome c reductase iron-sulfur subunit 5, mitochondrial precursor  (Rieske iron-sulfur protein 5) (RISP5) , partial (44%)

>Solanaceae_Ortholog_cluster_22898

arab|TC270940 homologue to UP|Q6LBE8 (Q6LBE8) Histone H3.2 protein, complete
pepper|TC3443 TIGR_Osa1|9629.m06402 histone H3 - maize, complete

>Solanaceae_Ortholog_cluster_22899

arab|TC270942 UP|Q93VC9 (Q93VC9) At1g02300/T6A9_10, complete
petunia|TC522 similar to UP|Q6ST24 (Q6ST24) Cathepsin B-like cysteine proteinase, partial (42%)

>Solanaceae_Ortholog_cluster_22900

arab|TC270953 UP|Q84M93 (Q84M93) At2g01450, complete
tobacco|TC2766 similar to UP|Q9LM33 (Q9LM33) T10O22.12, partial (25%)

>Solanaceae_Ortholog_cluster_22901

arab|TC270959 UP|R101_ARATH (Q9SW09) 40S ribosomal protein S10-1, complete
potato|TC119249 similar to UP|RS10_ORYSA (Q9AYP4) 40S ribosomal protein S10, partial (95%)

>Solanaceae_Ortholog_cluster_22902

arab|TC270959 UP|R101_ARATH (Q9SW09) 40S ribosomal protein S10-1, complete
tobacco|TC2819 similar to TIGR_Ath1|At5g52650.1 68418.m06536 40S ribosomal protein S10 (RPS10C) contains similarity to 40S ribosomal protein S10, partial (45%)

>Solanaceae_Ortholog_cluster_22903

arab|TC270964 UP|FD3C_ARATH (P46310) Omega-3 fatty acid desaturase, chloroplast precursor  , complete
tobacco|TC2162 UP|P93350 (P93350) Plastid omega-3 fatty acid desaturase , complete

>Solanaceae_Ortholog_cluster_22904

arab|TC270966 PIR|C85433|C85433 splicing factor-like protein [imported] - Arabidopsis thaliana {Arabidopsis thaliana;} , complete
rice|TC253347 Oryza sativa (japonica cultivar-group) cDNA clone:J033068H24, full insert sequence

>Solanaceae_Ortholog_cluster_22905

arab|TC270967 UP|Q8VZG3 (Q8VZG3) AT3g48690/T8P19_200, complete
petunia|CV296331 weakly similar to UP|P71667 (P71667) PROBABLE LIPASE LIPH  , partial (8%)

>Solanaceae_Ortholog_cluster_22906

arab|TC270967 UP|Q8VZG3 (Q8VZG3) AT3g48690/T8P19_200, complete
rice|NP935282 putative PrMC3 [Oryza sativa (japonica cultivar-group)]

>Solanaceae_Ortholog_cluster_22907

arab|TC270984 UP|DHE2_ARATH (Q38946) Glutamate dehydrogenase 2  (GDH 2) , complete
tomato|AW038003 homologue to SP|O04937|DHEA Glutamate dehydrogenase A (EC 1.4.1.3) (GDH A). [Leadwort-leaved tobacco], partial (48%)

>Solanaceae_Ortholog_cluster_22908

arab|TC270993 UP|Q9FLM5 (Q9FLM5) N-hydroxycinnamoyl/benzoyltransferase-like protein, complete
tomato|TC166660 similar to UP|Q9FLM5 (Q9FLM5) N-hydroxycinnamoyl/benzoyltransferase-like protein, partial (39%)

>Solanaceae_Ortholog_cluster_22909

arab|TC270994 GB|AAK20861.1|13377784|AF333974 fasciclin-like arabinogalactan-protein 9 {Arabidopsis thaliana;} , complete
rice|TC254191 Oryza sativa (japonica cultivar-group) cDNA clone:006-209-H01, full insert sequence

>Solanaceae_Ortholog_cluster_22910

arab|TC271000 UP|Q9SG83 (Q9SG83) T7M13.15 protein, complete
petunia|CV293064

>Solanaceae_Ortholog_cluster_22911

arab|TC271005 Arabidopsis thaliana At3g02200 mRNA sequence
rice|TC251219 Oryza sativa (japonica cultivar-group) cDNA clone:001-034-E07, full insert sequence

>Solanaceae_Ortholog_cluster_22912

arab|TC271007 UP|Q9ZS12 (Q9ZS12) RNA helicase, complete
rice|TC265614 Oryza sativa (japonica cultivar-group) cDNA clone:J013124F19, full insert sequence

>Solanaceae_Ortholog_cluster_22913

arab|TC271009 UP|Q94BQ2 (Q94BQ2) 26S proteasome AAA-ATPase subunit RPT6a-like protein, complete
petunia|CV297421 UP|Q94BQ2 (Q94BQ2) 26S proteasome AAA-ATPase subunit RPT6a-like protein, partial (45%)

>Solanaceae_Ortholog_cluster_22914

arab|TC271010 GB|AAD46038.1|5668812|F16N3 Contains 3 PF|00076 RNA recognition motif domains. ESTs gb|R30092, gb|R30093, gb|AA394338, gb|N65719 and gb|AA597577 come from this gene. {Arabidopsis thaliana;} , complete
n_benthamiana|TC8511 homologue to UP|Q93YF1 (Q93YF1) Nucleic acid binding protein, partial (97%)

>Solanaceae_Ortholog_cluster_22915

arab|TC271011 UP|Q9FPJ9 (Q9FPJ9) At1g03600, complete
rice|TC276156 Oryza sativa (japonica cultivar-group) cDNA clone:J013129J23, full insert sequence

>Solanaceae_Ortholog_cluster_22916

arab|TC271014 GB|AAC24079.1|3249096|T12M4 Match to mRNA for importin alpha-like protein 4 (impa4) gb|Y14616 from A. thaliana. ESTs gb|N96440, gb|N37503, gb|N37498 and gb|T42198 come from this gene. {Arabidopsis thaliana;} , complete
potato|TC126836 homologue to UP|Q94KB0 (Q94KB0) Importin alpha 1, complete

>Solanaceae_Ortholog_cluster_22917

arab|TC271026 similar to UP|CEM1_YEAST (P39525) 3-oxoacyl-[acyl-carrier-protein] synthase homolog  (Beta-ketoacyl-ACP synthase homolog) , partial (12%)
pepper|CO906990

>Solanaceae_Ortholog_cluster_22918

arab|TC271027 At1g74960/F9E10_19 [Arabidopsis thaliana]
tomato|TC155174 similar to UP|Q9ZTG5 (Q9ZTG5) 3-ketoacyl-ACP synthase, partial (83%)

>Solanaceae_Ortholog_cluster_22919

arab|TC271030 UP|O80837 (O80837) Remorin, complete
tobacco|TC1085 similar to UP|Q9XEX9 (Q9XEX9) Remorin 2, partial (35%)

>Solanaceae_Ortholog_cluster_22920

arab|TC271031 UP|Q9S728 (Q9S728) En/Spm-like transposon protein (Protodermal factor 1), complete
n_benthamiana|CK291849 weakly similar to TIGR_Ath1|At2g42840.1 68415.m05304 protodermal factor 1 (PDF1) identical to protodermal factor 1 [Arabidopsis thaliana] gi|4929130|gb|AAD33869, partial (37%)

>Solanaceae_Ortholog_cluster_22921

arab|TC271031 UP|Q9S728 (Q9S728) En/Spm-like transposon protein (Protodermal factor 1), complete
potato|TC113276 weakly similar to TIGR_Ath1|At2g42840.1 68415.m05304 protodermal factor 1 (PDF1) identical to protodermal factor 1 [Arabidopsis thaliana] gi|4929130|gb|AAD33869, partial (50%)

>Solanaceae_Ortholog_cluster_22922

arab|TC271031 UP|Q9S728 (Q9S728) En/Spm-like transposon protein (Protodermal factor 1), complete
tomato|AW944805 similar to PIR|T52305|T523 En/Spm-like transposon protein [imported] - Arabidopsis thaliana, partial (23%)

>Solanaceae_Ortholog_cluster_22923

arab|TC271032 PIR|T47553|T47553 peroxiredoxin-like protein - Arabidopsis thaliana {Arabidopsis thaliana;} , complete
potato|TC122942 similar to PIR|T47553|T47553 peroxiredoxin-like protein - Arabidopsis thaliana {Arabidopsis thaliana;} , partial (59%)

>Solanaceae_Ortholog_cluster_22924

arab|TC271034 UP|CAPP_ARATH (Q9MAH0) Phosphoenolpyruvate carboxylase  (PEPCase) , complete
pepper|TC4576 similar to UP|Q8VXI3 (Q8VXI3) Phosphoenolpyruvate carboxylase, isoform 1  (Fragment) , partial (60%)

>Solanaceae_Ortholog_cluster_22925

arab|TC271036 UP|Q9SE60 (Q9SE60) Methylenetetrahydrofolate reductase MTHFR1  , complete
pepper|CA523927

>Solanaceae_Ortholog_cluster_22926

arab|TC271037 homologue to UP|Q84WM0 (Q84WM0) At3g06680, complete
pepper|TC7285 homologue to UP|Q9FR31 (Q9FR31) Ripening regulated protein DDTFR19, partial (96%)

>Solanaceae_Ortholog_cluster_22927

arab|TC271037 homologue to UP|Q84WM0 (Q84WM0) At3g06680, complete
rice|TC261378 Oryza sativa (japonica cultivar-group) cDNA clone:001-042-E09, full insert sequence

>Solanaceae_Ortholog_cluster_22928

arab|TC271040 UP|Q9LUM3 (Q9LUM3) Subtilisin proteinase-like protein, complete
rice|TC278074 Oryza sativa (japonica cultivar-group) cDNA clone:J023015F12, full insert sequence

>Solanaceae_Ortholog_cluster_22929

arab|TC271044 UP|Q9SWZ6 (Q9SWZ6) Anthocyaninless2, complete
tomato|TC160070 similar to UP|Q9ZTA8 (Q9ZTA8) Homeodomain protein (Fragment), partial (51%)

>Solanaceae_Ortholog_cluster_22930

arab|TC271045 homologue to UP|Q8LFE2 (Q8LFE2) Photosystem II, complete
n_benthamiana|TC9947 similar to UP|Q8LFE2 (Q8LFE2) Photosystem II, partial (54%)

>Solanaceae_Ortholog_cluster_22931

arab|TC271045 homologue to UP|Q8LFE2 (Q8LFE2) Photosystem II, complete
potato|TC112407 similar to UP|Q8LFE2 (Q8LFE2) Photosystem II, partial (58%)

>Solanaceae_Ortholog_cluster_22932

arab|TC271046 UP|Q9FZH0 (Q9FZH0) Ribosomal protein (At1g41880), complete
petunia|CV292765 homologue to UP|Q9ATF4 (Q9ATF4) Ribosomal protein L33, partial (97%)

>Solanaceae_Ortholog_cluster_22933

arab|TC271047 UP|Q9XIP2 (Q9XIP2) Expressed protein (At2g27350/F12K2.7) (At2g27350), complete
pepper|TC3634 similar to UP|Q7XVJ6 (Q7XVJ6) OJ000126_13.12 protein, partial (13%)

>Solanaceae_Ortholog_cluster_22934

arab|TC271054 GB|CAB64719.1|6686784|ATH132316 AKIN beta2 {Arabidopsis thaliana;} , complete
rice|TC280273 UP|Q8LIG2 (Q8LIG2) AKIN beta1-like protein, complete

>Solanaceae_Ortholog_cluster_22935

arab|TC271058 UP|Q9ASU0 (Q9ASU0) At1g26110/F28B23_21, complete
tobacco|CN949758

>Solanaceae_Ortholog_cluster_22936

arab|TC271061 UP|PE12_ARATH (Q96520) Peroxidase 12 precursor  (Atperox P12) (PRXR6) (ATP4a) , complete
pepper|TC3892 similar to UP|Q6PQF2 (Q6PQF2) Peroxidase precursor  , partial (81%)

>Solanaceae_Ortholog_cluster_22937

arab|TC271061 UP|PE12_ARATH (Q96520) Peroxidase 12 precursor  (Atperox P12) (PRXR6) (ATP4a) , complete
rice|NP388490 putative peroxidase [Oryza sativa]

>Solanaceae_Ortholog_cluster_22938

arab|TC271063 UP|TI32_ARATH (O22588) Probable aquaporin TIP3.2 (Tonoplast intrinsic protein 3.2) (Beta-tonoplast intrinsic protein) (Beta-TIP), complete
rice|TC251269 GB|BAC79357.1|32879770|AB114828 tonoplast intrinsic protein {Oryza sativa (japonica cultivar-group);} , complete

>Solanaceae_Ortholog_cluster_22939

arab|TC271063 UP|TI32_ARATH (O22588) Probable aquaporin TIP3.2 (Tonoplast intrinsic protein 3.2) (Beta-tonoplast intrinsic protein) (Beta-TIP), complete
tomato|AW934056 similar to GP|9665059|gb| Identical to beta-tonoplast intrinsic protein (beta-TIP) from Arabidopsis thaliana gb|AF026275 and, partial (57%)

>Solanaceae_Ortholog_cluster_22940

arab|TC271069 UP|GLQ2_ARATH (Q9SZ11) Probable glycerophosphoryl diester phosphodiesterase 2 precursor  , complete
tobacco|NP975177 GB|AB120519.1|AB120519.1 Nicotiana tabacum mRNA, transcriptionally up-regulated region associated with genomic hypomethylation, clone: G9

>Solanaceae_Ortholog_cluster_22941

arab|TC271075 UP|GRP8_ARATH (Q03251) Glycine-rich RNA-binding protein 8 (CCR1 protein), complete
n_benthamiana|CK286646 similar to UP|O24106 (O24106) RNA-binding protein, partial (74%)

>Solanaceae_Ortholog_cluster_22942

arab|TC271075 UP|GRP8_ARATH (Q03251) Glycine-rich RNA-binding protein 8 (CCR1 protein), complete
potato|TC125914 similar to UP|Q40425 (Q40425) RNA-binding gricine-rich protein-1 (RGP-1c), partial (95%)

>Solanaceae_Ortholog_cluster_22943

arab|TC271076 UP|R112_ARATH (P42794) 60S ribosomal protein L11-2 (L16), complete
rice|TC249351 UP|Q9LWN1 (Q9LWN1) ESTs D15590(C0900), complete

>Solanaceae_Ortholog_cluster_22944

arab|TC271077 UP|P2C4_ARATH (P49598) Protein phosphatase 2C  (PP2C) , complete
n_benthamiana|TC7152 similar to UP|Q8RVG0 (Q8RVG0) Protein phosphatase 2C, partial (65%)

>Solanaceae_Ortholog_cluster_22945

arab|TC271077 UP|P2C4_ARATH (P49598) Protein phosphatase 2C  (PP2C) , complete
potato|TC119843 similar to UP|Q8RVG0 (Q8RVG0) Protein phosphatase 2C, partial (72%)

>Solanaceae_Ortholog_cluster_22946

arab|TC271078 UP|Q9LW57 (Q9LW57) Arabidopsis thaliana genomic DNA, chromosome 3, P1 clone: MLM24, complete
rice|TC276573 Oryza sativa (japonica cultivar-group) cDNA clone:001-208-A08, full insert sequence

>Solanaceae_Ortholog_cluster_22947

arab|TC271078 UP|Q9LW57 (Q9LW57) Arabidopsis thaliana genomic DNA, chromosome 3, P1 clone: MLM24, complete
tomato|TC160135 similar to TIGR_Osa1|9639.m03472 expressed protein, partial (30%)

>Solanaceae_Ortholog_cluster_22948

arab|TC271080 UP|CYC2_ARATH (O23138) Probable cytochrome c At1g22840, complete
tobacco|BP533030

>Solanaceae_Ortholog_cluster_22949

arab|TC271081 GB|AAM10383.1|20147339|AY093759 AT5g17870/MPI7_10 {Arabidopsis thaliana;} , complete
pepper|TC7071 similar to TIGR_Ath1|At5g17870.1 68418.m02095 plastid-specific ribosomal protein-related contains similarity to plastid-specific ribosomal protein 6 precursor GI:7578927 from [Spinacia oleracea], partial (53%)

>Solanaceae_Ortholog_cluster_22950

arab|TC271086 UP|ATH5_ARATH (P46667) Homeobox-leucine zipper protein ATHB-5 (HD-ZIP protein ATHB-5), complete
rice|TC265450 Oryza sativa (japonica cultivar-group) cDNA clone:002-116-D05, full insert sequence

>Solanaceae_Ortholog_cluster_22951

arab|TC271090 UP|Q9LV03 (Q9LV03) NADH-dependent glutamate synthase, complete
rice|TC250239 UP|Q8LHF0 (Q8LHF0) NADH-dependent glutamate synthase, complete

>Solanaceae_Ortholog_cluster_22952

arab|TC271092 UP|Q9FGH9 (Q9FGH9) Leucine zipper protein (AT5g58430/mqj2_20), complete
rice|TC252328 Oryza sativa (japonica cultivar-group) cDNA clone:J013133L14, full insert sequence

>Solanaceae_Ortholog_cluster_22953

arab|TC271092 UP|Q9FGH9 (Q9FGH9) Leucine zipper protein (AT5g58430/mqj2_20), complete
tomato|TC156697 UP|Q40156 (Q40156) L.esculentum protein with leucine zipper, complete

>Solanaceae_Ortholog_cluster_22954

arab|TC271093 similar to GB|AAF76441.1|8569096|F2J10 ESTs gb|AI994059, gb|T43740 come from this gene. {Arabidopsis thaliana;} , partial (86%)
potato|TC119605 similar to TIGR_Ath1|At3g19680.1 68416.m02493 expressed protein , partial (28%)

>Solanaceae_Ortholog_cluster_22955

arab|TC271108 similar to GB|AAP21371.1|30102906|BT006563 At4g22820 {Arabidopsis thaliana;} , partial (71%)
potato|TC119398 similar to UP|Q9LNA2 (Q9LNA2) F5O11.17, partial (39%)

>Solanaceae_Ortholog_cluster_22956

arab|TC271112 UP|Q8VZC0 (Q8VZC0) DTDP-glucose 4-6-dehydratase-like protein, complete
rice|NP903149 Oryza sativa (japonica cultivar-group) cDNA clone:J023075I12, full insert sequence

>Solanaceae_Ortholog_cluster_22957

arab|TC271113 UP|Q8VZC0 (Q8VZC0) DTDP-glucose 4-6-dehydratase-like protein, partial (97%)
rice|TC263681 UP|Q8W3J1 (Q8W3J1) UDP-glucuronic acid decarboxylase, complete

>Solanaceae_Ortholog_cluster_22958

arab|TC271114 UP|Q9SZM6 (Q9SZM6) Geranylgeranyl pyrophosphate synthase-related protein (AT4g38460/F20M13_20), complete
rice|TC275199 Oryza sativa (japonica cultivar-group) cDNA clone:001-204-C07, full insert sequence

>Solanaceae_Ortholog_cluster_22959

arab|TC271119 UP|Q9ZWT2 (Q9ZWT2) Cytochrome b5 (Dbj|BAA74840.1), complete
rice|TC265601 UP|Q70ZZ5 (Q70ZZ5) Cytochrome b5, complete

>Solanaceae_Ortholog_cluster_22960

arab|TC271126 UP|RAP1_ARATH (Q39204) Transcription factor AtMYC2 (R-homologous Arabidopsis protein-1) (RAP-1) (Basic helix-loop-helix protein 6) (bHLH6) (AtbHLH006) (rd22BP1), complete
tomato|TC158085 homologue to UP|Q700C0 (Q700C0) MYC transcription factor (Fragment), partial (46%)

>Solanaceae_Ortholog_cluster_22961

arab|TC271130 UP|Q9LMR0 (Q9LMR0) F7H2.8 protein, complete
rice|TC249565 Oryza sativa (japonica cultivar-group) cDNA clone:J033060B12, full insert sequence

>Solanaceae_Ortholog_cluster_22962

arab|TC271130 UP|Q9LMR0 (Q9LMR0) F7H2.8 protein, complete
tomato|TC154016 similar to TIGR_Ath1|At1g15740.1 68414.m01888 leucine-rich repeat family protein , partial (79%)

>Solanaceae_Ortholog_cluster_22963

arab|TC271133 At1g57750/T8L23_21 [Arabidopsis thaliana]
rice|TC268096 Oryza sativa (japonica cultivar-group) cDNA clone:001-041-C06, full insert sequence

>Solanaceae_Ortholog_cluster_22964

arab|TC271134 UP|AMYB_ARATH (P25853) Beta-amylase  (1,4-alpha-D-glucan maltohydrolase) , complete
rice|TC255223 UP|Q42989 (Q42989) Beta-amylase  , complete

>Solanaceae_Ortholog_cluster_22965

arab|TC271140 UP|P92990 (P92990) Polygalacturonase isoenzyme 1 beta subunit homolog, complete
potato|TC115052 similar to UP|Q40161 (Q40161) Polygalacturonase isoenzyme 1 beta subunit precursor , partial (36%)

>Solanaceae_Ortholog_cluster_22966

arab|TC271144 GB|AAL08265.1|15912263|AY056409 AT3g13400/MRP15_3 {Arabidopsis thaliana;} , complete
rice|TC263964 weakly similar to UP|Q39322 (Q39322) Bplo protein, partial (88%)

>Solanaceae_Ortholog_cluster_22967

arab|TC271145 AT5g54540/MRB17_4 [Arabidopsis thaliana]
n_benthamiana|TC7877 weakly similar to TIGR_Ath1|At5g54540.1 68418.m06790 expressed protein , partial (38%)

>Solanaceae_Ortholog_cluster_22968

arab|TC271146 UP|APR2_ARATH (P92981) 5'-adenylylsulfate reductase 2, chloroplast precursor  (Adenosine 5'-phosphosulfate 5'-adenylylsulfate sulfotransferase 2) (APS sulfotransferase 2) (Thioredoxin independent APS reductase 2) (3'-phosphoadenosine-5'-phosphos , complete
n_benthamiana|TC10543 similar to UP|Q39619 (Q39619) PAPS-reductase-like protein precursor, partial (54%)

>Solanaceae_Ortholog_cluster_22969

arab|TC271147 UP|Q9FR37 (Q9FR37) Amidase (At1g08980/F7G19_15), complete
potato|TC116331 similar to UP|O04032 (O04032) F7G19.15 protein, partial (57%)

>Solanaceae_Ortholog_cluster_22970

arab|TC271147 UP|Q9FR37 (Q9FR37) Amidase (At1g08980/F7G19_15), complete
rice|TC252851 Oryza sativa (japonica cultivar-group) cDNA clone:001-016-A05, full insert sequence

>Solanaceae_Ortholog_cluster_22971

arab|TC271148 GB|AAP21371.1|30102906|BT006563 At4g22820 {Arabidopsis thaliana;} , complete
tomato|TC154769 similar to TIGR_Ath1|At4g12040.1 68417.m01915 zinc finger (AN1-like) family protein contains Pfam domains, PF01428: AN1-like Zinc finger and PF01754: A20-like zinc finger, partial (53%)

>Solanaceae_Ortholog_cluster_22972

arab|TC271150 UP|RL12_ARATH (P50883) 60S ribosomal protein L12, complete
n_benthamiana|TC8265 homologue to UP|Q6RJY1 (Q6RJY1) 60S ribosomal protein L12, complete

>Solanaceae_Ortholog_cluster_22973

arab|TC271151 UP|HXK1_ARATH (Q42525) Hexokinase 1  , complete
rice|TC263749 Oryza sativa (japonica cultivar-group) cDNA clone:001-131-G06, full insert sequence

>Solanaceae_Ortholog_cluster_22974

arab|TC271152
tomato|TC162900

>Solanaceae_Ortholog_cluster_22975

arab|TC271155 UP|IF3A_ARATH (Q9LD55) Eukaryotic translation initiation factor 3 subunit 10 (eIF-3 theta) (Eukaryotic translation initiation factor 3 large subunit) (eIF3a) (p114), complete
tomato|TC157435 homologue to UP|IF3A_TOBAC (Q40554) Eukaryotic translation initiation factor 3 subunit 10 (eIF-3 theta) (Eukaryotic translation initiation factor 3 large subunit) (eIF3a) (PNLA-35), partial (37%)

>Solanaceae_Ortholog_cluster_22976

arab|TC271157 GB|AAB86938.1|2642215|AF030386 NOI protein {Arabidopsis thaliana;} , complete
rice|TC262334 UP|O22634 (O22634) NOI protein, complete

>Solanaceae_Ortholog_cluster_22977

arab|TC271161 GB|AAM65362.1|21655301|AY103310 At2g37550/F13M22.5 {Arabidopsis thaliana;} , complete
tomato|TC158071 similar to TIGR_Ath1|At3g53710.1 68416.m05933 ARF GAP-like zinc finger-containing protein ZIGA2 (ZIGA2) nearly identical to ARF GAP-like zinc finger-containing protein ZIGA2 from GI:10441356 [Arabidopsis thaliana]; contains InterPro accession IPR001164: Human Rev interacting-like protein (hRIP), partial (30%)

>Solanaceae_Ortholog_cluster_22978

arab|TC271164 UP|Q9ASZ9 (Q9ASZ9) At1g60730/F8A5_24, complete
tobacco|NP917680 GB|X56267.1|CAA39708.1 auxin-induced protein [Nicotiana tabacum]

>Solanaceae_Ortholog_cluster_22979

arab|TC271165 UP|RL38_ARATH (O22860) 60S ribosomal protein L38, complete
petunia|CV296393 homologue to UP|RL38_LYCES (P46291) 60S ribosomal protein L38, complete

>Solanaceae_Ortholog_cluster_22980

arab|TC271166 UP|E13A_ARATH (P33157) Glucan endo-1,3-beta-glucosidase, acidic isoform precursor  ((1-3)-beta-glucan endohydrolase) ((1-3)-beta-glucanase) (Beta-1,3-endoglucanase) (Pathogenesis-related protein 2) (PR-2) (Beta-1,3-glucanase 2) , complete
rice|TC264585 homologue to UP|Q8W4V0 (Q8W4V0) Endo-1,3-beta-glucanase, complete

>Solanaceae_Ortholog_cluster_22981

arab|TC271166 UP|E13A_ARATH (P33157) Glucan endo-1,3-beta-glucosidase, acidic isoform precursor  ((1-3)-beta-glucan endohydrolase) ((1-3)-beta-glucanase) (Beta-1,3-endoglucanase) (Pathogenesis-related protein 2) (PR-2) (Beta-1,3-glucanase 2) , complete
tomato|NP000369 glucan endo-1,3-beta-D-glucosidase

>Solanaceae_Ortholog_cluster_22982

arab|TC271169 GB|AAF16539.1|6552740|AC013482 T26F17.15 {Arabidopsis thaliana;} , complete
rice|TC253489 Oryza sativa (japonica cultivar-group) cDNA clone:J013140B05, full insert sequence

>Solanaceae_Ortholog_cluster_22983

arab|TC271169 GB|AAF16539.1|6552740|AC013482 T26F17.15 {Arabidopsis thaliana;} , complete
tomato|TC166615 similar to GB|AAF16539.1|6552740|AC013482 T26F17.15 {Arabidopsis thaliana;} , partial (37%)

>Solanaceae_Ortholog_cluster_22984

arab|TC271170 UP|O24513 (O24513) ATAN11, complete
rice|TC279520 homologue to GB|AAM76742.1|37544703|AY115485 anthocyanin biosynthetic gene regulator PAC1 {Zea mays;} , partial (88%)

>Solanaceae_Ortholog_cluster_22985

arab|TC271174 UP|Q93Y38 (Q93Y38) Transmembrane protein FT27/PFT27-like (At5g36290), partial (65%)
petunia|TC948 similar to UP|Q93Y38 (Q93Y38) Transmembrane protein FT27/PFT27-like (At5g36290), partial (11%)

>Solanaceae_Ortholog_cluster_22986

arab|TC271174 UP|Q93Y38 (Q93Y38) Transmembrane protein FT27/PFT27-like (At5g36290), partial (65%)
tobacco|BP129180

>Solanaceae_Ortholog_cluster_22987

arab|TC271175 GB|AAN28771.1|23505823|AY143832 At3g11200/F11B9.12 {Arabidopsis thaliana;} , complete
pepper|CO908664

>Solanaceae_Ortholog_cluster_22988

arab|TC271176 UP|EIN3_ARATH (O24606) ETHYLENE-INSENSITIVE3 protein, complete
pepper|CA524661

>Solanaceae_Ortholog_cluster_22989

arab|TC271183 similar to UP|Q6PQ37 (Q6PQ37) Ubiquitin-conjugating enzyme family protein, complete
pepper|TC3840 homologue to UP|Q6PQ37 (Q6PQ37) Ubiquitin-conjugating enzyme family protein, complete

>Solanaceae_Ortholog_cluster_22990

arab|TC271184 UP|XT27_ARATH (Q8LDS2) Probable xyloglucan endotransglucosylase/hydrolase protein 27 precursor  (At-XTH27) (XTH-27) , complete
potato|TC121649 similar to UP|Q9AT33 (Q9AT33) Endoxyloglucan transferase, partial (93%)

>Solanaceae_Ortholog_cluster_22991

arab|TC271184 UP|XT27_ARATH (Q8LDS2) Probable xyloglucan endotransglucosylase/hydrolase protein 27 precursor  (At-XTH27) (XTH-27) , complete
tobacco|BP527047

>Solanaceae_Ortholog_cluster_22992

arab|TC271184 UP|XT27_ARATH (Q8LDS2) Probable xyloglucan endotransglucosylase/hydrolase protein 27 precursor  (At-XTH27) (XTH-27) , complete
tomato|TC156974 UP|Q9SLN9 (Q9SLN9) ETAG-A3 (Fragment), complete

>Solanaceae_Ortholog_cluster_22993

arab|TC271188 similar to UP|Q6J733 (Q6J733) AML1, partial (47%)
pepper|CO908216

>Solanaceae_Ortholog_cluster_22994

arab|TC271193 UP|KADA_ARATH (O82514) Adenylate kinase 1  (ATP-AMP transphosphorylase 1) , complete
rice|TC263979 UP|KADB_ORYSA (Q08480) Adenylate kinase B  (ATP-AMP transphosphorylase) , complete

>Solanaceae_Ortholog_cluster_22995

arab|TC271193 UP|KADA_ARATH (O82514) Adenylate kinase 1  (ATP-AMP transphosphorylase 1) , complete
tobacco|TC3134 homologue to UP|KADB_ORYSA (Q08480) Adenylate kinase B  (ATP-AMP transphosphorylase) , partial (81%)

>Solanaceae_Ortholog_cluster_22996

arab|TC271197 UP|Q9M457 (Q9M457) Glutaredoxin precursor, complete
tobacco|TC1407 similar to UP|Q9M457 (Q9M457) Glutaredoxin precursor, partial (70%)

>Solanaceae_Ortholog_cluster_22997

arab|TC271199
pepper|TC7206 similar to TIGR_Ath1|At1g19180.1 68414.m02387 expressed protein , partial (18%)

>Solanaceae_Ortholog_cluster_22998

arab|TC271205 AT3g12740/MBK21_10 [Arabidopsis thaliana]
potato|TC121665

>Solanaceae_Ortholog_cluster_22999

arab|TC271207 UP|Q8VZG8 (Q8VZG8) AT4g08850/T32A17_160, complete
rice|TC277973 Oryza sativa (japonica cultivar-group) cDNA clone:J023027F13, full insert sequence

>Solanaceae_Ortholog_cluster_23000

arab|TC271207 UP|Q8VZG8 (Q8VZG8) AT4g08850/T32A17_160, complete
tomato|AI894931

>Solanaceae_Ortholog_cluster_23001

arab|TC271209 AT5g59730/mth12_130 [Arabidopsis thaliana]
n_benthamiana|TC9576 weakly similar to TIGR_Ath1|At5g59730.1 68418.m07487 exocyst subunit EXO70 family protein leucine zipper-containing protein, Lycopersicon esculentum, PIR:S21495 contains Pfam domain PF03081: Exo70 exocyst complex subunit;, partial (20%)

>Solanaceae_Ortholog_cluster_23002

arab|TC271209 AT5g59730/mth12_130 [Arabidopsis thaliana]
potato|TC123016 weakly similar to TIGR_Ath1|At5g59730.1 68418.m07487 exocyst subunit EXO70 family protein leucine zipper-containing protein, Lycopersicon esculentum, PIR:S21495 contains Pfam domain PF03081: Exo70 exocyst complex subunit;, partial (35%)

>Solanaceae_Ortholog_cluster_23003

arab|TC271209 AT5g59730/mth12_130 [Arabidopsis thaliana]
tomato|AW625014

>Solanaceae_Ortholog_cluster_23004

arab|TC271210 GB|AAM65967.1|21594049|AY088431 ATAF2 protein {Arabidopsis thaliana;} , complete
potato|TC127522 similar to UP|Q8LRL5 (Q8LRL5) Nam-like protein 10, partial (75%)

>Solanaceae_Ortholog_cluster_23005

arab|TC271212 GB|AAQ06244.1|33320973|AF487271 tubby-like protein TULP10 {Arabidopsis thaliana;} , complete
pepper|BM062992

>Solanaceae_Ortholog_cluster_23006

arab|TC271212 GB|AAQ06244.1|33320973|AF487271 tubby-like protein TULP10 {Arabidopsis thaliana;} , complete
rice|TC264926 Oryza sativa (japonica cultivar-group) cDNA clone:J033089L13, full insert sequence

>Solanaceae_Ortholog_cluster_23007

arab|TC271214 UP|Q8L7R2 (Q8L7R2) 3-hydroxy-3-methylglutaryl-coenzyme A reductase 2, complete
potato|TC120124 similar to UP|Q9XEE0 (Q9XEE0) Homoserine kinase  , partial (88%)

>Solanaceae_Ortholog_cluster_23008

arab|TC271215 UP|Q93YZ8 (Q93YZ8) At2g04410/T1O3.18, complete
tobacco|CV017487

>Solanaceae_Ortholog_cluster_23009

arab|TC271216 weakly similar to UP|TCPZ_HUMAN (P40227) T-complex protein 1, zeta subunit (TCP-1-zeta) (CCT-zeta) (CCT-zeta-1) (Tcp20) (HTR3), partial (82%)
tomato|TC162970 weakly similar to UP|TCPZ_HUMAN (P40227) T-complex protein 1, zeta subunit (TCP-1-zeta) (CCT-zeta) (CCT-zeta-1) (Tcp20) (HTR3), partial (83%)

>Solanaceae_Ortholog_cluster_23010

arab|TC271218 kinase-like protein
tomato|TC162757 similar to UP|Q84UD4 (Q84UD4) GAMYB-binding protein, partial (60%)

>Solanaceae_Ortholog_cluster_23011

arab|TC271221 UP|O81126 (O81126) 9G8-like SR protein (RSZp22 splicing factor), complete
potato|TC112816 similar to TIGR_Ath1|At4g31580.1 68417.m04485 splicing factor RSZp22 (RSZP22) / 9G8-like SR protein (SRZ22) identical to RSZp22 protein [Arabidopsis thaliana] gi|2582645|emb|CAA05352, 9G8-like SR protein [Arabidopsis thaliana] GI:3435094; contains Pfam profiles PF00076: RNA recognition motif. (a.k.a. RRM, RBD, or RNP domain) and PF00098: Zinc knuckle; identical to cDNA 9G8-like SR protein (SRZ22) GI:3435093, partial (88%)

>Solanaceae_Ortholog_cluster_23012

arab|TC271221 UP|O81126 (O81126) 9G8-like SR protein (RSZp22 splicing factor), complete
rice|TC249163 Oryza sativa (japonica cultivar-group) cDNA clone:001-038-B09, full insert sequence

>Solanaceae_Ortholog_cluster_23013

arab|TC271226 UP|Q9LK52 (Q9LK52) Dbj|BAA90629.1, complete
potato|TC128333 similar to UP|Q9LK52 (Q9LK52) Dbj|BAA90629.1, partial (91%)

>Solanaceae_Ortholog_cluster_23014

arab|TC271227 At5g02240/T7H20_290 [Arabidopsis thaliana]
pepper|TC5403 similar to TIGR_Ath1|At2g37660.1 68415.m04619 expressed protein , partial (58%)

>Solanaceae_Ortholog_cluster_23015

arab|TC271228 weakly similar to GB|AAB68983.1|500656|YSCH9666 Yhr143wp {Saccharomyces cerevisiae;} , partial (6%)
n_benthamiana|TC8741 similar to TIGR_Ath1|At1g53625.1 68414.m06096 expressed protein , partial (18%)

>Solanaceae_Ortholog_cluster_23016

arab|TC271230 PIR|A42150|A42150 P-glycoprotein pgp1 - Arabidopsis thaliana {Arabidopsis thaliana;} , complete
pepper|BM064067

>Solanaceae_Ortholog_cluster_23017

arab|TC271230 PIR|A42150|A42150 P-glycoprotein pgp1 - Arabidopsis thaliana {Arabidopsis thaliana;} , complete
tobacco|BP129342 homologue to UP|Q9ZRG2 (Q9ZRG2) P-glycoprotein, partial (11%)

>Solanaceae_Ortholog_cluster_23018

arab|TC271234 UP|PE64_ARATH (Q43872) Peroxidase 64 precursor  (Atperox P64) (PRXR4) (ATP17a) , complete
rice|TC275581 Oryza sativa (japonica cultivar-group) cDNA clone:001-207-B09, full insert sequence

>Solanaceae_Ortholog_cluster_23019

arab|TC271239 UP|Q94BT9 (Q94BT9) At1g66240/T6J19_6, complete
rice|TC263978 similar to UP|Q94BT9 (Q94BT9) At1g66240/T6J19_6, partial (69%)

>Solanaceae_Ortholog_cluster_23020

arab|TC271243 At1g56200/F14G9_26 [Arabidopsis thaliana]
potato|TC128975 similar to TIGR_Ath1|At1g56200.1 68414.m06459 expressed protein , partial (62%)

>Solanaceae_Ortholog_cluster_23021

arab|TC271246 UP|Q9SCY6 (Q9SCY6) AKIN gamma (AKIN beta1), complete
rice|TC250598 Oryza sativa (japonica cultivar-group) cDNA clone:J013157L19, full insert sequence

>Solanaceae_Ortholog_cluster_23022

arab|TC271247 GB|AAC49356.1|1388084|ATU35829 thioredoxin h {Arabidopsis thaliana;} , complete
rice|TC262687 UP|Q9FRT3 (Q9FRT3) Thioredoxin h, complete

>Solanaceae_Ortholog_cluster_23023

arab|TC271248 UP|Q9ZPI6 (Q9ZPI6) AIM1 protein, complete
petunia|CV298305 similar to UP|Q9ZPI6 (Q9ZPI6) AIM1 protein, partial (29%)

>Solanaceae_Ortholog_cluster_23024

arab|TC271248 UP|Q9ZPI6 (Q9ZPI6) AIM1 protein, complete
rice|TC262027 UP|Q6K7T9 (Q6K7T9) Peroxisomal fatty acid beta-oxidation multifunctional protein, complete

>Solanaceae_Ortholog_cluster_23025

arab|TC271248 UP|Q9ZPI6 (Q9ZPI6) AIM1 protein, complete
tobacco|BP533250

>Solanaceae_Ortholog_cluster_23026

arab|TC271248 UP|Q9ZPI6 (Q9ZPI6) AIM1 protein, complete
tomato|TC165638 similar to TIGR_Ath1|At4g29010.1 68417.m04147 abnormal inflorescence meristem 1 / fatty acid multifunctional protein (AIM1) identical to gi:4337025; contains Pfam profiles PF02737 (3-hydroxyacyl-CoA dehydrogenase, NAD binding domain), PF00378 (enoyl-CoA hydratase/isomerase family protein), PF00725 (3-hydroxyacyl-CoA dehydrogenase), partial (60%)

>Solanaceae_Ortholog_cluster_23027

arab|TC271250 UP|THM4_ARATH (Q9SEU6) Thioredoxin M-type 4, chloroplast precursor (TRX-M4), complete
rice|TC278618 Oryza sativa (japonica cultivar-group) cDNA clone:J023007G07, full insert sequence

>Solanaceae_Ortholog_cluster_23028

arab|TC271254 UP|Q9MA74 (Q9MA74) Histidine decarboxylase (Serine decarboxylase), complete
tobacco|BP135497

>Solanaceae_Ortholog_cluster_23029

arab|TC271255 CBL-interacting protein kinase 14 [Arabidopsis thaliana]
n_benthamiana|TC10343 similar to TIGR_Ath1|At5g01820.1 68418.m00101 CBL-interacting protein kinase 14 (CIPK14) identical to CBL-interacting protein kinase 14 [Arabidopsis thaliana] gi|13249127|gb|AAK16689; contains Pfam profiles PF00069: Protein kinase domain and PF03822: NAF domain; identical to cDNA CBL-interacting protein kinase 14 (CIPK14) GI:13249126, partial (30%)

>Solanaceae_Ortholog_cluster_23030

arab|TC271255 CBL-interacting protein kinase 14 [Arabidopsis thaliana]
tomato|TC154741 similar to TIGR_Ath1|At5g01820.1 68418.m00101 CBL-interacting protein kinase 14 (CIPK14) identical to CBL-interacting protein kinase 14 [Arabidopsis thaliana] gi|13249127|gb|AAK16689; contains Pfam profiles PF00069: Protein kinase domain and PF03822: NAF domain; identical to cDNA CBL-interacting protein kinase 14 (CIPK14) GI:13249126, partial (60%)

>Solanaceae_Ortholog_cluster_23031

arab|TC271259 UP|Q94BZ6 (Q94BZ6) At1g12850/F13K23_8, complete
n_benthamiana|CK284625 similar to UP|Q94BZ6 (Q94BZ6) At1g12850/F13K23_8, partial (16%)

>Solanaceae_Ortholog_cluster_23032

arab|TC271259 UP|Q94BZ6 (Q94BZ6) At1g12850/F13K23_8, complete
potato|TC114248 weakly similar to UP|Q8SY46 (Q8SY46) GH28809p (CG13316-PC) (Cg13316-pa), partial (4%)

>Solanaceae_Ortholog_cluster_23033

arab|TC271260 UP|O23716 (O23716) Multicatalytic endopeptidase complex, proteasome, beta subunit  (AT4g31300/F8F16_120) (20S proteasome subunit PBA1) , complete
potato|TC129887 homologue to UP|PSB6_TOBAC (P93395) Proteasome subunit beta type 6 precursor  (Proteasome delta chain) (Tobacco cryptogein-induced protein 7) (tcI 7) , partial (98%)

>Solanaceae_Ortholog_cluster_23034

arab|TC271260 UP|O23716 (O23716) Multicatalytic endopeptidase complex, proteasome, beta subunit  (AT4g31300/F8F16_120) (20S proteasome subunit PBA1) , complete
rice|TC250882 homologue to UP|Q9LST9 (Q9LST9) Beta 1 subunit of 20S proteasome, complete

>Solanaceae_Ortholog_cluster_23035

arab|TC271261 UP|STS1_ARATH (P94111) Strictosidine synthase 1 precursor  (SS-1) , complete
rice|TC279462 Oryza sativa (japonica cultivar-group) cDNA clone:J013088M11, full insert sequence

>Solanaceae_Ortholog_cluster_23036

arab|TC271263 UP|RL44_ARATH (O23290) 60S ribosomal protein L44, complete
rice|TC275597 homologue to UP|Q6RI22 (Q6RI22) 60S ribosomal protein L44, complete

>Solanaceae_Ortholog_cluster_23037

arab|TC271264 UP|Q93ZB5 (Q93ZB5) At1g17880/F2H15_10, complete
rice|TC274593 Oryza sativa (japonica cultivar-group) cDNA clone:001-016-F11, full insert sequence

>Solanaceae_Ortholog_cluster_23038

arab|TC271265 UP|CP74_ARATH (Q96242) Allene oxide synthase, chloroplast precursor  (Hydroperoxide dehydrase) (Cytochrome P450 74A) , complete
n_benthamiana|CK293631 homologue to UP|Q8W2N5 (Q8W2N5) Divinyl ether synthase, partial (36%)

>Solanaceae_Ortholog_cluster_23039

arab|TC271265 UP|CP74_ARATH (Q96242) Allene oxide synthase, chloroplast precursor  (Hydroperoxide dehydrase) (Cytochrome P450 74A) , complete
pepper|CA521085

>Solanaceae_Ortholog_cluster_23040

arab|TC271265 UP|CP74_ARATH (Q96242) Allene oxide synthase, chloroplast precursor  (Hydroperoxide dehydrase) (Cytochrome P450 74A) , complete
potato|TC128063 UP|Q8H1X6 (Q8H1X6) Allene oxide synthase, complete

>Solanaceae_Ortholog_cluster_23041

arab|TC271265 UP|CP74_ARATH (Q96242) Allene oxide synthase, chloroplast precursor  (Hydroperoxide dehydrase) (Cytochrome P450 74A) , complete
tobacco|BP528515

>Solanaceae_Ortholog_cluster_23042

arab|TC271266 UP|R21B_ARATH (Q9M337) 40S ribosomal protein S21-2, complete
tobacco|TC1061 similar to TIGR_Ath1|At5g27700.1 68418.m03322 40S ribosomal protein S21 (RPS21C) ribosomal protein S21, Zea mays, PIR:T03945, partial (94%)

>Solanaceae_Ortholog_cluster_23043

arab|TC271266 UP|R21B_ARATH (Q9M337) 40S ribosomal protein S21-2, complete
tomato|TC162583 similar to TIGR_Ath1|At5g27700.1 68418.m03322 40S ribosomal protein S21 (RPS21C) ribosomal protein S21, Zea mays, PIR:T03945, partial (95%)

>Solanaceae_Ortholog_cluster_23044

arab|TC271269 GB|AAT41859.1|48310646|BT014876 At1g73885 {Arabidopsis thaliana;} , partial (83%)
tobacco|TC1883 similar to TIGR_Osa1|9631.m04909 expressed protein, partial (26%)

>Solanaceae_Ortholog_cluster_23045

arab|TC271270 homologue to UP|Q9LEW2 (Q9LEW2) Nucleoid DNA-binding protein cnd41-like protein, complete
petunia|CV296460 similar to UP|Q8H9F4 (Q8H9F4) 41 kD chloroplast nucleoid DNA binding protein (CND41), partial (25%)

>Solanaceae_Ortholog_cluster_23046

arab|TC271272 UP|Q9XI36 (Q9XI36) F9L1.28 protein (At1g15340/F9L1_28), complete
petunia|CV295127 similar to UP|Q9LW00 (Q9LW00) Arabidopsis thaliana genomic DNA, chromosome 3, P1 clone: MSJ11, partial (15%)

>Solanaceae_Ortholog_cluster_23047

arab|TC271273 Contains similarity to fatty acid elongase 3-ketoacyl-CoA synthase 1 from Arabidopsis thaliana gb|AF053345. It contains chalcone and stilbene synthases domain PF|00195.
rice|TC253066 homologue to UP|O70495 (O70495) Plenty-of-prolines-101, partial (3%)

>Solanaceae_Ortholog_cluster_23048

arab|TC271276 UP|SN33_ARATH (Q9S7P9) SNAP25 homologous protein SNAP33 (AtSNAP33) (Synaptosomal-associated protein SNAP25-like 1) (SNAP-25 like protein 1) (Snap25a), complete
potato|TC120694 similar to TIGR_Ath1|At5g61210.1 68418.m07678 SNAP25 homologous protein SNAP33 (SNAP33) (SNAP33B) / synaptosomal-associated protein SNAP25-like 1 / snap25a identical to SNAP25 homologous protein SNAP33 (AtSNAP33) (Synaptosomal-associated protein SNAP25-like 1) (SNAP-25 like protein 1) (Snap25a) (Swiss-Prot:Q9S7P9) [Arabidopsis thaliana], partial (76%)

>Solanaceae_Ortholog_cluster_23049

arab|TC271276 UP|SN33_ARATH (Q9S7P9) SNAP25 homologous protein SNAP33 (AtSNAP33) (Synaptosomal-associated protein SNAP25-like 1) (SNAP-25 like protein 1) (Snap25a), complete
rice|TC252876 Oryza sativa (japonica cultivar-group) cDNA clone:J023037P10, full insert sequence

>Solanaceae_Ortholog_cluster_23050

arab|TC271279
potato|TC115892 similar to TIGR_Ath1|At5g37540.1 68418.m04521 aspartyl protease family protein weak similarity to CND41, chloroplast nucleoid DNA binding protein [Nicotiana tabacum] GI:2541876; contains Prosite PS00141: Eukaryotic and viral aspartyl proteases active site; contains 1 predicted transmembrane domain, partial (27%)

>Solanaceae_Ortholog_cluster_23051

arab|TC271279
tobacco|BP526021

>Solanaceae_Ortholog_cluster_23052

arab|TC271279
tomato|TC156183 similar to TIGR_Ath1|At5g37540.1 68418.m04521 aspartyl protease family protein weak similarity to CND41, chloroplast nucleoid DNA binding protein [Nicotiana tabacum] GI:2541876; contains Prosite PS00141: Eukaryotic and viral aspartyl proteases active site; contains 1 predicted transmembrane domain, partial (72%)

>Solanaceae_Ortholog_cluster_23053

arab|TC271283 PRF|1613416A.0|227047|1613416A photosystem II 9kD protein. {Phormidium laminosum;} , partial (8%)
pepper|CA523741

>Solanaceae_Ortholog_cluster_23054

arab|TC271284 Arabidopsis thaliana partial mRNA, clone DiDi 4T-3a
potato|TC120698 similar to TIGR_Ath1|At4g19160.2 68417.m02826 expressed protein , partial (39%)

>Solanaceae_Ortholog_cluster_23055

arab|TC271292 GB|AAP68261.1|31711810|BT008822 At4g21160 {Arabidopsis thaliana;} , complete
rice|TC252785 Oryza sativa (japonica cultivar-group) cDNA clone:J013051C01, full insert sequence

>Solanaceae_Ortholog_cluster_23056

arab|TC271299 UP|VIL3_ARATH (O81645) Villin 3, complete
tomato|TC162638 similar to TIGR_Ath1|At2g41740.1 68415.m05159 villin 2 (VLN2) nearly identical to villin 2 (VLN2) [Arabidopsis thaliana] GI:3415115, partial (67%)

>Solanaceae_Ortholog_cluster_23057

arab|TC271305 UP|Q6ID97 (Q6ID97) At1g10630, complete
pepper|TC3371 TIGR_Osa1|9633.m03842 ADP-ribosylation factor [imported] - rice, complete

>Solanaceae_Ortholog_cluster_23058

arab|TC271305 UP|Q6ID97 (Q6ID97) At1g10630, complete
potato|TC119033 TIGR_Osa1|9633.m03842 ADP-ribosylation factor [imported] - rice, complete

>Solanaceae_Ortholog_cluster_23059

arab|TC271307 GB|AAN46796.1|24111345|BT001042 At1g34430/F7P12_2 {Arabidopsis thaliana;} , complete
petunia|CV295665 similar to UP|Q9LUA6 (Q9LUA6) Dihydrolipoamide S-acetyltransferase, partial (23%)

>Solanaceae_Ortholog_cluster_23060

arab|TC271308 UP|VTL4_ARATH (P59229) Vacuolar ATP synthase 16 kDa proteolipid subunit 4  (V-ATPase 16 kDa proteolipid subunit 4) , complete
rice|TC248522 UP|Q94G11 (Q94G11) V-ATPase subunit c, complete

>Solanaceae_Ortholog_cluster_23061

arab|TC271308 UP|VTL4_ARATH (P59229) Vacuolar ATP synthase 16 kDa proteolipid subunit 4  (V-ATPase 16 kDa proteolipid subunit 4) , complete
tobacco|NP917704 GB|X95752.1|CAA65063.1 c subunit of V-type ATPase [Nicotiana tabacum]

>Solanaceae_Ortholog_cluster_23062

arab|TC271314 similar to UP|Q7XXR9 (Q7XXR9) Katanin, partial (78%)
rice|TC263606 UP|Q8S0S5 (Q8S0S5) Katanin p60 subunit A 1-like, partial (90%)

>Solanaceae_Ortholog_cluster_23063

arab|TC271320 UP|Q93ZP1 (Q93ZP1) AT5g61020/maf19_20, complete
tobacco|BP136055

>Solanaceae_Ortholog_cluster_23064

arab|TC271323 GB|AAP86659.1|32700018|AY230832 26S proteasome subunit RPN5a {Arabidopsis thaliana;} , complete
pepper|TC6973 similar to GB|AAP86659.1|32700018|AY230832 26S proteasome subunit RPN5a {Arabidopsis thaliana;} , partial (40%)

>Solanaceae_Ortholog_cluster_23065

arab|TC271324 UP|XT1_ARATH (Q9LZJ3) Xyloglucan 6-xylosyltransferase  (AtXT1) , complete
rice|TC253052 Oryza sativa (japonica cultivar-group) cDNA clone:001-034-G06, full insert sequence

>Solanaceae_Ortholog_cluster_23066

arab|TC271326 PIR|T52426|T52426 dynamin-like protein [imported] - Arabidopsis thaliana {Arabidopsis thaliana;} , complete
rice|TC249408 Oryza sativa (japonica cultivar-group) cDNA clone:001-018-H02, full insert sequence

>Solanaceae_Ortholog_cluster_23067

arab|TC271334 GB|AAP37658.1|30725272|BT008299 At2g25430/F13B15.9 {Arabidopsis thaliana;} , complete
n_benthamiana|TC10305 similar to TIGR_Ath1|At2g25430.1 68415.m03046 epsin N-terminal homology (ENTH) domain-containing protein contains Pfam PF01417: ENTH domain. ENTH (Epsin N-terminal homology) domain;, partial (30%)

>Solanaceae_Ortholog_cluster_23068

arab|TC271335 homologue to UP|Q7Y1B1 (Q7Y1B1) NAC-domain protein 3, complete
potato|TC113944 homologue to UP|Q6RH27 (Q6RH27) NAC domain protein, complete

>Solanaceae_Ortholog_cluster_23069

arab|TC271339 UP|Q94KD8 (Q94KD8) At1g02640/T14P4_11, complete
pepper|CA518082

>Solanaceae_Ortholog_cluster_23070

arab|TC271345 UP|Q39247 (Q39247) Type 2A protein serine/threonine phosphatase 55 kDa B regulatory subunit (At1g17720/F11A6_14), complete
rice|TC265249 similar to UP|O82774 (O82774) Protein phosphatase 2A 55 kDa B regulatory subunit, partial (88%)

>Solanaceae_Ortholog_cluster_23071

arab|TC271345 UP|Q39247 (Q39247) Type 2A protein serine/threonine phosphatase 55 kDa B regulatory subunit (At1g17720/F11A6_14), complete
tobacco|BP130739 homologue to UP|Q9FVD4 (Q9FVD4) Ser/Thr specific protein phosphatase 2A B regulatory subunit beta isoform, partial (26%)

>Solanaceae_Ortholog_cluster_23072

arab|TC271349 UP|Q94JV1 (Q94JV1) At1g69340/F10D13.28, complete
tomato|TC154914 similar to TIGR_Ath1|At1g69340.1 68414.m07956 appr-1-p processing enzyme family protein contains Pfam domain PF01661: Appr-1-p processing enzyme family, partial (54%)

>Solanaceae_Ortholog_cluster_23073

arab|TC271352 UP|Q9FPT1 (Q9FPT1) Ubiquitin-specific protease 12, complete
tomato|TC158337 similar to TIGR_Ath1|At5g06600.1 68418.m00745 ubiquitin-specific protease 12 (UBP12) almost identical to ubiquitin-specific protease 12 GI:11993471 [Arabidopsis thaliana], one amino acid difference, partial (50%)

>Solanaceae_Ortholog_cluster_23074

arab|TC271356 GB|AAP13431.1|30023796|BT006323 At5g02530 {Arabidopsis thaliana;} , complete
n_benthamiana|TC9904 similar to GB|AAP13431.1|30023796|BT006323 At5g02530 {Arabidopsis thaliana;} , partial (33%)

>Solanaceae_Ortholog_cluster_23075

arab|TC271358
petunia|TC1062

>Solanaceae_Ortholog_cluster_23076

arab|TC271363 GB|AAM65469.1|21593502|AY087919 NADH dehydrogenase 10.5K chain-like protein {Arabidopsis thaliana;} , complete
potato|TC114275 weakly similar to GB|AAM65469.1|21593502|AY087919 NADH dehydrogenase 10.5K chain-like protein {Arabidopsis thaliana;} , partial (86%)

>Solanaceae_Ortholog_cluster_23077

arab|TC271363 GB|AAM65469.1|21593502|AY087919 NADH dehydrogenase 10.5K chain-like protein {Arabidopsis thaliana;} , complete
tomato|TC155028 weakly similar to GB|AAM65469.1|21593502|AY087919 NADH dehydrogenase 10.5K chain-like protein {Arabidopsis thaliana;} , partial (86%)

>Solanaceae_Ortholog_cluster_23078

arab|TC271364 UP|Q945M1 (Q945M1) AT4g34700/T4L20_280, complete
pepper|BM065243

>Solanaceae_Ortholog_cluster_23079

arab|TC271365 GB|AAO11541.1|27363244|BT002625 At1g79930/F19K16_11 {Arabidopsis thaliana;} , complete
tomato|TC154435 similar to GB|AAO11541.1|27363244|BT002625 At1g79930/F19K16_11 {Arabidopsis thaliana;} , partial (57%)

>Solanaceae_Ortholog_cluster_23080

arab|TC271366
pepper|CO776558

>Solanaceae_Ortholog_cluster_23081

arab|TC271367
pepper|CA518720

>Solanaceae_Ortholog_cluster_23082

arab|TC271367
potato|TC121436 similar to TIGR_Osa1|9631.m00135 expressed protein, partial (26%)

>Solanaceae_Ortholog_cluster_23083

arab|TC271371
tomato|TC155132 similar to UP|Q6T284 (Q6T284) Predicted protein, partial (41%)

>Solanaceae_Ortholog_cluster_23084

arab|TC271380 UP|O82568 (O82568) Aminoalcoholphosphotransferase (AT3g25585/MWL2_21), complete
tobacco|BP529831

>Solanaceae_Ortholog_cluster_23085

arab|TC271383 homologue to UP|Q6WV72 (Q6WV72) Histone H4, complete
n_benthamiana|CN743227 TIGR_Osa1|9629.m06107 histone h4, complete

>Solanaceae_Ortholog_cluster_23086

arab|TC271383 homologue to UP|Q6WV72 (Q6WV72) Histone H4, complete
pepper|TC3377 UP|Q6V9I2 (Q6V9I2) Histone H4, complete

>Solanaceae_Ortholog_cluster_23087

arab|TC271383 homologue to UP|Q6WV72 (Q6WV72) Histone H4, complete
tomato|TC154105 UP|Q6V9I2 (Q6V9I2) Histone H4, complete

>Solanaceae_Ortholog_cluster_23088

arab|TC271396 UP|O48847 (O48847) Expressed protein (At2g32700/F24L7.16), complete
potato|TC113856 homologue to UP|Q6H975 (Q6H975) STY-L protein, partial (45%)

>Solanaceae_Ortholog_cluster_23089

arab|TC271396 UP|O48847 (O48847) Expressed protein (At2g32700/F24L7.16), complete
rice|TC251263 Oryza sativa (japonica cultivar-group) cDNA clone:001-101-E12, full insert sequence

>Solanaceae_Ortholog_cluster_23090

arab|TC271396 UP|O48847 (O48847) Expressed protein (At2g32700/F24L7.16), complete
tomato|TC164973 homologue to UP|Q6H975 (Q6H975) STY-L protein, partial (40%)

>Solanaceae_Ortholog_cluster_23091

arab|TC271398 UP|Q9LK73 (Q9LK73) Flavonol 3-O-glucosyltransferase-like protein (AT3g16520/MDC8_15), complete
rice|TC277063 Oryza sativa (japonica cultivar-group) cDNA clone:002-141-B10, full insert sequence

>Solanaceae_Ortholog_cluster_23092

arab|TC271399 GB|AAN28766.1|23505813|AY143827 At1g08970/F7G19_16 {Arabidopsis thaliana;} , complete
potato|TC119134 similar to UP|O04033 (O04033) F7G19.16 protein, partial (61%)

>Solanaceae_Ortholog_cluster_23093

arab|TC271401 UP|IF53_ARATH (Q9C505) Eukaryotic translation initiation factor 5A-3 (eIF-5A 3), complete
petunia|TC156 homologue to UP|IF54_LYCES (Q9AXQ3) Eukaryotic translation initiation factor 5A-4 (eIF-5A 4), complete

>Solanaceae_Ortholog_cluster_23094

arab|TC271401 UP|IF53_ARATH (Q9C505) Eukaryotic translation initiation factor 5A-3 (eIF-5A 3), complete
rice|TC248930 UP|Q84ZK1 (Q84ZK1) Translation initiation factor 5A, complete

>Solanaceae_Ortholog_cluster_23095

arab|TC271401 UP|IF53_ARATH (Q9C505) Eukaryotic translation initiation factor 5A-3 (eIF-5A 3), complete
tobacco|TC2279 homologue to UP|IF52_NICPL (P24922) Eukaryotic translation initiation factor 5A-2 (eIF-5A) (eIF-4D), complete

>Solanaceae_Ortholog_cluster_23096

arab|TC271402 similar to UP|Q9VUM1 (Q9VUM1) CG6876-PA (LD41209p), partial (17%)
rice|TC251144 Oryza sativa (japonica cultivar-group) cDNA clone:J013052N06, full insert sequence

>Solanaceae_Ortholog_cluster_23097

arab|TC271405 UP|AROG_ARATH (Q00218) Phospho-2-dehydro-3-deoxyheptonate aldolase 2, chloroplast precursor  (Phospho-2-keto-3-deoxyheptonate aldolase 2) (DAHP synthetase 2) (3-deoxy-D-arabino-heptulosonate 7-phosphate synthase 2) , complete
potato|TC113204 homologue to UP|O24052 (O24052) 3-deoxy-D-arabino-heptulosonate 7-phosphate synthase precursor  , partial (87%)

>Solanaceae_Ortholog_cluster_23098

arab|TC271405 UP|AROG_ARATH (Q00218) Phospho-2-dehydro-3-deoxyheptonate aldolase 2, chloroplast precursor  (Phospho-2-keto-3-deoxyheptonate aldolase 2) (DAHP synthetase 2) (3-deoxy-D-arabino-heptulosonate 7-phosphate synthase 2) , complete
rice|TC252290 Oryza sativa (japonica cultivar-group) cDNA clone:001-208-E11, full insert sequence

>Solanaceae_Ortholog_cluster_23099

arab|TC271409
petunia|TC1153

>Solanaceae_Ortholog_cluster_23100

arab|TC271412 UP|Q8L5A7 (Q8L5A7) Steroid sulfotransferase-like protein (At5g07010), complete
rice|NP933652 OSJNBa0038O10.13 [Oryza sativa (japonica cultivar-group)]

>Solanaceae_Ortholog_cluster_23101

arab|TC271414 expressed protein [Arabidopsis thaliana]
rice|NP942330 putative caffeine-induced death protein 1 [Oryza sativa (japonica cultivar-group)]

>Solanaceae_Ortholog_cluster_23102

arab|TC271417 GB|AAO42791.1|28416521|BT004545 AT3g29240/MXO21_9 {Arabidopsis thaliana;} , complete
rice|TC248682 Oryza sativa (japonica cultivar-group) cDNA clone:001-204-C11, full insert sequence

>Solanaceae_Ortholog_cluster_23103

arab|TC271419 UP|Q9ASX8 (Q9ASX8) At1g27760/T22C5_5, complete
rice|TC249541 Oryza sativa (japonica cultivar-group) cDNA clone:J013025G13, full insert sequence

>Solanaceae_Ortholog_cluster_23104

arab|TC271421
petunia|TC841 weakly similar to GB|AAN73294.1|25141199|BT002297 At5g12010/F14F18_180 {Arabidopsis thaliana;} , partial (10%)

>Solanaceae_Ortholog_cluster_23105

arab|TC271421
rice|TC263416 Oryza sativa (japonica cultivar-group) cDNA clone:J013123H20, full insert sequence

>Solanaceae_Ortholog_cluster_23106

arab|TC271425 UP|THH2_ARATH (Q38879) Thioredoxin H-type 2 (TRX-H-2), complete
petunia|TC324 similar to UP|Q6PV94 (Q6PV94) Thioredoxin, partial (75%)

>Solanaceae_Ortholog_cluster_23107

arab|TC271428 homologue to UP|Q9LH76 (Q9LH76) Arabidopsis thaliana genomic DNA, chromosome 3, BAC clone: T21E2 (AT3g14790/T21E2_4), complete
pepper|TC4656

>Solanaceae_Ortholog_cluster_23108

arab|TC271429 UP|O24454 (O24454) Ubiquitin-specific protease (AtUBP3) (AT4g39910/T5J17_80) , complete
potato|BG097630 similar to PIR|T06097|T06 ubiquitin-specific proteinase () UBP3 -                Arabidopsis thaliana {Arabidopsis thaliana;}, partial (38%)

>Solanaceae_Ortholog_cluster_23109

arab|TC271429 UP|O24454 (O24454) Ubiquitin-specific protease (AtUBP3) (AT4g39910/T5J17_80) , complete
tobacco|BP528695

>Solanaceae_Ortholog_cluster_23110

arab|TC271430 UP|Q9MBA1 (Q9MBA1) Chlorophyll a oxygenase, complete
pepper|CA524289

>Solanaceae_Ortholog_cluster_23111

arab|TC271430 UP|Q9MBA1 (Q9MBA1) Chlorophyll a oxygenase, complete
rice|TC262403 UP|Q9FYV0 (Q9FYV0) LLS1 protein, complete

>Solanaceae_Ortholog_cluster_23112

arab|TC271431 AT4g38430/F22I13_200 [Arabidopsis thaliana]
rice|TC267723 Oryza sativa (japonica cultivar-group) cDNA clone:J033074L17, full insert sequence

>Solanaceae_Ortholog_cluster_23113

arab|TC271431 AT4g38430/F22I13_200 [Arabidopsis thaliana]
tomato|BI932200

>Solanaceae_Ortholog_cluster_23114

arab|TC271433 UP|O80798 (O80798) T8F5.4 protein (Expressed protein) (At1g65270), complete
pepper|TC5845 similar to TIGR_Ath1|At1g65270.1 68414.m07399 expressed protein , partial (20%)

>Solanaceae_Ortholog_cluster_23115

arab|TC271433 UP|O80798 (O80798) T8F5.4 protein (Expressed protein) (At1g65270), complete
petunia|TC617 similar to UP|O80798 (O80798) T8F5.4 protein (Expressed protein) (At1g65270), partial (45%)

>Solanaceae_Ortholog_cluster_23116

arab|TC271434 UP|Q42529 (Q42529) Tryptophan synthase alpha chain  , complete
rice|TC252125 Oryza sativa (japonica cultivar-group) cDNA clone:001-019-G11, full insert sequence

>Solanaceae_Ortholog_cluster_23117

arab|TC271436 UP|Q9LJH7 (Q9LJH7) Emb|CAB41081.1, complete
tomato|TC160841 similar to TIGR_Ath1|At3g14110.2 68416.m01783 tetratricopeptide repeat (TPR)-containing protein contains Pfam profile PF00515: TPR Domain, partial (64%)

>Solanaceae_Ortholog_cluster_23118

arab|TC271438 homologue to UP|Q96537 (Q96537) Acyl CoA synthetase  , complete
rice|NP889220 Oryza sativa (japonica cultivar-group) cDNA clone:002-147-B09, full insert sequence

>Solanaceae_Ortholog_cluster_23119

arab|TC271443 GB|BAB17836.1|11177137|AB050977 nuclear coiled-coil protein AT4g30200 {Arabidopsis thaliana;} , partial (98%)
rice|TC251749 Oryza sativa (japonica cultivar-group) cDNA clone:J013158L10, full insert sequence

>Solanaceae_Ortholog_cluster_23120

arab|TC271443 GB|BAB17836.1|11177137|AB050977 nuclear coiled-coil protein AT4g30200 {Arabidopsis thaliana;} , partial (98%)
tobacco|BP134867 homologue to GB|AAP37787.1|3 At4g30200 {Arabidopsis thaliana;}, partial (3%)

>Solanaceae_Ortholog_cluster_23121

arab|TC271444 UP|Q9SL67 (Q9SL67) 26S proteasome subunit 4, complete
rice|TC263651 UP|Q8W422 (Q8W422) 26S proteasome regulatory particle triple-A ATPase subunit2b, complete

>Solanaceae_Ortholog_cluster_23122

arab|TC271450 UP|VPEB_ARATH (Q39044) Vacuolar processing enzyme, beta-isozyme precursor  (Beta-VPE) , complete
rice|TC251470 UP|Q84LM2 (Q84LM2) Vacuolar processing enzyme, complete

>Solanaceae_Ortholog_cluster_23123

arab|TC271454 UP|Q93ZQ1 (Q93ZQ1) At2g41680/T32G6.20, complete
rice|TC266395 UP|Q70G58 (Q70G58) NADPH thioredoxin reductase, complete

>Solanaceae_Ortholog_cluster_23124

arab|TC271463 weakly similar to UP|Q84MB7 (Q84MB7) At3g62970, partial (85%)
potato|TC131549 similar to TIGR_Ath1|At5g18650.1 68418.m02214 zinc finger (C3HC4-type RING finger) family protein contains Pfam domain PF00097: Zinc finger, C3HC4 type (RING finger), complete

>Solanaceae_Ortholog_cluster_23125

arab|TC271463 weakly similar to UP|Q84MB7 (Q84MB7) At3g62970, partial (85%)
rice|TC276890 Oryza sativa (japonica cultivar-group) cDNA clone:001-007-D07, full insert sequence

>Solanaceae_Ortholog_cluster_23126

arab|TC271465 similar to UP|OSH1_YEAST (P35845) Oxysterol-binding protein homolog 1, partial (4%)
tobacco|TC3098

>Solanaceae_Ortholog_cluster_23127

arab|TC271472 GB|AAN28790.1|23505861|AY143851 At5g64200/MSJ1_4 {Arabidopsis thaliana;} , complete
tobacco|BP535223

>Solanaceae_Ortholog_cluster_23128

arab|TC271480 Contains similarity to gb|AF000372 UDP glucose:flavanoid 3-o-glucosyltransferase from Vitis vinifera, and is a member of the UDP-gulcoronosyl and UDP-glucosyl transferase family PF|00201. ESTs gb|AA586155, gb|T45239 come from this gene.
rice|TC282348 similar to UP|Q84XC2 (Q84XC2) UDPglucose:flavonoid-3-oxy glucosyl transferase, partial (87%)

>Solanaceae_Ortholog_cluster_23129

arab|TC271482 UP|Q93Z81 (Q93Z81) At3g51860/ORF11, complete
pepper|BM068382

>Solanaceae_Ortholog_cluster_23130

arab|TC271482 UP|Q93Z81 (Q93Z81) At3g51860/ORF11, complete
rice|TC276555 Oryza sativa (japonica cultivar-group) cDNA clone:J013129P04, full insert sequence

>Solanaceae_Ortholog_cluster_23131

arab|TC271483 UP|Q9M621 (Q9M621) ReMembR-H2 protein JR702 (Fragment), complete
tomato|TC155884 similar to TIGR_Ath1|At1g71980.1 68414.m08320 protease-associated zinc finger (C3HC4-type RING finger) family protein identical to ReMembR-H2 protein JR702 [Arabidopsis thaliana] gi|6942149|gb|AAF32326; contains Pfam domain, PF02225: protease-associated (PA) domain and Pfam domain, PF00097: Zinc finger, C3HC4 type (RING finger); identical to cDNA ReMembR-H2 protein JR702 mRNA, partial cds GI:6942148, partial (36%)

>Solanaceae_Ortholog_cluster_23132

arab|TC271484 UP|HMT2_ARATH (Q9M1W4) Homocysteine S-methyltransferase 2  (S-methylmethionine:homocysteine methyltransferase 2) (SMM:Hcy S-methyltransferase 2) (AtHMT-2) , complete
pepper|CA516999

>Solanaceae_Ortholog_cluster_23133

arab|TC271484 UP|HMT2_ARATH (Q9M1W4) Homocysteine S-methyltransferase 2  (S-methylmethionine:homocysteine methyltransferase 2) (SMM:Hcy S-methyltransferase 2) (AtHMT-2) , complete
rice|TC255213 Oryza sativa (japonica cultivar-group) cDNA clone:001-123-H11, full insert sequence

>Solanaceae_Ortholog_cluster_23134

arab|TC271486 expressed protein [Arabidopsis thaliana]
tomato|TC155566 similar to UP|Q6T7D1 (Q6T7D1) Fiber protein Fb19 (Fragment), partial (90%)

>Solanaceae_Ortholog_cluster_23135

arab|TC271488 UP|ERF3_ARATH (O80339) Ethylene responsive element binding factor 3 (AtERF3), complete
tobacco|BP530819

>Solanaceae_Ortholog_cluster_23136

arab|TC271489 GB|AAL16179.1|16226483|AF428411 AT5g07220/T28J14_160 {Arabidopsis thaliana;} , complete
petunia|CV297275 homologue to UP|GRAK_HUMAN (P49863) Granzyme K precursor  (Granzyme 3) (NK-tryptase-2) (NK-TRYP-2) (Fragmentin 3) , partial (5%)

>Solanaceae_Ortholog_cluster_23137

arab|TC271492 At4g02340/T14P8_15 [Arabidopsis thaliana]
rice|NP915650 Oryza sativa (japonica cultivar-group) cDNA clone:001-017-A04, full insert sequence

>Solanaceae_Ortholog_cluster_23138

arab|TC271496 similar to UP|Q9ZSQ7 (Q9ZSQ7) Protein phosphatase 2C homolog, partial (93%)
potato|TC126797 similar to UP|Q9ZSQ7 (Q9ZSQ7) Protein phosphatase 2C homolog, partial (91%)

>Solanaceae_Ortholog_cluster_23139

arab|TC271496 similar to UP|Q9ZSQ7 (Q9ZSQ7) Protein phosphatase 2C homolog, partial (93%)
rice|TC251428 Oryza sativa (japonica cultivar-group) cDNA clone:001-033-D01, full insert sequence

>Solanaceae_Ortholog_cluster_23140

arab|TC271496 similar to UP|Q9ZSQ7 (Q9ZSQ7) Protein phosphatase 2C homolog, partial (93%)
tomato|TC163702 similar to UP|Q9M3V0 (Q9M3V0) Protein phosphatase 2C (PP2C)  , partial (95%)

>Solanaceae_Ortholog_cluster_23141

arab|TC271500 UP|Q9FML2 (Q9FML2) Histone deacetylase, complete
tomato|TC166313 similar to UP|Q9FML2 (Q9FML2) Histone deacetylase, partial (42%)

>Solanaceae_Ortholog_cluster_23142

arab|TC271504 homologue to PIR|T05747|T05747 histone H2A.M4I22.40 - Arabidopsis thaliana {Arabidopsis thaliana;} , complete
n_benthamiana|TC9310 homologue to TIGR_Ath1|At5g54640.1 68418.m06803 histone H2A identical to histone H2A Arabidopsis thaliana GI:7595337, partial (96%)

>Solanaceae_Ortholog_cluster_23143

arab|TC271505 AT4g30010/F6G3_40 [Arabidopsis thaliana]
tobacco|CV017486

>Solanaceae_Ortholog_cluster_23144

arab|TC271509 GB|AAP21369.1|30102902|BT006561 At4g19200 {Arabidopsis thaliana;} , complete
tomato|TC162758 Lycopersicon esculentum (DB209) meloidogyne-induced giant cell protein mRNA, 3' end

>Solanaceae_Ortholog_cluster_23145

arab|TC271513 UP|Q9MAC0 (Q9MAC0) T4P13.26 protein, complete
rice|TC253364

>Solanaceae_Ortholog_cluster_23146

arab|TC271514 GB|AAM65957.1|21594039|AY088420 carbonate dehydratase-like protein {Arabidopsis thaliana;} , complete
potato|CK719738 similar to GB|AAM65957.1| carbonate dehydratase-like protein {Arabidopsis thaliana;}, partial (54%)

>Solanaceae_Ortholog_cluster_23147

arab|TC271514 GB|AAM65957.1|21594039|AY088420 carbonate dehydratase-like protein {Arabidopsis thaliana;} , complete
tomato|TC169632 similar to UP|O81875 (O81875) Carbonate dehydratase-like protein, partial (58%)

>Solanaceae_Ortholog_cluster_23148

arab|TC271518 AT5g05440/K18I23_25 [Arabidopsis thaliana]
potato|TC114425 similar to TIGR_Ath1|At2g38310.1 68415.m04707 expressed protein low similarity to early flowering protein 1 [Asparagus officinalis] GI:1572683, SP|P80889 Ribonuclease 1  {Panax ginseng} , partial (74%)

>Solanaceae_Ortholog_cluster_23149

arab|TC271519 GB|AAB60729.1|2160166|F21M12 F21M12.13 {Arabidopsis thaliana;} , complete
tomato|TC162296 similar to GB|AAB60729.1|2160166|F21M12 F21M12.13 {Arabidopsis thaliana;} , partial (78%)

>Solanaceae_Ortholog_cluster_23150

arab|TC271520 GB|AAP21160.1|30102484|BT006352 At3g02880/F13E7_17 {Arabidopsis thaliana;} , complete
petunia|TC719

>Solanaceae_Ortholog_cluster_23151

arab|TC271528 UP|GMD1_ARATH (Q9SNY3) GDP-mannose 4,6 dehydratase  (GDP-D-mannose dehydratase) (GMD) , complete
tobacco|BP525845

>Solanaceae_Ortholog_cluster_23152

arab|TC271529 UP|ARG2_ARATH (Q9ZPF5) Probable arginase  , complete
tomato|TC154583 similar to TIGR_Ath1|At4g08900.1 68417.m01467 arginase identical to Swiss-Prot:P46637 arginase  [Arabidopsis thaliana] , partial (91%)

>Solanaceae_Ortholog_cluster_23153

arab|TC271535 UP|Q9M2B4 (Q9M2B4) Nucleic acid binding protein-like, complete
potato|BG600749 similar to UP|Q8LBJ5 (Q8LBJ5) Nucleic acid binding protein-like, partial (83%)

>Solanaceae_Ortholog_cluster_23154

arab|TC271535 UP|Q9M2B4 (Q9M2B4) Nucleic acid binding protein-like, complete
rice|TC253165 Oryza sativa (japonica cultivar-group) cDNA clone:001-205-D01, full insert sequence

>Solanaceae_Ortholog_cluster_23155

arab|TC271536 GB|AAF86507.1|9280638|AF286051 CBL-interacting protein kinase 3 {Arabidopsis thaliana;} , complete
potato|TC126277 similar to TIGR_Ath1|At2g26980.3 68415.m03237 CBL-interacting protein kinase 3 (CIPK3) identical to CBL-interacting protein kinase 3 [Arabidopsis thaliana] gi|9280638|gb|AAF86507, partial (96%)

>Solanaceae_Ortholog_cluster_23156

arab|TC271536 GB|AAF86507.1|9280638|AF286051 CBL-interacting protein kinase 3 {Arabidopsis thaliana;} , complete
tomato|TC154061 similar to TIGR_Ath1|At2g26980.3 68415.m03237 CBL-interacting protein kinase 3 (CIPK3) identical to CBL-interacting protein kinase 3 [Arabidopsis thaliana] gi|9280638|gb|AAF86507, partial (95%)

>Solanaceae_Ortholog_cluster_23157

arab|TC271539 UP|MPA2_ARATH (O04308) Probable mitochondrial processing peptidase alpha subunit 2, mitochondrial precursor  (Alpha-MPP 2) , complete
potato|TC114648 UP|Q41440 (Q41440) Mitochondrial processing peptidase , complete

>Solanaceae_Ortholog_cluster_23158

arab|TC271541 UP|Q9ZT18 (Q9ZT18) Arabinogalactan-protein, complete
n_benthamiana|TC10686 weakly similar to UP|Q40786 (Q40786) Arabinogalactan-protein precursor, partial (28%)

>Solanaceae_Ortholog_cluster_23159

arab|TC271542 UP|MCAT_ARATH (Q93XM7) Mitochondrial carnitine/acylcarnitine carrier-like protein (A BOUT DE SOUFFLE) (Carnitine/acylcarnitine translocase-like protein) (CAC-like protein), complete
pepper|TC5332 weakly similar to UP|CACL_MOUSE (Q8BL03) Mitchondrial carnitine/acylcarnitine carrier protein CACL (CACT-like), partial (11%)

>Solanaceae_Ortholog_cluster_23160

arab|TC271543 GB|BAB08924.1|9758516|AB016882 carnitine/acylcarnitine translocase-like protein {Arabidopsis thaliana;} , partial (32%)
tobacco|CV018502

>Solanaceae_Ortholog_cluster_23161

arab|TC271545 UP|Q9FLH1 (Q9FLH1) Lysosomal Pro-X carboxypeptidase, partial (97%)
potato|TC121470 similar to TIGR_Osa1|9634.m04251 expressed protein, partial (55%)

>Solanaceae_Ortholog_cluster_23162

arab|TC271549 SP|Q9ZUL7|THG3_ARATH Gamma-thionin homolog At2g02130 precursor. {Arabidopsis thaliana;} , complete
pepper|TC3367 UP|DEF2_CAPAN (O65740) Defensin J1-2 precursor, complete

>Solanaceae_Ortholog_cluster_23163

arab|TC271552
[truncated: 5,291,172 more chars]
