# Supplementary material for: Comparative analyses of six solanaceous transcriptomes reveal a high degree of sequence conservation and species-specific transcripts
Source: BMC Genomics. 2005 Sep 14;6:124. doi: 10.1186/1471-2164-6-124 (PMC1249569; doi:10.1186/1471-2164-6-124)
Supplement: Additional File 3 — Supplemental Table 2 containing the Solanaceae specific transcripts, for each of the six solanaceous species the TC numbers are listed without matches in 23 other plant species (see Table 4), transcripts unique to Solanaceae (Table 5, right panel, TBLASTX E-05) and transcripts unique to each species (Table 5, left panel, TBLASTX E-05). [file 1471-2164-6-124-S3.txt]

Supplemental Table 2.

List of transcripts:
without matches in 23 other plant species (see Table 4A).
transcripts unique to Solanaceae (Table 4B, right panel, TBLASTX E-05).
transcripts unique to each species (Table 4B, left panel, TBLASTX E-05).


**********
N. benthamiana transcripts without matches in 23 other plant species
**********
n_benthamiana|TC7035
n_benthamiana|TC7050
n_benthamiana|TC7123
n_benthamiana|TC7124
n_benthamiana|TC7165
n_benthamiana|TC7166
n_benthamiana|TC7167
n_benthamiana|TC7168
n_benthamiana|TC7180
n_benthamiana|TC7367
n_benthamiana|TC7467
n_benthamiana|TC7644
n_benthamiana|TC7685
n_benthamiana|TC7728
n_benthamiana|TC7765
n_benthamiana|TC7769
n_benthamiana|TC7795
n_benthamiana|TC7851
n_benthamiana|TC7916
n_benthamiana|TC7920
n_benthamiana|TC7923
n_benthamiana|TC7926
n_benthamiana|TC7952
n_benthamiana|TC7984
n_benthamiana|TC8072
n_benthamiana|TC8077
n_benthamiana|TC8078
n_benthamiana|TC8142
n_benthamiana|TC8153
n_benthamiana|TC8164
n_benthamiana|TC8165
n_benthamiana|TC8184
n_benthamiana|TC8185
n_benthamiana|TC8206
n_benthamiana|TC8246
n_benthamiana|TC8251
n_benthamiana|TC8258
n_benthamiana|TC8273
n_benthamiana|TC8276
n_benthamiana|TC8319
n_benthamiana|TC8340
n_benthamiana|TC8354
n_benthamiana|TC8382
n_benthamiana|TC8419
n_benthamiana|TC8441
n_benthamiana|TC8465
n_benthamiana|TC8468
n_benthamiana|TC8477
n_benthamiana|TC8486
n_benthamiana|TC8498
n_benthamiana|TC8520
n_benthamiana|TC8578
n_benthamiana|TC8610
n_benthamiana|TC8615
n_benthamiana|TC8616
n_benthamiana|TC8635
n_benthamiana|TC8646
n_benthamiana|TC8647
n_benthamiana|TC8652
n_benthamiana|TC8660
n_benthamiana|TC8661
n_benthamiana|TC8686
n_benthamiana|TC8687
n_benthamiana|TC8702
n_benthamiana|TC8712
n_benthamiana|TC8713
n_benthamiana|TC8729
n_benthamiana|TC8755
n_benthamiana|TC8791
n_benthamiana|TC8807
n_benthamiana|TC8810
n_benthamiana|TC8814
n_benthamiana|TC8822
n_benthamiana|TC8837
n_benthamiana|TC8841
n_benthamiana|TC8846
n_benthamiana|TC8868
n_benthamiana|TC8869
n_benthamiana|TC8879
n_benthamiana|TC8894
n_benthamiana|TC8903
n_benthamiana|TC8970
n_benthamiana|TC8976
n_benthamiana|TC8997
n_benthamiana|TC9031
n_benthamiana|TC9046
n_benthamiana|TC9065
n_benthamiana|TC9076
n_benthamiana|TC9083
n_benthamiana|TC9111
n_benthamiana|TC9134
n_benthamiana|TC9150
n_benthamiana|TC9152
n_benthamiana|TC9170
n_benthamiana|TC9172
n_benthamiana|TC9173
n_benthamiana|TC9179
n_benthamiana|TC9187
n_benthamiana|TC9194
n_benthamiana|TC9197
n_benthamiana|TC9210
n_benthamiana|TC9227
n_benthamiana|TC9242
n_benthamiana|TC9249
n_benthamiana|TC9256
n_benthamiana|TC9260
n_benthamiana|TC9273
n_benthamiana|TC9296
n_benthamiana|TC9331
n_benthamiana|TC9357
n_benthamiana|TC9360
n_benthamiana|TC9366
n_benthamiana|TC9367
n_benthamiana|TC9375
n_benthamiana|TC9377
n_benthamiana|TC9381
n_benthamiana|TC9382
n_benthamiana|TC9386
n_benthamiana|TC9399
n_benthamiana|TC9407
n_benthamiana|TC9417
n_benthamiana|TC9419
n_benthamiana|TC9424
n_benthamiana|TC9429
n_benthamiana|TC9437
n_benthamiana|TC9439
n_benthamiana|TC9442
n_benthamiana|TC9450
n_benthamiana|TC9457
n_benthamiana|TC9502
n_benthamiana|TC9513
n_benthamiana|TC9518
n_benthamiana|TC9544
n_benthamiana|TC9555
n_benthamiana|TC9558
n_benthamiana|TC9561
n_benthamiana|TC9564
n_benthamiana|TC9569
n_benthamiana|TC9571
n_benthamiana|TC9574
n_benthamiana|TC9583
n_benthamiana|TC9587
n_benthamiana|TC9592
n_benthamiana|TC9599
n_benthamiana|TC9600
n_benthamiana|TC9601
n_benthamiana|TC9610
n_benthamiana|TC9615
n_benthamiana|TC9624
n_benthamiana|TC9633
n_benthamiana|TC9636
n_benthamiana|TC9643
n_benthamiana|TC9646
n_benthamiana|TC9654
n_benthamiana|TC9655
n_benthamiana|TC9658
n_benthamiana|TC9661
n_benthamiana|TC9666
n_benthamiana|TC9667
n_benthamiana|TC9668
n_benthamiana|TC9669
n_benthamiana|TC9672
n_benthamiana|TC9684
n_benthamiana|TC9694
n_benthamiana|TC9699
n_benthamiana|TC9713
n_benthamiana|TC9720
n_benthamiana|TC9723
n_benthamiana|TC9729
n_benthamiana|TC9751
n_benthamiana|TC9752
n_benthamiana|TC9753
n_benthamiana|TC9755
n_benthamiana|TC9760
n_benthamiana|TC9764
n_benthamiana|TC9765
n_benthamiana|TC9768
n_benthamiana|TC9776
n_benthamiana|TC9781
n_benthamiana|TC9782
n_benthamiana|TC9786
n_benthamiana|TC9798
n_benthamiana|TC9816
n_benthamiana|TC9825
n_benthamiana|TC9828
n_benthamiana|TC9847
n_benthamiana|TC9856
n_benthamiana|TC9858
n_benthamiana|TC9863
n_benthamiana|TC9874
n_benthamiana|TC9888
n_benthamiana|TC9889
n_benthamiana|TC9903
n_benthamiana|TC9905
n_benthamiana|TC9908
n_benthamiana|TC9909
n_benthamiana|TC9912
n_benthamiana|TC9918
n_benthamiana|TC9924
n_benthamiana|TC9926
n_benthamiana|TC9932
n_benthamiana|TC9933
n_benthamiana|TC9936
n_benthamiana|TC9940
n_benthamiana|TC9950
n_benthamiana|TC9954
n_benthamiana|TC9955
n_benthamiana|TC9956
n_benthamiana|TC9958
n_benthamiana|TC9965
n_benthamiana|TC9967
n_benthamiana|TC9974
n_benthamiana|TC9981
n_benthamiana|TC9982
n_benthamiana|TC9983
n_benthamiana|TC9986
n_benthamiana|TC9987
n_benthamiana|TC9997
n_benthamiana|TC10012
n_benthamiana|TC10014
n_benthamiana|TC10017
n_benthamiana|TC10019
n_benthamiana|TC10020
n_benthamiana|TC10021
n_benthamiana|TC10027
n_benthamiana|TC10041
n_benthamiana|TC10044
n_benthamiana|TC10048
n_benthamiana|TC10049
n_benthamiana|TC10059
n_benthamiana|TC10071
n_benthamiana|TC10083
n_benthamiana|TC10095
n_benthamiana|TC10102
n_benthamiana|TC10104
n_benthamiana|TC10116
n_benthamiana|TC10160
n_benthamiana|TC10165
n_benthamiana|TC10187
n_benthamiana|TC10190
n_benthamiana|TC10199
n_benthamiana|TC10205
n_benthamiana|TC10211
n_benthamiana|TC10212
n_benthamiana|TC10226
n_benthamiana|TC10231
n_benthamiana|TC10234
n_benthamiana|TC10236
n_benthamiana|TC10237
n_benthamiana|TC10239
n_benthamiana|TC10245
n_benthamiana|TC10248
n_benthamiana|TC10252
n_benthamiana|TC10263
n_benthamiana|TC10282
n_benthamiana|TC10283
n_benthamiana|TC10287
n_benthamiana|TC10292
n_benthamiana|TC10298
n_benthamiana|TC10302
n_benthamiana|TC10325
n_benthamiana|TC10357
n_benthamiana|TC10363
n_benthamiana|TC10366
n_benthamiana|TC10381
n_benthamiana|TC10390
n_benthamiana|TC10392
n_benthamiana|TC10415
n_benthamiana|TC10424
n_benthamiana|TC10426
n_benthamiana|TC10442
n_benthamiana|TC10447
n_benthamiana|TC10471
n_benthamiana|TC10477
n_benthamiana|TC10479
n_benthamiana|TC10480
n_benthamiana|TC10482
n_benthamiana|TC10483
n_benthamiana|TC10507
n_benthamiana|TC10508
n_benthamiana|TC10512
n_benthamiana|TC10524
n_benthamiana|TC10529
n_benthamiana|TC10545
n_benthamiana|TC10549
n_benthamiana|TC10552
n_benthamiana|TC10553
n_benthamiana|TC10558
n_benthamiana|TC10563
n_benthamiana|TC10568
n_benthamiana|TC10577
n_benthamiana|TC10583
n_benthamiana|TC10585
n_benthamiana|TC10587
n_benthamiana|TC10590
n_benthamiana|TC10601
n_benthamiana|TC10603
n_benthamiana|TC10616
n_benthamiana|TC10621
n_benthamiana|TC10632
n_benthamiana|TC10634
n_benthamiana|TC10639
n_benthamiana|TC10643
n_benthamiana|TC10653
n_benthamiana|TC10654
n_benthamiana|TC10668
n_benthamiana|TC10671
n_benthamiana|TC10673
n_benthamiana|TC10676
n_benthamiana|TC10690
n_benthamiana|TC10706
n_benthamiana|TC10713
n_benthamiana|TC10714
n_benthamiana|TC10716
n_benthamiana|TC10721
n_benthamiana|TC10726
n_benthamiana|TC10728
n_benthamiana|TC10746
n_benthamiana|TC10747
n_benthamiana|TC10750
n_benthamiana|TC10751
n_benthamiana|TC10755
n_benthamiana|TC10756
n_benthamiana|TC10758
n_benthamiana|TC10766
n_benthamiana|TC10768
n_benthamiana|TC10770
n_benthamiana|TC10772
n_benthamiana|AF155636
n_benthamiana|CB968092
n_benthamiana|CN741406
n_benthamiana|CN741488
n_benthamiana|CN741500
n_benthamiana|CN741880
n_benthamiana|CN741979
n_benthamiana|CN741993
n_benthamiana|CN742005
n_benthamiana|CN742080
n_benthamiana|CN742460
n_benthamiana|CN742516
n_benthamiana|CN742559
n_benthamiana|CN742580
n_benthamiana|CN742593
n_benthamiana|CN742699
n_benthamiana|CN743160
n_benthamiana|CN743258
n_benthamiana|CN743571
n_benthamiana|CN743586
n_benthamiana|CN743668
n_benthamiana|CN743717
n_benthamiana|CN743840
n_benthamiana|CN743846
n_benthamiana|CN743857
n_benthamiana|CN743867
n_benthamiana|CN743988
n_benthamiana|CN744097
n_benthamiana|CN744121
n_benthamiana|CN744182
n_benthamiana|CN744448
n_benthamiana|CN744552
n_benthamiana|CN744588
n_benthamiana|CN744734
n_benthamiana|CN744952
n_benthamiana|CN745100
n_benthamiana|CN745242
n_benthamiana|CN745259
n_benthamiana|CN745533
n_benthamiana|CN745554
n_benthamiana|CN745615
n_benthamiana|CN745652
n_benthamiana|CN745739
n_benthamiana|CN745775
n_benthamiana|CN746011
n_benthamiana|CN746556
n_benthamiana|CN746799
n_benthamiana|CN747017
n_benthamiana|CN747036
n_benthamiana|CN747037
n_benthamiana|CN747293
n_benthamiana|CN747553
n_benthamiana|CN747604
n_benthamiana|CN748072
n_benthamiana|CN748193
n_benthamiana|CN748412
n_benthamiana|CN748586
n_benthamiana|CN748589
n_benthamiana|CN748740
n_benthamiana|CN748804
n_benthamiana|CN748877
n_benthamiana|CK290212
n_benthamiana|CK280270
n_benthamiana|CK280464
n_benthamiana|CK280483
n_benthamiana|CK281130
n_benthamiana|CK281385
n_benthamiana|CK281417
n_benthamiana|CK281877
n_benthamiana|CK282234
n_benthamiana|CK282349
n_benthamiana|CK282731
n_benthamiana|CK282794
n_benthamiana|CK283050
n_benthamiana|CK283382
n_benthamiana|CK283691
n_benthamiana|CK283714
n_benthamiana|CK283852
n_benthamiana|CK283911
n_benthamiana|CK283952
n_benthamiana|CK284024
n_benthamiana|CK284083
n_benthamiana|CK284134
n_benthamiana|CK284233
n_benthamiana|CK284474
n_benthamiana|CK284608
n_benthamiana|CK284610
n_benthamiana|CK284638
n_benthamiana|CK284702
n_benthamiana|CK284871
n_benthamiana|CK284899
n_benthamiana|CK284913
n_benthamiana|CK284976
n_benthamiana|CK285136
n_benthamiana|CK285137
n_benthamiana|CK285185
n_benthamiana|CK285203
n_benthamiana|CK285227
n_benthamiana|CK285244
n_benthamiana|CK285300
n_benthamiana|CK285317
n_benthamiana|CK285368
n_benthamiana|CK285377
n_benthamiana|CK285472
n_benthamiana|CK285590
n_benthamiana|CK285595
n_benthamiana|CK285641
n_benthamiana|CK285656
n_benthamiana|CK285671
n_benthamiana|CK285674
n_benthamiana|CK285676
n_benthamiana|CK285694
n_benthamiana|CK285831
n_benthamiana|CK285904
n_benthamiana|CK285947
n_benthamiana|CK285955
n_benthamiana|CK285965
n_benthamiana|CK286017
n_benthamiana|CK286049
n_benthamiana|CK286063
n_benthamiana|CK286173
n_benthamiana|CK286428
n_benthamiana|CK286478
n_benthamiana|CK286538
n_benthamiana|CK286553
n_benthamiana|CK286639
n_benthamiana|CK286700
n_benthamiana|CK286977
n_benthamiana|CK287137
n_benthamiana|CK287221
n_benthamiana|CK287244
n_benthamiana|CK287275
n_benthamiana|CK287398
n_benthamiana|CK287404
n_benthamiana|CK287427
n_benthamiana|CK287468
n_benthamiana|CK287511
n_benthamiana|CK287570
n_benthamiana|CK287711
n_benthamiana|CK287848
n_benthamiana|CK287851
n_benthamiana|CK287874
n_benthamiana|CK288113
n_benthamiana|CK288153
n_benthamiana|CK288167
n_benthamiana|CK288212
n_benthamiana|CK288219
n_benthamiana|CK288334
n_benthamiana|CK288364
n_benthamiana|CK288400
n_benthamiana|CK288440
n_benthamiana|CK288505
n_benthamiana|CK288587
n_benthamiana|CK288677
n_benthamiana|CK288833
n_benthamiana|CK288844
n_benthamiana|CK288917
n_benthamiana|CK288998
n_benthamiana|CK289008
n_benthamiana|CK289050
n_benthamiana|CK289111
n_benthamiana|CK289133
n_benthamiana|CK289140
n_benthamiana|CK289169
n_benthamiana|CK289426
n_benthamiana|CK289461
n_benthamiana|CK289480
n_benthamiana|CK289524
n_benthamiana|CK289591
n_benthamiana|CK289683
n_benthamiana|CK289748
n_benthamiana|CK289961
n_benthamiana|CK290096
n_benthamiana|CK290099
n_benthamiana|CK290128
n_benthamiana|CK290268
n_benthamiana|CK290353
n_benthamiana|CK290368
n_benthamiana|CK290443
n_benthamiana|CK290444
n_benthamiana|CK290563
n_benthamiana|CK290697
n_benthamiana|CK290770
n_benthamiana|CK290825
n_benthamiana|CK290856
n_benthamiana|CK290862
n_benthamiana|CK290879
n_benthamiana|CK291003
n_benthamiana|CK291048
n_benthamiana|CK291067
n_benthamiana|CK291096
n_benthamiana|CK291168
n_benthamiana|CK291218
n_benthamiana|CK291242
n_benthamiana|CK291289
n_benthamiana|CK291360
n_benthamiana|CK291439
n_benthamiana|CK291456
n_benthamiana|CK291467
n_benthamiana|CK291538
n_benthamiana|CK291627
n_benthamiana|CK291706
n_benthamiana|CK291802
n_benthamiana|CK291816
n_benthamiana|CK291818
n_benthamiana|CK291927
n_benthamiana|CK292011
n_benthamiana|CK292046
n_benthamiana|CK292108
n_benthamiana|CK292209
n_benthamiana|CK292261
n_benthamiana|CK292262
n_benthamiana|CK292288
n_benthamiana|CK292306
n_benthamiana|CK292328
n_benthamiana|CK292334
n_benthamiana|CK292348
n_benthamiana|CK292491
n_benthamiana|CK292550
n_benthamiana|CK292618
n_benthamiana|CK292721
n_benthamiana|CK292762
n_benthamiana|CK292878
n_benthamiana|CK292923
n_benthamiana|CK293303
n_benthamiana|CK293322
n_benthamiana|CK293360
n_benthamiana|CK293403
n_benthamiana|CK293516
n_benthamiana|CK293584
n_benthamiana|CK293623
n_benthamiana|CK293633
n_benthamiana|CK293642
n_benthamiana|CK293711
n_benthamiana|CK293781
n_benthamiana|CK293813
n_benthamiana|CK293827
n_benthamiana|CK293849
n_benthamiana|CK293883
n_benthamiana|CK293897
n_benthamiana|CK293906
n_benthamiana|CK293911
n_benthamiana|CK293912
n_benthamiana|CK293915
n_benthamiana|CK293964
n_benthamiana|CK294014
n_benthamiana|CK294027
n_benthamiana|CK294210
n_benthamiana|CK294318
n_benthamiana|CK294388
n_benthamiana|CK294479
n_benthamiana|CK294488
n_benthamiana|CK294489
n_benthamiana|CK294497
n_benthamiana|CK294522
n_benthamiana|CK294585
n_benthamiana|CK294637
n_benthamiana|CK294686
n_benthamiana|CK294692
n_benthamiana|CK294693
n_benthamiana|CK294708
n_benthamiana|CK294750
n_benthamiana|CK294758
n_benthamiana|CK294788
n_benthamiana|CK294950
n_benthamiana|CK294965
n_benthamiana|CK295004
n_benthamiana|CK295188
n_benthamiana|CK295198
n_benthamiana|CK295335
n_benthamiana|CK295390
n_benthamiana|CK295410
n_benthamiana|CK295582
n_benthamiana|CK295726
n_benthamiana|CK295853
n_benthamiana|CK296000
n_benthamiana|CK296014
n_benthamiana|CK296040
n_benthamiana|CK296147
n_benthamiana|CK296152
n_benthamiana|CK296219
n_benthamiana|CK296252
n_benthamiana|CK296315
n_benthamiana|CK296609
n_benthamiana|CK296618
n_benthamiana|CK296796
n_benthamiana|CK296804
n_benthamiana|CK296809
n_benthamiana|CK296857
n_benthamiana|CK296889
n_benthamiana|CK296914
n_benthamiana|CK296944
n_benthamiana|CK296959
n_benthamiana|CK296987
n_benthamiana|CK297066
n_benthamiana|CK297092
n_benthamiana|CK297105
n_benthamiana|CK297259
n_benthamiana|CK297269
n_benthamiana|CK297280
n_benthamiana|CK297312
n_benthamiana|CK297318
n_benthamiana|CK297512
n_benthamiana|CK297568
n_benthamiana|CK297610
n_benthamiana|CK297614
n_benthamiana|CK297689
n_benthamiana|CK297706
n_benthamiana|CK297732
n_benthamiana|CK297772
n_benthamiana|CK297822
n_benthamiana|CK297830
n_benthamiana|CK297834
n_benthamiana|CK297847
n_benthamiana|CK297923
n_benthamiana|CK297924
n_benthamiana|CK297945
n_benthamiana|CK297988
n_benthamiana|CK298033
n_benthamiana|CK298037
n_benthamiana|CK298057
n_benthamiana|CK298092
n_benthamiana|CK298093
n_benthamiana|CK298133
n_benthamiana|CK298145
n_benthamiana|CK298353
n_benthamiana|CK298472
n_benthamiana|CK298552
n_benthamiana|CK298661
n_benthamiana|CK298664
n_benthamiana|CK298766
n_benthamiana|CK298832
n_benthamiana|CK298839
n_benthamiana|CK298864
n_benthamiana|CK298945
n_benthamiana|CK298965
n_benthamiana|CK299001
n_benthamiana|AF155639
n_benthamiana|AF155640
n_benthamiana|AF155641
n_benthamiana|CN655104
n_benthamiana|CN655123
n_benthamiana|CN655247
n_benthamiana|CN655258
n_benthamiana|CN655367
n_benthamiana|CN741426
n_benthamiana|CN741644
n_benthamiana|CN741730
n_benthamiana|CN741743
n_benthamiana|CN742188
n_benthamiana|CN742218
n_benthamiana|CN742313
n_benthamiana|CN742334
n_benthamiana|CN742527
n_benthamiana|CN742696
n_benthamiana|CN742730
n_benthamiana|CN742801
n_benthamiana|CN743189
n_benthamiana|CN743228
n_benthamiana|CN743696
n_benthamiana|CN743702
n_benthamiana|CN743815
n_benthamiana|CN743962
n_benthamiana|CN744315
n_benthamiana|CN744505
n_benthamiana|CN744724
n_benthamiana|CN744758
n_benthamiana|CN744882
n_benthamiana|CN744883
n_benthamiana|CN745072
n_benthamiana|CN745433
n_benthamiana|CN745469
n_benthamiana|CN745506
n_benthamiana|CN745536
n_benthamiana|CN745856
n_benthamiana|CN745962
n_benthamiana|CN746049
n_benthamiana|CN746097
n_benthamiana|CN746695
n_benthamiana|CN746720
n_benthamiana|CN747074
n_benthamiana|CN747624
n_benthamiana|CN747825
n_benthamiana|CN747832
n_benthamiana|CN747937
n_benthamiana|CN747969
n_benthamiana|CN747978
n_benthamiana|CN748225
n_benthamiana|CN748331
n_benthamiana|CN748341
n_benthamiana|CN748394
n_benthamiana|CN748470
n_benthamiana|CN748833
n_benthamiana|CN748919
n_benthamiana|CK280292
n_benthamiana|CK280570
n_benthamiana|CK280745
n_benthamiana|CK280759
n_benthamiana|CK280770
n_benthamiana|CK281068
n_benthamiana|CK281072
n_benthamiana|CK281416
n_benthamiana|CK281436
n_benthamiana|CK281445
n_benthamiana|CK281514
n_benthamiana|CK281604
n_benthamiana|CK281641
n_benthamiana|CK281734
n_benthamiana|CK281791
n_benthamiana|CK282048
n_benthamiana|CK282157
n_benthamiana|CK282263
n_benthamiana|CK282550
n_benthamiana|CK282601
n_benthamiana|CK282607
n_benthamiana|CK282880
n_benthamiana|CK282926
n_benthamiana|CK282996
n_benthamiana|CK283051
n_benthamiana|CK283146
n_benthamiana|CK283351
n_benthamiana|CK283364
n_benthamiana|CK283373
n_benthamiana|CK283374
n_benthamiana|CK283381
n_benthamiana|CK283414
n_benthamiana|CK283425
n_benthamiana|CK283458
n_benthamiana|CK283482
n_benthamiana|CK283508
n_benthamiana|CK283522
n_benthamiana|CK283574
n_benthamiana|CK283575
n_benthamiana|CK283643
n_benthamiana|CK283710
n_benthamiana|CK283784
n_benthamiana|CK283851
n_benthamiana|CK283860
n_benthamiana|CK283882
n_benthamiana|CK283930
n_benthamiana|CK284019
n_benthamiana|CK284112
n_benthamiana|CK284174
n_benthamiana|CK284180
n_benthamiana|CK284250
n_benthamiana|CK284424
n_benthamiana|CK284523
n_benthamiana|CK284538
n_benthamiana|CK284574
n_benthamiana|CK284598
n_benthamiana|CK284707
n_benthamiana|CK284779
n_benthamiana|CK284802
n_benthamiana|CK284807
n_benthamiana|CK284858
n_benthamiana|CK284861
n_benthamiana|CK284862
n_benthamiana|CK284975
n_benthamiana|CK285015
n_benthamiana|CK285062
n_benthamiana|CK285076
n_benthamiana|CK285087
n_benthamiana|CK285175
n_benthamiana|CK285206
n_benthamiana|CK285207
n_benthamiana|CK285226
n_benthamiana|CK285234
n_benthamiana|CK285299
n_benthamiana|CK285366
n_benthamiana|CK285367
n_benthamiana|CK285386
n_benthamiana|CK285404
n_benthamiana|CK285470
n_benthamiana|CK285484
n_benthamiana|CK285490
n_benthamiana|CK285526
n_benthamiana|CK285539
n_benthamiana|CK285548
n_benthamiana|CK285553
n_benthamiana|CK285587
n_benthamiana|CK285589
n_benthamiana|CK285688
n_benthamiana|CK285696
n_benthamiana|CK285738
n_benthamiana|CK285742
n_benthamiana|CK285759
n_benthamiana|CK285830
n_benthamiana|CK285843
n_benthamiana|CK285969
n_benthamiana|CK285970
n_benthamiana|CK286012
n_benthamiana|CK286075
n_benthamiana|CK286087
n_benthamiana|CK286115
n_benthamiana|CK286172
n_benthamiana|CK286310
n_benthamiana|CK286325
n_benthamiana|CK286329
n_benthamiana|CK286515
n_benthamiana|CK286539
n_benthamiana|CK286563
n_benthamiana|CK286568
n_benthamiana|CK286638
n_benthamiana|CK286653
n_benthamiana|CK286717
n_benthamiana|CK286792
n_benthamiana|CK286843
n_benthamiana|CK286904
n_benthamiana|CK286928
n_benthamiana|CK286934
n_benthamiana|CK286974
n_benthamiana|CK286975
n_benthamiana|CK286982
n_benthamiana|CK286992
n_benthamiana|CK286993
n_benthamiana|CK287004
n_benthamiana|CK287046
n_benthamiana|CK287107
n_benthamiana|CK287185
n_benthamiana|CK287186
n_benthamiana|CK287188
n_benthamiana|CK287289
n_benthamiana|CK287335
n_benthamiana|CK287336
n_benthamiana|CK287337
n_benthamiana|CK287388
n_benthamiana|CK287403
n_benthamiana|CK287452
n_benthamiana|CK287575
n_benthamiana|CK287721
n_benthamiana|CK287722
n_benthamiana|CK287784
n_benthamiana|CK288002
n_benthamiana|CK288112
n_benthamiana|CK288144
n_benthamiana|CK288166
n_benthamiana|CK288225
n_benthamiana|CK288321
n_benthamiana|CK288336
n_benthamiana|CK288405
n_benthamiana|CK288420
n_benthamiana|CK288484
n_benthamiana|CK288514
n_benthamiana|CK288542
n_benthamiana|CK288552
n_benthamiana|CK288578
n_benthamiana|CK288579
n_benthamiana|CK288584
n_benthamiana|CK288596
n_benthamiana|CK288597
n_benthamiana|CK288646
n_benthamiana|CK288691
n_benthamiana|CK288755
n_benthamiana|CK288782
n_benthamiana|CK288785
n_benthamiana|CK288812
n_benthamiana|CK288834
n_benthamiana|CK288842
n_benthamiana|CK288895
n_benthamiana|CK288999
n_benthamiana|CK289013
n_benthamiana|CK289049
n_benthamiana|CK289136
n_benthamiana|CK289204
n_benthamiana|CK289212
n_benthamiana|CK289245
n_benthamiana|CK289272
n_benthamiana|CK289297
n_benthamiana|CK289325
n_benthamiana|CK289373
n_benthamiana|CK289404
n_benthamiana|CK289421
n_benthamiana|CK289425
n_benthamiana|CK289452
n_benthamiana|CK289453
n_benthamiana|CK289555
n_benthamiana|CK289596
n_benthamiana|CK289621
n_benthamiana|CK289712
n_benthamiana|CK289831
n_benthamiana|CK289856
n_benthamiana|CK289893
n_benthamiana|CK289958
n_benthamiana|CK289964
n_benthamiana|CK289999
n_benthamiana|CK290017
n_benthamiana|CK290018
n_benthamiana|CK290023
n_benthamiana|CK290219
n_benthamiana|CK290220
n_benthamiana|CK290244
n_benthamiana|CK290246
n_benthamiana|CK290259
n_benthamiana|CK290272
n_benthamiana|CK290499
n_benthamiana|CK290805
n_benthamiana|CK290809
n_benthamiana|CK291001
n_benthamiana|CK291012
n_benthamiana|CK291077
n_benthamiana|CK291157
n_benthamiana|CK291182
n_benthamiana|CK291198
n_benthamiana|CK291199
n_benthamiana|CK291245
n_benthamiana|CK291270
n_benthamiana|CK291323
n_benthamiana|CK291438
n_benthamiana|CK291515
n_benthamiana|CK291532
n_benthamiana|CK291594
n_benthamiana|CK291611
n_benthamiana|CK291654
n_benthamiana|CK291655
n_benthamiana|CK291679
n_benthamiana|CK291795
n_benthamiana|CK291796
n_benthamiana|CK291872
n_benthamiana|CK291884
n_benthamiana|CK291981
n_benthamiana|CK291982
n_benthamiana|CK292047
n_benthamiana|CK292084
n_benthamiana|CK292146
n_benthamiana|CK292147
n_benthamiana|CK292181
n_benthamiana|CK292182
n_benthamiana|CK292255
n_benthamiana|CK292320
n_benthamiana|CK292347
n_benthamiana|CK292372
n_benthamiana|CK292402
n_benthamiana|CK292456
n_benthamiana|CK292492
n_benthamiana|CK292504
n_benthamiana|CK292630
n_benthamiana|CK292670
n_benthamiana|CK292732
n_benthamiana|CK292733
n_benthamiana|CK292739
n_benthamiana|CK292922
n_benthamiana|CK292934
n_benthamiana|CK292953
n_benthamiana|CK292954
n_benthamiana|CK292976
n_benthamiana|CK293006
n_benthamiana|CK293068
n_benthamiana|CK293136
n_benthamiana|CK293149
n_benthamiana|CK293309
n_benthamiana|CK293395
n_benthamiana|CK293415
n_benthamiana|CK293502
n_benthamiana|CK293561
n_benthamiana|CK293606
n_benthamiana|CK293677
n_benthamiana|CK293698
n_benthamiana|CK293732
n_benthamiana|CK293733
n_benthamiana|CK293757
n_benthamiana|CK293793
n_benthamiana|CK293826
n_benthamiana|CK293848
n_benthamiana|CK293946
n_benthamiana|CK294088
n_benthamiana|CK294172
n_benthamiana|CK294173
n_benthamiana|CK294174
n_benthamiana|CK294196
n_benthamiana|CK294197
n_benthamiana|CK294213
n_benthamiana|CK294269
n_benthamiana|CK294299
n_benthamiana|CK294317
n_benthamiana|CK294362
n_benthamiana|CK294426
n_benthamiana|CK294442
n_benthamiana|CK294444
n_benthamiana|CK294447
n_benthamiana|CK294470
n_benthamiana|CK294471
n_benthamiana|CK294495
n_benthamiana|CK294516
n_benthamiana|CK294517
n_benthamiana|CK294542
n_benthamiana|CK294584
n_benthamiana|CK294591
n_benthamiana|CK294639
n_benthamiana|CK294647
n_benthamiana|CK294742
n_benthamiana|CK294789
n_benthamiana|CK294876
n_benthamiana|CK294880
n_benthamiana|CK294940
n_benthamiana|CK294946
n_benthamiana|CK294947
n_benthamiana|CK294973
n_benthamiana|CK295003
n_benthamiana|CK295066
n_benthamiana|CK295191
n_benthamiana|CK295259
n_benthamiana|CK295277
n_benthamiana|CK295297
n_benthamiana|CK295331
n_benthamiana|CK295366
n_benthamiana|CK295469
n_benthamiana|CK295497
n_benthamiana|CK295526
n_benthamiana|CK295537
n_benthamiana|CK295571
n_benthamiana|CK295620
n_benthamiana|CK295641
n_benthamiana|CK295750
n_benthamiana|CK295901
n_benthamiana|CK295999
n_benthamiana|CK296096
n_benthamiana|CK296150
n_benthamiana|CK296419
n_benthamiana|CK296527
n_benthamiana|CK296546
n_benthamiana|CK296547
n_benthamiana|CK296564
n_benthamiana|CK296680
n_benthamiana|CK296710
n_benthamiana|CK296728
n_benthamiana|CK296736
n_benthamiana|CK296747
n_benthamiana|CK296761
n_benthamiana|CK296765
n_benthamiana|CK296769
n_benthamiana|CK296770
n_benthamiana|CK296824
n_benthamiana|CK296832
n_benthamiana|CK296871
n_benthamiana|CK296872
n_benthamiana|CK296873
n_benthamiana|CK296880
n_benthamiana|CK296888
n_benthamiana|CK296929
n_benthamiana|CK296961
n_benthamiana|CK297134
n_benthamiana|CK297159
n_benthamiana|CK297180
n_benthamiana|CK297219
n_benthamiana|CK297337
n_benthamiana|CK297551
n_benthamiana|CK297727
n_benthamiana|CK297730
n_benthamiana|CK297761
n_benthamiana|CK297807
n_benthamiana|CK297816
n_benthamiana|CK297829
n_benthamiana|CK297842
n_benthamiana|CK297928
n_benthamiana|CK297973
n_benthamiana|CK297987
n_benthamiana|CK298036
n_benthamiana|CK298110
n_benthamiana|CK298142
n_benthamiana|CK298253
n_benthamiana|CK298457
n_benthamiana|CK298458
n_benthamiana|CK298467
n_benthamiana|CK298468
n_benthamiana|CK298513
n_benthamiana|CK298516
n_benthamiana|CK298541
n_benthamiana|CK298547
n_benthamiana|CK298560
n_benthamiana|CK298561
n_benthamiana|CK298564
n_benthamiana|CK298632
n_benthamiana|CK298655
n_benthamiana|CK298663
n_benthamiana|CK298714
n_benthamiana|CK298861
n_benthamiana|CK298862
n_benthamiana|CK298935
n_benthamiana|CK298944
n_benthamiana|CK298961
n_benthamiana|CK299015

**********
Pepper transcripts without matches in 23 other plant species
**********
pepper|TC3217
pepper|TC3254
pepper|TC3318
pepper|TC3358
pepper|TC3359
pepper|TC3360
pepper|TC3378
pepper|TC3426
pepper|TC3453
pepper|TC3499
pepper|TC3500
pepper|TC3514
pepper|TC3538
pepper|TC3556
pepper|TC3635
pepper|TC3706
pepper|TC3717
pepper|TC3821
pepper|TC3863
pepper|TC3885
pepper|TC3931
pepper|TC3943
pepper|TC3989
pepper|TC3994
pepper|TC4031
pepper|TC4131
pepper|TC4249
pepper|TC4284
pepper|TC4299
pepper|TC4304
pepper|TC4317
pepper|TC4319
pepper|TC4327
pepper|TC4329
pepper|TC4384
pepper|TC4407
pepper|TC4413
pepper|TC4487
pepper|TC4513
pepper|TC4630
pepper|TC4640
pepper|TC4662
pepper|TC4665
pepper|TC4696
pepper|TC4723
pepper|TC4725
pepper|TC4853
pepper|TC4857
pepper|TC4902
pepper|TC4946
pepper|TC4951
pepper|TC4976
pepper|TC4977
pepper|TC5004
pepper|TC5028
pepper|TC5057
pepper|TC5084
pepper|TC5135
pepper|TC5147
pepper|TC5155
pepper|TC5184
pepper|TC5221
pepper|TC5222
pepper|TC5231
pepper|TC5261
pepper|TC5273
pepper|TC5293
pepper|TC5314
pepper|TC5354
pepper|TC5373
pepper|TC5380
pepper|TC5386
pepper|TC5394
pepper|TC5408
pepper|TC5444
pepper|TC5456
pepper|TC5488
pepper|TC5508
pepper|TC5511
pepper|TC5576
pepper|TC5582
pepper|TC5583
pepper|TC5599
pepper|TC5603
pepper|TC5615
pepper|TC5623
pepper|TC5636
pepper|TC5639
pepper|TC5641
pepper|TC5643
pepper|TC5648
pepper|TC5658
pepper|TC5670
pepper|TC5674
pepper|TC5679
pepper|TC5685
pepper|TC5687
pepper|TC5693
pepper|TC5718
pepper|TC5719
pepper|TC5724
pepper|TC5741
pepper|TC5751
pepper|TC5753
pepper|TC5754
pepper|TC5761
pepper|TC5774
pepper|TC5776
pepper|TC5778
pepper|TC5781
pepper|TC5788
pepper|TC5809
pepper|TC5813
pepper|TC5817
pepper|TC5852
pepper|TC5853
pepper|TC5872
pepper|TC5883
pepper|TC5891
pepper|TC5896
pepper|TC5902
pepper|TC5905
pepper|TC5911
pepper|TC5912
pepper|TC5926
pepper|TC5931
pepper|TC5934
pepper|TC5942
pepper|TC5946
pepper|TC5960
pepper|TC5977
pepper|TC5978
pepper|TC5982
pepper|TC5983
pepper|TC5988
pepper|TC6006
pepper|TC6007
pepper|TC6048
pepper|TC6052
pepper|TC6053
pepper|TC6055
pepper|TC6061
pepper|TC6077
pepper|TC6079
pepper|TC6128
pepper|TC6129
pepper|TC6143
pepper|TC6145
pepper|TC6146
pepper|TC6148
pepper|TC6158
pepper|TC6163
pepper|TC6168
pepper|TC6187
pepper|TC6208
pepper|TC6222
pepper|TC6244
pepper|TC6255
pepper|TC6261
pepper|TC6262
pepper|TC6275
pepper|TC6296
pepper|TC6312
pepper|TC6318
pepper|TC6331
pepper|TC6333
pepper|TC6336
pepper|TC6338
pepper|TC6344
pepper|TC6345
pepper|TC6362
pepper|TC6369
pepper|TC6373
pepper|TC6381
pepper|TC6392
pepper|TC6419
pepper|TC6431
pepper|TC6433
pepper|TC6437
pepper|TC6444
pepper|TC6447
pepper|TC6448
pepper|TC6451
pepper|TC6452
pepper|TC6459
pepper|TC6489
pepper|TC6505
pepper|TC6519
pepper|TC6525
pepper|TC6526
pepper|TC6527
pepper|TC6566
pepper|TC6572
pepper|TC6583
pepper|TC6590
pepper|TC6597
pepper|TC6602
pepper|TC6628
pepper|TC6639
pepper|TC6641
pepper|TC6644
pepper|TC6650
pepper|TC6654
pepper|TC6677
pepper|TC6680
pepper|TC6682
pepper|TC6685
pepper|TC6693
pepper|TC6713
pepper|TC6726
pepper|TC6730
pepper|TC6760
pepper|TC6768
pepper|TC6769
pepper|TC6782
pepper|TC6785
pepper|TC6791
pepper|TC6792
pepper|TC6798
pepper|TC6800
pepper|TC6808
pepper|TC6827
pepper|TC6831
pepper|TC6835
pepper|TC6844
pepper|TC6866
pepper|TC6883
pepper|TC6884
pepper|TC6887
pepper|TC6903
pepper|TC6910
pepper|TC6930
pepper|TC6931
pepper|TC6933
pepper|TC6937
pepper|TC6942
pepper|TC6943
pepper|TC6955
pepper|TC6975
pepper|TC6979
pepper|TC6982
pepper|TC6988
pepper|TC6998
pepper|TC7020
pepper|TC7028
pepper|TC7061
pepper|TC7075
pepper|TC7079
pepper|TC7084
pepper|TC7095
pepper|TC7109
pepper|TC7110
pepper|TC7112
pepper|TC7114
pepper|TC7130
pepper|TC7133
pepper|TC7141
pepper|TC7147
pepper|TC7165
pepper|TC7168
pepper|TC7183
pepper|TC7210
pepper|TC7222
pepper|TC7232
pepper|TC7236
pepper|TC7240
pepper|TC7243
pepper|TC7258
pepper|TC7261
pepper|TC7272
pepper|TC7288
pepper|TC7289
pepper|TC7295
pepper|TC7299
pepper|TC7303
pepper|TC7308
pepper|TC7319
pepper|TC7332
pepper|TC7333
pepper|TC7336
pepper|TC7347
pepper|TC7368
pepper|TC7369
pepper|TC7372
pepper|NP916421
pepper|AA840628
pepper|AA840629
pepper|AA840654
pepper|AA840655
pepper|AA840656
pepper|AA840657
pepper|AA840659
pepper|AA840664
pepper|AA840676
pepper|AA840679
pepper|AA840680
pepper|AA840685
pepper|AA840686
pepper|AA840690
pepper|AA840692
pepper|AA840694
pepper|AA840695
pepper|AA840696
pepper|AA840706
pepper|AA840715
pepper|AA840720
pepper|AA840729
pepper|AA840740
pepper|AA840744
pepper|AA840750
pepper|AA840752
pepper|AA840781
pepper|AA840782
pepper|AA840784
pepper|AF108878
pepper|BM059586
pepper|BM059661
pepper|BM059710
pepper|BM059776
pepper|BM059781
pepper|BM059782
pepper|BM059790
pepper|BM059799
pepper|BM059810
pepper|BM059866
pepper|BM059905
pepper|BM059913
pepper|BM059952
pepper|BM059958
pepper|BM059978
pepper|BM059982
pepper|BM060013
pepper|BM060040
pepper|BM060055
pepper|BM060073
pepper|BM060122
pepper|BM060138
pepper|BM060145
pepper|BM060147
pepper|BM060149
pepper|BM060160
pepper|BM060172
pepper|BM060192
pepper|BM060201
pepper|BM060251
pepper|BM060281
pepper|BM060334
pepper|BM060385
pepper|BM060407
pepper|BM060430
pepper|BM060445
pepper|BM060446
pepper|BM060470
pepper|BM060474
pepper|BM060510
pepper|BM060515
pepper|BM060524
pepper|BM060540
pepper|BM061903
pepper|BM061971
pepper|BM062001
pepper|BM062009
pepper|BM062011
pepper|BM062020
pepper|BM062027
pepper|BM062035
pepper|BM062090
pepper|BM062113
pepper|BM062125
pepper|BM062127
pepper|BM062132
pepper|BM062153
pepper|BM062154
pepper|BM062166
pepper|BM062175
pepper|BM062177
pepper|BM062197
pepper|BM062212
pepper|BM062226
pepper|BM062234
pepper|BM062240
pepper|BM062253
pepper|BM062261
pepper|BM062263
pepper|BM062268
pepper|BM062274
pepper|BM062289
pepper|BM062293
pepper|BM062302
pepper|BM062307
pepper|BM062309
pepper|BM062327
pepper|BM062329
pepper|BM062331
pepper|BM062335
pepper|BM062336
pepper|BM062352
pepper|BM062369
pepper|BM062398
pepper|BM062422
pepper|BM062442
pepper|BM062480
pepper|BM062514
pepper|BM062538
pepper|BM062574
pepper|BM062600
pepper|BM062633
pepper|BM063420
pepper|BM063427
pepper|BM063454
pepper|BM063463
pepper|BM063483
pepper|BM063489
pepper|BM063490
pepper|BM063491
pepper|BM063492
pepper|BM063496
pepper|BM063498
pepper|BM063512
pepper|BM063518
pepper|BM063548
pepper|BM063550
pepper|BM063588
pepper|BM063600
pepper|BM063607
pepper|BM063610
pepper|BM063613
pepper|BM063618
pepper|BM063621
pepper|BM063655
pepper|BM063664
pepper|BM063668
pepper|BM063698
pepper|BM063727
pepper|BM063741
pepper|BM063749
pepper|BM063763
pepper|BM063791
pepper|BM063817
pepper|BM063822
pepper|BM063836
pepper|BM063841
pepper|BM063848
pepper|BM063860
pepper|BM063890
pepper|BM063895
pepper|BM063896
pepper|BM063948
pepper|BM063983
pepper|BM063998
pepper|BM064031
pepper|BM064033
pepper|BM064041
pepper|BM064855
pepper|BM064869
pepper|BM064870
pepper|BM064892
pepper|BM064897
pepper|BM064903
pepper|BM064917
pepper|BM064925
pepper|BM064927
pepper|BM064930
pepper|BM064959
pepper|BM064972
pepper|BM064976
pepper|BM064981
pepper|BM064999
pepper|BM065011
pepper|BM065015
pepper|BM065021
pepper|BM065037
pepper|BM065060
pepper|BM065065
pepper|BM065071
pepper|BM065076
pepper|BM065093
pepper|BM065098
pepper|BM065109
pepper|BM065180
pepper|BM065182
pepper|BM065190
pepper|BM065199
pepper|BM065215
pepper|BM065273
pepper|BM065283
pepper|BM065406
pepper|BM065421
pepper|BM065486
pepper|BM065520
pepper|BM065543
pepper|BM065549
pepper|BM065569
pepper|BM065580
pepper|BM067570
pepper|BM067586
pepper|BM067587
pepper|BM067588
pepper|BM067592
pepper|BM067595
pepper|BM067597
pepper|BM067598
pepper|BM067605
pepper|BM067607
pepper|BM067608
pepper|BM067609
pepper|BM067611
pepper|BM067615
pepper|BM067616
pepper|BM067619
pepper|BM067628
pepper|BM067629
pepper|BM067632
pepper|BM067633
pepper|BM067635
pepper|BM067637
pepper|BM067640
pepper|BM067643
pepper|BM067645
pepper|BM067651
pepper|BM067655
pepper|BM067667
pepper|BM067672
pepper|BM067678
pepper|BM067682
pepper|BM067689
pepper|BM067690
pepper|BM067691
pepper|BM067697
pepper|BM067698
pepper|BM067700
pepper|BM067701
pepper|BM067703
pepper|BM067705
pepper|BM067707
pepper|BM067710
pepper|BM067711
pepper|BM067713
pepper|BM067718
pepper|BM067721
pepper|BM067724
pepper|BM067729
pepper|BM067731
pepper|BM067735
pepper|BM067738
pepper|BM067741
pepper|BM067742
pepper|BM067743
pepper|BM067746
pepper|BM067749
pepper|BM067751
pepper|BM067752
pepper|BM067753
pepper|BM067757
pepper|BM067780
pepper|BM067783
pepper|BM067790
pepper|BM067791
pepper|BM067792
pepper|BM067795
pepper|BM067799
pepper|BM067801
pepper|BM067802
pepper|BM067803
pepper|BM067811
pepper|BM067812
pepper|BM067813
pepper|BM067816
pepper|BM067823
pepper|BM067825
pepper|BM067832
pepper|BM067833
pepper|BM067834
pepper|BM067842
pepper|BM067843
pepper|BM067847
pepper|BM067854
pepper|BM067858
pepper|BM067871
pepper|BM067873
pepper|BM067875
pepper|BM067877
pepper|BM067883
pepper|BM067887
pepper|BM067889
pepper|BM067890
pepper|BM067893
pepper|BM067895
pepper|BM067897
pepper|BM067901
pepper|BM067903
pepper|BM067906
pepper|BM067915
pepper|BM067924
pepper|BM067927
pepper|BM067930
pepper|BM067938
pepper|BM067963
pepper|BM067970
pepper|BM067972
pepper|BM067974
pepper|BM067981
pepper|BM068002
pepper|BM068006
pepper|BM068007
pepper|BM068031
pepper|BM068036
pepper|BM068046
pepper|BM068047
pepper|BM068050
pepper|BM068055
pepper|BM068065
pepper|BM068068
pepper|BM068077
pepper|BM068083
pepper|BM068084
pepper|BM068086
pepper|BM068088
pepper|BM068092
pepper|BM068095
pepper|BM068097
pepper|BM068099
pepper|BM068102
pepper|BM068107
pepper|BM068108
pepper|BM068113
pepper|BM068114
pepper|CA513956
pepper|CA513959
pepper|CA513966
pepper|CA513974
pepper|CA514002
pepper|CA514009
pepper|CA514011
pepper|CA514057
pepper|CA514077
pepper|CA514120
pepper|CA514121
pepper|CA514125
pepper|CA514126
pepper|CA514128
pepper|CA514132
pepper|CA514190
pepper|CA514235
pepper|CA514245
pepper|CA514288
pepper|CA514314
pepper|CA514315
pepper|CA514394
pepper|CA514406
pepper|CA514407
pepper|CA514418
pepper|CA514458
pepper|CA514466
pepper|CA514467
pepper|CA514506
pepper|CA514510
pepper|CA514550
pepper|CA514554
pepper|CA514565
pepper|CA514570
pepper|CA514602
pepper|CA514629
pepper|CA514641
pepper|CA514650
pepper|CA514660
pepper|CA514674
pepper|CA514675
pepper|CA514758
pepper|CA514759
pepper|CA514805
pepper|CA514813
pepper|CA514820
pepper|CA514840
pepper|CA514850
pepper|CA514891
pepper|CA514985
pepper|CA515002
pepper|CA515023
pepper|CA515042
pepper|CA515136
pepper|CA516476
pepper|CA516507
pepper|CA516520
pepper|CA516548
pepper|CA516569
pepper|CA516577
pepper|CA516589
pepper|CA516591
pepper|CA516610
pepper|CA516633
pepper|CA516635
pepper|CA516638
pepper|CA516682
pepper|CA516701
pepper|CA516746
pepper|CA516747
pepper|CA516761
pepper|CA516762
pepper|CA516798
pepper|CA516801
pepper|CA516896
pepper|CA516897
pepper|CA516929
pepper|CA516966
pepper|CA516967
pepper|CA516979
pepper|CA516980
pepper|CA517010
pepper|CA517071
pepper|CA517112
pepper|CA517126
pepper|CA517145
pepper|CA517148
pepper|CA517268
pepper|CA517275
pepper|CA517293
pepper|CA517322
pepper|CA517330
pepper|CA517342
pepper|CA517347
pepper|CA517366
pepper|CA517373
pepper|CA517406
pepper|CA517407
pepper|CA517410
pepper|CA517443
pepper|CA517452
pepper|CA517457
pepper|CA517459
pepper|CA517478
pepper|CA517507
pepper|CA517535
pepper|CA517545
pepper|CA517547
pepper|CA517554
pepper|CA517565
pepper|CA517575
pepper|CA517595
pepper|CA517599
pepper|CA517601
pepper|CA517653
pepper|CA517664
pepper|CA518489
pepper|CA518492
pepper|CA518509
pepper|CA518511
pepper|CA518514
pepper|CA518525
pepper|CA518549
pepper|CA518553
pepper|CA518567
pepper|CA518570
pepper|CA518578
pepper|CA518596
pepper|CA518603
pepper|CA518620
pepper|CA518628
pepper|CA518637
pepper|CA518640
pepper|CA518646
pepper|CA518657
pepper|CA518697
pepper|CA518710
pepper|CA518715
pepper|CA518731
pepper|CA518737
pepper|CA518738
pepper|CA518739
pepper|CA518746
pepper|CA518751
pepper|CA518753
pepper|CA518758
pepper|CA518759
pepper|CA518776
pepper|CA518791
pepper|CA518804
pepper|CA518809
pepper|CA518812
pepper|CA518814
pepper|CA518820
pepper|CA518832
pepper|CA518852
pepper|CA518885
pepper|CA518886
pepper|CA518893
pepper|CA518926
pepper|CA518941
pepper|CA518943
pepper|CA518957
pepper|CA518985
pepper|CA518986
pepper|CA519015
pepper|CA519038
pepper|CA519045
pepper|CA519080
pepper|CA519092
pepper|CA519098
pepper|CA519109
pepper|CA519112
pepper|CA519121
pepper|CA519124
pepper|CA519130
pepper|CA519132
pepper|CA519139
pepper|CA519145
pepper|CA519147
pepper|CA519176
pepper|CA519181
pepper|CA519198
pepper|CA519200
pepper|CA519214
pepper|CA519239
pepper|CA519246
pepper|CA519260
pepper|CA519278
pepper|CA519284
pepper|CA519300
pepper|CA519308
pepper|CA519312
pepper|CA519319
pepper|CA519347
pepper|CA519365
pepper|CA519369
pepper|CA520199
pepper|CA520206
pepper|CA520215
pepper|CA520223
pepper|CA520229
pepper|CA520242
pepper|CA520247
pepper|CA520270
pepper|CA520273
pepper|CA520306
pepper|CA520324
pepper|CA520335
pepper|CA520370
pepper|CA520381
pepper|CA520429
pepper|CA520445
pepper|CA520454
pepper|CA520490
pepper|CA520495
pepper|CA520497
pepper|CA520519
pepper|CA520523
pepper|CA520526
pepper|CA520530
pepper|CA520532
pepper|CA520534
pepper|CA520550
pepper|CA520566
pepper|CA520581
pepper|CA520597
pepper|CA520598
pepper|CA520599
pepper|CA520617
pepper|CA520626
pepper|CA520641
pepper|CA520660
pepper|CA520686
pepper|CA520687
pepper|CA520699
pepper|CA520702
pepper|CA520704
pepper|CA520711
pepper|CA520720
pepper|CA520722
pepper|CA520726
pepper|CA520732
pepper|CA520755
pepper|CA520764
pepper|CA520785
pepper|CA520794
pepper|CA520798
pepper|CA520801
pepper|CA520819
pepper|CA520841
pepper|CA520852
pepper|CA520854
pepper|CA520861
pepper|CA520863
pepper|CA520866
pepper|CA520871
pepper|CA520886
pepper|CA520904
pepper|CA520914
pepper|CA520927
pepper|CA520928
pepper|CA520931
pepper|CA520940
pepper|CA520942
pepper|CA520956
pepper|CA520972
pepper|CA520973
pepper|CA520979
pepper|CA520982
pepper|CA520990
pepper|CA521036
pepper|CA521042
pepper|CA521905
pepper|CA521908
pepper|CA521925
pepper|CA521953
pepper|CA521958
pepper|CA521995
pepper|CA522007
pepper|CA522022
pepper|CA522049
pepper|CA522062
pepper|CA522087
pepper|CA522093
pepper|CA522096
pepper|CA522117
pepper|CA522134
pepper|CA522158
pepper|CA522165
pepper|CA522197
pepper|CA522200
pepper|CA522201
pepper|CA522203
pepper|CA522213
pepper|CA522215
pepper|CA522221
pepper|CA522223
pepper|CA522232
pepper|CA522237
pepper|CA522239
pepper|CA522244
pepper|CA522286
pepper|CA522288
pepper|CA522290
pepper|CA522297
pepper|CA522310
pepper|CA522313
pepper|CA522326
pepper|CA522340
pepper|CA522357
pepper|CA522358
pepper|CA522363
pepper|CA522375
pepper|CA522401
pepper|CA522403
pepper|CA522417
pepper|CA522424
pepper|CA522451
pepper|CA522452
pepper|CA522457
pepper|CA522459
pepper|CA522488
pepper|CA522500
pepper|CA522506
pepper|CA522507
pepper|CA522510
pepper|CA522519
pepper|CA522525
pepper|CA522527
pepper|CA522530
pepper|CA522549
pepper|CA522551
pepper|CA522563
pepper|CA522564
pepper|CA522589
pepper|CA522590
pepper|CA522593
pepper|CA522611
pepper|CA522630
pepper|CA522642
pepper|CA522666
pepper|CA522672
pepper|CA522680
pepper|CA522709
pepper|CA522717
pepper|CA523458
pepper|CA523483
pepper|CA523488
pepper|CA523501
pepper|CA523505
pepper|CA523521
pepper|CA523526
pepper|CA523528
pepper|CA523552
pepper|CA523554
pepper|CA523565
pepper|CA523568
pepper|CA523575
pepper|CA523580
pepper|CA523586
pepper|CA523588
pepper|CA523594
pepper|CA523601
pepper|CA523624
pepper|CA523625
pepper|CA523633
pepper|CA523642
pepper|CA523648
pepper|CA523666
pepper|CA523668
pepper|CA523689
pepper|CA523700
pepper|CA523720
pepper|CA523766
pepper|CA523771
pepper|CA523774
pepper|CA523784
pepper|CA523791
pepper|CA523794
pepper|CA523801
pepper|CA523827
pepper|CA523837
pepper|CA523845
pepper|CA523854
pepper|CA523868
pepper|CA523873
pepper|CA523876
pepper|CA523878
pepper|CA523899
pepper|CA523902
pepper|CA523913
pepper|CA523916
pepper|CA523918
pepper|CA523919
pepper|CA523930
pepper|CA523932
pepper|CA523938
pepper|CA523995
pepper|CA524000
pepper|CA524016
pepper|CA524050
pepper|CA524051
pepper|CA524078
pepper|CA524080
pepper|CA524082
pepper|CA524092
pepper|CA524106
pepper|CA524120
pepper|CA524122
pepper|CA524133
pepper|CA524143
pepper|CA524144
pepper|CA524146
pepper|CA524151
pepper|CA524157
pepper|CA524158
pepper|CA524164
pepper|CA524182
pepper|CA524196
pepper|CA524995
pepper|CA525013
pepper|CA525069
pepper|CA525071
pepper|CA525108
pepper|CA525130
pepper|CA525133
pepper|CA525137
pepper|CA525148
pepper|CA525152
pepper|CA525180
pepper|CA525183
pepper|CA525189
pepper|CA525209
pepper|CA525211
pepper|CA525219
pepper|CA525226
pepper|CA525263
pepper|CA525264
pepper|CA525268
pepper|CA525279
pepper|CA525340
pepper|CA525342
pepper|CA525351
pepper|CA525354
pepper|CA525368
pepper|CA525401
pepper|CA525413
pepper|CA525443
pepper|CA525480
pepper|CA525515
pepper|CA525519
pepper|CA525523
pepper|CA525543
pepper|CA525546
pepper|CA525547
pepper|CA525550
pepper|CA525552
pepper|CA525559
pepper|CA525568
pepper|CA525587
pepper|CA525620
pepper|CA525642
pepper|CA525681
pepper|CA525689
pepper|CA525691
pepper|CA525696
pepper|CA525736
pepper|CA525738
pepper|CA525746
pepper|CA525752
pepper|CA525787
pepper|CA847518
pepper|CA847549
pepper|CA847581
pepper|CA847598
pepper|CA847629
pepper|CB164827
pepper|CB164833
pepper|CB164849
pepper|CB164871
pepper|CB164892
pepper|CB164893
pepper|CB164895
pepper|CB164897
pepper|CB164925
pepper|CB164930
pepper|CB164933
pepper|CB164934
pepper|CB164936
pepper|CB164939
pepper|CB164941
pepper|CB164942
pepper|CB164945
pepper|CB164952
pepper|CB164958
pepper|CB164976
pepper|CB165001
pepper|CB165027
pepper|CB165039
pepper|CB165052
pepper|CB165053
pepper|CB165057
pepper|CB165058
pepper|CB165061
pepper|CB165064
pepper|CB165067
pepper|CK327622
pepper|CK901554
pepper|CK901557
pepper|CK901569
pepper|CK901574
pepper|CK901582
pepper|CK901603
pepper|CK901615
pepper|CK901644
pepper|CK901658
pepper|CK901670
pepper|CK901681
pepper|CK901700
pepper|CK901717
pepper|CK901743
pepper|CO776644
pepper|CO776651
pepper|CO776666
pepper|CO776676
pepper|CO776677
pepper|CO776679
pepper|CO776687
pepper|CO776692
pepper|CO776695
pepper|CO776707
pepper|CO776722
pepper|CO776746
pepper|CO776747
pepper|CO776794
pepper|CO776812
pepper|CO776814
pepper|CO776815
pepper|CO776825
pepper|CO776835
pepper|CO776837
pepper|CO776844
pepper|CO776851
pepper|CO776852
pepper|CO776857
pepper|CO776865
pepper|CO776868
pepper|CO776902
pepper|CO776907
pepper|CO776929
pepper|CO906346
pepper|CO906391
pepper|CO906396
pepper|CO906403
pepper|CO906405
pepper|CO906410
pepper|CO906421
pepper|CO906431
pepper|CO906458
pepper|CO906460
pepper|CO906497
pepper|CO906499
pepper|CO906519
pepper|CO906532
pepper|CO906534
pepper|CO906536
pepper|CO906560
pepper|CO906577
pepper|CO906593
pepper|CO906594
pepper|CO906620
pepper|CO906629
pepper|CO906631
pepper|CO906636
pepper|CO906665
pepper|CO906694
pepper|CO906752
pepper|CO906774
pepper|CO906783
pepper|CO906829
pepper|CO906833
pepper|CO906839
pepper|CO906852
pepper|CO906882
pepper|CO906897
pepper|CO906903
pepper|CO906912
pepper|CO906918
pepper|CO906927
pepper|CO906932
pepper|CO907746
pepper|CO907748
pepper|CO907785
pepper|CO907790
pepper|CO907794
pepper|CO907797
pepper|CO907810
pepper|CO907818
pepper|CO907835
pepper|CO907869
pepper|CO907873
pepper|CO907894
pepper|CO907921
pepper|CO907923
pepper|CO907927
pepper|CO907945
pepper|CO907947
pepper|CO907971
pepper|CO907988
pepper|CO908005
pepper|CO908008
pepper|CO908079
pepper|CO908081
pepper|CO908085
pepper|CO908105
pepper|CO908116
pepper|CO908122
pepper|CO908134
pepper|CO908143
pepper|CO908150
pepper|CO908154
pepper|CO908178
pepper|CO908179
pepper|CO908187
pepper|CO908215
pepper|CO908223
pepper|CO908225
pepper|CO908227
pepper|CO908233
pepper|CO908243
pepper|CO908251
pepper|CO908281
pepper|CO908285
pepper|CO908308
pepper|CO908325
pepper|CO908337
pepper|CO908352
pepper|CO908368
pepper|CO908372
pepper|CO908410
pepper|CO908411
pepper|CO908419
pepper|CO908421
pepper|CO908425
pepper|CO908474
pepper|CO908492
pepper|CO908514
pepper|CO908522
pepper|CO908536
pepper|CO908539
pepper|CO908541
pepper|CO908544
pepper|CO908559
pepper|CO908569
pepper|CO908572
pepper|CO908582
pepper|CO908598
pepper|CO908601
pepper|CO908615
pepper|CO908628
pepper|CO908643
pepper|CO908653
pepper|CO908663
pepper|CO908668
pepper|CO908670
pepper|CO909540
pepper|CO909546
pepper|CO909547
pepper|CO909548
pepper|CO909562
pepper|CO909572
pepper|CO909579
pepper|CO909582
pepper|CO909584
pepper|CO909599
pepper|CO909601
pepper|CO909603
pepper|CO909622
pepper|CO909629
pepper|CO909632
pepper|CO909637
pepper|CO909640
pepper|CO909653
pepper|CO909656
pepper|CO909668
pepper|CO909670
pepper|CO909684
pepper|CO909698
pepper|CO909699
pepper|CO909720
pepper|CO909721
pepper|CO909728
pepper|CO909729
pepper|CO909733
pepper|CO909734
pepper|CO909745
pepper|CO909758
pepper|CO909760
pepper|CO909761
pepper|CO909811
pepper|CO909840
pepper|CO909844
pepper|CO909857
pepper|CO909878
pepper|CO909880
pepper|CO909887
pepper|CO909899
pepper|CO909919
pepper|CO909929
pepper|CO909934
pepper|CO909951
pepper|CO909957
pepper|CO909958
pepper|CO909991
pepper|CO910013
pepper|CO910041
pepper|CO910058
pepper|CO910091
pepper|CO910102
pepper|CO910105
pepper|CO910107
pepper|CO910118
pepper|CO910133
pepper|CO910140
pepper|CO910143
pepper|CO910164
pepper|CO910169
pepper|CO910170
pepper|CO910173
pepper|CO910182
pepper|CO910183
pepper|CO910216
pepper|CO910225
pepper|CO910248
pepper|CO910253
pepper|CO910258
pepper|CO910261
pepper|CO910271
pepper|CO910276
pepper|CO910283
pepper|CO910285
pepper|CO910290
pepper|CO910298
pepper|CO910306
pepper|CO910322
pepper|CO910324
pepper|CO910335
pepper|CO910342
pepper|CO910350
pepper|CO910360
pepper|CO910375
pepper|CO910378
pepper|CO910388
pepper|CO910395
pepper|CO910400
pepper|CO910403
pepper|CO910433
pepper|CO910450
pepper|CO911312
pepper|CO911315
pepper|CO911320
pepper|CO911322
pepper|CO911324
pepper|CO911334
pepper|CO911336
pepper|CO911340
pepper|CO911371
pepper|CO911379
pepper|CO911394
pepper|CO911418
pepper|CO911433
pepper|CO911448
pepper|CO911450
pepper|CO911470
pepper|CO911472
pepper|CO911478
pepper|CO911485
pepper|CO911492
pepper|CO911494
pepper|CO911507
pepper|CO911509
pepper|CO911517
pepper|CO911520
pepper|CO911522
pepper|CO911523
pepper|CO911540
pepper|CO911560
pepper|CO911568
pepper|CO911594
pepper|CO911625
pepper|CO911643
pepper|CO911669
pepper|CO911670
pepper|CO911671
pepper|CO911676
pepper|CO911679
pepper|CO911685
pepper|CO911694
pepper|CO911702
pepper|CO911719
pepper|CO911724
pepper|CO911728
pepper|CO911738
pepper|CO911754
pepper|CO911760
pepper|CO911787
pepper|CO911794
pepper|CO911799
pepper|CO911804
pepper|CO911807
pepper|CO911813
pepper|CO911821
pepper|CO911825
pepper|CO911830
pepper|CO911860
pepper|CO911861
pepper|CO911862
pepper|CO911875
pepper|CO911881
pepper|CO911883
pepper|CO911894
pepper|CO911896
pepper|CO911897
pepper|CO911907
pepper|CO911911
pepper|CO911924
pepper|CO911928
pepper|CO911939
pepper|CO911944
pepper|CO911945
pepper|CO911948
pepper|CO911949
pepper|CO911958
pepper|CO911964
pepper|CO911974
pepper|CO911986
pepper|CO911994
pepper|CO911995
pepper|CO912000
pepper|CO912018
pepper|CO912021
pepper|CO912026
pepper|CO912030
pepper|CO912041
pepper|CO912045
pepper|CO912046
pepper|CO912051
pepper|CO912055
pepper|CO912063
pepper|CO912064
pepper|CO912065
pepper|CO912066
pepper|CO912074
pepper|CO912082
pepper|CO912084
pepper|CO912092
pepper|CO912103
pepper|CO912118
pepper|CO912121
pepper|CO912124
pepper|BM060553
pepper|BM060576
pepper|BM060624
pepper|BM060639
pepper|BM060671
pepper|BM060672
pepper|BM060692
pepper|BM060693
pepper|BM060703
pepper|BM060719
pepper|BM060740
pepper|BM060754
pepper|BM060805
pepper|BM060852
pepper|BM060894
pepper|BM060921
pepper|BM060970
pepper|BM060982
pepper|BM060983
pepper|BM060989
pepper|BM061037
pepper|BM061038
pepper|BM061046
pepper|BM061063
pepper|BM061094
pepper|BM061096
pepper|BM061123
pepper|BM061144
pepper|BM061178
pepper|BM061182
pepper|BM061185
pepper|BM061195
pepper|BM061203
pepper|BM061210
pepper|BM061219
pepper|BM061220
pepper|BM061221
pepper|BM061233
pepper|BM061238
pepper|BM061254
pepper|BM061271
pepper|BM061305
pepper|BM061369
pepper|BM061374
pepper|BM061392
pepper|BM061408
pepper|BM061440
pepper|BM061476
pepper|BM061478
pepper|BM061483
pepper|BM061488
pepper|BM061489
pepper|BM061503
pepper|BM061524
pepper|BM061525
pepper|BM061540
pepper|BM061571
pepper|BM061572
pepper|BM061596
pepper|BM061605
pepper|BM061622
pepper|BM061639
pepper|BM061652
pepper|BM061676
pepper|BM061705
pepper|BM061729
pepper|BM061773
pepper|BM061775
pepper|BM061791
pepper|BM061798
pepper|BM061815
pepper|BM061860
pepper|BM061897
pepper|BM062654
pepper|BM062667
pepper|BM062673
pepper|BM062680
pepper|BM062715
pepper|BM062733
pepper|BM062767
pepper|BM062778
pepper|BM062792
pepper|BM062824
pepper|BM062874
pepper|BM062883
pepper|BM062890
pepper|BM062905
pepper|BM062916
pepper|BM062917
pepper|BM062923
pepper|BM062927
pepper|BM062936
pepper|BM062960
pepper|BM062974
pepper|BM063001
pepper|BM063007
pepper|BM063037
pepper|BM063038
pepper|BM063058
pepper|BM063156
pepper|BM063176
pepper|BM063196
pepper|BM063203
pepper|BM063221
pepper|BM063232
pepper|BM063254
pepper|BM063266
pepper|BM063268
pepper|BM063269
pepper|BM063278
pepper|BM063281
pepper|BM063296
pepper|BM063314
pepper|BM063325
pepper|BM063329
pepper|BM063344
pepper|BM063349
pepper|BM063352
pepper|BM063370
pepper|BM063377
pepper|BM064076
pepper|BM064078
pepper|BM064082
pepper|BM064122
pepper|BM064140
pepper|BM064166
pepper|BM064173
pepper|BM064189
pepper|BM064206
pepper|BM064207
pepper|BM064238
pepper|BM064245
pepper|BM064246
pepper|BM064256
pepper|BM064272
pepper|BM064274
pepper|BM064301
pepper|BM064333
pepper|BM064339
pepper|BM064341
pepper|BM064343
pepper|BM064390
pepper|BM064406
pepper|BM064410
pepper|BM064415
pepper|BM064473
pepper|BM064475
pepper|BM064481
pepper|BM064516
pepper|BM064529
pepper|BM064555
pepper|BM064562
pepper|BM064607
pepper|BM064634
pepper|BM064640
pepper|BM064650
pepper|BM064673
pepper|BM064684
pepper|BM064688
pepper|BM064713
pepper|BM064734
pepper|BM064743
pepper|BM064761
pepper|BM064767
pepper|BM064785
pepper|BM064810
pepper|BM064820
pepper|BM065792
pepper|BM065797
pepper|BM065831
pepper|BM065866
pepper|BM065867
pepper|BM065881
pepper|BM065903
pepper|BM065938
pepper|BM065961
pepper|BM065996
pepper|BM066035
pepper|BM066088
pepper|BM066130
pepper|BM066135
pepper|BM066154
pepper|BM066157
pepper|BM066174
pepper|BM066193
pepper|BM066248
pepper|BM066263
pepper|BM066308
pepper|BM066367
pepper|BM066406
pepper|BM066460
pepper|BM066496
pepper|BM066651
pepper|BM066670
pepper|BM066695
pepper|BM066720
pepper|BM066722
pepper|BM066727
pepper|BM066779
pepper|BM066852
pepper|BM066943
pepper|BM066975
pepper|BM067010
pepper|BM067054
pepper|BM067084
pepper|BM067096
pepper|BM067134
pepper|BM067153
pepper|BM067156
pepper|BM067183
pepper|BM067205
pepper|BM067212
pepper|BM067216
pepper|BM067221
pepper|BM067226
pepper|BM067229
pepper|BM067230
pepper|BM067231
pepper|BM067239
pepper|BM067240
pepper|BM067242
pepper|BM067247
pepper|BM067250
pepper|BM067253
pepper|BM067254
pepper|BM067255
pepper|BM067257
pepper|BM067258
pepper|BM067259
pepper|BM067265
pepper|BM067268
pepper|BM067272
pepper|BM067273
pepper|BM067274
pepper|BM067277
pepper|BM067280
pepper|BM067284
pepper|BM067287
pepper|BM067290
pepper|BM067293
pepper|BM067296
pepper|BM067304
pepper|BM067306
pepper|BM067308
pepper|BM067319
pepper|BM067322
pepper|BM067325
pepper|BM067332
pepper|BM067338
pepper|BM067342
pepper|BM067350
pepper|BM067356
pepper|BM067366
pepper|BM067368
pepper|BM067380
pepper|BM067381
pepper|BM067384
pepper|BM067386
pepper|BM067390
pepper|BM067394
pepper|BM067403
pepper|BM067405
pepper|BM067411
pepper|BM067412
pepper|BM067416
pepper|BM067417
pepper|BM067418
pepper|BM067419
pepper|BM067420
pepper|BM067426
pepper|BM067427
pepper|BM067428
pepper|BM067432
pepper|BM067443
pepper|BM067445
pepper|BM067449
pepper|BM067467
pepper|BM067483
pepper|BM067485
pepper|BM067486
pepper|BM067488
pepper|BM067496
pepper|BM067499
pepper|BM067503
pepper|BM067504
pepper|BM067514
pepper|BM067521
pepper|BM067526
pepper|BM067538
pepper|BM067549
pepper|BM067552
pepper|BM067554
pepper|BM067556
pepper|BM067559
pepper|BM067561
pepper|BM068125
pepper|BM068129
pepper|BM068135
pepper|BM068139
pepper|BM068140
pepper|BM068142
pepper|BM068145
pepper|BM068146
pepper|BM068152
pepper|BM068153
pepper|BM068154
pepper|BM068156
pepper|BM068160
pepper|BM068161
pepper|BM068176
pepper|BM068177
pepper|BM068178
pepper|BM068179
pepper|BM068191
pepper|BM068192
pepper|BM068193
pepper|BM068197
pepper|BM068199
pepper|BM068205
pepper|BM068207
pepper|BM068213
pepper|BM068218
pepper|BM068228
pepper|BM068231
pepper|BM068237
pepper|BM068243
pepper|BM068244
pepper|BM068250
pepper|BM068254
pepper|BM068263
pepper|BM068266
pepper|BM068270
pepper|BM068272
pepper|BM068274
pepper|BM068275
pepper|BM068277
pepper|BM068279
pepper|BM068281
pepper|BM068295
pepper|BM068298
pepper|BM068299
pepper|BM068301
pepper|BM068302
pepper|BM068303
pepper|BM068306
pepper|BM068309
pepper|BM068311
pepper|BM068312
pepper|BM068313
pepper|BM068318
pepper|BM068319
pepper|BM068320
pepper|BM068326
pepper|BM068329
pepper|BM068331
pepper|BM068344
pepper|BM068345
pepper|BM068351
pepper|BM068352
pepper|BM068354
pepper|BM068356
pepper|BM068358
pepper|BM068362
pepper|BM068364
pepper|BM068366
pepper|BM068378
pepper|BM068380
pepper|BM068383
pepper|BM068386
pepper|BM068388
pepper|BM068393
pepper|BM068396
pepper|BM068405
pepper|BM068409
pepper|BM068410
pepper|BM068415
pepper|BM068419
pepper|BM068427
pepper|BM068430
pepper|BM068431
pepper|BM068433
pepper|BM068441
pepper|BM068444
pepper|BM068445
pepper|BM068450
pepper|BM068457
pepper|BM068458
pepper|BM068459
pepper|BM068460
pepper|BM068464
pepper|BM068465
pepper|BM068467
pepper|BM068469
pepper|BM068481
pepper|BM068483
pepper|BM068492
pepper|BM068494
pepper|BM068501
pepper|BM068502
pepper|BM068505
pepper|BM068506
pepper|BM068510
pepper|BM068511
pepper|BM068515
pepper|BM068526
pepper|BM068529
pepper|BM068533
pepper|BM068535
pepper|BM068538
pepper|BM068542
pepper|BM068548
pepper|BM068549
pepper|BM068550
pepper|CA513745
pepper|CA513762
pepper|CA513766
pepper|CA513767
pepper|CA513768
pepper|CA513794
pepper|CA513810
pepper|CA513821
pepper|CA513844
pepper|CA513846
pepper|CA513868
pepper|CA513881
pepper|CA515167
pepper|CA515172
pepper|CA515364
pepper|CA515415
pepper|CA515458
pepper|CA515464
pepper|CA515468
pepper|CA515471
pepper|CA515495
pepper|CA515505
pepper|CA515605
pepper|CA515621
pepper|CA515633
pepper|CA515648
pepper|CA515660
pepper|CA515685
pepper|CA515692
pepper|CA515718
pepper|CA515743
pepper|CA515795
pepper|CA515800
pepper|CA515819
pepper|CA515835
pepper|CA515883
pepper|CA515885
pepper|CA515898
pepper|CA515988
pepper|CA516043
pepper|CA516065
pepper|CA516068
pepper|CA516091
pepper|CA516110
pepper|CA516137
pepper|CA516169
pepper|CA516173
pepper|CA516180
pepper|CA516183
pepper|CA516193
pepper|CA516209
pepper|CA516226
pepper|CA516271
pepper|CA516285
pepper|CA516327
pepper|CA516333
pepper|CA516366
pepper|CA516380
pepper|CA516386
pepper|CA516405
pepper|CA516419
pepper|CA516430
pepper|CA516437
pepper|CA516469
pepper|CA517690
pepper|CA517693
pepper|CA517739
pepper|CA517742
pepper|CA517749
pepper|CA517763
pepper|CA517772
pepper|CA517785
pepper|CA517808
pepper|CA517821
pepper|CA517844
pepper|CA517846
pepper|CA517883
pepper|CA517887
pepper|CA517913
pepper|CA517947
pepper|CA517955
pepper|CA517972
pepper|CA517993
pepper|CA518006
pepper|CA518008
pepper|CA518017
pepper|CA518020
pepper|CA518022
pepper|CA518029
pepper|CA518039
pepper|CA518049
pepper|CA518057
pepper|CA518076
pepper|CA518078
pepper|CA518097
pepper|CA518147
pepper|CA518150
pepper|CA518160
pepper|CA518169
pepper|CA518178
pepper|CA518182
pepper|CA518183
pepper|CA518195
pepper|CA518196
pepper|CA518204
pepper|CA518217
pepper|CA518226
pepper|CA518240
pepper|CA518248
pepper|CA518266
pepper|CA518276
pepper|CA518278
pepper|CA518294
pepper|CA518305
pepper|CA518314
pepper|CA518320
pepper|CA518321
pepper|CA518322
pepper|CA518335
pepper|CA518337
pepper|CA518372
pepper|CA518383
pepper|CA518406
pepper|CA518411
pepper|CA518418
pepper|CA518419
pepper|CA518421
pepper|CA518422
pepper|CA518424
pepper|CA518451
pepper|CA518470
pepper|CA518474
pepper|CA518478
pepper|CA518481
pepper|CA519432
pepper|CA519433
pepper|CA519477
pepper|CA519484
pepper|CA519487
pepper|CA519495
pepper|CA519501
pepper|CA519540
pepper|CA519541
pepper|CA519547
pepper|CA519549
pepper|CA519559
pepper|CA519570
pepper|CA519588
pepper|CA519594
pepper|CA519612
pepper|CA519616
pepper|CA519624
pepper|CA519632
pepper|CA519660
pepper|CA519675
pepper|CA519687
pepper|CA519694
pepper|CA519703
pepper|CA519727
pepper|CA519739
pepper|CA519748
pepper|CA519760
pepper|CA519762
pepper|CA519766
pepper|CA519772
pepper|CA519785
pepper|CA519789
pepper|CA519799
pepper|CA519802
pepper|CA519809
pepper|CA519834
pepper|CA519841
pepper|CA519847
pepper|CA519849
pepper|CA519850
pepper|CA519851
pepper|CA519854
pepper|CA519859
pepper|CA519884
pepper|CA519904
pepper|CA519918
pepper|CA519973
pepper|CA520012
pepper|CA520024
pepper|CA520038
pepper|CA520049
pepper|CA520074
pepper|CA520080
pepper|CA520097
pepper|CA520118
pepper|CA520127
pepper|CA520133
pepper|CA520146
pepper|CA520149
pepper|CA520150
pepper|CA520153
pepper|CA520154
pepper|CA520155
pepper|CA520174
pepper|CA521057
pepper|CA521063
pepper|CA521072
pepper|CA521083
pepper|CA521096
pepper|CA521103
pepper|CA521117
pepper|CA521140
pepper|CA521159
pepper|CA521160
pepper|CA521224
pepper|CA521233
pepper|CA521234
pepper|CA521240
pepper|CA521241
pepper|CA521242
pepper|CA521248
pepper|CA521253
pepper|CA521263
pepper|CA521280
pepper|CA521288
pepper|CA521310
pepper|CA521317
pepper|CA521326
pepper|CA521336
pepper|CA521338
pepper|CA521351
pepper|CA521362
pepper|CA521366
pepper|CA521371
pepper|CA521381
pepper|CA521391
pepper|CA521396
pepper|CA521409
pepper|CA521411
pepper|CA521412
pepper|CA521413
pepper|CA521419
pepper|CA521428
pepper|CA521441
pepper|CA521467
pepper|CA521484
pepper|CA521496
pepper|CA521513
pepper|CA521518
pepper|CA521521
pepper|CA521525
pepper|CA521526
pepper|CA521539
pepper|CA521548
pepper|CA521555
pepper|CA521571
pepper|CA521574
pepper|CA521591
pepper|CA521598
pepper|CA521604
pepper|CA521613
pepper|CA521620
pepper|CA521625
pepper|CA521626
pepper|CA521634
pepper|CA521644
pepper|CA521652
pepper|CA521669
pepper|CA521678
pepper|CA521685
pepper|CA521691
pepper|CA521703
pepper|CA521704
pepper|CA521708
pepper|CA521712
pepper|CA521723
pepper|CA521730
pepper|CA521733
pepper|CA521756
pepper|CA521775
pepper|CA521779
pepper|CA521797
pepper|CA521801
pepper|CA521803
pepper|CA521805
pepper|CA521806
pepper|CA521824
pepper|CA521831
pepper|CA521841
pepper|CA521842
pepper|CA521852
pepper|CA521863
pepper|CA521882
pepper|CA521891
pepper|CA522739
pepper|CA522759
pepper|CA522807
pepper|CA522809
pepper|CA522814
pepper|CA522830
pepper|CA522838
pepper|CA522843
pepper|CA522863
pepper|CA522869
pepper|CA522901
pepper|CA522903
pepper|CA522911
pepper|CA522915
pepper|CA522932
pepper|CA522948
pepper|CA522951
pepper|CA522960
pepper|CA522963
pepper|CA522966
pepper|CA522969
pepper|CA522974
pepper|CA522980
pepper|CA522983
pepper|CA522989
pepper|CA522997
pepper|CA523001
pepper|CA523003
pepper|CA523008
pepper|CA523009
pepper|CA523035
pepper|CA523036
pepper|CA523042
pepper|CA523046
pepper|CA523063
pepper|CA523076
pepper|CA523080
pepper|CA523088
pepper|CA523134
pepper|CA523146
pepper|CA523158
pepper|CA523160
pepper|CA523161
pepper|CA523163
pepper|CA523174
pepper|CA523218
pepper|CA523232
pepper|CA523233
pepper|CA523254
pepper|CA523271
pepper|CA523283
pepper|CA523285
pepper|CA523298
pepper|CA523317
pepper|CA523323
pepper|CA523329
pepper|CA523344
pepper|CA523352
pepper|CA523358
pepper|CA523365
pepper|CA523376
pepper|CA523386
pepper|CA523392
pepper|CA523397
pepper|CA523421
pepper|CA523428
pepper|CA523445
pepper|CA524211
pepper|CA524226
pepper|CA524246
pepper|CA524260
pepper|CA524266
pepper|CA524278
pepper|CA524288
pepper|CA524291
pepper|CA524294
pepper|CA524302
pepper|CA524314
pepper|CA524343
pepper|CA524344
pepper|CA524345
pepper|CA524348
pepper|CA524365
pepper|CA524385
pepper|CA524389
pepper|CA524392
pepper|CA524402
pepper|CA524406
pepper|CA524421
pepper|CA524435
pepper|CA524447
pepper|CA524451
pepper|CA524488
pepper|CA524507
pepper|CA524540
pepper|CA524558
pepper|CA524577
pepper|CA524596
pepper|CA524601
pepper|CA524613
pepper|CA524616
pepper|CA524633
pepper|CA524654
pepper|CA524671
pepper|CA524672
pepper|CA524686
pepper|CA524702
pepper|CA524755
pepper|CA524763
pepper|CA524768
pepper|CA524772
pepper|CA524782
pepper|CA524788
pepper|CA524805
pepper|CA524812
pepper|CA524818
pepper|CA524855
pepper|CA524884
pepper|CA524923
pepper|CA524941
pepper|CA524956
pepper|CA524963
pepper|CA524973
pepper|CA524983
pepper|CA525818
pepper|CA525819
pepper|CA525824
pepper|CA525830
pepper|CA525843
pepper|CA525844
pepper|CA525851
pepper|CA525899
pepper|CA525915
pepper|CA525920
pepper|CA525975
pepper|CA525994
pepper|CA526037
pepper|CA526038
pepper|CA526042
pepper|CA526055
pepper|CA526057
pepper|CA526059
pepper|CA526089
pepper|CA526116
pepper|CA526139
pepper|CA526170
pepper|CA526186
pepper|CA526188
pepper|CA526225
pepper|CA526230
pepper|CA526237
pepper|CA526239
pepper|CA526245
pepper|CA526247
pepper|CA526261
pepper|CA526268
pepper|CA526283
pepper|CA526297
pepper|CA526305
pepper|CA526315
pepper|CA526316
pepper|CA847298
pepper|CA847318
pepper|CA847340
pepper|CA847358
pepper|CA847370
pepper|CA847406
pepper|CA847417
pepper|CA847418
pepper|CA847444
pepper|CA847481
pepper|CK901752
pepper|CK901767
pepper|CK901819
pepper|CK901825
pepper|CK901857
pepper|CK901869
pepper|CK901876
pepper|CK901908
pepper|CK901966
pepper|CK901980
pepper|CO775897
pepper|CO775925
pepper|CO775932
pepper|CO775990
pepper|CO776021
pepper|CO776114
pepper|CO776120
pepper|CO776199
pepper|CO776241
pepper|CO776254
pepper|CO776271
pepper|CO776285
pepper|CO776322
pepper|CO776328
pepper|CO776352
pepper|CO776386
pepper|CO776411
pepper|CO776433
pepper|CO776437
pepper|CO776443
pepper|CO776445
pepper|CO776452
pepper|CO776457
pepper|CO776459
pepper|CO776510
pepper|CO776512
pepper|CO776524
pepper|CO776536
pepper|CO776555
pepper|CO776602
pepper|CO776620
pepper|CO906945
pepper|CO906951
pepper|CO907013
pepper|CO907030
pepper|CO907048
pepper|CO907059
pepper|CO907061
pepper|CO907075
pepper|CO907083
pepper|CO907091
pepper|CO907099
pepper|CO907105
pepper|CO907109
pepper|CO907126
pepper|CO907130
pepper|CO907134
pepper|CO907137
pepper|CO907141
pepper|CO907150
pepper|CO907153
pepper|CO907154
pepper|CO907155
pepper|CO907161
pepper|CO907187
pepper|CO907194
pepper|CO907216
pepper|CO907246
pepper|CO907277
pepper|CO907320
pepper|CO907324
pepper|CO907327
pepper|CO907340
pepper|CO907357
pepper|CO907390
pepper|CO907407
pepper|CO907410
pepper|CO907412
pepper|CO907414
pepper|CO907418
pepper|CO907429
pepper|CO907432
pepper|CO907441
pepper|CO907445
pepper|CO907450
pepper|CO907454
pepper|CO907464
pepper|CO907472
pepper|CO907473
pepper|CO907474
pepper|CO907476
pepper|CO907492
pepper|CO907493
pepper|CO907500
pepper|CO907510
pepper|CO907519
pepper|CO907548
pepper|CO907575
pepper|CO907580
pepper|CO907582
pepper|CO907595
pepper|CO907597
pepper|CO907605
pepper|CO907607
pepper|CO907612
pepper|CO907616
pepper|CO907620
pepper|CO907624
pepper|CO907633
pepper|CO907638
pepper|CO907640
pepper|CO907645
pepper|CO907670
pepper|CO907676
pepper|CO907680
pepper|CO907702
pepper|CO907707
pepper|CO907708
pepper|CO907711
pepper|CO907724
pepper|CO908691
pepper|CO908699
pepper|CO908714
pepper|CO908716
pepper|CO908717
pepper|CO908719
pepper|CO908736
pepper|CO908742
pepper|CO908762
pepper|CO908767
pepper|CO908773
pepper|CO908775
pepper|CO908779
pepper|CO908790
pepper|CO908798
pepper|CO908809
pepper|CO908812
pepper|CO908815
pepper|CO908816
pepper|CO908824
pepper|CO908829
pepper|CO908831
pepper|CO908860
pepper|CO908871
pepper|CO908885
pepper|CO908893
pepper|CO908924
pepper|CO908936
pepper|CO908942
pepper|CO908945
pepper|CO908964
pepper|CO908967
pepper|CO908968
pepper|CO908970
pepper|CO908973
pepper|CO908998
pepper|CO909001
pepper|CO909037
pepper|CO909040
pepper|CO909045
pepper|CO909050
pepper|CO909055
pepper|CO909056
pepper|CO909061
pepper|CO909075
pepper|CO909081
pepper|CO909092
pepper|CO909105
pepper|CO909133
pepper|CO909169
pepper|CO909170
pepper|CO909176
pepper|CO909181
pepper|CO909185
pepper|CO909193
pepper|CO909213
pepper|CO909232
pepper|CO909240
pepper|CO909272
pepper|CO909273
pepper|CO909279
pepper|CO909283
pepper|CO909316
pepper|CO909318
pepper|CO909339
pepper|CO909342
pepper|CO909357
pepper|CO909360
pepper|CO909385
pepper|CO909387
pepper|CO909396
pepper|CO909430
pepper|CO909449
pepper|CO909473
pepper|CO909474
pepper|CO909475
pepper|CO909479
pepper|CO909490
pepper|CO909491
pepper|CO909498
pepper|CO909508
pepper|CO909511
pepper|CO909514
pepper|CO909523
pepper|CO909526
pepper|CO909538
pepper|CO910468
pepper|CO910480
pepper|CO910481
pepper|CO910482
pepper|CO910486
pepper|CO910493
pepper|CO910505
pepper|CO910510
pepper|CO910512
pepper|CO910521
pepper|CO910542
pepper|CO910548
pepper|CO910567
pepper|CO910592
pepper|CO910598
pepper|CO910612
pepper|CO910614
pepper|CO910615
pepper|CO910619
pepper|CO910625
pepper|CO910629
pepper|CO910634
pepper|CO910637
pepper|CO910647
pepper|CO910652
pepper|CO910653
pepper|CO910662
pepper|CO910665
pepper|CO910667
pepper|CO910677
pepper|CO910678
pepper|CO910703
pepper|CO910712
pepper|CO910739
pepper|CO910758
pepper|CO910776
pepper|CO910789
pepper|CO910798
pepper|CO910817
pepper|CO910848
pepper|CO910854
pepper|CO910864
pepper|CO910871
pepper|CO910875
pepper|CO910884
pepper|CO910889
pepper|CO910893
pepper|CO910895
pepper|CO910896
pepper|CO910904
pepper|CO910905
pepper|CO910909
pepper|CO910915
pepper|CO910920
pepper|CO910931
pepper|CO910936
pepper|CO910943
pepper|CO910951
pepper|CO910965
pepper|CO910990
pepper|CO910994
pepper|CO910995
pepper|CO911000
pepper|CO911004
pepper|CO911005
pepper|CO911040
pepper|CO911063
pepper|CO911081
pepper|CO911102
pepper|CO911108
pepper|CO911111
pepper|CO911112
pepper|CO911124
pepper|CO911125
pepper|CO911127
pepper|CO911138
pepper|CO911141
pepper|CO911151
pepper|CO911176
pepper|CO911180
pepper|CO911185
pepper|CO911192
pepper|CO911207
pepper|CO911209
pepper|CO911213
pepper|CO911218
pepper|CO911228
pepper|CO911257
pepper|CO911260
pepper|CO911262
pepper|CO911270
pepper|CO911282
pepper|CO911290
pepper|CO912144
pepper|CO912154
pepper|CO912155
pepper|CO912173
pepper|CO912180
pepper|CO912192
pepper|CO912193
pepper|CO912203
pepper|CO912210
pepper|CO912225
pepper|CO912246
pepper|CO912256
pepper|CO912260
pepper|CO912261
pepper|CO912265
pepper|CO912267
pepper|CO912270
pepper|CO912277
pepper|CO912298
pepper|CO912300
pepper|CO912308
pepper|CO912323
pepper|CO912324
pepper|CO912329
pepper|CO912334
pepper|CO912346
pepper|CO912350
pepper|CO912354
pepper|CO912364
pepper|CO912370
pepper|CO912372
pepper|CO912373
pepper|CO912386
pepper|CO912404
pepper|CO912415
pepper|CO912419
pepper|CO912420
pepper|CO912433
pepper|CO912441

**********
Petunia transcripts without matches in 23 other plant species
**********
petunia|TC41
petunia|TC42
petunia|TC59
petunia|TC64
petunia|TC89
petunia|TC122
petunia|TC123
petunia|TC135
petunia|TC140
petunia|TC142
petunia|TC165
petunia|TC174
petunia|TC187
petunia|TC193
petunia|TC197
petunia|TC232
petunia|TC234
petunia|TC235
petunia|TC238
petunia|TC248
petunia|TC250
petunia|TC260
petunia|TC270
petunia|TC274
petunia|TC276
petunia|TC293
petunia|TC299
petunia|TC303
petunia|TC336
petunia|TC345
petunia|TC360
petunia|TC362
petunia|TC370
petunia|TC379
petunia|TC412
petunia|TC422
petunia|TC430
petunia|TC444
petunia|TC466
petunia|TC493
petunia|TC504
petunia|TC508
petunia|TC523
petunia|TC534
petunia|TC535
petunia|TC561
petunia|TC562
petunia|TC573
petunia|TC582
petunia|TC585
petunia|TC597
petunia|TC604
petunia|TC625
petunia|TC628
petunia|TC642
petunia|TC667
petunia|TC669
petunia|TC680
petunia|TC681
petunia|TC695
petunia|TC696
petunia|TC702
petunia|TC703
petunia|TC709
petunia|TC711
petunia|TC727
petunia|TC739
petunia|TC750
petunia|TC755
petunia|TC762
petunia|TC763
petunia|TC769
petunia|TC771
petunia|TC782
petunia|TC783
petunia|TC785
petunia|TC786
petunia|TC789
petunia|TC791
petunia|TC796
petunia|TC798
petunia|TC801
petunia|TC802
petunia|TC810
petunia|TC812
petunia|TC829
petunia|TC831
petunia|TC838
petunia|TC848
petunia|TC850
petunia|TC851
petunia|TC860
petunia|TC864
petunia|TC869
petunia|TC875
petunia|TC878
petunia|TC885
petunia|TC887
petunia|TC893
petunia|TC906
petunia|TC914
petunia|TC921
petunia|TC922
petunia|TC927
petunia|TC940
petunia|TC942
petunia|TC943
petunia|TC945
petunia|TC949
petunia|TC950
petunia|TC951
petunia|TC955
petunia|TC962
petunia|TC971
petunia|TC974
petunia|TC985
petunia|TC989
petunia|TC995
petunia|TC1005
petunia|TC1012
petunia|TC1016
petunia|TC1018
petunia|TC1025
petunia|TC1034
petunia|TC1042
petunia|TC1067
petunia|TC1074
petunia|TC1080
petunia|TC1085
petunia|TC1087
petunia|TC1097
petunia|TC1100
petunia|TC1104
petunia|TC1122
petunia|TC1199
petunia|TC1230
petunia|TC1232
petunia|TC1255
petunia|TC1283
petunia|TC1284
petunia|TC1298
petunia|TC1302
petunia|TC1311
petunia|TC1321
petunia|TC1327
petunia|TC1331
petunia|TC1332
petunia|TC1341
petunia|TC1343
petunia|TC1347
petunia|TC1361
petunia|TC1394
petunia|TC1401
petunia|NP1240028
petunia|NP1240069
petunia|NP1240074
petunia|NP1240164
petunia|NP1240165
petunia|NP1240199
petunia|NP1240220
petunia|NP1240241
petunia|CV292643
petunia|CV292687
petunia|CV292721
petunia|CV292723
petunia|CV292747
petunia|CV292763
petunia|CV292795
petunia|CV292838
petunia|CV292857
petunia|CV292866
petunia|CV292867
petunia|CV292868
petunia|CV292874
petunia|CV292875
petunia|CV292883
petunia|CV292895
petunia|CV292904
petunia|CV292910
petunia|CV292937
petunia|CV292938
petunia|CV292959
petunia|CV292988
petunia|CV293015
petunia|CV293038
petunia|CV293042
petunia|CV293082
petunia|CV293088
petunia|CV293092
petunia|CV293116
petunia|CV293122
petunia|CV293139
petunia|CV293142
petunia|CV293144
petunia|CV293146
petunia|CV293183
petunia|CV293220
petunia|CV293226
petunia|CV293268
petunia|CV293291
petunia|CV293302
petunia|CV293312
petunia|CV293364
petunia|CV293371
petunia|CV293391
petunia|CV293395
petunia|CV293408
petunia|CV293433
petunia|CV293438
petunia|CV293443
petunia|CV293455
petunia|CV293491
petunia|CV293497
petunia|CV293514
petunia|CV293524
petunia|CV293543
petunia|CV293563
petunia|CV293584
petunia|CV293586
petunia|CV293588
petunia|CV293636
petunia|CV293643
petunia|CV293650
petunia|CV293655
petunia|CV293673
petunia|CV293681
petunia|CV293735
petunia|CV293762
petunia|CV293763
petunia|CV293772
petunia|CV293774
petunia|CV293789
petunia|CV293799
petunia|CV293803
petunia|CV293806
petunia|CV293849
petunia|CV293903
petunia|CV293904
petunia|CV293905
petunia|CV293926
petunia|CV293943
petunia|CV293958
petunia|CV293960
petunia|CV293977
petunia|CV293990
petunia|CV294005
petunia|CV294042
petunia|CV294077
petunia|CV294081
petunia|CV294155
petunia|CV294170
petunia|CV294181
petunia|CV294188
petunia|CV294209
petunia|CV294210
petunia|CV294225
petunia|CV294228
petunia|CV294251
petunia|CV294262
petunia|CV294291
petunia|CV294303
petunia|CV294314
petunia|CV294323
petunia|CV294334
petunia|CV294340
petunia|CV294357
petunia|CV294358
petunia|CV294378
petunia|CV294381
petunia|CV294382
petunia|CV294384
petunia|CV294397
petunia|CV294434
petunia|CV294485
petunia|CV294490
petunia|CV294569
petunia|CV294669
petunia|CV294682
petunia|CV294697
petunia|CV294714
petunia|CV294715
petunia|CV294717
petunia|CV294731
petunia|CV294798
petunia|CV294887
petunia|CV294890
petunia|CV294907
petunia|CV294932
petunia|CV294949
petunia|CV294979
petunia|CV294992
petunia|CV295048
petunia|CV295055
petunia|CV295059
petunia|CV295060
petunia|CV295063
petunia|CV295079
petunia|CV295083
petunia|CV295086
petunia|CV295094
petunia|CV295095
petunia|CV295106
petunia|CV295132
petunia|CV295151
petunia|CV295288
petunia|CV295340
petunia|CV295357
petunia|CV295365
petunia|CV295386
petunia|CV295391
petunia|CV295392
petunia|CV295411
petunia|CV295412
petunia|CV295425
petunia|CV295495
petunia|CV295514
petunia|CV295525
petunia|CV295545
petunia|CV295547
petunia|CV295574
petunia|CV295591
petunia|CV295599
petunia|CV295663
petunia|CV295677
petunia|CV295708
petunia|CV295716
petunia|CV295721
petunia|CV295758
petunia|CV295760
petunia|CV295768
petunia|CV295807
petunia|CV295823
petunia|CV295833
petunia|CV295836
petunia|CV295851
petunia|CV295896
petunia|CV295939
petunia|CV295944
petunia|CV295955
petunia|CV295959
petunia|CV295996
petunia|CV296013
petunia|CV296017
petunia|CV296022
petunia|CV296023
petunia|CV296044
petunia|CV296047
petunia|CV296061
petunia|CV296072
petunia|CV296079
petunia|CV296120
petunia|CV296142
petunia|CV296162
petunia|CV296164
petunia|CV296181
petunia|CV296197
petunia|CV296212
petunia|CV296225
petunia|CV296229
petunia|CV296245
petunia|CV296251
petunia|CV296274
petunia|CV296303
petunia|CV296308
petunia|CV296323
petunia|CV296330
petunia|CV296348
petunia|CV296363
petunia|CV296375
petunia|CV296379
petunia|CV296389
petunia|CV296412
petunia|CV296423
petunia|CV296424
petunia|CV296435
petunia|CV296448
petunia|CV296453
petunia|CV296459
petunia|CV296469
petunia|CV296475
petunia|CV296485
petunia|CV296489
petunia|CV296492
petunia|CV296493
petunia|CV296494
petunia|CV296503
petunia|CV296509
petunia|CV296519
petunia|CV296529
petunia|CV296535
petunia|CV296536
petunia|CV296556
petunia|CV296612
petunia|CV296636
petunia|CV296642
petunia|CV296651
petunia|CV296661
petunia|CV296662
petunia|CV296665
petunia|CV296687
petunia|CV296689
petunia|CV296695
petunia|CV296698
petunia|CV296707
petunia|CV296728
petunia|CV296730
petunia|CV296752
petunia|CV296757
petunia|CV296799
petunia|CV296873
petunia|CV296874
petunia|CV296875
petunia|CV296877
petunia|CV296881
petunia|CV296890
petunia|CV296895
petunia|CV296898
petunia|CV296902
petunia|CV296916
petunia|CV296946
petunia|CV296956
petunia|CV296957
petunia|CV296959
petunia|CV296965
petunia|CV297004
petunia|CV297066
petunia|CV297084
petunia|CV297099
petunia|CV297122
petunia|CV297141
petunia|CV297193
petunia|CV297207
petunia|CV297230
petunia|CV297239
petunia|CV297249
petunia|CV297306
petunia|CV297307
petunia|CV297314
petunia|CV297345
petunia|CV297372
petunia|CV297377
petunia|CV297379
petunia|CV297395
petunia|CV297490
petunia|CV297497
petunia|CV297504
petunia|CV297508
petunia|CV297527
petunia|CV297538
petunia|CV297541
petunia|CV297556
petunia|CV297562
petunia|CV297622
petunia|CV297642
petunia|CV297659
petunia|CV297687
petunia|CV297709
petunia|CV297728
petunia|CV297750
petunia|CV297760
petunia|CV297772
petunia|CV297773
petunia|CV297776
petunia|CV297790
petunia|CV297792
petunia|CV297833
petunia|CV297834
petunia|CV297857
petunia|CV297883
petunia|CV297888
petunia|CV297891
petunia|CV297900
petunia|CV297904
petunia|CV297911
petunia|CV297914
petunia|CV297917
petunia|CV297921
petunia|CV297924
petunia|CV297927
petunia|CV297931
petunia|CV297938
petunia|CV297943
petunia|CV297946
petunia|CV297951
petunia|CV297954
petunia|CV297959
petunia|CV297970
petunia|CV297971
petunia|CV297987
petunia|CV297993
petunia|CV297994
petunia|CV298018
petunia|CV298093
petunia|CV298126
petunia|CV298131
petunia|CV298150
petunia|CV298151
petunia|CV298211
petunia|CV298249
petunia|CV298265
petunia|CV298369
petunia|CV298396
petunia|CV298463
petunia|CV298472
petunia|CV298488
petunia|CV298510
petunia|CV298516
petunia|CV298547
petunia|CV298553
petunia|CV298563
petunia|CV298600
petunia|CV298603
petunia|CV298613
petunia|CV298617
petunia|CV298620
petunia|CV298624
petunia|CV298644
petunia|CV298654
petunia|CV298678
petunia|CV298700
petunia|CV298711
petunia|CV298724
petunia|CV298726
petunia|CV298740
petunia|CV298745
petunia|CV298759
petunia|CV298760
petunia|CV298762
petunia|CV298768
petunia|CV298771
petunia|CV298773
petunia|CV298779
petunia|CV298780
petunia|CV298784
petunia|CV298789
petunia|CV298803
petunia|CV298822
petunia|CV298830
petunia|CV298851
petunia|CV298853
petunia|CV298860
petunia|CV298874
petunia|CV298881
petunia|CV298884
petunia|CV298887
petunia|CV298894
petunia|CV298901
petunia|CV298911
petunia|CV298934
petunia|CV298940
petunia|CV298942
petunia|CV298952
petunia|CV298995
petunia|CV299013
petunia|CV299037
petunia|CV299042
petunia|CV299052
petunia|CV299054
petunia|CV299093
petunia|CV299115
petunia|CV299137
petunia|CV299161
petunia|CV299182
petunia|CV299216
petunia|CV299217
petunia|CV299230
petunia|CV299233
petunia|CV299246
petunia|CV299248
petunia|CV299254
petunia|CV299262
petunia|CV299264
petunia|CV299265
petunia|CV299267
petunia|CV299275
petunia|CV299310
petunia|CV299334
petunia|CV299374
petunia|CV299394
petunia|CV299396
petunia|CV299408
petunia|CV299412
petunia|CV299414
petunia|CV299418
petunia|CV299426
petunia|CV299434
petunia|CV299441
petunia|CV299442
petunia|CV299443
petunia|CV299479
petunia|CV299492
petunia|CV299500
petunia|CV299506
petunia|CV299529
petunia|CV299538
petunia|CV299543
petunia|CV299554
petunia|CV299568
petunia|CV299582
petunia|CV299590
petunia|CV299593
petunia|CV299595
petunia|CV299660
petunia|CV299661
petunia|CV299707
petunia|CV299720
petunia|CV299723
petunia|CV299731
petunia|CV299732
petunia|CV299748
petunia|CV299760
petunia|CV299785
petunia|CV299791
petunia|CV299801
petunia|CV299819
petunia|CV299825
petunia|CV299833
petunia|CV299834
petunia|CV299839
petunia|CV299849
petunia|CV299851
petunia|CV299866
petunia|CV299868
petunia|CV299871
petunia|CV299873
petunia|CV299881
petunia|CV299888
petunia|CV299898
petunia|CV299908
petunia|CV299941
petunia|CV299945
petunia|CV299968
petunia|CV299972
petunia|CV299980
petunia|CV299990
petunia|CV299999
petunia|CV300002
petunia|CV300021
petunia|CV300023
petunia|CV300039
petunia|CV300042
petunia|CV300052
petunia|CV300053
petunia|CV300086
petunia|CV300106
petunia|CV300116
petunia|CV300137
petunia|CV300143
petunia|CV300156
petunia|CV300162
petunia|CV300172
petunia|CV300175
petunia|CV300185
petunia|CV300202
petunia|CV300210
petunia|CV300214
petunia|CV300230
petunia|CV300237
petunia|CV300239
petunia|CV300248
petunia|CV300249
petunia|CV300264
petunia|CV300266
petunia|CV300267
petunia|CV300269
petunia|CV300286
petunia|CV300315
petunia|CV300317
petunia|CV300324
petunia|CV300329
petunia|CV300409
petunia|CV300432
petunia|CV300462
petunia|CV300495
petunia|CV300497
petunia|CV300514
petunia|CV300518
petunia|CV300539
petunia|CV300541
petunia|CV300563
petunia|CV300579
petunia|CV300581
petunia|CV300618
petunia|CV300655
petunia|CV300681
petunia|CV300688
petunia|CV300738
petunia|CV300747
petunia|CV300750
petunia|CV300766
petunia|CV300773
petunia|CV300777
petunia|CV300805
petunia|CV300824
petunia|CV300834
petunia|CV300868
petunia|CV300880
petunia|CV300883
petunia|CV300905
petunia|CV300927
petunia|CV300930
petunia|CV300996
petunia|CV301003
petunia|CV301025
petunia|CV301039
petunia|CV301071
petunia|CV301185
petunia|CV301229
petunia|CV301234
petunia|CV301235
petunia|CV301241
petunia|CV301242
petunia|CV301263
petunia|CV292741
petunia|CV292756
petunia|CV292797
petunia|CV292801
petunia|CV292980
petunia|CV293013
petunia|CV293084
petunia|CV293136
petunia|CV293263
petunia|CV293280
petunia|CV293439
petunia|CV293447
petunia|CV293539
petunia|CV293549
petunia|CV293557
petunia|CV293602
petunia|CV293640
petunia|CV293649
petunia|CV293666
petunia|CV293801
petunia|CV293813
petunia|CV293818
petunia|CV293862
petunia|CV293868
petunia|CV293938
petunia|CV294047
petunia|CV294092
petunia|CV294223
petunia|CV294319
petunia|CV294348
petunia|CV294351
petunia|CV294594
petunia|CV294600
petunia|CV294711
petunia|CV294840
petunia|CV294883
petunia|CV294989
petunia|CV295010
petunia|CV295070
petunia|CV295177
petunia|CV295297
petunia|CV295394
petunia|CV295427
petunia|CV295509
petunia|CV295543
petunia|CV295551
petunia|CV295569
petunia|CV295648
petunia|CV295723
petunia|CV295943
petunia|CV296060
petunia|CV296081
petunia|CV296143
petunia|CV296217
petunia|CV296425
petunia|CV296432
petunia|CV296451
petunia|CV296543
petunia|CV296578
petunia|CV296633
petunia|CV296970
petunia|CV297006
petunia|CV297079
petunia|CV297150
petunia|CV297181
petunia|CV297219
petunia|CV297286
petunia|CV297350
petunia|CV297468
petunia|CV297551
petunia|CV297870
petunia|CV297879
petunia|CV297934
petunia|CV297935
petunia|CV297973
petunia|CV298102
petunia|CV298169
petunia|CV298217
petunia|CV298388
petunia|CV298468
petunia|CV298533
petunia|CV298550
petunia|CV298558
petunia|CV298589
petunia|CV298621
petunia|CV298672
petunia|CV298712
petunia|CV298718
petunia|CV298736
petunia|CV298772
petunia|CV298857
petunia|CV298863
petunia|CV298870
petunia|CV298935
petunia|CV298936
petunia|CV298946
petunia|CV298993
petunia|CV298994
petunia|CV299002
petunia|CV299009
petunia|CV299028
petunia|CV299075
petunia|CV299078
petunia|CV299098
petunia|CV299134
petunia|CV299146
petunia|CV299207
petunia|CV299324
petunia|CV299400
petunia|CV299424
petunia|CV299491
petunia|CV299610
petunia|CV299618
petunia|CV299658
petunia|CV299665
petunia|CV299672
petunia|CV299686
petunia|CV299687
petunia|CV299701
petunia|CV299738
petunia|CV299924
petunia|CV299931
petunia|CV299951
petunia|CV300037
petunia|CV300188
petunia|CV300218
petunia|CV300316
petunia|CV300334
petunia|CV300450
petunia|CV300562
petunia|CV300565
petunia|CV300576
petunia|CV300608
petunia|CV300629
petunia|CV300756
petunia|CV300782
petunia|CV300793
petunia|CV300796
petunia|CV300816
petunia|CV301013
petunia|CV301030
petunia|CV301053

**********
Potato transcripts without matches in 23 other plant species
**********
potato|TC111708
potato|TC111709
potato|TC111710
potato|TC111727
potato|TC111761
potato|TC111807
potato|TC111831
potato|TC111862
potato|TC111870
potato|TC111902
potato|TC111915
potato|TC111924
potato|TC111939
potato|TC111944
potato|TC111948
potato|TC111949
potato|TC111950
potato|TC111951
potato|TC111955
potato|TC111964
potato|TC111966
potato|TC111967
potato|TC111968
potato|TC111970
potato|TC111971
potato|TC111973
potato|TC111974
potato|TC111975
potato|TC111977
potato|TC111979
potato|TC111981
potato|TC111984
potato|TC111985
potato|TC111987
potato|TC111988
potato|TC111989
potato|TC111990
potato|TC111992
potato|TC112011
potato|TC112057
potato|TC112061
potato|TC112063
potato|TC112067
potato|TC112070
potato|TC112072
potato|TC112073
potato|TC112074
potato|TC112075
potato|TC112076
potato|TC112077
potato|TC112078
potato|TC112079
potato|TC112081
potato|TC112082
potato|TC112083
potato|TC112084
potato|TC112087
potato|TC112088
potato|TC112098
potato|TC112150
potato|TC112153
potato|TC112155
potato|TC112156
potato|TC112160
potato|TC112162
potato|TC112165
potato|TC112330
potato|TC112335
potato|TC112380
potato|TC112402
potato|TC112504
potato|TC112519
potato|TC112631
potato|TC112666
potato|TC112676
potato|TC112683
potato|TC112684
potato|TC112685
potato|TC112766
potato|TC112794
potato|TC112869
potato|TC112888
potato|TC112961
potato|TC113023
potato|TC113057
potato|TC113067
potato|TC113137
potato|TC113202
potato|TC113290
potato|TC113291
potato|TC113310
potato|TC113311
potato|TC113337
potato|TC113338
potato|TC113360
potato|TC113392
potato|TC113449
potato|TC113484
potato|TC113485
potato|TC113508
potato|TC113533
potato|TC113534
potato|TC113535
potato|TC113649
potato|TC113673
potato|TC113711
potato|TC113718
potato|TC113721
potato|TC113726
potato|TC113728
potato|TC113823
potato|TC113854
potato|TC113877
potato|TC113885
potato|TC113886
potato|TC113940
potato|TC113962
potato|TC113978
potato|TC113988
potato|TC113996
potato|TC113998
potato|TC114001
potato|TC114002
potato|TC114003
potato|TC114056
potato|TC114111
potato|TC114150
potato|TC114175
potato|TC114187
potato|TC114188
potato|TC114206
potato|TC114207
potato|TC114270
potato|TC114278
potato|TC114283
potato|TC114301
potato|TC114348
potato|TC114350
potato|TC114367
potato|TC114424
potato|TC114476
potato|TC114514
potato|TC114585
potato|TC114586
potato|TC114597
potato|TC114670
potato|TC114673
potato|TC114674
potato|TC114679
potato|TC114695
potato|TC114706
potato|TC114731
potato|TC114751
potato|TC114752
potato|TC114755
potato|TC114801
potato|TC114816
potato|TC114855
potato|TC114857
potato|TC114868
potato|TC114869
potato|TC114885
potato|TC114924
potato|TC114932
potato|TC114933
potato|TC114969
potato|TC114973
potato|TC114983
potato|TC115002
potato|TC115011
potato|TC115092
potato|TC115102
potato|TC115120
potato|TC115137
potato|TC115138
potato|TC115139
potato|TC115158
potato|TC115214
potato|TC115244
potato|TC115245
potato|TC115261
potato|TC115274
potato|TC115281
potato|TC115286
potato|TC115287
potato|TC115311
potato|TC115312
potato|TC115313
potato|TC115317
potato|TC115318
potato|TC115334
potato|TC115346
potato|TC115357
potato|TC115363
potato|TC115396
potato|TC115429
potato|TC115430
potato|TC115473
potato|TC115485
potato|TC115493
potato|TC115519
potato|TC115549
potato|TC115558
potato|TC115574
potato|TC115580
potato|TC115582
potato|TC115593
potato|TC115602
potato|TC115603
potato|TC115605
potato|TC115615
potato|TC115626
potato|TC115631
potato|TC115635
potato|TC115639
potato|TC115646
potato|TC115651
potato|TC115665
potato|TC115668
potato|TC115676
potato|TC115680
potato|TC115683
potato|TC115685
potato|TC115705
potato|TC115714
potato|TC115732
potato|TC115737
potato|TC115738
potato|TC115757
potato|TC115767
potato|TC115776
potato|TC115801
potato|TC115806
potato|TC115817
potato|TC115820
potato|TC115874
potato|TC115877
potato|TC115885
potato|TC115886
potato|TC115897
potato|TC115914
potato|TC115919
potato|TC115927
potato|TC115954
potato|TC115967
potato|TC115980
potato|TC115983
potato|TC115999
potato|TC116012
potato|TC116022
potato|TC116023
potato|TC116029
potato|TC116030
potato|TC116043
potato|TC116048
potato|TC116068
potato|TC116076
potato|TC116084
potato|TC116086
potato|TC116087
potato|TC116110
potato|TC116111
potato|TC116118
potato|TC116124
potato|TC116144
potato|TC116152
potato|TC116160
potato|TC116161
potato|TC116163
potato|TC116166
potato|TC116172
potato|TC116175
potato|TC116180
potato|TC116182
potato|TC116189
potato|TC116194
potato|TC116200
potato|TC116204
potato|TC116206
potato|TC116209
potato|TC116229
potato|TC116231
potato|TC116232
potato|TC116236
potato|TC116248
potato|TC116255
potato|TC116256
potato|TC116259
potato|TC116261
potato|TC116264
potato|TC116267
potato|TC116270
potato|TC116271
potato|TC116277
potato|TC116280
potato|TC116294
potato|TC116300
potato|TC116301
potato|TC116304
potato|TC116312
potato|TC116318
potato|TC116320
potato|TC116322
potato|TC116324
potato|TC116332
potato|TC116341
potato|TC116342
potato|TC116343
potato|TC116351
potato|TC116355
potato|TC116356
potato|TC116361
potato|TC116374
potato|TC116389
potato|TC116392
potato|TC116397
potato|TC116401
potato|TC116415
potato|TC116417
potato|TC116422
potato|TC116431
potato|TC116434
potato|TC116438
potato|TC116449
potato|TC116451
potato|TC116453
potato|TC116470
potato|TC116473
potato|TC116476
potato|TC116479
potato|TC116488
potato|TC116491
potato|TC116495
potato|TC116497
potato|TC116500
potato|TC116519
potato|TC116521
potato|TC116526
potato|TC116534
potato|TC116555
potato|TC116556
potato|TC116568
potato|TC116574
potato|TC116579
potato|TC116588
potato|TC116590
potato|TC116592
potato|TC116599
potato|TC116603
potato|TC116604
potato|TC116606
potato|TC116618
potato|TC116628
potato|TC116629
potato|TC116638
potato|TC116645
potato|TC116649
potato|TC116655
potato|TC116656
potato|TC116659
potato|TC116663
potato|TC116665
potato|TC116669
potato|TC116673
potato|TC116684
potato|TC116690
potato|TC116700
potato|TC116704
potato|TC116719
potato|TC116722
potato|TC116724
potato|TC116729
potato|TC116741
potato|TC116744
potato|TC116747
potato|TC116750
potato|TC116761
potato|TC116767
potato|TC116780
potato|TC116781
potato|TC116782
potato|TC116791
potato|TC116794
potato|TC116799
potato|TC116807
potato|TC116813
potato|TC116821
potato|TC116826
potato|TC116828
potato|TC116829
potato|TC116837
potato|TC116850
potato|TC116855
potato|TC116856
potato|TC116858
potato|TC116868
potato|TC116869
potato|TC116876
potato|TC116877
potato|TC116882
potato|TC116889
potato|TC116900
potato|TC116902
potato|TC116903
potato|TC116904
potato|TC116907
potato|TC116910
potato|TC116912
potato|TC116914
potato|TC116915
potato|TC116921
potato|TC116926
potato|TC116927
potato|TC116934
potato|TC116936
potato|TC116939
potato|TC116941
potato|TC116971
potato|TC116978
potato|TC116985
potato|TC116987
potato|TC116996
potato|TC117000
potato|TC117009
potato|TC117014
potato|TC117015
potato|TC117021
potato|TC117022
potato|TC117025
potato|TC117028
potato|TC117031
potato|TC117032
potato|TC117034
potato|TC117038
potato|TC117048
potato|TC117063
potato|TC117066
potato|TC117068
potato|TC117069
potato|TC117091
potato|TC117096
potato|TC117098
potato|TC117104
potato|TC117107
potato|TC117110
potato|TC117112
potato|TC117114
potato|TC117129
potato|TC117134
potato|TC117153
potato|TC117156
potato|TC117160
potato|TC117166
potato|TC117176
potato|TC117186
potato|TC117187
potato|TC117189
potato|TC117193
potato|TC117208
potato|TC117224
potato|TC117225
potato|TC117236
potato|TC117237
potato|TC117240
potato|TC117243
potato|TC117248
potato|TC117250
potato|TC117251
potato|TC117254
potato|TC117257
potato|TC117268
potato|TC117271
potato|TC117279
potato|TC117280
potato|TC117284
potato|TC117288
potato|TC117289
potato|TC117292
potato|TC117293
potato|TC117296
potato|TC117297
potato|TC117298
potato|TC117300
potato|TC117308
potato|TC117311
potato|TC117313
potato|TC117317
potato|TC117318
potato|TC117322
potato|TC117325
potato|TC117330
potato|TC117331
potato|TC117332
potato|TC117333
potato|TC117334
potato|TC117335
potato|TC117336
potato|TC117337
potato|TC117339
potato|TC117346
potato|TC117348
potato|TC117352
potato|TC117354
potato|TC117359
potato|TC117369
potato|TC117380
potato|TC117381
potato|TC117383
potato|TC117387
potato|TC117391
potato|TC117392
potato|TC117393
potato|TC117396
potato|TC117398
potato|TC117400
potato|TC117404
potato|TC117405
potato|TC117409
potato|TC117410
potato|TC117415
potato|TC117426
potato|TC117429
potato|TC117432
potato|TC117447
potato|TC117449
potato|TC117453
potato|TC117454
potato|TC117463
potato|TC117464
potato|TC117465
potato|TC117466
potato|TC117477
potato|TC117478
potato|TC117479
potato|TC117483
potato|TC117485
potato|TC117498
potato|TC117501
potato|TC117503
potato|TC117505
potato|TC117509
potato|TC117518
potato|TC117521
potato|TC117524
potato|TC117526
potato|TC117535
potato|TC117537
potato|TC117553
potato|TC117556
potato|TC117558
potato|TC117559
potato|TC117565
potato|TC117566
potato|TC117582
potato|TC117583
potato|TC117586
potato|TC117588
potato|TC117589
potato|TC117591
potato|TC117593
potato|TC117595
potato|TC117598
potato|TC117601
potato|TC117605
potato|TC117607
potato|TC117618
potato|TC117619
potato|TC117627
potato|TC117631
potato|TC117632
potato|TC117635
potato|TC117638
potato|TC117644
potato|TC117650
potato|TC117651
potato|TC117654
potato|TC117656
potato|TC117658
potato|TC117665
potato|TC117666
potato|TC117668
potato|TC117669
potato|TC117671
potato|TC117686
potato|TC117688
potato|TC117689
potato|TC117690
potato|TC117693
potato|TC117694
potato|TC117698
potato|TC117699
potato|TC117713
potato|TC117722
potato|TC117725
potato|TC117726
potato|TC117730
potato|TC117733
potato|TC117735
potato|TC117736
potato|TC117739
potato|TC117741
potato|TC117745
potato|TC117752
potato|TC117755
potato|TC117756
potato|TC117757
potato|TC117773
potato|TC117776
potato|TC117785
potato|TC117786
potato|TC117788
potato|TC117793
potato|TC117803
potato|TC117807
potato|TC117808
potato|TC117810
potato|TC117817
potato|TC117833
potato|TC117839
potato|TC117842
potato|TC117857
potato|TC117859
potato|TC117861
potato|TC117878
potato|TC117885
potato|TC117893
potato|TC117900
potato|TC117904
potato|TC117907
potato|TC117909
potato|TC117920
potato|TC117923
potato|TC117925
potato|TC117932
potato|TC117933
potato|TC117944
potato|TC117946
potato|TC117947
potato|TC117949
potato|TC117950
potato|TC117951
potato|TC117953
potato|TC117954
potato|TC117959
potato|TC117963
potato|TC117968
potato|TC117973
potato|TC117974
potato|TC117978
potato|TC117980
potato|TC117991
potato|TC117992
potato|TC118003
potato|TC118006
potato|TC118010
potato|TC118012
potato|TC118017
potato|TC118020
potato|TC118025
potato|TC118031
potato|TC118039
potato|TC118042
potato|TC118044
potato|TC118046
potato|TC118048
potato|TC118050
potato|TC118054
potato|TC118056
potato|TC118057
potato|TC118062
potato|TC118063
potato|TC118064
potato|TC118066
potato|TC118068
potato|TC118077
potato|TC118078
potato|TC118079
potato|TC118081
potato|TC118082
potato|TC118086
potato|TC118089
potato|TC118091
potato|TC118094
potato|TC118096
potato|TC118104
potato|TC118109
potato|TC118110
potato|TC118114
potato|TC118119
potato|TC118120
potato|TC118135
potato|TC118144
potato|TC118155
potato|TC118158
potato|TC118161
potato|TC118164
potato|TC118170
potato|TC118176
potato|TC118177
potato|TC118183
potato|TC118190
potato|TC118204
potato|TC118214
potato|TC118217
potato|TC118219
potato|TC118226
potato|TC118227
potato|TC118230
potato|TC118234
potato|TC118238
potato|TC118247
potato|TC118250
potato|TC118254
potato|TC118267
potato|TC118272
potato|TC118274
potato|TC118281
potato|TC118283
potato|TC118296
potato|TC118301
potato|TC118328
potato|TC118347
potato|TC118348
potato|TC118349
potato|TC118352
potato|TC118360
potato|TC118368
potato|TC118371
potato|TC118372
potato|TC118377
potato|TC118380
potato|TC118383
potato|TC118385
potato|TC118387
potato|TC118388
potato|TC118389
potato|TC118399
potato|TC118408
potato|TC118413
potato|TC118415
potato|TC118425
potato|TC118427
potato|TC118439
potato|TC118448
potato|TC118450
potato|TC118451
potato|TC118454
potato|TC118455
potato|TC118456
potato|TC118457
potato|TC118458
potato|TC118465
potato|TC118467
potato|TC118468
potato|TC118470
potato|TC118472
potato|TC118494
potato|TC118496
potato|TC118498
potato|TC118500
potato|TC118514
potato|TC118520
potato|TC118534
potato|TC118541
potato|TC118542
potato|TC118566
potato|TC118577
potato|TC118578
potato|TC118579
potato|TC118580
potato|TC118584
potato|TC118586
potato|TC118590
potato|TC118595
potato|TC118599
potato|TC118619
potato|TC118635
potato|TC118636
potato|TC118638
potato|TC118649
potato|TC118650
potato|TC118653
potato|TC118655
potato|TC118660
potato|TC118661
potato|TC118663
potato|TC118676
potato|TC118679
potato|TC118680
potato|TC118691
potato|TC118692
potato|TC118695
potato|TC118698
potato|TC118701
potato|TC118705
potato|TC118707
potato|TC118710
potato|TC118719
potato|TC118724
potato|TC118725
potato|TC118726
potato|TC118730
potato|TC118734
potato|TC118735
potato|TC118737
potato|TC118739
potato|TC118742
potato|TC118751
potato|TC118766
potato|TC118785
potato|TC118786
potato|TC118801
potato|TC118804
potato|TC118807
potato|TC118809
potato|TC118813
potato|TC118821
potato|TC118824
potato|TC118833
potato|TC118839
potato|TC118856
potato|TC118859
potato|TC118863
potato|TC118873
potato|TC118881
potato|TC118895
potato|TC118897
potato|TC118957
potato|TC118966
potato|TC118987
potato|TC118993
potato|TC118999
potato|TC119011
potato|TC119066
potato|TC119067
potato|TC119068
potato|TC119069
potato|TC119071
potato|TC119072
potato|TC119073
potato|TC119082
potato|TC119110
potato|TC119123
potato|TC119132
potato|TC119176
potato|TC119186
potato|TC119256
potato|TC119262
potato|TC119298
potato|TC119310
potato|TC119323
potato|TC119325
potato|TC119327
potato|TC119328
potato|TC119329
potato|TC119331
potato|TC119350
potato|TC119373
potato|TC119464
potato|TC119466
potato|TC119498
potato|TC119509
potato|TC119586
potato|TC119588
potato|TC119702
potato|TC119784
potato|TC119805
potato|TC119806
potato|TC119807
potato|TC119841
potato|TC119874
potato|TC119919
potato|TC120004
potato|TC120010
potato|TC120039
potato|TC120069
potato|TC120075
potato|TC120085
potato|TC120090
potato|TC120099
potato|TC120112
potato|TC120113
potato|TC120193
potato|TC120217
potato|TC120319
potato|TC120501
potato|TC120534
potato|TC120535
potato|TC120536
potato|TC120540
potato|TC120580
potato|TC120586
potato|TC120587
potato|TC120588
potato|TC120612
potato|TC120626
potato|TC120645
potato|TC120653
potato|TC120654
potato|TC120674
potato|TC120697
potato|TC120722
potato|TC120761
potato|TC120775
potato|TC120783
potato|TC120858
potato|TC120889
potato|TC120902
potato|TC120943
potato|TC121017
potato|TC121052
potato|TC121053
potato|TC121073
potato|TC121074
potato|TC121171
potato|TC121172
potato|TC121215
potato|TC121258
potato|TC121261
potato|TC121365
potato|TC121397
potato|TC121398
potato|TC121407
potato|TC121425
potato|TC121439
potato|TC121440
potato|TC121445
potato|TC121448
potato|TC121497
potato|TC121500
potato|TC121501
potato|TC121502
potato|TC121524
potato|TC121528
potato|TC121579
potato|TC121586
potato|TC121599
potato|TC121622
potato|TC121626
potato|TC121652
potato|TC121667
potato|TC121680
potato|TC121707
potato|TC121718
potato|TC121727
potato|TC121752
potato|TC121789
potato|TC121840
potato|TC121859
potato|TC121889
potato|TC121905
potato|TC121929
potato|TC121947
potato|TC121955
potato|TC121957
potato|TC121989
potato|TC121991
potato|TC122006
potato|TC122007
potato|TC122012
potato|TC122031
potato|TC122032
potato|TC122041
potato|TC122049
potato|TC122060
potato|TC122069
potato|TC122077
potato|TC122088
potato|TC122089
potato|TC122092
potato|TC122101
potato|TC122104
potato|TC122115
potato|TC122118
potato|TC122123
potato|TC122158
potato|TC122182
potato|TC122185
potato|TC122210
potato|TC122211
potato|TC122216
potato|TC122223
potato|TC122224
potato|TC122240
potato|TC122246
potato|TC122252
potato|TC122280
potato|TC122281
potato|TC122318
potato|TC122327
potato|TC122347
potato|TC122348
potato|TC122355
potato|TC122371
potato|TC122377
potato|TC122415
potato|TC122451
potato|TC122452
potato|TC122461
potato|TC122462
potato|TC122470
potato|TC122471
potato|TC122473
potato|TC122476
potato|TC122477
potato|TC122478
potato|TC122508
potato|TC122512
potato|TC122520
potato|TC122523
potato|TC122542
potato|TC122549
potato|TC122557
potato|TC122566
potato|TC122567
potato|TC122576
potato|TC122578
potato|TC122584
potato|TC122599
potato|TC122616
potato|TC122617
potato|TC122618
potato|TC122638
potato|TC122639
potato|TC122669
potato|TC122683
potato|TC122684
potato|TC122685
potato|TC122688
potato|TC122699
potato|TC122700
potato|TC122728
potato|TC122729
potato|TC122730
potato|TC122733
potato|TC122734
potato|TC122756
potato|TC122762
potato|TC122771
potato|TC122779
potato|TC122783
potato|TC122784
potato|TC122791
potato|TC122793
potato|TC122797
potato|TC122800
potato|TC122801
potato|TC122808
potato|TC122823
potato|TC122830
potato|TC122832
potato|TC122861
potato|TC122864
potato|TC122866
potato|TC122867
potato|TC122870
potato|TC122887
potato|TC122894
potato|TC122895
potato|TC122899
potato|TC122913
potato|TC122915
potato|TC122928
potato|TC122930
potato|TC122946
potato|TC122947
potato|TC122954
potato|TC122960
potato|TC122964
potato|TC122974
potato|TC122982
potato|TC122993
potato|TC122995
potato|TC122999
potato|TC123001
potato|TC123005
potato|TC123006
potato|TC123025
potato|TC123033
potato|TC123036
potato|TC123043
potato|TC123059
potato|TC123089
potato|TC123098
potato|TC123113
potato|TC123117
potato|TC123122
potato|TC123127
potato|TC123138
potato|TC123140
potato|TC123147
potato|TC123155
potato|TC123177
potato|TC123183
potato|TC123186
potato|TC123198
potato|TC123199
potato|TC123200
potato|TC123203
potato|TC123207
potato|TC123211
potato|TC123213
potato|TC123217
potato|TC123232
potato|TC123235
potato|TC123239
potato|TC123248
potato|TC123252
potato|TC123255
potato|TC123260
potato|TC123263
potato|TC123270
potato|TC123276
potato|TC123284
potato|TC123286
potato|TC123294
potato|TC123295
potato|TC123297
potato|TC123298
potato|TC123302
potato|TC123306
potato|TC123307
potato|TC123308
potato|TC123309
potato|TC123321
potato|TC123324
potato|TC123326
potato|TC123335
potato|TC123351
potato|TC123352
potato|TC123368
potato|TC123396
potato|TC123398
potato|TC123402
potato|TC123414
potato|TC123423
potato|TC123425
potato|TC123435
potato|TC123438
potato|TC123439
potato|TC123450
potato|TC123455
potato|TC123465
potato|TC123469
potato|TC123473
potato|TC123474
potato|TC123476
potato|TC123488
potato|TC123491
potato|TC123493
potato|TC123501
potato|TC123506
potato|TC123513
potato|TC123533
potato|TC123541
potato|TC123549
potato|TC123559
potato|TC123568
potato|TC123569
potato|TC123578
potato|TC123582
potato|TC123589
potato|TC123600
potato|TC123616
potato|TC123618
potato|TC123635
potato|TC123644
potato|TC123646
potato|TC123647
potato|TC123653
potato|TC123665
potato|TC123666
potato|TC123674
potato|TC123675
potato|TC123689
potato|TC123690
potato|TC123703
potato|TC123705
potato|TC123718
potato|TC123743
potato|TC123746
potato|TC123747
potato|TC123750
potato|TC123760
potato|TC123778
potato|TC123781
potato|TC123794
potato|TC123804
potato|TC123807
potato|TC123808
potato|TC123815
potato|TC123821
potato|TC123822
potato|TC123823
potato|TC123825
potato|TC123832
potato|TC123842
potato|TC123845
potato|TC123862
potato|TC123872
potato|TC123874
potato|TC123885
potato|TC123915
potato|TC123922
potato|TC123926
potato|TC123937
potato|TC123944
potato|TC123954
potato|TC123962
potato|TC123966
potato|TC123978
potato|TC123994
potato|TC124000
potato|TC124007
potato|TC124012
potato|TC124013
potato|TC124015
potato|TC124016
potato|TC124040
potato|TC124043
potato|TC124059
potato|TC124061
potato|TC124067
potato|TC124073
potato|TC124075
potato|TC124097
potato|TC124100
potato|TC124108
potato|TC124120
potato|TC124136
potato|TC124139
potato|TC124156
potato|TC124157
potato|TC124160
potato|TC124164
potato|TC124165
potato|TC124170
potato|TC124180
potato|TC124193
potato|TC124195
potato|TC124196
potato|TC124201
potato|TC124205
potato|TC124213
potato|TC124218
potato|TC124221
potato|TC124228
potato|TC124229
potato|TC124231
potato|TC124239
potato|TC124241
potato|TC124245
potato|TC124250
potato|TC124261
potato|TC124271
potato|TC124272
potato|TC124273
potato|TC124278
potato|TC124280
potato|TC124284
potato|TC124287
potato|TC124288
potato|TC124294
potato|TC124301
potato|TC124312
potato|TC124323
potato|TC124324
potato|TC124326
potato|TC124327
potato|TC124335
potato|TC124337
potato|TC124345
potato|TC124349
potato|TC124355
potato|TC124358
potato|TC124363
potato|TC124368
potato|TC124370
potato|TC124371
potato|TC124377
potato|TC124381
potato|TC124386
potato|TC124387
potato|TC124388
potato|TC124389
potato|TC124391
potato|TC124396
potato|TC124403
potato|TC124404
potato|TC124406
potato|TC124407
potato|TC124412
potato|TC124415
potato|TC124419
potato|TC124420
potato|TC124421
potato|TC124424
potato|TC124428
potato|TC124430
potato|TC124432
potato|TC124438
potato|TC124442
potato|TC124444
potato|TC124445
potato|TC124446
potato|TC124448
potato|TC124449
potato|TC124450
potato|TC124462
potato|TC124463
potato|TC124464
potato|TC124466
potato|TC124476
potato|TC124477
potato|TC124485
potato|TC124487
potato|TC124491
potato|TC124492
potato|TC124494
potato|TC124495
potato|TC124500
potato|TC124503
potato|TC124505
potato|TC124509
potato|TC124510
potato|TC124515
potato|TC124516
potato|TC124522
potato|TC124532
potato|TC124533
potato|TC124535
potato|TC124537
potato|TC124540
potato|TC124546
potato|TC124552
potato|TC124557
potato|TC124561
potato|TC124563
potato|TC124564
potato|TC124566
potato|TC124569
potato|TC124571
potato|TC124581
potato|TC124587
potato|TC124595
potato|TC124597
potato|TC124600
potato|TC124601
potato|TC124610
potato|TC124615
potato|TC124620
potato|TC124626
potato|TC124629
potato|TC124654
potato|TC124657
potato|TC124659
potato|TC124666
potato|TC124679
potato|TC124680
potato|TC124681
potato|TC124685
potato|TC124686
potato|TC124689
potato|TC124691
potato|TC124700
potato|TC124701
potato|TC124705
potato|TC124707
potato|TC124713
potato|TC124721
potato|TC124724
potato|TC124725
potato|TC124739
potato|TC124742
potato|TC124745
potato|TC124747
potato|TC124748
potato|TC124751
potato|TC124753
potato|TC124761
potato|TC124763
potato|TC124765
potato|TC124769
potato|TC124777
potato|TC124784
potato|TC124791
potato|TC124800
potato|TC124801
potato|TC124803
potato|TC124811
potato|TC124814
potato|TC124816
potato|TC124818
potato|TC124820
potato|TC124827
potato|TC124830
potato|TC124833
potato|TC124836
potato|TC124841
potato|TC124845
potato|TC124848
potato|TC124850
potato|TC124858
potato|TC124860
potato|TC124866
potato|TC124868
potato|TC124873
potato|TC124890
potato|TC124905
potato|TC124906
potato|TC124907
potato|TC124908
potato|TC124911
potato|TC124912
potato|TC124916
potato|TC124925
potato|TC124939
potato|TC124944
potato|TC124953
potato|TC124957
potato|TC124962
potato|TC124971
potato|TC124973
potato|TC124979
potato|TC124995
potato|TC124998
potato|TC125008
potato|TC125011
potato|TC125013
potato|TC125014
potato|TC125016
potato|TC125023
potato|TC125027
potato|TC125033
potato|TC125035
potato|TC125060
potato|TC125067
potato|TC125070
potato|TC125073
potato|TC125078
potato|TC125082
potato|TC125088
potato|TC125090
potato|TC125093
potato|TC125110
potato|TC125112
potato|TC125125
potato|TC125156
potato|TC125161
potato|TC125164
potato|TC125166
potato|TC125169
potato|TC125171
potato|TC125183
potato|TC125184
potato|TC125187
potato|TC125191
potato|TC125201
potato|TC125204
potato|TC125206
potato|TC125211
potato|TC125218
potato|TC125225
potato|TC125230
potato|TC125231
potato|TC125233
potato|TC125239
potato|TC125241
potato|TC125248
potato|TC125253
potato|TC125256
potato|TC125261
potato|TC125264
potato|TC125272
potato|TC125275
potato|TC125280
potato|TC125284
potato|TC125293
potato|TC125296
potato|TC125303
potato|TC125311
potato|TC125312
potato|TC125313
potato|TC125314
potato|TC125322
potato|TC125323
potato|TC125324
potato|TC125325
potato|TC125328
potato|TC125329
potato|TC125330
potato|TC125333
potato|TC125341
potato|TC125342
potato|TC125343
potato|TC125352
potato|TC125354
potato|TC125356
potato|TC125369
potato|TC125376
potato|TC125377
potato|TC125381
potato|TC125384
potato|TC125391
potato|TC125393
potato|TC125406
potato|TC125410
potato|TC125412
potato|TC125420
potato|TC125422
potato|TC125425
potato|TC125426
potato|TC125432
potato|TC125434
potato|TC125439
potato|TC125459
potato|TC125461
potato|TC125468
potato|TC125469
potato|TC125474
potato|TC125475
potato|TC125479
potato|TC125482
potato|TC125494
potato|TC125498
potato|TC125499
potato|TC125504
potato|TC125507
potato|TC125508
potato|TC125512
potato|TC125514
potato|TC125518
potato|TC125525
potato|TC125527
potato|TC125535
potato|TC125537
potato|TC125538
potato|TC125549
potato|TC125553
potato|TC125554
potato|TC125558
potato|TC125571
potato|TC125579
potato|TC125583
potato|TC125586
potato|TC125587
potato|TC125590
potato|TC125591
potato|TC125592
potato|TC125595
potato|TC125598
potato|TC125600
potato|TC125601
potato|TC125610
potato|TC125616
potato|TC125617
potato|TC125618
potato|TC125619
potato|TC125623
potato|TC125628
potato|TC125629
potato|TC125631
potato|TC125646
potato|TC125650
potato|TC125671
potato|TC125676
potato|TC125680
potato|TC125684
potato|TC125685
potato|TC125688
potato|TC125693
potato|TC125696
potato|TC125701
potato|TC125709
potato|TC125714
potato|TC125715
potato|TC125726
potato|TC125729
potato|TC125730
potato|TC125731
potato|TC125744
potato|TC125745
potato|TC125746
potato|TC125747
potato|TC125751
potato|TC125758
potato|TC125759
potato|TC125762
potato|TC125767
potato|TC125770
potato|TC125780
potato|TC125782
potato|TC125785
potato|TC125788
potato|TC125799
potato|TC125801
potato|TC125805
potato|TC125807
potato|TC125808
potato|TC125809
potato|TC125810
potato|TC125854
potato|TC125945
potato|TC125948
potato|TC125951
potato|TC125956
potato|TC125958
potato|TC125963
potato|TC125992
potato|TC126003
potato|TC126035
potato|TC126036
potato|TC126039
potato|TC126096
potato|TC126120
potato|TC126125
potato|TC126132
potato|TC126296
potato|TC126306
potato|TC126367
potato|TC126368
potato|TC126396
potato|TC126398
potato|TC126507
potato|TC126508
potato|TC126509
potato|TC126518
potato|TC126607
potato|TC126675
potato|TC126679
potato|TC126680
potato|TC126681
potato|TC126682
potato|TC126751
potato|TC126783
potato|TC126798
potato|TC126806
potato|TC126882
potato|TC126892
potato|TC126897
potato|TC126915
potato|TC126920
potato|TC126921
potato|TC126978
potato|TC126988
potato|TC126989
potato|TC126990
potato|TC127004
potato|TC127045
potato|TC127056
potato|TC127058
potato|TC127133
potato|TC127203
potato|TC127247
potato|TC127248
potato|TC127441
potato|TC127452
potato|TC127486
potato|TC127519
potato|TC127574
potato|TC127636
potato|TC127653
potato|TC127688
potato|TC127715
potato|TC127748
potato|TC127761
potato|TC127762
potato|TC127774
potato|TC127775
potato|TC127776
potato|TC127793
potato|TC127798
potato|TC127840
potato|TC127841
potato|TC127879
potato|TC127902
potato|TC127904
potato|TC127906
potato|TC127993
potato|TC128000
potato|TC128062
potato|TC128074
potato|TC128104
potato|TC128107
potato|TC128108
potato|TC128111
potato|TC128115
potato|TC128135
potato|TC128141
potato|TC128142
potato|TC128164
potato|TC128183
potato|TC128221
potato|TC128228
potato|TC128229
potato|TC128251
potato|TC128288
potato|TC128289
potato|TC128290
potato|TC128319
potato|TC128326
potato|TC128329
potato|TC128367
potato|TC128368
potato|TC128390
potato|TC128391
potato|TC128392
potato|TC128398
potato|TC128443
potato|TC128446
potato|TC128493
potato|TC128494
potato|TC128506
potato|TC128525
potato|TC128531
potato|TC128557
potato|TC128598
potato|TC128638
potato|TC128661
potato|TC128681
potato|TC128700
potato|TC128701
potato|TC128710
potato|TC128734
potato|TC128738
potato|TC128747
potato|TC128759
potato|TC128773
potato|TC128803
potato|TC128898
potato|TC128930
potato|TC128936
potato|TC128968
potato|TC128970
potato|TC128971
potato|TC128977
potato|TC128981
potato|TC128989
potato|TC128992
potato|TC129004
potato|TC129009
potato|TC129017
potato|TC129018
potato|TC129019
potato|TC129023
potato|TC129028
potato|TC129030
potato|TC129032
potato|TC129038
potato|TC129040
potato|TC129041
potato|TC129083
potato|TC129096
potato|TC129102
potato|TC129124
potato|TC129140
potato|TC129147
potato|TC129163
potato|TC129165
potato|TC129182
potato|TC129193
potato|TC129204
potato|TC129225
potato|TC129248
potato|TC129267
potato|TC129315
potato|TC129322
potato|TC129357
potato|TC129386
potato|TC129391
potato|TC129397
potato|TC129408
potato|TC129411
potato|TC129412
potato|TC129426
potato|TC129429
potato|TC129442
potato|TC129454
potato|TC129459
potato|TC129464
potato|TC129475
potato|TC129489
potato|TC129505
potato|TC129510
potato|TC129516
potato|TC129519
potato|TC129522
potato|TC129523
potato|TC129554
potato|TC129566
potato|TC129580
potato|TC129586
potato|TC129593
potato|TC129595
potato|TC129597
potato|TC129599
potato|TC129604
potato|TC129633
potato|TC129639
potato|TC129661
potato|TC129675
potato|TC129676
potato|TC129678
potato|TC129694
potato|TC129702
potato|TC129715
potato|TC129722
potato|TC129731
potato|TC129732
potato|TC129751
potato|TC129753
potato|TC129757
potato|TC129770
potato|TC129772
potato|TC129781
potato|TC129785
potato|TC129788
potato|TC129804
potato|TC129806
potato|TC129810
potato|TC129811
potato|TC129819
potato|TC129858
potato|TC129892
potato|TC129912
potato|TC129919
potato|TC129922
potato|TC129933
potato|TC129956
potato|TC129966
potato|TC129968
potato|TC129975
potato|TC129980
potato|TC129984
potato|TC129999
potato|TC130000
potato|TC130007
potato|TC130022
potato|TC130025
potato|TC130027
potato|TC130048
potato|TC130053
potato|TC130055
potato|TC130063
potato|TC130068
potato|TC130070
potato|TC130082
potato|TC130085
potato|TC130086
potato|TC130090
potato|TC130095
potato|TC130099
potato|TC130102
potato|TC130104
potato|TC130111
potato|TC130116
potato|TC130118
potato|TC130120
potato|TC130125
potato|TC130128
potato|TC130130
potato|TC130135
potato|TC130147
potato|TC130151
potato|TC130164
potato|TC130175
potato|TC130176
potato|TC130184
potato|TC130188
potato|TC130204
potato|TC130207
potato|TC130212
potato|TC130231
potato|TC130232
potato|TC130256
potato|TC130257
potato|TC130260
potato|TC130277
potato|TC130281
potato|TC130288
potato|TC130294
potato|TC130298
potato|TC130304
potato|TC130315
potato|TC130320
potato|TC130322
potato|TC130330
potato|TC130332
potato|TC130341
potato|TC130351
potato|TC130354
potato|TC130361
potato|TC130371
potato|TC130391
potato|TC130395
potato|TC130397
potato|TC130404
potato|TC130411
potato|TC130430
potato|TC130432
potato|TC130450
potato|TC130459
potato|TC130467
potato|TC130473
potato|TC130480
potato|TC130481
potato|TC130482
potato|TC130491
potato|TC130496
potato|TC130500
potato|TC130522
potato|TC130538
potato|TC130540
potato|TC130550
potato|TC130559
potato|TC130569
potato|TC130576
potato|TC130598
potato|TC130608
potato|TC130615
potato|TC130619
potato|TC130626
potato|TC130636
potato|TC130639
potato|TC130641
potato|TC130644
potato|TC130647
potato|TC130653
potato|TC130656
potato|TC130661
potato|TC130662
potato|TC130674
potato|TC130678
potato|TC130684
potato|TC130687
potato|TC130692
potato|TC130700
potato|TC130704
potato|TC130707
potato|TC130711
potato|TC130712
potato|TC130719
potato|TC130724
potato|TC130730
potato|TC130733
potato|TC130734
potato|TC130760
potato|TC130763
potato|TC130764
potato|TC130779
potato|TC130789
potato|TC130801
potato|TC130803
potato|TC130807
potato|TC130812
potato|TC130828
potato|TC130838
potato|TC130842
potato|TC130843
potato|TC130847
potato|TC130848
potato|TC130851
potato|TC130854
potato|TC130859
potato|TC130861
potato|TC130862
potato|TC130867
potato|TC130870
potato|TC130881
potato|TC130886
potato|TC130893
potato|TC130899
potato|TC130901
potato|TC130902
potato|TC130904
potato|TC130907
potato|TC130908
potato|TC130913
potato|TC130929
potato|TC130933
potato|TC130936
potato|TC130948
potato|TC130949
potato|TC130952
potato|TC130958
potato|TC130966
potato|TC130978
potato|TC130982
potato|TC130988
potato|TC130992
potato|TC130999
potato|TC131008
potato|TC131016
potato|TC131028
potato|TC131058
potato|TC131062
potato|TC131064
potato|TC131066
potato|TC131070
potato|TC131079
potato|TC131083
potato|TC131085
potato|TC131099
potato|TC131107
potato|TC131122
potato|TC131134
potato|TC131140
potato|TC131143
potato|TC131145
potato|TC131154
potato|TC131156
potato|TC131160
potato|TC131163
potato|TC131165
potato|TC131166
potato|TC131171
potato|TC131174
potato|TC131179
potato|TC131185
potato|TC131190
potato|TC131199
potato|TC131202
potato|TC131203
potato|TC131204
potato|TC131209
potato|TC131216
potato|TC131217
potato|TC131218
potato|TC131231
potato|TC131232
potato|TC131233
potato|TC131239
potato|TC131240
potato|TC131248
potato|TC131252
potato|TC131254
potato|TC131255
potato|TC131258
potato|TC131262
potato|TC131263
potato|TC131264
potato|TC131267
potato|TC131272
potato|TC131273
potato|TC131274
potato|TC131276
potato|TC131282
potato|TC131283
potato|TC131285
potato|TC131300
potato|TC131305
potato|TC131306
potato|TC131311
potato|TC131313
potato|TC131316
potato|TC131317
potato|TC131320
potato|TC131321
potato|TC131323
potato|TC131324
potato|TC131326
potato|TC131327
potato|TC131330
potato|TC131332
potato|TC131334
potato|TC131335
potato|TC131337
potato|TC131339
potato|TC131344
potato|TC131346
potato|TC131347
potato|TC131351
potato|TC131352
potato|TC131354
potato|TC131358
potato|TC131360
potato|TC131366
potato|TC131376
potato|TC131383
potato|TC131386
potato|TC131387
potato|TC131390
potato|TC131392
potato|TC131400
potato|TC131401
potato|TC131402
potato|TC131408
potato|TC131409
potato|TC131416
potato|TC131419
potato|TC131429
potato|TC131431
potato|TC131434
potato|TC131437
potato|TC131440
potato|TC131441
potato|TC131443
potato|TC131445
potato|TC131449
potato|TC131450
potato|TC131457
potato|TC131458
potato|TC131466
potato|TC131467
potato|TC131477
potato|TC131480
potato|TC131482
potato|TC131487
potato|TC131496
potato|TC131498
potato|TC131503
potato|TC131505
potato|TC131506
potato|TC131508
potato|TC131513
potato|TC131517
potato|TC131519
potato|TC131520
potato|TC131522
potato|TC131524
potato|TC131526
potato|TC131531
potato|TC131533
potato|TC131534
potato|TC131535
potato|TC131540
potato|TC131550
potato|TC131552
potato|TC131559
potato|TC131563
potato|TC131567
potato|TC131571
potato|TC131572
potato|TC131574
potato|TC131580
potato|TC131584
potato|TC131588
potato|TC131589
potato|TC131590
potato|TC131594
potato|TC131598
potato|TC131605
potato|TC131606
potato|TC131608
potato|TC131611
potato|TC131618
potato|TC131619
potato|TC131622
potato|TC131630
potato|TC131639
potato|TC131646
potato|TC131651
potato|TC131652
potato|TC131654
potato|TC131657
potato|TC131658
potato|TC131659
potato|TC131663
potato|TC131674
potato|TC131680
potato|TC131681
potato|TC131686
potato|TC131689
potato|TC131695
potato|TC131696
potato|TC131701
potato|TC131704
potato|TC131706
potato|TC131710
potato|TC131711
potato|TC131712
potato|TC131714
potato|TC131719
potato|TC131721
potato|TC131722
potato|TC131726
potato|TC131732
potato|TC131741
potato|TC131754
potato|TC131755
potato|TC131757
potato|TC131776
potato|TC131781
potato|TC131782
potato|TC131783
potato|TC131785
potato|TC131787
potato|TC131792
potato|TC131793
potato|TC131797
potato|TC131798
potato|TC131799
potato|TC131803
potato|TC131805
potato|TC131825
potato|TC131839
potato|TC131844
potato|TC131848
potato|TC131849
potato|TC131850
potato|TC131852
potato|TC131853
potato|TC131857
potato|TC131866
potato|TC131883
potato|TC131887
potato|TC131890
potato|TC131896
potato|TC131898
potato|TC131900
potato|TC131909
potato|TC131917
potato|TC131918
potato|TC131919
potato|TC131928
potato|TC131931
potato|TC131934
potato|TC131937
potato|TC131942
potato|TC131955
potato|TC131961
potato|TC131965
potato|TC131976
potato|TC131978
potato|TC131979
potato|TC131991
potato|TC131994
potato|TC131998
potato|TC132003
potato|TC132008
potato|TC132016
potato|TC132018
potato|TC132026
potato|TC132029
potato|TC132035
potato|TC132049
potato|TC132050
potato|TC132052
potato|TC132058
potato|TC132078
potato|TC132079
potato|TC132088
potato|TC132092
potato|TC132098
potato|TC132104
potato|TC132116
potato|TC132123
potato|TC132126
potato|TC132129
potato|TC132134
potato|TC132136
potato|TC132139
potato|TC132143
potato|TC132145
potato|TC132147
potato|TC132155
potato|TC132164
potato|TC132167
potato|TC132169
potato|TC132171
potato|TC132180
potato|TC132181
potato|TC132185
potato|TC132187
potato|TC132189
potato|TC132191
potato|TC132199
potato|TC132205
potato|TC132210
potato|TC132212
potato|TC132215
potato|TC132221
potato|TC132227
potato|TC132234
potato|TC132243
potato|TC132253
potato|TC132263
potato|TC132268
potato|TC132272
potato|TC132274
potato|TC132275
potato|TC132278
potato|TC132280
potato|TC132295
potato|TC132296
potato|TC132299
potato|TC132302
potato|TC132303
potato|TC132306
potato|TC132308
potato|TC132315
potato|TC132325
potato|TC132326
potato|TC132330
potato|TC132331
potato|TC132336
potato|TC132338
potato|TC132341
potato|TC132350
potato|TC132360
potato|TC132366
potato|TC132369
potato|TC132371
potato|TC132380
potato|TC132386
potato|TC132400
potato|TC132402
potato|TC132405
potato|TC132412
potato|TC132415
potato|TC132424
potato|TC132427
potato|TC132428
potato|TC132430
potato|TC132431
potato|TC132436
potato|TC132437
potato|TC132439
potato|TC132452
potato|TC132454
potato|TC132457
potato|TC132465
potato|TC132466
potato|TC132469
potato|TC132480
potato|TC132482
potato|TC132485
potato|TC132487
potato|TC132496
potato|TC132505
potato|TC132512
potato|TC132519
potato|TC132522
potato|TC132525
potato|TC132526
potato|TC132527
potato|TC132534
potato|TC132536
potato|TC132539
potato|TC132544
potato|TC132554
potato|TC132566
potato|TC132567
potato|TC132568
potato|TC132570
potato|TC132585
potato|TC132591
potato|TC132594
potato|TC132595
potato|TC132606
potato|TC132611
potato|TC132612
potato|TC132613
potato|TC132617
potato|TC132619
potato|TC132621
potato|TC132628
potato|TC132641
potato|TC132662
potato|TC132664
potato|TC132667
potato|TC132675
potato|TC132681
potato|TC132684
potato|TC132685
potato|TC132687
potato|TC132692
potato|TC132697
potato|TC132709
potato|TC132711
potato|TC132712
potato|TC132713
potato|TC132715
potato|TC132721
potato|TC132733
potato|TC132736
potato|TC132739
potato|TC132742
potato|TC132743
potato|TC132753
potato|TC132756
potato|TC132760
potato|TC132768
potato|TC132770
potato|NP005953
potato|NP369552
potato|NP919976
potato|BG351048
potato|BG351144
potato|BG351145
potato|BG351173
potato|BG351845
potato|BG351884
potato|BG351947
potato|BI405296
potato|BI405872
potato|BI406524
potato|BI406684
potato|BI406723
potato|BI406967
potato|BI407016
potato|CD644798
potato|CF802484
potato|CF802497
potato|CF802503
potato|CF802509
potato|CK325420
potato|CK325458
potato|CK325482
potato|CK325633
potato|CK325649
potato|CK325760
potato|CK565145
potato|CK565199
potato|CK565213
potato|CK565218
potato|CK565244
potato|CK565250
potato|CK565325
potato|CK565332
potato|CK565335
potato|CK565347
potato|CK565402
potato|CK565408
potato|CK565512
potato|CK565583
potato|CK640687
potato|CK640690
potato|CK640697
potato|CK640738
potato|CK640756
potato|CK640772
potato|CK717762
potato|CK717856
potato|CK717943
potato|CK718040
potato|CK718064
potato|CK718067
potato|CK718075
potato|CK718077
potato|CK718149
potato|CK718244
potato|CK718392
potato|CK718429
potato|CK718480
potato|CK718508
potato|CK718532
potato|CK718553
potato|CK718584
potato|CK718602
potato|CK718634
potato|CK718693
potato|CK718821
potato|CK718856
potato|CK719071
potato|CK719090
potato|CK719099
potato|CK719149
potato|CK719201
potato|CK719207
potato|CK719238
potato|CK719248
potato|CK719255
potato|CK719283
potato|CK719408
potato|CK719476
potato|CK851388
potato|CK851437
potato|CK851461
potato|CK851549
potato|CK851586
potato|CK851587
potato|CK851596
potato|CK851610
potato|CK851613
potato|CK851656
potato|CK851676
potato|CK851692
potato|CK851710
potato|CK851746
potato|CK851764
potato|CK851811
potato|CK851856
potato|CK851904
potato|CK851907
potato|CK851912
potato|CK851918
potato|CK851940
potato|CK851945
potato|CK851967
potato|CK851991
potato|CK852012
potato|CK852033
potato|CK852036
potato|CK852043
potato|CK852068
potato|CK852080
potato|CK852097
potato|CK852150
potato|CK852169
potato|CK852220
potato|CK852238
potato|CK852251
potato|CK852278
potato|CK852296
potato|CK852301
potato|CK852326
potato|CK852329
potato|CK852366
potato|CK852396
potato|CK852430
potato|CK852454
potato|CK852458
potato|CK852496
potato|CK852503
potato|CK852530
potato|CK852552
potato|CK852639
potato|CK852702
potato|CK852738
potato|CK852766
potato|CK852769
potato|CK852798
potato|CK854363
potato|CK854365
potato|CK854382
potato|CK854425
potato|CK854458
potato|CK854503
potato|CK854531
potato|CK859864
potato|CK859911
potato|CK860021
potato|CK860143
potato|CK860174
potato|CK860222
potato|CK860236
potato|CK860315
potato|CK860391
potato|CK860634
potato|CK860675
potato|CK860748
potato|CK860770
potato|CK860815
potato|CK860823
potato|CK860928
potato|CK860944
potato|CK860945
potato|CK860956
potato|CK861005
potato|CK861010
potato|CK861108
potato|CK861125
potato|CK861132
potato|CK861203
potato|CK861226
potato|CK862763
potato|CK862792
potato|CK862793
potato|CK862827
potato|CK862870
potato|CK862880
potato|CK862951
potato|CK862959
potato|CK863036
potato|CK863096
potato|CK863103
potato|CK863105
potato|CK863116
potato|CK863129
potato|CK863139
potato|CK863350
potato|CK863367
potato|CK863381
potato|CK863416
potato|CK863418
potato|CK863443
potato|CK863444
potato|CK863455
potato|CK863502
potato|CK863521
potato|CK863524
potato|CK863551
potato|CK863582
potato|CK863590
potato|CK863609
potato|CK863746
potato|CK863749
potato|CK863808
potato|CK863811
potato|CK863829
potato|CK863854
potato|CK863914
potato|CK863965
potato|CK863999
potato|CK864003
potato|CK864041
potato|CK864054
potato|CK864072
potato|CN213681
potato|CN213697
potato|CN213751
potato|CN213761
potato|CN213813
potato|CN213866
potato|CN213939
potato|CN213951
potato|CN213952
potato|CN213977
potato|CN213992
potato|CN214009
potato|CN214011
potato|CN214046
potato|CN214067
potato|CN214141
potato|CN214167
potato|CN214196
potato|CN214313
potato|CN214338
potato|CN214367
potato|CN214420
potato|CN214442
potato|CN214547
potato|CN214558
potato|CN214562
potato|CN214577
potato|CN214583
potato|CN214586
potato|CN214684
potato|CN214758
potato|CN214807
potato|CN214816
potato|CN214817
potato|CN214837
potato|CN214854
potato|CN214949
potato|CN214956
potato|CN214963
potato|CN215038
potato|CN215051
potato|CN215100
potato|CN215139
potato|CN461860
potato|CN461873
potato|CN461896
potato|CN461964
potato|CN462000
potato|CN462002
potato|CN462009
potato|CN462022
potato|CN462029
potato|CN462043
potato|CN462090
potato|CN462100
potato|CN462104
potato|CN462128
potato|CN462149
potato|CN462168
potato|CN462204
potato|CN462230
potato|CN462239
potato|CN462295
potato|CN462321
potato|CN462327
potato|CN462346
potato|CN462352
potato|CN462354
potato|CN462425
potato|CN462448
potato|CN462449
potato|CN462468
potato|CN462470
potato|CN462474
potato|CN462504
potato|CN462529
potato|CN462530
potato|CN462533
potato|CN462545
potato|CN462572
potato|CN462575
potato|CN462579
potato|CN462580
potato|CN462599
potato|CN462613
potato|CN462622
potato|CN462648
potato|CN462654
potato|CN462657
potato|CN462671
potato|CN462673
potato|CN462679
potato|CN462694
potato|CN462712
potato|CN462735
potato|CN462758
potato|CN462789
potato|CN462791
potato|CN462793
potato|CN462797
potato|CN462818
potato|CN462826
potato|CN462865
potato|CN462880
potato|CN462883
potato|CN462884
potato|CN462903
potato|CN462911
potato|CN462912
potato|CN463458
potato|CN463477
potato|CN463481
potato|CN463485
potato|CN463486
potato|CN463487
potato|CN463497
potato|CN463506
potato|CN463602
potato|CN463701
potato|CN463715
potato|CN463725
potato|CN463772
potato|CN463773
potato|CN463810
potato|CN463817
potato|CN463836
potato|CN463861
potato|CN463872
potato|CN463886
potato|CN463908
potato|CN463910
potato|CN463926
potato|CN463935
potato|CN463946
potato|CN463947
potato|CN463989
potato|CN463996
potato|CN463998
potato|CN464002
potato|CN464012
potato|CN464051
potato|CN464079
potato|CN464083
potato|CN464142
potato|CN464145
potato|CN464163
potato|CN464167
potato|CN464177
potato|CN464178
potato|CN464180
potato|CN464183
potato|CN464192
potato|CN464193
potato|CN464198
potato|CN464203
potato|CN464215
potato|CN464219
potato|CN464224
potato|CN464228
potato|CN464245
potato|CN464247
potato|CN464263
potato|CN464265
potato|CN464275
potato|CN464300
potato|CN464320
potato|CN464321
potato|CN464339
potato|CN464367
potato|CN464379
potato|CN464388
potato|CN465409
potato|CN465432
potato|CN465447
potato|CN465454
potato|CN465468
potato|CN465471
potato|CN465479
potato|CN465481
potato|CN465486
potato|CN465491
potato|CN465499
potato|CN465505
potato|CN465509
potato|CN465523
potato|CN465544
potato|CN465586
potato|CN465596
potato|CN465600
potato|CN465607
potato|CN465608
potato|CN465628
potato|CN465632
potato|CN465644
potato|CN465648
potato|CN465652
potato|CN465675
potato|CN465682
potato|CN465684
potato|CN465686
potato|CN465704
potato|CN465709
potato|CN465714
potato|CN465716
potato|CN465717
potato|CN465736
potato|CN465739
potato|CN513470
potato|CN513483
potato|CN513502
potato|CN513532
potato|CN513534
potato|CN513545
potato|CN513570
potato|CN513577
potato|CN513590
potato|CN513591
potato|CN513592
potato|CN513606
potato|CN513612
potato|CN513617
potato|CN513624
potato|CN513627
potato|CN513633
potato|CN513643
potato|CN513647
potato|CN513678
potato|CN513770
potato|CN513785
potato|CN513789
potato|CN515141
potato|CN515164
potato|CN515204
potato|CN515206
potato|CN515212
potato|CN515213
potato|CN515218
potato|CN515224
potato|CN515238
potato|CN515254
potato|CN515255
potato|CN515294
potato|CN515296
potato|CN515311
potato|CN515350
potato|CN515360
potato|CN515373
potato|CN515379
potato|CN515386
potato|CN515438
potato|CN515439
potato|CN515440
potato|CN515477
potato|CN515492
potato|CN515527
potato|CN515546
potato|CN515569
potato|CN515582
potato|CN515585
potato|CN515598
potato|CN515624
potato|CN515638
potato|CN515639
potato|CN515663
potato|CN515670
potato|CN515695
potato|CN515729
potato|CN515731
potato|CN515751
potato|CN515773
potato|CN515799
potato|CN515865
potato|CN515874
potato|CN515888
potato|CN515897
potato|CN515938
potato|CN515966
potato|CN516030
potato|CN516047
potato|CN516048
potato|CN516074
potato|CN516118
potato|CN516143
potato|CN516152
potato|CN516155
potato|CN516175
potato|CN516215
potato|CN516224
potato|CN516245
potato|CN516304
potato|CN516316
potato|CO502215
potato|CO502242
potato|CO502246
potato|CO502269
potato|CO502271
potato|CO502275
potato|CO502330
potato|CO502346
potato|CO502368
potato|CO502383
potato|CO502408
potato|CO502414
potato|CO502415
potato|CO502416
potato|CO502453
potato|CO502454
potato|CO502458
potato|CO502460
potato|CO502480
potato|CO502494
potato|CO502524
potato|CO502529
potato|CO502577
potato|CO502749
potato|CO502854
potato|CO654081
potato|CV286398
potato|CV286401
potato|CV286405
potato|CV286431
potato|CV286446
potato|CV286461
potato|CV286465
potato|CV286502
potato|CV286530
potato|CV286540
potato|CV286571
potato|CV286632
potato|CV286636
potato|CV286647
potato|CV286678
potato|CV286691
potato|CV286703
potato|CV286707
potato|CV286896
potato|CV286916
potato|CV286981
potato|CV287003
potato|CV287058
potato|CV287063
potato|CV287068
potato|CV287073
potato|CV287123
potato|CV287156
potato|CV287161
potato|CV287165
potato|CV287201
potato|CV287221
potato|CV287223
potato|CV287228
potato|CV287231
potato|CV287252
potato|CV287257
potato|CV287308
potato|CV287318
potato|CV287359
potato|CV287361
potato|CV287380
potato|CV287393
potato|CV287400
potato|CV287412
potato|CV287413
potato|CV302025
potato|CV302045
potato|CV302077
potato|CV430218
potato|CV430263
potato|CV430305
potato|CV430316
potato|CV430411
potato|CV430415
potato|CV430437
potato|CV430439
potato|CV430546
potato|CV430557
potato|CV430588
potato|CV430644
potato|CV430738
potato|CV430798
potato|CV430819
potato|CV430837
potato|CV430851
potato|CV430857
potato|CV430867
potato|CV430938
potato|CV430988
potato|CV431062
potato|CV431121
potato|CV431125
potato|CV431187
potato|CV431376
potato|CV431448
potato|CV431485
potato|CV431501
potato|CV431544
potato|CV431643
potato|CV431687
potato|CV431723
potato|CV431734
potato|CV431741
potato|CV431751
potato|CV431812
potato|CV431841
potato|CV431848
potato|CV431850
potato|CV431939
potato|CV431947
potato|CV431949
potato|CV431996
potato|CV432008
potato|CV434570
potato|CV434698
potato|CV434772
potato|CV434908
potato|CV434927
potato|CV434928
potato|CV434988
potato|CV434992
potato|CV434993
potato|CV435006
potato|CV435020
potato|CV435026
potato|CV435032
potato|CV435041
potato|CV435048
potato|CV435063
potato|CV435070
potato|CV435072
potato|CV435075
potato|CV435115
potato|CV435118
potato|CV470851
potato|CV470861
potato|CV470892
potato|CV470928
potato|CV470961
potato|CV470982
potato|CV470983
potato|CV471040
potato|CV471065
potato|CV471088
potato|CV471104
potato|CV471157
potato|CV471159
potato|CV471213
potato|CV471227
potato|CV471230
potato|CV471240
potato|CV471257
potato|CV471272
potato|CV471342
potato|CV471356
potato|CV471364
potato|CV471424
potato|CV471494
potato|CV471500
potato|CV471503
potato|CV471557
potato|CV471568
potato|CV471586
potato|CV471596
potato|CV471708
potato|CV471750
potato|CV471763
potato|CV471842
potato|CV471906
potato|CV471909
potato|CV471926
potato|CV472129
potato|CV472175
potato|CV472180
potato|CV472186
potato|CV472214
potato|CV472254
potato|CV472279
potato|CV472412
potato|CV472426
potato|CV472476
potato|CV472526
potato|CV472528
potato|CV472538
potato|CV472545
potato|CV472548
potato|CV472601
potato|CV472648
potato|CV472774
potato|CV472793
potato|CV472821
potato|CV472844
potato|CV472860
potato|CV472862
potato|CV472866
potato|CV472867
potato|CV472876
potato|CV472894
potato|CV472901
potato|CV472916
potato|CV472925
potato|CV472942
potato|CV472945
potato|CV472962
potato|CV472963
potato|CV472980
potato|CV472985
potato|CV472986
potato|CV472988
potato|CV472998
potato|CV473004
potato|CV473022
potato|CV473035
potato|CV473036
potato|CV473054
potato|CV473056
potato|CV473067
potato|CV473068
potato|CV473074
potato|CV473099
potato|CV473101
potato|CV473105
potato|CV473114
potato|CV473145
potato|CV473148
potato|CV473157
potato|CV473168
potato|CV473176
potato|CV473184
potato|CV473191
potato|CV473195
potato|CV473215
potato|CV474491
potato|CV474501
potato|CV474504
potato|CV474511
potato|CV474716
potato|CV474726
potato|CV474727
potato|CV474746
potato|CV474748
potato|CV474760
potato|CV474765
potato|CV474772
potato|CV474778
potato|CV474781
potato|CV474795
potato|CV474806
potato|CV474815
potato|CV474816
potato|CV474817
potato|CV474821
potato|CV474828
potato|CV474844
potato|CV474856
potato|CV474857
potato|CV474861
potato|CV474903
potato|CV474911
potato|CV474921
potato|CV474924
potato|CV474930
potato|CV474931
potato|CV474947
potato|CV474951
potato|CV474960
potato|CV474961
potato|CV474970
potato|CV474986
potato|CV474989
potato|CV474999
potato|CV475000
potato|CV475004
potato|CV475018
potato|CV475022
potato|CV475029
potato|CV475035
potato|CV475044
potato|CV475057
potato|CV475059
potato|CV475088
potato|CV475089
potato|CV475092
potato|CV475103
potato|CV475109
potato|CV475115
potato|CV475122
potato|CV475124
potato|CV475126
potato|CV475132
potato|CV475134
potato|CV475139
potato|CV475160
potato|CV475164
potato|CV475165
potato|CV475170
potato|CV475173
potato|CV475178
potato|CV475183
potato|CV475186
potato|CV475191
potato|CV475194
potato|CV475199
potato|CV475210
potato|CV475227
potato|CV475254
potato|CV475256
potato|CV475262
potato|CV475286
potato|CV475307
potato|CV475311
potato|CV475313
potato|CV475323
potato|CV475327
potato|CV475339
potato|CV475342
potato|CV475367
potato|CV475388
potato|CV475392
potato|CV475402
potato|CV475404
potato|CV475428
potato|CV475429
potato|CV475431
potato|CV475432
potato|CV475439
potato|CV475442
potato|CV475443
potato|CV475444
potato|CV475460
potato|CV475467
potato|CV475473
potato|CV475482
potato|CV475494
potato|CV475496
potato|CV475503
potato|CV475524
potato|CV475529
potato|CV475534
potato|CV475539
potato|CV475543
potato|CV475548
potato|CV475554
potato|CV475556
potato|CV475558
potato|CV475560
potato|CV475565
potato|CV475566
potato|CV475570
potato|CV475571
potato|CV475573
potato|CV475586
potato|CV475590
potato|CV475593
potato|CV475594
potato|CV475602
potato|CV475611
potato|CV475628
potato|CV475631
potato|CV475632
potato|CV475645
potato|CV476769
potato|CV476788
potato|CV476794
potato|CV476806
potato|CV476809
potato|CV476818
potato|CV476843
potato|CV476850
potato|CV476865
potato|CV476868
potato|CV476869
potato|CV476877
potato|CV476911
potato|CV476913
potato|CV476928
potato|CV476942
potato|CV476960
potato|CV476978
potato|CV476984
potato|CV476996
potato|CV477008
potato|CV477018
potato|CV477031
potato|CV477034
potato|CV477035
potato|CV477036
potato|CV477037
potato|CV477049
potato|CV477081
potato|CV477085
potato|CV477094
potato|CV477100
potato|CV477101
potato|CV477120
potato|CV477128
potato|CV477135
potato|CV477164
potato|CV477169
potato|CV477177
potato|CV477188
potato|CV477197
potato|CV477207
potato|CV477219
potato|CV477240
potato|CV477258
potato|CV477260
potato|CV477266
potato|CV477268
potato|CV477269
potato|CV477300
potato|CV477301
potato|CV477306
potato|CV477326
potato|CV477337
potato|CV477341
potato|CV477343
potato|CV477366
potato|CV477376
potato|CV477407
potato|CV477410
potato|CV477411
potato|CV477419
potato|CV477427
potato|CV477430
potato|CV477478
potato|CV477481
potato|CV477487
potato|CV477515
potato|CV477518
potato|CV477526
potato|CV477527
potato|CV477533
potato|CV477541
potato|CV477546
potato|CV477552
potato|CV477564
potato|CV477568
potato|CV477574
potato|CV477582
potato|CV477677
potato|CV477689
potato|CV477700
potato|CV477702
potato|CV477706
potato|CV477711
potato|CV477727
potato|CV477760
potato|CV477762
potato|CV477772
potato|CV477781
potato|CV477806
potato|CV477811
potato|CV477813
potato|CV477820
potato|CV477833
potato|CV477848
potato|CV477861
potato|CV477939
potato|CV477946
potato|CV477947
potato|CV477948
potato|CV477966
potato|CV477973
potato|CV477990
potato|CV478005
potato|CV478045
potato|CV478058
potato|CV478064
potato|CV491850
potato|CV491851
potato|CV491853
potato|CV493077
potato|CV493103
potato|CV493106
potato|CV493113
potato|CV493117
potato|CV493120
potato|CV493132
potato|CV493136
potato|CV493141
potato|CV493143
potato|CV493144
potato|CV493156
potato|CV493162
potato|CV493166
potato|CV493168
potato|CV493170
potato|CV493196
potato|CV493200
potato|CV493208
potato|CV493229
potato|CV493248
potato|CV493249
potato|CV493272
potato|CV493273
potato|CV493286
potato|CV493295
potato|CV493302
potato|CV493307
potato|CV493308
potato|CV493320
potato|CV493325
potato|CV493328
potato|CV493335
potato|CV493374
potato|CV493392
potato|CV493395
potato|CV493402
potato|CV493406
potato|CV493408
potato|CV493456
potato|CV493458
potato|CV493461
potato|CV493476
potato|CV493485
potato|CV493515
potato|CV493538
potato|CV493543
potato|CV493545
potato|CV493551
potato|CV493557
potato|CV493561
potato|CV493577
potato|CV493592
potato|CV493601
potato|CV493605
potato|CV493610
potato|CV493632
potato|CV493642
potato|CV493643
potato|CV493650
potato|CV493674
potato|CV493695
potato|CV493697
potato|CV493698
potato|CV493705
potato|CV493710
potato|CV493720
potato|CV493724
potato|CV493755
potato|CV493759
potato|CV493765
potato|CV493779
potato|CV493785
potato|CV493787
potato|CV493788
potato|CV493831
potato|CV493852
potato|CV493866
potato|CV493868
potato|CV493873
potato|CV493885
potato|CV493894
potato|CV493899
potato|CV493929
potato|CV493944
potato|CV493962
potato|CV493970
potato|CV494002
potato|CV494009
potato|CV494044
potato|CV494050
potato|CV494054
potato|CV494057
potato|CV494086
potato|CV494088
potato|CV494089
potato|CV494103
potato|CV494104
potato|CV494112
potato|CV494118
potato|CV494128
potato|CV494130
potato|CV494138
potato|CV494150
potato|CV494177
potato|CV494179
potato|CV494203
potato|CV494205
potato|CV494210
potato|CV494214
potato|CV494215
potato|CV494222
potato|CV494238
potato|CV494241
potato|CV494243
potato|CV494247
potato|CV494257
potato|CV494263
potato|CV494274
potato|CV494279
potato|CV494283
potato|CV494284
potato|CV494306
potato|CV494318
potato|CV494320
potato|CV494325
potato|CV494339
potato|CV494352
potato|CV494355
potato|CV494361
potato|CV494377
potato|CV494394
potato|CV494412
potato|CV494423
potato|CV494424
potato|CV494426
potato|CV496060
potato|CV496062
potato|CV496063
potato|CV496072
potato|CV496077
potato|CV496079
potato|CV496087
potato|CV496088
potato|CV496093
potato|CV496094
potato|CV496096
potato|CV496098
potato|CV496102
potato|CV496109
potato|CV496120
potato|CV496121
potato|CV496123
potato|CV496125
potato|CV496128
potato|CV496134
potato|CV496141
potato|CV496145
potato|CV496147
potato|CV496151
potato|CV496161
potato|CV496176
potato|CV496177
potato|CV496189
potato|CV496194
potato|CV496203
potato|CV496215
potato|CV496218
potato|CV496245
potato|CV496278
potato|CV496280
potato|CV496281
potato|CV496284
potato|CV496285
potato|CV496288
potato|CV496309
potato|CV496345
potato|CV496347
potato|CV496350
potato|CV496351
potato|CV496371
potato|CV496375
potato|CV496377
potato|CV496379
potato|CV496380
potato|CV496381
potato|CV496402
potato|CV496411
potato|CV496421
potato|CV496456
potato|CV496469
potato|CV496470
potato|CV496493
potato|CV496499
potato|CV496500
potato|CV496504
potato|CV496507
potato|CV496517
potato|CV496527
potato|CV496535
potato|CV496549
potato|CV496558
potato|CV496566
potato|CV496579
potato|CV496583
potato|CV496592
potato|CV496610
potato|CV496632
potato|CV496637
potato|CV496646
potato|CV496652
potato|CV496657
potato|CV496668
potato|CV496709
potato|CV496718
potato|CV496721
potato|CV496725
potato|CV496727
potato|CV496769
potato|CV496777
potato|CV496783
potato|CV496784
potato|CV496788
potato|CV496790
potato|CV496811
potato|CV496826
potato|CV496857
potato|CV496902
potato|CV496916
potato|CV496919
potato|CV496924
potato|CV496925
potato|CV496932
potato|CV496941
potato|CV496995
potato|CV497004
potato|CV497016
potato|CV497019
potato|CV497022
potato|CV497048
potato|CV497063
potato|CV497065
potato|CV497077
potato|CV497130
potato|CV497133
potato|CV497144
potato|CV497153
potato|CV497156
potato|CV497158
potato|CV497162
potato|CV497174
potato|CV497188
potato|CV497207
potato|CV497213
potato|CV497230
potato|CV497290
potato|CV497291
potato|CV497312
potato|CV497313
potato|CV498746
potato|CV498764
potato|CV498769
potato|CV498799
potato|CV498804
potato|CV498824
potato|CV498856
potato|CV498870
potato|CV498872
potato|CV498878
potato|CV498889
potato|CV498893
potato|CV498924
potato|CV498931
potato|CV498935
potato|CV498939
potato|CV498953
potato|CV498978
potato|CV499011
potato|CV499016
potato|CV499019
potato|CV499026
potato|CV499031
potato|CV499076
potato|CV499088
potato|CV499127
potato|CV499132
potato|CV499133
potato|CV499135
potato|CV499177
potato|CV499184
potato|CV499196
potato|CV499215
potato|CV499217
potato|CV499228
potato|CV499231
potato|CV499242
potato|CV499261
potato|CV499263
potato|CV499271
potato|CV499287
potato|CV499294
potato|CV499314
potato|CV499364
potato|CV499369
potato|CV499375
potato|CV499378
potato|CV499380
potato|CV499430
potato|CV499434
potato|CV499470
potato|CV499476
potato|CV499495
potato|CV499507
potato|CV499568
potato|CV499571
potato|CV499583
potato|CV499590
potato|CV499593
potato|CV499596
potato|CV499602
potato|CV499612
potato|CV499625
potato|CV499634
potato|CV499639
potato|CV499652
potato|CV499654
potato|CV499673
potato|CV499674
potato|CV499685
potato|CV499693
potato|CV499706
potato|CV499717
potato|CV499728
potato|CV499731
potato|CV499746
potato|CV499747
potato|CV499778
potato|CV499788
potato|CV499802
potato|CV499805
potato|CV499810
potato|CV499813
potato|CV499816
potato|CV499829
potato|CV499832
potato|CV499836
potato|CV499842
potato|CV499861
potato|CV499873
potato|CV499882
potato|CV499888
potato|CV499895
potato|CV499910
potato|CV499918
potato|CV499936
potato|CV499938
potato|CV499949
potato|CV499955
potato|CV499972
potato|CV499984
potato|CV499986
potato|CV500007
potato|CV500016
potato|CV500023
potato|CV500039
potato|CV501511
potato|CV501514
potato|CV501535
potato|CV501557
potato|CV501558
potato|CV501563
potato|CV501574
potato|CV501578
potato|CV501591
potato|CV501597
potato|CV501617
potato|CV501624
potato|CV501625
potato|CV501628
potato|CV501642
potato|CV501656
potato|CV501659
potato|CV501675
potato|CV501689
potato|CV501697
potato|CV501712
potato|CV501736
potato|CV501737
potato|CV501740
potato|CV501744
potato|CV501754
potato|CV501757
potato|CV501766
potato|CV501770
potato|CV501777
potato|CV501785
potato|CV501829
potato|CV501842
potato|CV501843
potato|CV501849
potato|CV501866
potato|CV501870
potato|CV501873
potato|CV501896
potato|CV501914
potato|CV501925
potato|CV501957
potato|CV501964
potato|CV501969
potato|CV501975
potato|CV501980
potato|CV501981
potato|CV501985
potato|CV501992
potato|CV502002
potato|CV502009
potato|CV502012
potato|CV502039
potato|CV502058
potato|CV502065
potato|CV502072
potato|CV502083
potato|CV502087
potato|CV502105
potato|CV502106
potato|CV502130
potato|CV502137
potato|CV502143
potato|CV502184
potato|CV502198
potato|CV502205
potato|CV502212
potato|CV502215
potato|CV502232
potato|CV502263
potato|CV502286
potato|CV502310
potato|CV502316
potato|CV502318
potato|CV502323
potato|CV502335
potato|CV502352
potato|CV502364
potato|CV502365
potato|CV502366
potato|CV502368
potato|CV502371
potato|CV502393
potato|CV502394
potato|CV502425
potato|CV502436
potato|CV502465
potato|CV502475
potato|CV502486
potato|CV502495
potato|CV502497
potato|CV502509
potato|CV502517
potato|CV502520
potato|CV502526
potato|CV502528
potato|CV502530
potato|CV502532
potato|CV502539
potato|CV503651
potato|CV503660
potato|CV503683
potato|CV503687
potato|CV503702
potato|CV503708
potato|CV503729
potato|CV503731
potato|CV503736
potato|CV503752
potato|CV503766
potato|CV503779
potato|CV503804
potato|CV503812
potato|CV503817
potato|CV503837
potato|CV503846
potato|CV503870
potato|CV503883
potato|CV503897
potato|CV503901
potato|CV503908
potato|CV503917
potato|CV503932
potato|CV503935
potato|CV503948
potato|CV503949
potato|CV503959
potato|CV503971
potato|CV503973
potato|CV503977
potato|CV504000
potato|CV504010
potato|CV504035
potato|CV504069
potato|CV504070
potato|CV504084
potato|CV504088
potato|CV504094
potato|CV504120
potato|CV504151
potato|CV504153
potato|CV504158
potato|CV504160
potato|CV504162
potato|CV504167
potato|CV504170
potato|CV504183
potato|CV504200
potato|CV504201
potato|CV504234
potato|CV504240
potato|CV504247
potato|CV504258
potato|CV504264
potato|CV504270
potato|CV504294
potato|CV504297
potato|CV504307
potato|CV504314
potato|CV504318
potato|CV504332
potato|CV504343
potato|CV504346
potato|CV504348
potato|CV504374
potato|CV504375
potato|CV504384
potato|CV504409
potato|CV504422
potato|CV504428
potato|CV504434
potato|CV504453
potato|CV504458
potato|CV504467
potato|CV504493
potato|CV504504
potato|CV504505
potato|CV504506
potato|CV504510
potato|CV504511
potato|CV504515
potato|CV504518
potato|CV504523
potato|CV504524
potato|CV504529
potato|CV504531
potato|CV504534
potato|CV504537
potato|CV504546
potato|CV504584
potato|CV504587
potato|CV504588
potato|CV504602
potato|CV504607
potato|CV504611
potato|CV504615
potato|CV505647
potato|CV505652
potato|CV505653
potato|CV505666
potato|CV505667
potato|CV505678
potato|CV505680
potato|CV505688
potato|CV505690
potato|CV505693
potato|CV505699
potato|CV505705
potato|CV505709
potato|CV505710
potato|CV505722
potato|CV505731
potato|CV505742
potato|CV505756
potato|CV505760
potato|CV505787
potato|CV505799
potato|CV505800
potato|CV505818
potato|CV505822
potato|CV505823
potato|CV505834
potato|CV505843
potato|CV505854
potato|CV505863
potato|CV505864
potato|CV505875
potato|CV505887
potato|CV505888
potato|CV505897
potato|CV505902
potato|CV505907
potato|CV505912
potato|CV505926
potato|CV505930
potato|CV505941
potato|CV505947
potato|CV505966
potato|CV505967
potato|CV505976
potato|CV505990
potato|CV505996
potato|CV506003
potato|CV506018
potato|CV506023
potato|CV506026
potato|CV506041
potato|CV506048
potato|CV506052
potato|CV506065
potato|CV506075
potato|CV506087
potato|CV506100
potato|CV506129
potato|CV506131
potato|CV506136
potato|CV506140
potato|CV506155
potato|CV506161
potato|CV506167
potato|CV506169
potato|CV506190
potato|CV506193
potato|CV506197
potato|CV506198
potato|CV506199
potato|CV506201
potato|CV506202
potato|CV506217
potato|CV506219
potato|CV506222
potato|CV506224
potato|CV506227
potato|CV506228
potato|CV506231
potato|CV506260
potato|CV506262
potato|CV506309
potato|CV506316
potato|CV506328
potato|CV506330
potato|CV506340
potato|CV506342
potato|CV506357
potato|CV506369
potato|CV506384
potato|CV506403
potato|CV506404
potato|CV506412
potato|CV506420
potato|CV506422
potato|CV506423
potato|CV506426
potato|CV506434
potato|CV506477
potato|CV506483
potato|CV506488
potato|CV506501
potato|CV506505
potato|CV506513
potato|CV506523
potato|CV506530
potato|CV506534
potato|CV506545
potato|CV506549
potato|CV506550
potato|BG592461
potato|BG592999
potato|BG593014
potato|BG594782
potato|BG594928
potato|BG596287
potato|BG596642
potato|BG597588
potato|BG597691
potato|BI176180
potato|BI176240
potato|BI176279
potato|CK259669
potato|CK259733
potato|CK259804
potato|CK259868
potato|CK260091
potato|CK260094
potato|CK261911
potato|CK261912
potato|CK262048
potato|CK262350
potato|CK262369
potato|CK269665
potato|CK270172
potato|CK270207
potato|CK270302
potato|CK270367
potato|CK270529
potato|CK270866
potato|CK271041
potato|CK271187
potato|CK271562
potato|CK271627
potato|CK271912
potato|CK271966
potato|CK271977
potato|CK272493
potato|CK272495
potato|CK272716
potato|CK272729
potato|CK272843
potato|CK273012
potato|CK273301
potato|CK273417
potato|CK273546
potato|CK273552
potato|CK273606
potato|CK273677
potato|CK273854
potato|CK274006
potato|CK274266
potato|CK274342
potato|CK274446
potato|CK274551
potato|CK274880
potato|CK275079
potato|CK275133
potato|CK275260
potato|CK275383
potato|CK276208
potato|CK276852
potato|CK276970
potato|CK277146
potato|CK246157
potato|CK246354
potato|CK246396
potato|CK246412
potato|CK246565
potato|CK246625
potato|CK246780
potato|CK246844
potato|CK247182
potato|CK247246
potato|CK247341
potato|CK247343
potato|CK247528
potato|CK247729
potato|CK247784
potato|CK247785
potato|CK247901
potato|CK247902
potato|CK248157
potato|CK248180
potato|CK248220
potato|CK248302
potato|CK248353
potato|CK248417
potato|CK248749
potato|CK248782
potato|CK248925
potato|CK248934
potato|CK249158
potato|CK249405
potato|CK249515
potato|CK249567
potato|CK249589
potato|CK249631
potato|CK249659
potato|CK249791
potato|CK249843
potato|CK249868
potato|CK249927
potato|CK249996
potato|CK250076
potato|CK250125
potato|CK250172
potato|CK250283
potato|CK250364
potato|CK250365
potato|CK254695
potato|CK254716
potato|CK254819
potato|CK254890
potato|CK254895
potato|CK254907
potato|CK254908
potato|CK254942
potato|CK254943
potato|CK255076
potato|CK255506
potato|CK255533
potato|CK255541
potato|CK255555
potato|CK255713
potato|CK255722
potato|CK255814
potato|CK255960
potato|CK256088
potato|CK256176
potato|CK256312
potato|CK256562
potato|CK256694
potato|CK256837
potato|CK256872
potato|CK256902
potato|CK257003
potato|CK257114
potato|CK257248
potato|CK257253
potato|CK257325
potato|CK257334
potato|CK257406
potato|CK257460
potato|CK257703
potato|CK257779
potato|CK257803
potato|CK257853
potato|CK257897
potato|CK258057
potato|CK258124
potato|CK258499
potato|CK258630
potato|CK258646
potato|CK258666
potato|CK258719
potato|CK258859
potato|BM109228
potato|BM109572
potato|BM110050
potato|BM110054
potato|BM110066
potato|BM110104
potato|BM110390
potato|BM110988
potato|BM111056
potato|BM111242
potato|BM111309
potato|BM111870
potato|BM112127
potato|BM112274
potato|BM112287
potato|BM112334
potato|BM112975
potato|BM113065
potato|BM113315
potato|BM113386
potato|BM113636
potato|BM113714
potato|BM404434
potato|BM405415
potato|BM405603
potato|BM405605
potato|BM405849
potato|BM405990
potato|BM406402
potato|BM407186
potato|BM407471
potato|BM407726
potato|BM407735
potato|BG098189
potato|BG098201
potato|BG098202
potato|BG098231
potato|BG098369
potato|BE922526
potato|BE922553
potato|BE922958
potato|BE923032
potato|BE923074
potato|BE923201
potato|BE923215
potato|BE923261
potato|BE923273
potato|BE923333
potato|BE923358
potato|BE923409
potato|BE923443
potato|BE923527
potato|BE923529
potato|BE923777
potato|BE923780
potato|BE923826
potato|BE923973
potato|BE924189
potato|BE924243
potato|BE924263
potato|BE924269
potato|BE924464
potato|BE924658
potato|BF052265
potato|BF052325
potato|BF052366
potato|BF052398
potato|BF052425
potato|BF052437
potato|BF052484
potato|BF052687
potato|BF052883
potato|BF052897
potato|BF052986
potato|BF053020
potato|BF053163
potato|BF053181
potato|BF053452
potato|BF053464
potato|BF053478
potato|BF053490
potato|BG097034
potato|BG097043
potato|BG097215
potato|BG097269
potato|BG097282
potato|BG097312
potato|BG097490
potato|BG097550
potato|BG097554
potato|BG097691
potato|BG097727
potato|BG097733
potato|BG097761
potato|BG097867
potato|BG097901
potato|BG098118
potato|AW906673
potato|AW906038
potato|AW906138
potato|AW906182
potato|AW906269
potato|AW906272
potato|AW906377
potato|AW907018
potato|AW907023
potato|BE339535
potato|BE339573
potato|BE339587
potato|BE339588
potato|BE339609
potato|BE339779
potato|BE343734
potato|BE343751
potato|BE343981
potato|BE471379
potato|BE471396
potato|BE471430
potato|BE471655
potato|BE471920
potato|BE472262
potato|BE472364
potato|BE472378
potato|BE472390
potato|BE472394
potato|BE472481
potato|BE472488
potato|BE472522
potato|BE472570
potato|BE472575
potato|BE472668
potato|BE472725
potato|BE472748
potato|BE472759
potato|BE472784
potato|BE472828
potato|BE472856
potato|BE473262
potato|BE473274
potato|BE473326
potato|BF186856
potato|BF186929
potato|BF186930
potato|BF186954
potato|BF186962
potato|BF187032
potato|BF187226
potato|BF187576
potato|BF187611
potato|BF187830
potato|BF187986
potato|BF188020
potato|BF188427
potato|BF188591
potato|R27541
potato|R27546
potato|R28690
potato|R28692
potato|R28693
potato|R28695
potato|R28698
potato|R28699
potato|R28700
potato|R28702
potato|R28704
potato|R28705
potato|R28715
potato|R28719
potato|R28722
potato|R28727
potato|BQ111341
potato|BQ111541
potato|BQ111547
potato|BQ111560
potato|BQ111592
potato|BQ111606
potato|BQ111643
potato|BQ111716
potato|BQ111783
potato|BQ111813
potato|BQ111837
potato|BQ111849
potato|BQ111870
potato|BQ111898
potato|BQ111914
potato|BQ111916
potato|BQ111956
potato|BQ111995
potato|BQ112002
potato|BQ112019
potato|BQ112030
potato|BQ112035
potato|BQ112077
potato|BQ112223
potato|BQ112316
potato|BQ112416
potato|BQ112431
potato|BQ112441
potato|BQ112455
potato|BQ112483
potato|BQ112490
potato|BQ112521
potato|BQ112539
potato|BQ112550
potato|BQ112566
potato|BQ112579
potato|BQ112589
potato|BQ112638
potato|BQ112659
potato|BQ112716
potato|BQ112760
potato|BQ112769
potato|BQ112773
potato|BQ112816
potato|BQ112823
potato|BQ112842
potato|BQ112899
potato|BQ112930
potato|BQ112977
potato|BQ112982
potato|BQ113019
potato|BQ113058
potato|BQ113068
potato|BQ113143
potato|BQ113167
potato|BQ113181
potato|BQ113198
potato|BQ113206
potato|BQ113254
potato|BQ113278
potato|BQ113303
potato|BQ113378
potato|BQ113402
potato|BQ113404
potato|BQ113433
potato|BQ113451
potato|BQ113503
potato|BQ113524
potato|BQ113555
potato|BQ113604
potato|BQ113659
potato|BQ113752
potato|BQ113828
potato|BQ113847
potato|BQ504517
potato|BQ504520
potato|BQ504528
potato|BQ504529
potato|BQ504538
potato|BQ504545
potato|BQ504568
potato|BQ117096
potato|BQ117373
potato|BQ117422
potato|BQ117458
potato|BQ117539
potato|BQ117561
potato|BQ117626
potato|BQ117720
potato|BQ117733
potato|BQ117769
potato|BQ117898
potato|BQ117936
potato|BQ117946
potato|BQ117959
potato|BQ117992
potato|BQ118226
potato|BQ118263
potato|BQ118271
potato|BQ118274
potato|BQ118330
potato|BQ118348
potato|BQ118402
potato|BQ118513
potato|BQ118678
potato|BQ504599
potato|BQ504600
potato|BQ504606
potato|BQ118745
potato|BQ118794
potato|BQ118811
potato|BQ118843
potato|BQ118904
potato|BQ118986
potato|BQ118990
potato|BQ119023
potato|BQ119035
potato|BQ119090
potato|BQ119135
potato|BQ119168
potato|BQ119229
potato|BQ119245
potato|BQ119375
potato|BQ119499
potato|BQ119555
potato|BQ119574
potato|BQ119595
potato|BQ504664
potato|BQ504668
potato|BQ504677
potato|BQ504691
potato|BQ504694
potato|BQ504700
potato|BQ119742
potato|BQ119746
potato|BQ119761
potato|BQ119838
potato|BQ119854
potato|BQ119884
potato|BQ119933
potato|BQ119957
potato|BQ119971
potato|BQ120014
potato|BQ120020
potato|BQ120042
potato|BQ120084
potato|BQ120398
potato|BQ120561
potato|BQ507201
potato|BQ507227
potato|BQ507247
potato|BQ507264
potato|BQ507308
potato|BQ507354
potato|BQ507369
potato|BQ507410
potato|BQ507416
potato|BQ507422
potato|BQ507571
potato|BQ507578
potato|BQ507679
potato|BQ507684
potato|BQ507700
potato|BQ507715
potato|BQ507721
potato|BQ507740
potato|BQ507743
potato|BQ507798
potato|BQ507846
potato|BQ507851
potato|BQ507868
potato|BQ507876
potato|BQ507957
potato|BQ507990
potato|BQ507992
potato|BQ508004
potato|BQ508029
potato|BQ508076
potato|BQ508079
potato|BQ508099
potato|BQ508122
potato|BQ508138
potato|BQ508154
potato|BQ508185
potato|BQ508295
potato|BQ508307
potato|BQ508368
potato|BQ508525
potato|BQ508558
potato|BQ508590
potato|BQ508817
potato|BQ508827
potato|BQ508850
potato|BQ508916
potato|BQ508950
potato|BQ508975
potato|BQ509002
potato|BQ509093
potato|BQ509112
potato|BQ509229
potato|BQ509235
potato|BQ509261
potato|BQ509281
potato|BQ509303
potato|BQ509324
potato|BQ509371
potato|BQ509416
potato|BQ509439
potato|BQ509507
potato|BQ509509
potato|BQ509564
potato|BQ509601
potato|BQ509642
potato|BQ512890
potato|BQ512917
potato|BQ512944
potato|BQ512961
potato|BQ513007
potato|BQ513015
potato|BQ513054
potato|BQ513060
potato|BQ513092
potato|BQ513117
potato|BQ513126
potato|BQ513201
potato|BQ513214
potato|BQ513218
potato|BQ513426
potato|BQ513475
potato|BQ513494
potato|BQ513495
potato|BQ513535
potato|BQ513628
potato|BQ513652
potato|BQ513735
potato|BQ513753
potato|BQ513776
potato|BQ513788
potato|BQ513984
potato|BQ513998
potato|BQ514004
potato|BQ514011
potato|BQ514027
potato|BQ514029
potato|BQ514098
potato|BQ514100
potato|BQ514128
potato|BQ514178
potato|BQ514180
potato|BQ514184
potato|BQ514216
potato|BQ514224
potato|BQ514292
potato|BQ514313
potato|BQ514315
potato|BQ514317
potato|BQ514357
potato|BQ514453
potato|BQ514564
potato|BQ514781
potato|BQ514845
potato|BQ514897
potato|BQ515064
potato|BQ515135
potato|BQ515196
potato|BQ515234
potato|BQ515436
potato|BQ515506
potato|BQ515568
potato|BQ515570
potato|BQ515598
potato|BQ515670
potato|BQ516037
potato|BQ517058
potato|BQ517081
potato|BQ517215
potato|BQ517228
potato|BQ517249
potato|BQ517325
potato|BQ517407
potato|AJ235739
potato|AJ235746
potato|AJ235761
potato|AJ487332
potato|AJ487335
potato|AW096849
potato|AW096859
potato|AY356166
potato|AY356203
potato|AY356218
potato|AY356230
potato|AY356249
potato|AY356258
potato|AY356275
potato|AY356286
potato|AY356288
potato|AY356289
potato|AY356295
potato|AY356296
potato|AY356301
potato|AY356304
potato|AY356307
potato|AY356308
potato|AY356309
potato|BF153299
potato|BF153346
potato|BF153431
potato|BF153482
potato|BF153518
potato|BF153572
potato|BF153646
potato|BF153657
potato|BF153668
potato|BF153694
potato|BF153842
potato|BF153878
potato|BF153997
potato|BF154180
potato|BF154284
potato|BF459595
potato|BF459609
potato|BF459746
potato|BF459751
potato|BF459820
potato|BF459851
potato|BF459901
potato|BF460077
potato|BF460133
potato|BF460259
potato|BF460348
potato|BF460417
potato|BG350128
potato|BG350132
potato|BG350269
potato|BG350309
potato|BG350374
potato|BG350644
potato|BG350675
potato|BG350877
potato|BG350930
potato|CK640789
potato|CK640811
potato|CK640822
potato|CK640830
potato|CK640833
potato|CK640841
potato|CK716381
potato|CK716397
potato|CK716400
potato|CK716504
potato|CK716506
potato|CK716541
potato|CK716561
potato|CK716608
potato|CK716636
potato|CK716693
potato|CK716720
potato|CK716773
potato|CK716790
potato|CK716797
potato|CK716801
potato|CK716817
potato|CK716828
potato|CK716832
potato|CK716964
potato|CK717006
potato|CK717154
potato|CK717312
potato|CK717317
potato|CK717356
potato|CK717360
potato|CK717403
potato|CK717476
potato|CK717544
potato|CK717566
potato|CK717621
potato|CK717659
potato|CK717692
potato|CK719559
potato|CK719625
potato|CK719708
potato|CK719730
potato|CK719765
potato|CK719774
potato|CK719782
potato|CK719815
potato|CK719838
potato|CK719843
potato|CK719872
potato|CK719950
potato|CK719955
potato|CK720075
potato|CK720106
potato|CK720120
potato|CK720193
potato|CK720303
potato|CK720383
potato|CK720477
potato|CK850958
potato|CK851001
potato|CK851007
potato|CK851012
potato|CK851017
potato|CK851113
potato|CK851125
potato|CK851145
potato|CK851151
potato|CK851166
potato|CK851223
potato|CK851224
potato|CK851272
potato|CK851283
potato|CK851286
potato|CK851296
potato|CK851310
potato|CK851333
potato|CK852919
potato|CK852949
potato|CK852951
potato|CK852983
potato|CK853020
potato|CK853037
potato|CK853038
potato|CK853054
potato|CK853122
potato|CK853131
potato|CK853236
potato|CK853246
potato|CK853261
potato|CK853270
potato|CK853284
potato|CK853366
potato|CK853372
potato|CK853399
potato|CK853426
potato|CK853440
potato|CK853463
potato|CK853468
potato|CK853547
potato|CK853639
potato|CK853661
potato|CK853667
potato|CK853672
potato|CK853692
potato|CK853703
potato|CK853756
potato|CK853783
potato|CK853786
potato|CK853799
potato|CK853833
potato|CK853880
potato|CK853908
potato|CK853927
potato|CK854006
potato|CK854011
potato|CK854075
potato|CK854095
potato|CK854115
potato|CK854121
potato|CK854134
potato|CK854244
potato|CK854248
potato|CK854292
potato|CK854303
potato|CK861296
potato|CK861325
potato|CK861333
potato|CK861517
potato|CK861633
potato|CK861648
potato|CK861684
potato|CK861738
potato|CK861760
potato|CK861836
potato|CK861844
potato|CK861881
potato|CK861890
potato|CK861937
potato|CK862037
potato|CK862041
potato|CK862122
potato|CK862216
potato|CK862284
potato|CK862308
potato|CK862401
potato|CK862547
potato|CK862568
potato|CK862598
potato|CK862614
potato|CK862698
potato|CK862707
potato|CK862711
potato|CK864129
potato|CK864179
potato|CK864242
potato|CK864267
potato|CK864318
potato|CN212326
potato|CN212391
potato|CN212460
potato|CN212479
potato|CN212503
potato|CN212529
potato|CN212544
potato|CN212576
potato|CN212649
potato|CN212777
potato|CN212848
potato|CN212871
potato|CN212882
potato|CN212891
potato|CN212992
potato|CN213048
potato|CN213071
potato|CN213073
potato|CN213095
potato|CN213238
potato|CN213269
potato|CN213271
potato|CN213297
potato|CN213303
potato|CN213361
potato|CN213387
potato|CN213443
potato|CN213505
potato|CN213546
potato|CN213559
potato|CN213609
potato|CN215365
potato|CN215415
potato|CN215432
potato|CN215485
potato|CN215515
potato|CN215539
potato|CN215554
potato|CN215586
potato|CN215595
potato|CN215615
potato|CN215635
potato|CN215729
potato|CN215768
potato|CN215793
potato|CN215831
potato|CN215876
potato|CN215928
potato|CN215936
potato|CN215971
potato|CN215997
potato|CN216006
potato|CN216016
potato|CN216018
potato|CN216037
potato|CN216053
potato|CN216098
potato|CN216118
potato|CN216165
potato|CN216173
potato|CN216259
potato|CN216321
potato|CN216342
potato|CN216353
potato|CN216400
potato|CN216409
potato|CN216502
potato|CN216590
potato|CN216678
potato|CN216694
potato|CN216755
potato|CN216759
potato|CN216771
potato|CN216789
potato|CN461852
potato|CN461858
potato|CN462943
potato|CN462970
potato|CN462978
potato|CN462988
potato|CN462997
potato|CN463072
potato|CN463075
potato|CN463088
potato|CN463097
potato|CN463106
potato|CN463127
potato|CN463144
potato|CN463167
potato|CN463171
potato|CN463178
potato|CN463198
potato|CN463208
potato|CN463216
potato|CN463224
potato|CN463230
potato|CN463232
potato|CN463234
potato|CN463239
potato|CN463247
potato|CN463250
potato|CN463255
potato|CN463275
potato|CN463290
potato|CN463318
potato|CN463326
potato|CN463331
potato|CN463337
potato|CN463346
potato|CN463361
potato|CN463382
potato|CN463395
potato|CN463411
potato|CN463436
potato|CN463442
potato|CN464390
potato|CN464392
potato|CN464411
potato|CN464412
potato|CN464415
potato|CN464426
potato|CN464472
potato|CN464494
potato|CN464511
potato|CN464542
potato|CN464601
potato|CN464608
potato|CN464623
potato|CN464641
potato|CN464652
potato|CN464660
potato|CN464869
potato|CN464878
potato|CN464881
potato|CN464886
potato|CN464956
potato|CN464960
potato|CN464994
potato|CN465024
potato|CN465060
potato|CN465086
potato|CN465102
potato|CN465154
potato|CN465169
potato|CN465212
potato|CN465218
potato|CN465249
potato|CN465261
potato|CN465270
potato|CN465283
potato|CN465286
potato|CN465290
potato|CN465293
potato|CN465294
potato|CN465295
potato|CN465298
potato|CN465306
potato|CN465310
potato|CN465317
potato|CN465321
potato|CN465324
potato|CN465332
potato|CN465350
potato|CN465357
potato|CN465367
potato|CN465368
potato|CN465369
potato|CN465377
potato|CN465379
potato|CN465382
potato|CN465383
potato|CN465384
potato|CN465386
potato|CN465388
potato|CN465390
potato|CN465391
potato|CN465393
potato|CN465395
potato|CN465398
potato|CN465401
potato|CN465405
potato|CN513806
potato|CN513872
potato|CN513874
potato|CN513879
potato|CN513910
potato|CN513930
potato|CN513934
potato|CN513999
potato|CN514007
potato|CN514019
potato|CN514024
potato|CN514036
potato|CN514045
potato|CN514051
potato|CN514053
potato|CN514102
potato|CN514105
potato|CN514204
potato|CN514215
potato|CN514223
potato|CN514225
potato|CN514233
potato|CN514238
potato|CN514282
potato|CN514287
potato|CN514288
potato|CN514289
potato|CN514336
potato|CN514343
potato|CN514345
potato|CN514346
potato|CN514351
potato|CN514355
potato|CN514430
potato|CN514460
potato|CN514554
potato|CN514588
potato|CN514614
potato|CN514672
potato|CN514701
potato|CN514702
potato|CN514756
potato|CN514771
potato|CN514790
potato|CN514791
potato|CN514831
potato|CN514837
potato|CN514860
potato|CN514911
potato|CN514961
potato|CN515016
potato|CN515025
potato|CN515100
potato|CN515120
potato|CN516379
potato|CN516392
potato|CN516410
potato|CN516440
potato|CN516447
potato|CN516457
potato|CN516511
potato|CN516526
potato|CN516537
potato|CN516572
potato|CN516622
potato|CN516662
potato|CN516713
potato|CN516730
potato|CN516737
potato|CN516745
potato|CN516787
potato|CN516818
potato|CN516836
potato|CN516853
potato|CN516888
potato|CN516891
potato|CN516893
potato|CN516921
potato|CN516922
potato|CN516926
potato|CN516930
potato|CN516953
potato|CN517009
potato|CN517048
potato|CN517090
potato|CN517115
potato|CN517126
potato|CN517138
potato|CN517157
potato|CN517169
potato|CN517189
potato|CN517221
potato|CN517224
potato|CN517233
potato|CN517235
potato|CN517238
potato|CN517244
potato|CN517267
potato|CO267882
potato|CO267909
potato|CO501944
potato|CO501960
potato|CO501984
potato|CO501993
potato|CO502047
potato|CO502081
potato|CO502107
potato|CO502124
potato|CO502150
potato|CO502156
potato|CO502175
potato|CO502198
potato|CO502202
potato|CO502207
potato|CV302166
potato|CV302174
potato|CV302248
potato|CV302269
potato|CV302286
potato|CV302297
potato|CV302313
potato|CV302336
potato|CV302338
potato|CV302387
potato|CV302405
potato|CV302408
potato|CV302413
potato|CV302417
potato|CV302418
potato|CV302474
potato|CV302541
potato|CV302582
potato|CV302620
potato|CV302651
potato|CV302742
potato|CV302768
potato|CV302874
potato|CV302906
potato|CV302924
potato|CV302962
potato|CV429174
potato|CV429228
potato|CV429251
potato|CV429255
potato|CV429273
potato|CV429288
potato|CV429335
potato|CV429349
potato|CV429354
potato|CV429377
potato|CV429390
potato|CV429437
potato|CV429464
potato|CV429465
potato|CV429469
potato|CV429470
potato|CV429481
potato|CV429491
potato|CV429505
potato|CV429523
potato|CV429537
potato|CV429584
potato|CV429590
potato|CV429598
potato|CV429638
potato|CV429668
potato|CV429719
potato|CV429720
potato|CV429754
potato|CV429767
potato|CV429782
potato|CV429878
potato|CV429892
potato|CV429924
potato|CV430003
potato|CV430027
potato|CV430058
potato|CV430070
potato|CV430153
potato|CV430162
potato|CV430167
potato|CV430182
potato|CV435206
potato|CV435234
potato|CV435269
potato|CV435279
potato|CV435303
potato|CV435331
potato|CV435340
potato|CV435368
potato|CV435381
potato|CV435382
potato|CV435409
potato|CV435417
potato|CV435428
potato|CV435448
potato|CV435511
potato|CV435512
potato|CV435517
potato|CV435520
potato|CV435555
potato|CV435589
potato|CV468741
potato|CV468752
potato|CV468783
potato|CV468792
potato|CV468826
potato|CV468858
potato|CV468865
potato|CV468876
potato|CV468932
potato|CV468967
potato|CV469050
potato|CV469072
potato|CV469100
potato|CV469104
potato|CV469128
potato|CV469161
potato|CV469187
potato|CV469242
potato|CV469256
potato|CV469259
potato|CV469264
potato|CV469314
potato|CV469323
potato|CV469339
potato|CV469355
potato|CV469397
potato|CV469399
potato|CV469415
potato|CV469425
potato|CV469496
potato|CV469529
potato|CV469565
potato|CV469586
potato|CV469593
potato|CV469607
potato|CV469663
potato|CV469686
potato|CV469798
potato|CV469903
potato|CV469925
potato|CV469982
potato|CV470055
potato|CV470083
potato|CV470133
potato|CV470136
potato|CV470143
potato|CV470202
potato|CV470210
potato|CV470312
potato|CV470382
potato|CV470437
potato|CV470444
potato|CV470547
potato|CV470566
potato|CV470607
potato|CV470610
potato|CV470639
potato|CV470664
potato|CV470713
potato|CV470781
potato|CV470795
potato|CV470800
potato|CV470819
potato|CV473227
potato|CV473230
potato|CV473232
potato|CV473239
potato|CV473240
potato|CV473244
potato|CV473248
potato|CV473250
potato|CV473272
potato|CV473281
potato|CV473284
potato|CV473289
potato|CV473290
potato|CV473316
potato|CV473326
potato|CV473332
potato|CV473339
potato|CV473340
potato|CV473341
potato|CV473368
potato|CV473388
potato|CV473402
potato|CV473405
potato|CV473406
potato|CV473435
potato|CV473452
potato|CV473457
potato|CV473471
potato|CV473473
potato|CV473475
potato|CV473496
potato|CV473515
potato|CV473521
potato|CV473522
potato|CV473546
potato|CV473555
potato|CV473565
potato|CV473589
potato|CV473590
potato|CV473595
potato|CV473635
potato|CV473640
potato|CV473641
potato|CV473645
potato|CV473647
potato|CV473699
potato|CV473700
potato|CV473710
potato|CV473715
potato|CV473730
potato|CV473739
potato|CV473745
potato|CV473754
potato|CV473776
potato|CV473783
potato|CV473793
potato|CV473796
potato|CV473804
potato|CV473832
potato|CV473833
potato|CV473836
potato|CV473864
potato|CV473869
potato|CV473875
potato|CV473878
potato|CV473886
potato|CV473888
potato|CV473891
potato|CV473893
potato|CV473896
potato|CV473916
potato|CV473917
potato|CV473921
potato|CV473951
potato|CV473962
potato|CV473979
potato|CV473980
potato|CV473985
potato|CV473986
potato|CV473992
potato|CV474009
potato|CV474012
potato|CV474015
potato|CV474026
potato|CV474032
potato|CV474044
potato|CV474047
potato|CV474076
potato|CV474077
potato|CV474082
potato|CV474105
potato|CV474108
potato|CV474113
potato|CV474123
potato|CV474138
potato|CV474142
potato|CV474176
potato|CV474184
potato|CV474187
potato|CV474195
potato|CV474196
potato|CV474207
potato|CV474215
potato|CV474218
potato|CV474228
potato|CV474254
potato|CV474279
potato|CV474309
potato|CV474315
potato|CV474316
potato|CV474330
potato|CV474331
potato|CV474335
potato|CV474362
potato|CV474364
potato|CV474369
potato|CV474406
potato|CV474443
potato|CV474452
potato|CV474459
potato|CV474463
potato|CV474464
potato|CV474475
potato|CV474481
potato|CV474483
potato|CV475671
potato|CV475675
potato|CV475694
potato|CV475704
potato|CV475717
potato|CV475741
potato|CV475760
potato|CV475762
potato|CV475781
potato|CV475784
potato|CV475790
potato|CV475791
potato|CV475792
potato|CV475802
potato|CV475803
potato|CV475811
potato|CV475819
potato|CV475821
potato|CV475840
potato|CV475846
potato|CV475853
potato|CV475866
potato|CV475870
potato|CV475897
potato|CV475901
potato|CV475907
potato|CV475909
potato|CV475918
potato|CV475920
potato|CV475923
potato|CV475939
potato|CV475943
potato|CV475951
potato|CV475970
potato|CV475976
potato|CV475982
potato|CV475994
potato|CV476012
potato|CV476060
potato|CV476135
potato|CV476142
potato|CV476158
potato|CV476160
potato|CV476162
potato|CV476170
potato|CV476173
potato|CV476180
potato|CV476181
potato|CV476185
potato|CV476211
potato|CV476225
potato|CV476226
potato|CV476231
potato|CV476238
potato|CV476243
potato|CV476244
potato|CV476249
potato|CV476250
potato|CV476252
potato|CV476262
potato|CV476267
potato|CV476283
potato|CV476284
potato|CV476289
potato|CV476318
potato|CV476327
potato|CV476328
potato|CV476342
potato|CV476358
potato|CV476364
potato|CV476372
potato|CV476374
potato|CV476384
potato|CV476405
potato|CV476417
potato|CV476420
potato|CV476438
potato|CV476446
potato|CV476458
potato|CV476468
potato|CV476470
potato|CV476471
potato|CV476476
potato|CV476479
potato|CV476484
potato|CV476512
potato|CV476513
potato|CV476524
potato|CV476526
potato|CV476529
potato|CV476532
potato|CV476534
potato|CV476542
potato|CV476549
potato|CV476563
potato|CV476577
potato|CV476594
potato|CV476595
potato|CV476600
potato|CV476602
potato|CV476603
potato|CV476608
potato|CV476609
potato|CV476611
potato|CV476613
potato|CV476614
potato|CV476632
potato|CV476649
potato|CV476656
potato|CV476657
potato|CV476661
potato|CV476665
potato|CV476667
potato|CV476669
potato|CV476676
potato|CV476687
potato|CV476736
potato|CV476738
potato|CV476745
potato|CV491865
potato|CV491870
potato|CV491912
potato|CV491927
potato|CV491928
potato|CV491939
potato|CV491943
potato|CV491953
potato|CV491957
potato|CV491964
potato|CV491968
potato|CV491979
potato|CV491980
potato|CV491982
potato|CV491994
potato|CV492005
potato|CV492007
potato|CV492025
potato|CV492027
potato|CV492033
potato|CV492037
potato|CV492044
potato|CV492049
potato|CV492055
potato|CV492072
potato|CV492076
potato|CV492080
potato|CV492094
potato|CV492101
potato|CV492103
potato|CV492106
potato|CV492107
potato|CV492110
potato|CV492121
potato|CV492125
potato|CV492131
potato|CV492149
potato|CV492159
potato|CV492168
potato|CV492184
potato|CV492185
potato|CV492191
potato|CV492194
potato|CV492201
potato|CV492214
potato|CV492238
potato|CV492239
potato|CV492249
potato|CV492261
potato|CV492271
potato|CV492273
potato|CV492280
potato|CV492309
potato|CV492310
potato|CV492311
potato|CV492313
potato|CV492314
potato|CV492315
potato|CV492316
potato|CV492325
potato|CV492345
potato|CV492346
potato|CV492360
potato|CV492368
potato|CV492370
potato|CV492386
potato|CV492401
potato|CV492403
potato|CV492405
potato|CV492408
potato|CV492429
potato|CV492431
potato|CV492436
potato|CV492437
potato|CV492464
potato|CV492465
potato|CV492474
potato|CV492480
potato|CV492486
potato|CV492501
potato|CV492504
potato|CV492510
potato|CV492528
potato|CV492538
potato|CV492540
potato|CV492542
potato|CV492546
potato|CV492550
potato|CV492554
potato|CV492568
potato|CV492572
potato|CV492575
potato|CV492582
potato|CV492586
potato|CV492593
potato|CV492597
potato|CV492616
potato|CV492620
potato|CV492626
potato|CV492628
potato|CV492646
potato|CV492656
potato|CV492658
potato|CV492664
potato|CV492667
potato|CV492730
potato|CV492750
potato|CV492775
potato|CV492777
potato|CV492783
potato|CV492790
potato|CV492793
potato|CV492828
potato|CV492831
potato|CV492838
potato|CV492840
potato|CV492845
potato|CV492846
potato|CV492859
potato|CV492860
potato|CV492872
potato|CV492877
potato|CV492882
potato|CV492902
potato|CV492909
potato|CV492925
potato|CV492943
potato|CV492944
potato|CV492946
potato|CV492950
potato|CV492976
potato|CV492977
potato|CV492986
potato|CV492997
potato|CV493009
potato|CV493053
potato|CV493055
potato|CV493060
potato|CV493062
potato|CV493075
potato|CV494456
potato|CV494471
potato|CV494478
potato|CV494479
potato|CV494493
potato|CV494509
potato|CV494513
potato|CV494518
potato|CV494537
potato|CV494545
potato|CV494548
potato|CV494588
potato|CV494591
potato|CV494601
potato|CV494604
potato|CV494605
potato|CV494609
potato|CV494623
potato|CV494635
potato|CV494639
potato|CV494641
potato|CV494652
potato|CV494658
potato|CV494661
potato|CV494684
potato|CV494690
potato|CV494712
potato|CV494718
potato|CV494741
potato|CV494747
potato|CV494748
potato|CV494768
potato|CV494777
potato|CV494786
potato|CV494801
potato|CV494808
potato|CV494821
potato|CV494833
potato|CV494862
potato|CV494870
potato|CV494898
potato|CV494902
potato|CV494903
potato|CV494912
potato|CV494921
potato|CV494940
potato|CV494941
potato|CV494953
potato|CV495007
potato|CV495010
potato|CV495053
potato|CV495056
potato|CV495059
potato|CV495066
potato|CV495068
potato|CV495073
potato|CV495091
potato|CV495095
potato|CV495109
potato|CV495111
potato|CV495114
potato|CV495125
potato|CV495137
potato|CV495157
potato|CV495163
potato|CV495172
potato|CV495183
potato|CV495188
potato|CV495195
potato|CV495200
potato|CV495210
potato|CV495211
potato|CV495212
potato|CV495242
potato|CV495244
potato|CV495267
potato|CV495270
potato|CV495276
potato|CV495287
potato|CV495292
potato|CV495294
potato|CV495324
potato|CV495373
potato|CV495395
potato|CV495416
potato|CV495426
potato|CV495429
potato|CV495462
potato|CV495463
potato|CV495464
potato|CV495476
potato|CV495477
potato|CV495487
potato|CV495512
potato|CV495522
potato|CV495525
potato|CV495542
potato|CV495549
potato|CV495552
potato|CV495559
potato|CV495565
potato|CV495603
potato|CV495608
potato|CV495626
potato|CV495640
potato|CV495642
potato|CV495652
potato|CV495655
potato|CV495669
potato|CV495706
potato|CV495710
potato|CV495713
potato|CV495724
potato|CV495728
potato|CV495730
potato|CV495743
potato|CV495753
potato|CV495754
potato|CV495800
potato|CV495803
potato|CV495808
potato|CV495831
potato|CV495841
potato|CV495857
potato|CV495859
potato|CV495872
potato|CV495880
potato|CV495881
potato|CV495892
potato|CV495903
potato|CV495926
potato|CV495927
potato|CV495957
potato|CV495966
potato|CV495970
potato|CV495972
potato|CV495982
potato|CV495987
potato|CV495999
potato|CV496006
potato|CV496020
potato|CV496026
potato|CV496031
potato|CV496039
potato|CV497319
potato|CV497329
potato|CV497348
potato|CV497357
potato|CV497380
potato|CV497428
potato|CV497437
potato|CV497449
potato|CV497461
potato|CV497477
potato|CV497493
potato|CV497504
potato|CV497517
potato|CV497541
potato|CV497550
potato|CV497556
potato|CV497581
potato|CV497630
potato|CV497637
potato|CV497658
potato|CV497661
potato|CV497689
potato|CV497710
potato|CV497720
potato|CV497747
potato|CV497759
potato|CV497767
potato|CV497773
potato|CV497778
potato|CV497789
potato|CV497795
potato|CV497873
potato|CV497880
potato|CV497881
potato|CV497924
potato|CV497939
potato|CV497952
potato|CV497953
potato|CV497980
potato|CV497995
potato|CV497999
potato|CV498044
potato|CV498058
potato|CV498066
potato|CV498071
potato|CV498082
potato|CV498092
potato|CV498133
potato|CV498136
potato|CV498163
potato|CV498183
potato|CV498195
potato|CV498201
potato|CV498205
potato|CV498223
potato|CV498242
potato|CV498266
potato|CV498270
potato|CV498276
potato|CV498289
potato|CV498295
potato|CV498298
potato|CV498303
potato|CV498322
potato|CV498335
potato|CV498342
potato|CV498343
potato|CV498352
potato|CV498366
potato|CV498382
potato|CV498383
potato|CV498395
potato|CV498420
potato|CV498434
potato|CV498451
potato|CV498455
potato|CV498476
potato|CV498564
potato|CV498576
potato|CV498584
potato|CV498586
potato|CV498589
potato|CV498600
potato|CV498605
potato|CV498616
potato|CV498620
potato|CV498624
potato|CV498695
potato|CV498714
potato|CV498717
potato|CV498723
potato|CV498726
potato|CV498729
potato|CV500044
potato|CV500048
potato|CV500065
potato|CV500087
potato|CV500106
potato|CV500146
potato|CV500147
potato|CV500168
potato|CV500179
potato|CV500186
potato|CV500198
potato|CV500199
potato|CV500211
potato|CV500226
potato|CV500239
potato|CV500257
potato|CV500301
potato|CV500308
potato|CV500370
potato|CV500376
potato|CV500397
potato|CV500400
potato|CV500429
potato|CV500442
potato|CV500450
potato|CV500461
potato|CV500478
potato|CV500484
potato|CV500487
potato|CV500501
potato|CV500507
potato|CV500536
potato|CV500547
potato|CV500553
potato|CV500554
potato|CV500571
potato|CV500577
potato|CV500630
potato|CV500636
potato|CV500637
potato|CV500643
potato|CV500648
potato|CV500659
potato|CV500672
potato|CV500688
potato|CV500691
potato|CV500696
potato|CV500713
potato|CV500718
potato|CV500726
potato|CV500727
potato|CV500749
potato|CV500750
potato|CV500767
potato|CV500790
potato|CV500792
potato|CV500806
potato|CV500814
potato|CV500824
potato|CV500848
potato|CV500857
potato|CV500862
potato|CV500866
potato|CV500880
potato|CV500929
potato|CV500931
potato|CV500956
potato|CV500958
potato|CV500981
potato|CV500984
potato|CV500989
potato|CV501007
potato|CV501015
potato|CV501036
potato|CV501050
potato|CV501073
potato|CV501077
potato|CV501094
potato|CV501096
potato|CV501103
potato|CV501104
potato|CV501106
potato|CV501118
potato|CV501130
potato|CV501131
potato|CV501137
potato|CV501145
potato|CV501156
potato|CV501187
potato|CV501202
potato|CV501204
potato|CV501234
potato|CV501240
potato|CV501264
potato|CV501315
potato|CV501336
potato|CV501354
potato|CV501362
potato|CV501402
potato|CV501417
potato|CV501435
potato|CV501441
potato|CV501442
potato|CV501460
potato|CV501478
potato|CV501479
potato|CV501492
potato|CV501509
potato|CV502566
potato|CV502588
potato|CV502591
potato|CV502594
potato|CV502623
potato|CV502637
potato|CV502644
potato|CV502657
potato|CV502658
potato|CV502663
potato|CV502672
potato|CV502689
potato|CV502696
potato|CV502707
potato|CV502713
potato|CV502726
potato|CV502731
potato|CV502747
potato|CV502748
potato|CV502753
potato|CV502754
potato|CV502775
potato|CV502788
potato|CV502797
potato|CV502806
potato|CV502835
potato|CV502845
potato|CV502855
potato|CV502856
potato|CV502862
potato|CV502867
potato|CV502874
potato|CV502879
potato|CV502889
potato|CV502897
potato|CV502901
potato|CV502903
potato|CV502914
potato|CV502919
potato|CV502934
potato|CV502941
potato|CV502990
potato|CV502992
potato|CV503008
potato|CV503013
potato|CV503034
potato|CV503062
potato|CV503074
potato|CV503076
potato|CV503078
potato|CV503079
potato|CV503092
potato|CV503103
potato|CV503115
potato|CV503118
potato|CV503134
potato|CV503136
potato|CV503141
potato|CV503145
potato|CV503155
potato|CV503165
potato|CV503177
potato|CV503191
potato|CV503193
potato|CV503199
potato|CV503211
potato|CV503214
potato|CV503216
potato|CV503235
potato|CV503281
potato|CV503296
potato|CV503300
potato|CV503312
potato|CV503319
potato|CV503323
potato|CV503327
potato|CV503343
potato|CV503348
potato|CV503354
potato|CV503355
potato|CV503362
potato|CV503364
potato|CV503386
potato|CV503387
potato|CV503396
potato|CV503397
potato|CV503398
potato|CV503408
potato|CV503410
potato|CV503422
potato|CV503426
potato|CV503431
potato|CV503436
potato|CV503437
potato|CV503450
potato|CV503477
potato|CV503493
potato|CV503511
potato|CV503513
potato|CV503514
potato|CV503528
potato|CV503549
potato|CV503552
potato|CV503560
potato|CV503567
potato|CV503579
potato|CV503594
potato|CV503601
potato|CV503604
potato|CV503612
potato|CV503619
potato|CV504628
potato|CV504634
potato|CV504640
potato|CV504647
potato|CV504654
potato|CV504664
potato|CV504667
potato|CV504669
potato|CV504679
potato|CV504681
potato|CV504700
potato|CV504708
potato|CV504725
potato|CV504747
potato|CV504750
potato|CV504771
potato|CV504772
potato|CV504799
potato|CV504807
potato|CV504809
potato|CV504813
potato|CV504814
potato|CV504829
potato|CV504833
potato|CV504840
potato|CV504855
potato|CV504892
potato|CV504894
potato|CV504895
potato|CV504905
potato|CV504906
potato|CV504910
potato|CV504911
potato|CV504937
potato|CV504938
potato|CV504941
potato|CV504949
potato|CV504950
potato|CV504963
potato|CV504973
potato|CV504981
potato|CV505000
potato|CV505023
potato|CV505027
potato|CV505029
potato|CV505030
potato|CV505055
potato|CV505077
potato|CV505079
potato|CV505086
potato|CV505089
potato|CV505096
potato|CV505144
potato|CV505145
potato|CV505146
potato|CV505148
potato|CV505158
potato|CV505159
potato|CV505163
potato|CV505178
potato|CV505225
potato|CV505228
potato|CV505229
potato|CV505234
potato|CV505237
potato|CV505244
potato|CV505306
potato|CV505313
potato|CV505337
potato|CV505351
potato|CV505354
potato|CV505356
potato|CV505373
potato|CV505377
potato|CV505385
potato|CV505388
potato|CV505391
potato|CV505399
potato|CV505416
potato|CV505418
potato|CV505419
potato|CV505429
potato|CV505432
potato|CV505437
potato|CV505454
potato|CV505459
potato|CV505464
potato|CV505470
potato|CV505477
potato|CV505478
potato|CV505482
potato|CV505489
potato|CV505496
potato|CV505499
potato|CV505504
potato|CV505509
potato|CV505511
potato|CV505526
potato|CV505529
potato|CV505538
potato|CV505540
potato|CV505557
potato|CV505565
potato|CV505566
potato|CV505567
potato|CV505574
potato|CV505601
potato|CV505604
potato|CV505605
potato|CV505617
potato|CV506565
potato|CV506592
potato|CV506605
potato|CV506616
potato|CV506621
potato|CV506626
potato|CV506633
potato|CV506644
potato|CV506666
potato|CV506670
potato|CV506722
potato|CV506725
potato|CV506735
potato|CV506741
potato|CV506775
potato|CV506813
potato|CV506825
potato|CV506844
potato|CV506879
potato|CV506939
potato|CV506996
potato|CV506999
potato|CV507027
potato|CV651133
potato|CV651136
potato|CV651141
potato|CV651156
potato|CV651211
potato|CV651217
potato|CV651292
potato|CV651335
potato|CV651342
potato|CV651355
potato|CV651375
potato|CV651398
potato|CV651442
potato|CV651444
potato|CV651459
potato|CV651541
potato|CV651551
potato|CV651618
potato|CV651649
potato|CV651664
potato|CV651677
potato|CV651723
potato|CV651763
potato|CV651808
potato|CV651828
potato|CV651849
potato|CV651853
potato|CV651886
potato|CV651899
potato|CV651940
potato|CV651950
potato|CV651976
potato|CV651978
potato|CV651980
potato|CV652019
potato|CV652058
potato|CV652061
potato|CV652078
potato|CV652089
potato|CV652133
potato|CV652166
potato|CV652179
potato|CV652180
potato|CK262667
potato|CK262902
potato|CK262989
potato|CK263203
potato|CK263313
potato|CK263535
potato|CK263641
potato|CK263811
potato|CK264008
potato|CK264034
potato|CK264176
potato|CK264396
potato|CK264550
potato|CK264864
potato|CK264980
potato|CK265204
potato|CK265246
potato|CK265372
potato|CK265505
potato|CK265553
potato|CK265848
potato|CK265929
potato|CK265930
potato|CK265940
potato|CK265965
potato|CK266770
potato|CK267157
potato|CK267243
potato|CK267537
potato|CK267572
potato|CK268110
potato|CK268563
potato|CK268598
potato|CK268683
potato|CK268695
potato|CK268741
potato|CK268863
potato|CK269041
potato|CK269242
potato|CK277186
potato|CK277225
potato|CK277398
potato|CK277475
potato|CK277478
potato|CK277599
potato|CK278177
potato|CK278542
potato|CK278576
potato|CK278596
potato|CK278623
potato|CK278650
potato|CK278798
potato|CK279429
potato|CK279656
potato|CK279778
potato|CK280029
potato|CK280030
potato|CK242522
potato|CK242653
potato|CK242734
potato|CK242901
potato|CK243274
potato|CK243340
potato|CK243512
potato|CK243768
potato|CK243809
potato|CK244250
potato|CK244418
potato|CK244540
potato|CK244737
potato|CK244753
potato|CK244763
potato|CK245125
potato|CK245309
potato|CK245451
potato|CK245737
potato|CK245810
potato|CK245872
potato|CK245905
potato|CK245918
potato|CK245919
potato|CK245987
potato|CK250454
potato|CK250457
potato|CK250580
potato|CK250615
potato|CK250713
potato|CK250897
potato|CK250978
potato|CK251090
potato|CK251327
potato|CK251439
potato|CK251597
potato|CK251854
potato|CK252051
potato|CK252167
potato|CK252281
potato|CK252471
potato|CK252538
potato|CK252605
potato|CK252606
potato|CK252644
potato|CK252667
potato|CK252690
potato|CK252724
potato|CK252847
potato|CK253122
potato|CK253192
potato|CK253391
potato|CK253431
potato|CK253559
potato|CK253617
potato|CK253629
potato|CK253724
potato|CK253741
potato|CK253748
potato|CK253751
potato|CK253775
potato|CK253903
potato|CK254063
potato|CK254096
potato|CK254098
potato|CK254138
potato|CK254207
potato|CK254334
potato|CK254464
potato|CK259164
potato|BI176292
potato|BI431419
potato|BI431439
potato|BI431449
potato|BI431485
potato|BI431675
potato|BI431932
potato|BI432198
potato|BI432201
potato|BI432315
potato|BI432580
potato|BI433705
potato|BI433939
potato|BI434743
potato|BI434823
potato|BI434859
potato|BI434927
potato|BI435206
potato|BI435217
potato|BI435291
potato|BI435389
potato|BI435595
potato|BI435843
potato|BI435891
potato|BI919295
potato|BM403944
potato|BM403960
potato|BM404008
potato|BM404060
potato|BG589707
potato|BG589821
potato|BG590390
potato|BG590522
potato|BG590949
potato|BG591006
potato|BG591075
potato|BG591229
potato|BG591536
potato|BG591681
potato|BG591715
potato|BG591955
potato|BQ045890
potato|BQ046528
potato|BQ046997
potato|BQ047022
potato|BQ047226
potato|BQ047555
potato|BQ047760
potato|BM108777
potato|BG098386
potato|BG098469
potato|BG098474
potato|BG098496
potato|BG098537
potato|BG098590
potato|BG098617
potato|BG098710
potato|BG098734
potato|BG098781
potato|BG098822
potato|BG098863
potato|BG098906
potato|BG098907
potato|BG098899
potato|BG098935
potato|BG098950
potato|BG098962
potato|BG098966
potato|BG098995
potato|BG099007
potato|BG099018
potato|BG099021
potato|BG099024
potato|BG099036
potato|BE919389
potato|BE919402
potato|BE919498
potato|BE919701
potato|BE919778
potato|BE919855
potato|BE919937
potato|BE919963
potato|BE919982
potato|BE920007
potato|BE920094
potato|BE920171
potato|BE920175
potato|BE920404
potato|BE920418
potato|BE920602
potato|BE920686
potato|BE920796
potato|BE920826
potato|BE920847
potato|BE921039
potato|BE921154
potato|BE921173
potato|BE921227
potato|BE921333
potato|BE921696
potato|BE922010
potato|BE922100
potato|BE922111
potato|BE922182
potato|BE922264
potato|BF053677
potato|BF053851
potato|BF053872
potato|BF053890
potato|BF053719
potato|BF053900
potato|BF054031
potato|BF054139
potato|BF054261
potato|BF054268
potato|BF054400
potato|BF054542
potato|BF054609
potato|BF054622
potato|BG095641
potato|BG095761
potato|BG095854
potato|BG095876
potato|BG095889
potato|BG095902
potato|BG095914
potato|BG095950
potato|BG095989
potato|BG096024
potato|BG096031
potato|BG096150
potato|BG096187
potato|BG096219
potato|BG096320
potato|BG096413
potato|BG096419
potato|BG096523
potato|BG096551
potato|BG096650
potato|BG096699
potato|BG096710
potato|BG096849
potato|BG096853
potato|BG096901
potato|BG096912
potato|BG096970
potato|BE339854
potato|BE339906
potato|BE339974
potato|BE340078
potato|BE340353
potato|BE340599
potato|BE340750
potato|BE340817
potato|BE340843
potato|BE340925
potato|BE340974
potato|BE341501
potato|BE341072
potato|BE341108
potato|BE341533
potato|BE341283
potato|BE341313
potato|BE341317
potato|BE341331
potato|BE341791
potato|BE341802
potato|BE341927
potato|BE342084
potato|BE342265
potato|BE342278
potato|BE342282
potato|BE342322
potato|BE342429
potato|BE342534
potato|BE342866
potato|BE343122
potato|BE343143
potato|BE343219
potato|BE343379
potato|BE343453
potato|BE343492
potato|BE343564
potato|BE343665
potato|BE343682
potato|BE343694
potato|BF188740
potato|BF188780
potato|BG886724
potato|BG887062
potato|BG887167
potato|BG887337
potato|BG888084
potato|BG888095
potato|BG888106
potato|BG888166
potato|BG888181
potato|BG888233
potato|BG888629
potato|BG888714
potato|BG888839
potato|BG888862
potato|BG888896
potato|BG889102
potato|BG889271
potato|BG889338
potato|BG889352
potato|BG889533
potato|BG889895
potato|BG890180
potato|BG890259
potato|BG890742
potato|BG890859
potato|BI919460
potato|BI919581
potato|BI176808
potato|BI176936
potato|BI177253
potato|BI177255
potato|BI177409
potato|BI178072
potato|BI178150
potato|BI178394
potato|BI178927
potato|BI178956
potato|BI179475
potato|BI179781
potato|BI179887
potato|BI436205
potato|BI920039
potato|BI920903
potato|BQ113864
potato|BQ114006
potato|BQ114067
potato|BQ114087
potato|BQ114139
potato|BQ114162
potato|BQ114177
potato|BQ114328
potato|BQ114385
potato|BQ114402
potato|BQ114550
potato|BQ114601
potato|BQ114620
potato|BQ114638
potato|BQ114709
potato|BQ114719
potato|BQ114729
potato|BQ114768
potato|BQ114774
potato|BQ114836
potato|BQ114866
potato|BQ114903
potato|BQ114960
potato|BQ114975
potato|BQ114984
potato|BQ115075
potato|BQ115088
potato|BQ115091
potato|BQ115092
potato|BQ115109
potato|BQ115118
potato|BQ115147
potato|BQ115185
potato|BQ115214
potato|BQ115256
potato|BQ115295
potato|BQ115312
potato|BQ115359
potato|BQ115362
potato|BQ115372
potato|BQ115393
potato|BQ115438
potato|BQ115409
potato|BQ115419
potato|BQ115525
potato|BQ115567
potato|BQ115597
potato|BQ115633
potato|BQ115704
potato|BQ115732
potato|BQ115782
potato|BQ115990
potato|BQ116052
potato|BQ116077
potato|BQ116193
potato|BQ116226
potato|BQ116320
potato|BQ116337
potato|BQ116356
potato|BQ116437
potato|BQ116461
potato|BQ116481
potato|BQ116529
potato|BQ116556
potato|BQ504442
potato|BQ120681
potato|BQ120684
potato|BQ120696
potato|BQ121247
potato|BQ121415
potato|BQ121491
potato|BQ121514
potato|BQ121620
potato|BQ121654
potato|BQ121658
potato|BQ121756
potato|BQ121832
potato|BQ121907
potato|BQ121931
potato|BQ122057
potato|BQ122072
potato|BQ122079
potato|BQ504798
potato|BQ504802
potato|BQ504862
potato|BQ504919
potato|BQ504954
potato|BQ504996
potato|BQ505026
potato|BQ505062
potato|BQ505066
potato|BQ505078
potato|BQ505149
potato|BQ505236
potato|BQ505301
potato|BQ505408
potato|BQ505442
potato|BQ505498
potato|BQ505560
potato|BQ505568
potato|BQ505572
potato|BQ505681
potato|BQ505846
potato|BQ505868
potato|BQ505900
potato|BQ505919
potato|BQ505958
potato|BQ505981
potato|BQ506277
potato|BQ506385
potato|BQ506693
potato|BQ506703
potato|BQ506727
potato|BQ506735
potato|BQ506769
potato|BQ506791
potato|BQ506897
potato|BQ506937
potato|BQ506992
potato|BQ507006
potato|BQ507034
potato|BQ507053
potato|BQ507058
potato|BQ507096
potato|BQ509809
potato|BQ509845
potato|BQ509857
potato|BQ509859
potato|BQ509882
potato|BQ509953
potato|BQ510027
potato|BQ510051
potato|BQ510107
potato|BQ510126
potato|BQ510226
potato|BQ510312
potato|BQ510457
potato|BQ510491
potato|BQ510503
potato|BQ510547
potato|BQ510663
potato|BQ510673
potato|BQ510756
potato|BQ510767
potato|BQ510803
potato|BQ510811
potato|BQ510832
potato|BQ510895
potato|BQ510906
potato|BQ510941
potato|BQ510943
potato|BQ511129
potato|BQ511179
potato|BQ511190
potato|BQ511203
potato|BQ511209
potato|BQ511215
potato|BQ511249
potato|BQ511259
potato|BQ511291
potato|BQ511373
potato|BQ511651
potato|BQ511655
potato|BQ511694
potato|BQ511695
potato|BQ511737
potato|BQ511772
potato|BQ511788
potato|BQ511901
potato|BQ512120
potato|BQ512134
potato|BQ512235
potato|BQ512337
potato|BQ512421
potato|BQ512434
potato|BQ512532
potato|BQ512575
potato|BQ512672
potato|BQ512766
potato|BQ517448
potato|BQ517502
potato|BQ517521
potato|BQ517534
potato|BQ517573
potato|BQ517638
potato|BQ517696
potato|BQ517712
potato|BQ517748
potato|BQ517774
potato|BQ517846
potato|BQ517861
potato|BQ517874
potato|BQ517875
potato|BQ517906
potato|BQ517912
potato|BQ517914
potato|BQ517940
potato|BQ518014
potato|BQ518037
potato|BQ518051
potato|BQ518091
potato|BQ518137
potato|BQ518162
potato|BQ518236
potato|BQ518397
potato|BQ518439
potato|BQ518470
potato|BQ518472
potato|BQ518480
potato|BQ518498
potato|BQ518641
potato|BQ518651
potato|BQ518694
potato|BQ518782
potato|BQ518798
potato|BQ518794
potato|BQ519005
potato|BQ519027
potato|BQ519033
potato|BQ519057
potato|BQ519090
potato|BQ519115
potato|BQ519138
potato|BQ519251
potato|BQ519360
potato|BQ519427
potato|BG351335
potato|BG351395
potato|BG351526
potato|BI405758
potato|BI406067
potato|BI406098
potato|BI406682
potato|BI406777
potato|BI406780
potato|BI407023
potato|CD644805
potato|CF802495
potato|CK280062
potato|CK565255
potato|CK565257
potato|CK565270
potato|CK565272
potato|CK565280
potato|CK565451
potato|CK565557
potato|CK640698
potato|CK717709
potato|CK717740
potato|CK717756
potato|CK717761
potato|CK717768
potato|CK717794
potato|CK717833
potato|CK717884
potato|CK717928
potato|CK718004
potato|CK718056
potato|CK718107
potato|CK718138
potato|CK718157
potato|CK718188
potato|CK718386
potato|CK718412
potato|CK718461
potato|CK718500
potato|CK718502
potato|CK718537
potato|CK718592
potato|CK718765
potato|CK718897
potato|CK719065
potato|CK719066
potato|CK719084
potato|CK719128
potato|CK719177
potato|CK719216
potato|CK719246
potato|CK719263
potato|CK719313
potato|CK719355
potato|CK719397
potato|CK719410
potato|CK719468
potato|CK719473
potato|CK851446
potato|CK851523
potato|CK851552
potato|CK851567
potato|CK851628
potato|CK851645
potato|CK851687
potato|CK851714
potato|CK851747
potato|CK851789
potato|CK851818
potato|CK851933
potato|CK851938
potato|CK851990
potato|CK852082
potato|CK852145
potato|CK852183
potato|CK852184
potato|CK852209
potato|CK852211
potato|CK852229
potato|CK852230
potato|CK852266
potato|CK852330
potato|CK852370
potato|CK852395
potato|CK852412
potato|CK852440
potato|CK852518
potato|CK852549
potato|CK852630
potato|CK852671
potato|CK852673
potato|CK852699
potato|CK852800
potato|CK854420
potato|CK854528
potato|CK859881
potato|CK859910
potato|CK859925
potato|CK859949
potato|CK860007
potato|CK860035
potato|CK860052
potato|CK860127
potato|CK860141
potato|CK860160
potato|CK860177
potato|CK860229
potato|CK860375
potato|CK860413
potato|CK860493
potato|CK860515
potato|CK860559
potato|CK860560
potato|CK860566
potato|CK860670
potato|CK860672
potato|CK860743
potato|CK860842
potato|CK860918
potato|CK860920
potato|CK861004
potato|CK861016
potato|CK861115
potato|CK861210
potato|CK862741
potato|CK862788
potato|CK862886
potato|CK862936
potato|CK863011
potato|CK863087
potato|CK863097
potato|CK863191
potato|CK863377
potato|CK863442
potato|CK863631
potato|CK863663
potato|CK863674
potato|CK863817
potato|CK863837
potato|CK863949
potato|CK864051
potato|CN213731
potato|CN213771
potato|CN213781
potato|CN213788
potato|CN213828
potato|CN213840
potato|CN213862
potato|CN213942
potato|CN214007
potato|CN214110
potato|CN214150
potato|CN214151
potato|CN214158
potato|CN214212
potato|CN214241
potato|CN214268
potato|CN214299
potato|CN214419
potato|CN214476
potato|CN214505
potato|CN214539
potato|CN214552
potato|CN214620
potato|CN214725
potato|CN214834
potato|CN214861
potato|CN214982
potato|CN215012
potato|CN215015
potato|CN215018
potato|CN215080
potato|CN215086
potato|CN215107
potato|CN215123
potato|CN215128
potato|CN215132
potato|CN215183
potato|CN461884
potato|CN461920
potato|CN461944
potato|CN461972
potato|CN462017
potato|CN462035
potato|CN462062
potato|CN462101
potato|CN462107
potato|CN462150
potato|CN462218
potato|CN462276
potato|CN462329
potato|CN462333
potato|CN462363
potato|CN462418
potato|CN462441
potato|CN462469
potato|CN462489
potato|CN462502
potato|CN462519
potato|CN462528
potato|CN462601
potato|CN462628
potato|CN462653
potato|CN462666
potato|CN462685
potato|CN462697
potato|CN462766
potato|CN462773
potato|CN462786
potato|CN462799
potato|CN462854
potato|CN462871
potato|CN462927
potato|CN463499
potato|CN463503
potato|CN463537
potato|CN463659
potato|CN463660
potato|CN463746
potato|CN463785
potato|CN463868
potato|CN463911
potato|CN463912
potato|CN463972
potato|CN463994
potato|CN464019
potato|CN464027
potato|CN464028
potato|CN464030
potato|CN464050
potato|CN464063
potato|CN464104
potato|CN464131
potato|CN464226
potato|CN464272
potato|CN464276
potato|CN464293
potato|CN464294
potato|CN464310
potato|CN464318
potato|CN464324
potato|CN464345
potato|CN464346
potato|CN464347
potato|CN464349
potato|CN464355
potato|CN464356
potato|CN464362
potato|CN464383
potato|CN465408
potato|CN465410
potato|CN465417
potato|CN465433
potato|CN465438
potato|CN465439
potato|CN465446
potato|CN465457
potato|CN465462
potato|CN465477
potato|CN465488
potato|CN465508
potato|CN465517
potato|CN465527
potato|CN465529
potato|CN465536
potato|CN465559
potato|CN465561
potato|CN465562
potato|CN465563
potato|CN465593
potato|CN465615
potato|CN465625
potato|CN465633
potato|CN465637
potato|CN465662
potato|CN465664
potato|CN465683
potato|CN465689
potato|CN465691
potato|CN465711
potato|CN465734
potato|CN465737
potato|CN465740
potato|CN465742
potato|CN513478
potato|CN513485
potato|CN513486
potato|CN513504
potato|CN513524
potato|CN513529
potato|CN513543
potato|CN513554
potato|CN513558
potato|CN513569
potato|CN513583
potato|CN513602
potato|CN513626
potato|CN513636
potato|CN513640
potato|CN513648
potato|CN513728
potato|CN515144
potato|CN515157
potato|CN515162
potato|CN515167
potato|CN515174
potato|CN515176
potato|CN515192
potato|CN515220
potato|CN515230
potato|CN515245
potato|CN515251
potato|CN515263
potato|CN515269
potato|CN515279
potato|CN515282
potato|CN515289
potato|CN515320
potato|CN515321
potato|CN515324
potato|CN515342
potato|CN515356
potato|CN515416
potato|CN515420
potato|CN515421
potato|CN515446
potato|CN515570
potato|CN515604
potato|CN515694
potato|CN515717
potato|CN515738
potato|CN515746
potato|CN515761
potato|CN515772
potato|CN515777
potato|CN515815
potato|CN515821
potato|CN515838
potato|CN515851
potato|CN515860
potato|CN515878
potato|CN515882
potato|CN515890
potato|CN515898
potato|CN515902
potato|CN515947
potato|CN516075
potato|CN516117
potato|CN516130
potato|CN516225
potato|CN516230
potato|CN516290
potato|CN516317
potato|BG592625
potato|BG593041
potato|BG593289
potato|BG593343
potato|BG593556
potato|BG593652
potato|BG594083
potato|BG596265
potato|BG596902
potato|BG597624
potato|BG597659
potato|BG597674
potato|BG598245
potato|BG598564
potato|BG598756
potato|BG599117
potato|BG599583
potato|BI176266
potato|BI176267
potato|BG600279
potato|BG600650
potato|BG600660
potato|CK259847
potato|CK260734
potato|CK260773
potato|CK261276
potato|CK261377
potato|CK261695
potato|CK262180
potato|CK262396
potato|CK262508
potato|CK269761
potato|CK270076
potato|CK270658
potato|CK271093
potato|CK271279
potato|CK272394
potato|CK272526
potato|CK272707
potato|CK272814
potato|CK272837
potato|CK273710
potato|CK274005
potato|CK274527
potato|CK275092
potato|CK275339
potato|CK275521
potato|CK275627
potato|CK275913
potato|CK276782
potato|CK246206
potato|CK246369
potato|CK246391
potato|CK246526
potato|CK246561
potato|CK246599
potato|CK246623
potato|CK246896
potato|CK246913
potato|CK246964
potato|CK247073
potato|CK247139
potato|CK247176
potato|CK247365
potato|CK247372
potato|CK247417
potato|CK247467
potato|CK247512
potato|CK247527
potato|CK247568
potato|CK247712
potato|CK247879
potato|CK248005
potato|CK248156
potato|CK248289
potato|CK248300
potato|CK248318
potato|CK248394
potato|CK248459
potato|CK248526
potato|CK248623
potato|CK248664
potato|CK248837
potato|CK248846
potato|CK248961
potato|CK249209
potato|CK249441
potato|CK249673
potato|CK249848
potato|CK249864
potato|CK249948
potato|CK250005
potato|CK250057
potato|CK250058
potato|CK250275
potato|CK250346
potato|CK250372
potato|CK250404
potato|CK250440
potato|CK250453
potato|CK254669
potato|CK254796
potato|CK254928
potato|CK255152
potato|CK255155
potato|CK255223
potato|CK255266
potato|CK255282
potato|CK255283
potato|CK255508
potato|CK255649
potato|CK255729
potato|CK255827
potato|CK255892
potato|CK256046
potato|CK256077
potato|CK256185
potato|CK256311
potato|CK256328
potato|CK256405
potato|CK256486
potato|CK256567
potato|CK256575
potato|CK256780
potato|CK256782
potato|CK256862
potato|CK256906
potato|CK256911
potato|CK256977
potato|CK257002
potato|CK257227
potato|CK257332
potato|CK257507
potato|CK257612
potato|CK257714
potato|CK257791
potato|CK257796
potato|CK257834
potato|CK257911
potato|CK258032
potato|CK258239
potato|CK258419
potato|CK258506
potato|CK258520
potato|CK258692
potato|CK258977
potato|BM108968
potato|BM109894
potato|BM110145
potato|BM110150
potato|BM111068
potato|BM111346
potato|BM111364
potato|BM111371
potato|BM111584
potato|BM111972
potato|BM112037
potato|BM112303
potato|BM112392
potato|BM112606
potato|BM112738
potato|BM113326
potato|BM113378
potato|BM405566
potato|BM405989
potato|BM406816
potato|BM407499
potato|BG098197
potato|BG098295
potato|BE922664
potato|BE922919
potato|BE923175
potato|BE923318
potato|BE923362
potato|BE923382
potato|BE923482
potato|BE923580
potato|BE923849
potato|BE924132
potato|BE924148
potato|BE924291
potato|BE924379
potato|BE924398
potato|BE924576
potato|BF052359
potato|BF052416
potato|BF052730
potato|BF053231
potato|BF053324
potato|BF053370
potato|BF053542
potato|BF053559
potato|BG097066
potato|BG097150
potato|BG097205
potato|BG097302
potato|BG097336
potato|BG097449
potato|BG097720
potato|BG097721
potato|BG097891
potato|BG097894
potato|BG097904
potato|BG097931
potato|BG098148
potato|AW907050
potato|AW907342
potato|BE339536
potato|BE343826
potato|BE343831
potato|BE343890
potato|BE343946
potato|BE344116
potato|BE344193
potato|BE471478
potato|BE471666
potato|BE471688
potato|BE344284
potato|BE472300
potato|BE472593
potato|BE472755
potato|BE472806
potato|BE472947
potato|BF186902
potato|BF186946
potato|BF187013
potato|BF187105
potato|BF187158
potato|BF187584
potato|BF187621
potato|BF187757
potato|BF188320
potato|R28712
potato|R28713
potato|R28717
potato|R28721
potato|BQ111443
potato|BQ111543
potato|BQ111652
potato|BQ111962
potato|BQ112058
potato|BQ112128
potato|BQ112608
potato|BQ112805
potato|BQ112994
potato|BQ113000
potato|BQ113180
potato|BQ113312
potato|BQ113347
potato|BQ113364
potato|BQ113513
potato|BQ113668
potato|BQ113681
potato|BQ113716
potato|BQ113726
potato|BQ113747
potato|BQ113800
potato|BQ504525
potato|BQ504550
potato|BQ117105
potato|BQ117183
potato|BQ117456
potato|BQ117478
potato|BQ117547
potato|BQ117693
potato|BQ117919
potato|BQ117977
potato|BQ118049
potato|BQ118063
potato|BQ118188
potato|BQ118283
potato|BQ118446
potato|BQ118495
potato|BQ118597
potato|BQ118648
potato|BQ118776
potato|BQ118819
potato|BQ118847
potato|BQ118927
potato|BQ118984
potato|BQ119145
potato|BQ119154
potato|BQ119188
potato|BQ119341
potato|BQ119430
potato|BQ119498
potato|BQ119576
potato|BQ119698
potato|BQ119759
potato|BQ119904
potato|BQ119906
potato|BQ119939
potato|BQ120022
potato|BQ120076
potato|BQ120140
potato|BQ120273
potato|BQ120484
potato|BQ507229
potato|BQ507329
potato|BQ507434
potato|BQ507440
potato|BQ507465
potato|BQ507585
potato|BQ507589
potato|BQ507596
potato|BQ507636
potato|BQ507823
potato|BQ507848
potato|BQ508002
potato|BQ508101
potato|BQ508162
potato|BQ508213
potato|BQ508364
potato|BQ508407
potato|BQ508441
potato|BQ508474
potato|BQ508535
potato|BQ508572
potato|BQ508602
potato|BQ508634
potato|BQ508691
potato|BQ508760
potato|BQ508922
potato|BQ508988
potato|BQ509025
potato|BQ509137
potato|BQ509208
potato|BQ509241
potato|BQ509243
potato|BQ509269
potato|BQ509317
potato|BQ509346
potato|BQ509370
potato|BQ509412
potato|BQ509418
potato|BQ509459
potato|BQ509732
potato|BQ512852
potato|BQ512904
potato|BQ512982
potato|BQ513390
potato|BQ513445
potato|BQ513528
potato|BQ513572
potato|BQ513602
potato|BQ513724
potato|BQ513903
potato|BQ513986
potato|BQ514035
potato|BQ514067
potato|BQ514651
potato|BQ515154
potato|BQ515321
potato|BQ515411
potato|BQ515584
potato|BQ515773
potato|BQ515919
potato|BQ516006
potato|BQ516049
potato|BQ516148
potato|BQ516219
potato|BQ516909
potato|BQ516947
potato|BQ517219
potato|BQ517224
potato|BQ517242
potato|AJ235740
potato|AY356163
potato|AY356179
potato|AY356181
potato|AY356204
potato|AY356219
potato|BF153101
potato|BF153200
potato|BF153259
potato|BF153278
potato|BF153373
potato|BF153389
potato|BF153643
potato|BF153739
potato|BF153799
potato|BF154018
potato|BF154051
potato|BF154077
potato|BF154079
potato|BF154254
potato|BF154264
potato|BF459668
potato|BF459805
potato|BF460064
potato|BF460127
potato|BF460156
potato|BF460287
potato|BF460457
potato|BG350150
potato|BG350344
potato|BG350439
potato|BG350464
potato|BG350593
potato|BG350823
potato|BG350835
potato|BG350866
potato|CK640810
potato|CK640824
potato|CK640835
potato|CK640851
potato|CK716494
potato|CK716502
potato|CK716518
potato|CK716540
potato|CK716546
potato|CK716571
potato|CK716644
potato|CK716781
potato|CK716943
potato|CK716952
potato|CK717008
potato|CK717023
potato|CK717024
potato|CK717145
potato|CK717187
potato|CK717189
potato|CK717225
potato|CK717238
potato|CK717261
potato|CK717367
potato|CK717570
potato|CK717654
potato|CK717670
potato|CK719593
potato|CK719645
potato|CK719820
potato|CK719826
potato|CK719959
potato|CK720167
potato|CK720173
potato|CK720203
potato|CK720240
potato|CK720246
potato|CK720250
potato|CK720254
potato|CK720388
potato|CK720417
potato|CK850979
potato|CK851003
potato|CK851053
potato|CK851085
potato|CK851139
potato|CK851289
potato|CK851384
potato|CK852836
potato|CK852863
potato|CK852914
potato|CK852927
potato|CK852960
potato|CK852967
potato|CK852987
potato|CK853003
potato|CK853028
potato|CK853040
potato|CK853060
potato|CK853088
potato|CK853094
potato|CK853141
potato|CK853158
potato|CK853177
potato|CK853194
potato|CK853210
potato|CK853288
potato|CK853320
potato|CK853363
potato|CK853365
potato|CK853385
potato|CK853389
potato|CK853436
potato|CK853451
potato|CK853455
potato|CK853475
potato|CK853564
potato|CK853657
potato|CK853684
potato|CK853686
potato|CK853698
potato|CK853735
potato|CK853746
potato|CK853863
potato|CK853886
potato|CK853894
potato|CK853896
potato|CK853916
potato|CK853972
potato|CK854056
potato|CK854127
potato|CK854192
potato|CK854219
potato|CK854279
potato|CK861362
potato|CK861385
potato|CK861431
potato|CK861436
potato|CK861439
potato|CK861485
potato|CK861567
potato|CK861647
potato|CK861664
potato|CK861691
potato|CK861780
potato|CK861852
potato|CK861879
potato|CK861889
potato|CK861959
potato|CK862032
potato|CK862093
potato|CK862120
potato|CK862189
potato|CK862199
potato|CK862200
potato|CK862242
potato|CK862316
potato|CK862358
potato|CK862410
potato|CK862446
potato|CK862453
potato|CK862480
potato|CK862503
potato|CK862527
potato|CK862540
potato|CK862609
potato|CK864141
potato|CK864154
potato|CK864161
potato|CK864192
potato|CK864269
potato|CK864357
potato|CN212317
potato|CN212325
potato|CN212424
potato|CN212491
potato|CN212499
potato|CN212514
potato|CN212524
potato|CN212570
potato|CN212662
potato|CN212766
potato|CN212800
potato|CN212835
potato|CN212868
potato|CN212900
potato|CN212947
potato|CN212999
potato|CN213038
potato|CN213114
potato|CN213149
potato|CN213184
potato|CN213227
potato|CN213243
potato|CN213249
potato|CN213266
potato|CN213413
potato|CN213458
potato|CN213468
potato|CN213470
potato|CN213551
potato|CN213557
potato|CN213588
potato|CN215294
potato|CN215441
potato|CN215488
potato|CN215504
potato|CN215529
potato|CN215599
potato|CN215685
potato|CN215695
potato|CN215720
potato|CN215737
potato|CN215811
potato|CN215875
potato|CN215985
potato|CN215993
potato|CN216030
potato|CN216095
potato|CN216117
potato|CN216133
potato|CN216326
potato|CN216367
potato|CN216528
potato|CN216543
potato|CN216548
potato|CN216599
potato|CN216681
potato|CN216775
potato|CN461857
potato|CN462950
potato|CN462955
potato|CN462973
potato|CN462979
potato|CN462980
potato|CN462982
potato|CN462983
potato|CN463001
potato|CN463004
potato|CN463011
potato|CN463024
potato|CN463038
potato|CN463056
potato|CN463057
potato|CN463058
potato|CN463067
potato|CN463068
potato|CN463079
potato|CN463096
potato|CN463116
potato|CN463124
potato|CN463128
potato|CN463130
potato|CN463133
potato|CN463134
potato|CN463142
potato|CN463152
potato|CN463175
potato|CN463181
potato|CN463183
potato|CN463188
potato|CN463189
potato|CN463196
potato|CN463207
potato|CN463210
potato|CN463222
potato|CN463223
potato|CN463241
potato|CN463246
potato|CN463256
potato|CN463260
potato|CN463280
potato|CN463288
potato|CN463291
potato|CN463299
potato|CN463301
potato|CN463305
potato|CN463311
potato|CN463317
potato|CN463325
potato|CN463330
potato|CN463338
potato|CN463339
potato|CN463345
potato|CN463347
potato|CN463352
potato|CN463360
potato|CN463362
potato|CN463371
potato|CN463372
potato|CN463373
potato|CN463396
potato|CN463399
potato|CN463415
potato|CN463430
potato|CN463437
potato|CN464406
potato|CN464418
potato|CN464420
potato|CN464433
potato|CN464438
potato|CN464484
potato|CN464555
potato|CN464577
potato|CN464584
potato|CN464626
potato|CN464743
potato|CN464775
potato|CN464794
potato|CN464908
potato|CN464921
potato|CN464955
potato|CN465029
potato|CN465052
potato|CN465076
potato|CN465111
potato|CN465188
potato|CN465253
potato|CN465258
potato|CN465274
potato|CN465285
potato|CN465288
potato|CN465319
potato|CN465326
potato|CN465328
potato|CN465340
potato|CN465353
potato|CN465359
potato|CN465360
potato|CN465373
potato|CN465392
potato|CN465396
potato|CN465407
potato|CN513810
potato|CN513883
potato|CN513886
potato|CN513916
potato|CN513921
potato|CN513976
potato|CN513985
potato|CN514015
potato|CN514023
potato|CN514035
potato|CN514042
potato|CN514056
potato|CN514064
potato|CN514080
potato|CN514081
potato|CN514084
potato|CN514108
potato|CN514120
potato|CN514125
potato|CN514151
potato|CN514154
potato|CN514157
potato|CN514161
potato|CN514181
potato|CN514185
potato|CN514190
potato|CN514193
potato|CN514243
potato|CN514266
potato|CN514279
potato|CN514285
potato|CN514318
potato|CN514323
potato|CN514329
potato|CN514337
potato|CN514363
potato|CN514370
potato|CN514371
potato|CN514383
potato|CN514395
potato|CN514431
potato|CN514451
potato|CN514477
potato|CN514489
potato|CN514514
potato|CN514525
potato|CN514541
potato|CN514565
potato|CN514619
potato|CN514695
potato|CN514700
potato|CN514757
potato|CN514808
potato|CN514809
potato|CN514811
potato|CN514852
potato|CN514855
potato|CN514880
potato|CN514949
potato|CN514954
potato|CN514957
potato|CN514975
potato|CN514976
potato|CN514982
potato|CN514993
potato|CN515007
potato|CN515058
potato|CN515089
potato|CN515114
potato|CN515121
potato|CN515123
potato|CN515132
potato|CN515138
potato|CN516341
potato|CN516344
potato|CN516373
potato|CN516387
potato|CN516395
potato|CN516429
potato|CN516475
potato|CN516522
potato|CN516525
potato|CN516548
potato|CN516593
potato|CN516597
potato|CN516598
potato|CN516599
potato|CN516602
potato|CN516610
potato|CN516625
potato|CN516671
potato|CN516747
potato|CN516773
potato|CN516777
potato|CN516798
potato|CN516807
potato|CN516838
potato|CN516844
potato|CN516846
potato|CN516880
potato|CN516894
potato|CN516897
potato|CN516940
potato|CN516976
potato|CN516981
potato|CN517012
potato|CN517025
potato|CN517045
potato|CN517073
potato|CN517074
potato|CN517089
potato|CN517106
potato|CN517107
potato|CN517114
potato|CN517121
potato|CN517122
potato|CN517124
potato|CN517142
potato|CN517146
potato|CN517156
potato|CN517172
potato|CN517177
potato|CN517179
potato|CN517207
potato|CN517208
potato|CN517240
potato|CN517255
potato|CK263146
potato|CK263466
potato|CK263951
potato|CK264371
potato|CK264372
potato|CK265572
potato|CK265741
potato|CK266059
potato|CK266146
potato|CK267418
potato|CK267643
potato|CK268069
potato|CK268102
potato|CK268596
potato|CK268694
potato|CK269008
potato|CK269075
potato|CK277466
potato|CK277864
potato|CK279314
potato|CK279749
potato|CK242866
potato|CK243068
potato|CK243080
potato|CK243513
potato|CK243693
potato|CK243873
potato|CK243997
potato|CK244298
potato|CK244636
potato|CK244793
potato|CK244794
potato|CK244830
potato|CK244920
potato|CK245134
potato|CK245170
potato|CK245206
potato|CK245248
potato|CK245254
potato|CK245430
potato|CK245438
potato|CK245503
potato|CK245536
potato|CK245545
potato|CK245614
potato|CK245634
potato|CK245829
potato|CK246070
potato|CK250712
potato|CK250752
potato|CK250888
potato|CK251008
potato|CK251063
potato|CK251114
potato|CK251144
potato|CK251193
potato|CK251340
potato|CK251463
potato|CK251558
potato|CK251600
potato|CK251682
potato|CK251740
potato|CK251852
potato|CK251892
potato|CK251977
potato|CK252349
potato|CK252371
potato|CK252469
potato|CK252546
potato|CK252575
potato|CK252590
potato|CK252659
potato|CK252723
potato|CK252747
potato|CK252749
potato|CK252826
potato|CK252827
potato|CK252853
potato|CK253070
potato|CK253091
potato|CK253121
potato|CK253550
potato|CK253585
potato|CK253653
potato|CK253717
potato|CK253927
potato|CK253935
potato|CK254147
potato|CK254169
potato|CK254319
potato|CK254486
potato|CK254505
potato|CK259191
potato|CK259235
potato|CK259262
potato|BI176282
potato|BI432456
potato|BI433661
potato|BI434748
potato|BI434890
potato|BI435270
potato|BI435552
potato|BM403834
potato|BM404051
potato|BG589532
potato|BG590417
potato|BG591141
potato|BG591362
potato|BG592028
potato|BQ045991
potato|BQ046039
potato|BQ046340
potato|BQ046447
potato|BQ046847
potato|BQ047012
potato|BQ047047
potato|BQ047400
potato|BQ047707
potato|BG098699
potato|BG098756
potato|BG098868
potato|BG098908
potato|BG098910
potato|BG098925
potato|BG098979
potato|BE919335
potato|BE919616
potato|BE919725
potato|BE919953
potato|BE920030
potato|BE920296
potato|BE920374
potato|BE920415
potato|BE920419
potato|BE920595
potato|BE920646
potato|BE920733
potato|BE920800
potato|BE921343
potato|BE921538
potato|BE921626
potato|BE921702
potato|BE921724
potato|BE922336
potato|BF053887
potato|BF053714
potato|BG095705
potato|BG095596
potato|BG095621
potato|BG095623
potato|BF054201
potato|BF054224
potato|BF054256
potato|BF054431
potato|BF054446
potato|BF054643
potato|BG095942
potato|BG095970
potato|BG095981
potato|BG096026
potato|BG096127
potato|BG096140
potato|BG096202
potato|BG096266
potato|BG096317
potato|BG096469
potato|BG096580
potato|BG096603
potato|BG096667
potato|BG096704
potato|BG096716
potato|BG096718
potato|BG096770
potato|BG096814
potato|BG096936
potato|BG096958
potato|BG096984
potato|BE339855
potato|BE339977
potato|BE340124
potato|BE340131
potato|BE340399
potato|BE340771
potato|BE340784
potato|BE340828
potato|BE340831
potato|BE340872
potato|BE340886
potato|BE341052
potato|BE341079
potato|BE341087
potato|BE341104
potato|BE341109
potato|BE341118
potato|BE341483
potato|BE341184
potato|BE341343
potato|BE341793
potato|BE341946
potato|BE342285
potato|BE342604
potato|BE342845
potato|BE343442
potato|BE343481
potato|BE343483
potato|BF188618
potato|BG886993
potato|BG887194
potato|BG887512
potato|BG887584
potato|BG888047
potato|BG888058
potato|BG888073
potato|BG888722
potato|BI919490
potato|BI176473
potato|BI177197
potato|BI177583
potato|BI178516
potato|BI179691
potato|BI179995
potato|BI436167
potato|BI920631
potato|BI920805
potato|BI920825
potato|BI921008
potato|BQ113903
potato|BQ113928
potato|BQ113996
potato|BQ114180
potato|BQ114240
potato|BQ114296
potato|BQ114405
potato|BQ114491
potato|BQ114524
potato|BQ114565
potato|BQ114624
potato|BQ114805
potato|BQ114908
potato|BQ114910
potato|BQ114921
potato|BQ114966
potato|BQ115006
potato|BQ115126
potato|BQ115181
potato|BQ115196
potato|BQ115227
potato|BQ115260
potato|BQ115274
potato|BQ115350
potato|BQ115466
potato|BQ115509
potato|BQ115549
potato|BQ115555
potato|BQ115587
potato|BQ115982
potato|BQ116006
potato|BQ116063
potato|BQ116091
potato|BQ116148
potato|BQ116264
potato|BQ116346
potato|BQ116252
potato|BQ116452
potato|BQ116541
potato|BQ504493
potato|BQ120671
potato|BQ120694
potato|BQ120718
potato|BQ504709
potato|BQ504738
potato|BQ504749
potato|BQ121273
potato|BQ121289
potato|BQ121474
potato|BQ504804
potato|BQ504842
potato|BQ504887
potato|BQ504939
potato|BQ505054
potato|BQ505089
potato|BQ505165
potato|BQ505173
potato|BQ505302
potato|BQ505417
potato|BQ505420
potato|BQ505431
potato|BQ505458
potato|BQ505471
potato|BQ505493
potato|BQ505518
potato|BQ505532
potato|BQ505616
potato|BQ505679
potato|BQ505746
potato|BQ505966
potato|BQ506025
potato|BQ506115
potato|BQ506190
potato|BQ506293
potato|BQ506330
potato|BQ506625
potato|BQ506723
potato|BQ506855
potato|BQ506956
potato|BQ507068
potato|BQ507109
potato|BQ507157
potato|BQ509841
potato|BQ509899
potato|BQ510000
potato|BQ510045
potato|BQ510217
potato|BQ510229
potato|BQ510255
potato|BQ510269
potato|BQ510363
potato|BQ510429
potato|BQ510623
potato|BQ510677
potato|BQ510680
potato|BQ510704
potato|BQ510710
potato|BQ510948
potato|BQ510973
potato|BQ510984
potato|BQ510992
potato|BQ511009
potato|BQ511014
potato|BQ511050
potato|BQ511056
potato|BQ511094
potato|BQ511303
potato|BQ511305
potato|BQ511310
potato|BQ511330
potato|BQ511404
potato|BQ511582
potato|BQ511637
potato|BQ511690
potato|BQ511707
potato|BQ511762
potato|BQ511820
potato|BQ512161
potato|BQ512278
potato|BQ512315
potato|BQ512357
potato|BQ512506
potato|BQ512544
potato|BQ512552
potato|BQ512704
potato|BQ512847
potato|BQ517436
potato|BQ517498
potato|BQ517577
potato|BQ517583
potato|BQ517718
potato|BQ517822
potato|BQ517957
potato|BQ518045
potato|BQ518155
potato|BQ518167
potato|BQ518240
potato|BQ518545
potato|BQ518573
potato|BQ518619
potato|BQ518741
potato|BQ518749
potato|BQ518808
potato|BQ518810
potato|BQ518890
potato|BQ518910
potato|BQ518993
potato|BQ519019
potato|BQ519039
potato|BQ519099
potato|BQ519182
potato|BQ519432
potato|BQ519441

**********
Tobacco transcripts without matches in 23 other plant species
**********
tobacco|TC902
tobacco|TC925
tobacco|TC955
tobacco|TC977
tobacco|TC998
tobacco|TC1033
tobacco|TC1034
tobacco|TC1035
tobacco|TC1044
tobacco|TC1076
tobacco|TC1101
tobacco|TC1106
tobacco|TC1137
tobacco|TC1142
tobacco|TC1157
tobacco|TC1161
tobacco|TC1162
tobacco|TC1188
tobacco|TC1194
tobacco|TC1220
tobacco|TC1237
tobacco|TC1241
tobacco|TC1247
tobacco|TC1248
tobacco|TC1269
tobacco|TC1272
tobacco|TC1277
tobacco|TC1285
tobacco|TC1289
tobacco|TC1290
tobacco|TC1297
tobacco|TC1309
tobacco|TC1314
tobacco|TC1320
tobacco|TC1326
tobacco|TC1339
tobacco|TC1340
tobacco|TC1348
tobacco|TC1352
tobacco|TC1353
tobacco|TC1359
tobacco|TC1384
tobacco|TC1385
tobacco|TC1391
tobacco|TC1428
tobacco|TC1429
tobacco|TC1440
tobacco|TC1453
tobacco|TC1466
tobacco|TC1472
tobacco|TC1482
tobacco|TC1495
tobacco|TC1498
tobacco|TC1500
tobacco|TC1517
tobacco|TC1518
tobacco|TC1525
tobacco|TC1545
tobacco|TC1548
tobacco|TC1565
tobacco|TC1597
tobacco|TC1620
tobacco|TC1621
tobacco|TC1623
tobacco|TC1627
tobacco|TC1646
tobacco|TC1648
tobacco|TC1655
tobacco|TC1658
tobacco|TC1664
tobacco|TC1668
tobacco|TC1682
tobacco|TC1687
tobacco|TC1691
tobacco|TC1693
tobacco|TC1703
tobacco|TC1709
tobacco|TC1710
tobacco|TC1712
tobacco|TC1725
tobacco|TC1727
tobacco|TC1736
tobacco|TC1745
tobacco|TC1752
tobacco|TC1753
tobacco|TC1758
tobacco|TC1766
tobacco|TC1768
tobacco|TC1769
tobacco|TC1784
tobacco|TC1787
tobacco|TC1796
tobacco|TC1801
tobacco|TC1817
tobacco|TC1825
tobacco|TC1837
tobacco|TC1839
tobacco|TC1841
tobacco|TC1851
tobacco|TC1861
tobacco|TC1870
tobacco|TC1896
tobacco|TC1898
tobacco|TC1904
tobacco|TC1908
tobacco|TC1909
tobacco|TC1911
tobacco|TC1912
tobacco|TC1913
tobacco|TC1926
tobacco|TC1931
tobacco|TC1933
tobacco|TC1937
tobacco|TC1940
tobacco|TC1943
tobacco|TC1961
tobacco|TC1962
tobacco|TC1965
tobacco|TC1970
tobacco|TC1971
tobacco|TC1972
tobacco|TC1976
tobacco|TC1993
tobacco|TC2010
tobacco|TC2013
tobacco|TC2025
tobacco|TC2027
tobacco|TC2035
tobacco|TC2047
tobacco|TC2048
tobacco|TC2064
tobacco|TC2065
tobacco|TC2068
tobacco|TC2079
tobacco|TC2084
tobacco|TC2085
tobacco|TC2093
tobacco|TC2121
tobacco|TC2132
tobacco|TC2135
tobacco|TC2137
tobacco|TC2138
tobacco|TC2141
tobacco|TC2143
tobacco|TC2146
tobacco|TC2147
tobacco|TC2148
tobacco|TC2155
tobacco|TC2170
tobacco|TC2171
tobacco|TC2174
tobacco|TC2178
tobacco|TC2179
tobacco|TC2184
tobacco|TC2187
tobacco|TC2193
tobacco|TC2196
tobacco|TC2197
tobacco|TC2204
tobacco|TC2217
tobacco|TC2220
tobacco|TC2223
tobacco|TC2226
tobacco|TC2231
tobacco|TC2239
tobacco|TC2243
tobacco|TC2244
tobacco|TC2250
tobacco|TC2256
tobacco|TC2258
tobacco|TC2260
tobacco|TC2261
tobacco|TC2262
tobacco|TC2266
tobacco|TC2267
tobacco|TC2271
tobacco|TC2281
tobacco|TC2282
tobacco|TC2285
tobacco|TC2287
tobacco|TC2289
tobacco|TC2290
tobacco|TC2292
tobacco|TC2293
tobacco|TC2297
tobacco|TC2304
tobacco|TC2306
tobacco|TC2309
tobacco|TC2312
tobacco|TC2321
tobacco|TC2322
tobacco|TC2329
tobacco|TC2332
tobacco|TC2338
tobacco|TC2339
tobacco|TC2343
tobacco|TC2344
tobacco|TC2348
tobacco|TC2363
tobacco|TC2364
tobacco|TC2369
tobacco|TC2371
tobacco|TC2372
tobacco|TC2374
tobacco|TC2375
tobacco|TC2378
tobacco|TC2382
tobacco|TC2383
tobacco|TC2385
tobacco|TC2387
tobacco|TC2388
tobacco|TC2390
tobacco|TC2395
tobacco|TC2396
tobacco|TC2410
tobacco|TC2411
tobacco|TC2412
tobacco|TC2413
tobacco|TC2417
tobacco|TC2421
tobacco|TC2427
tobacco|TC2428
tobacco|TC2429
tobacco|TC2431
tobacco|TC2436
tobacco|TC2444
tobacco|TC2449
tobacco|TC2451
tobacco|TC2453
tobacco|TC2459
tobacco|TC2463
tobacco|TC2464
tobacco|TC2477
tobacco|TC2480
tobacco|TC2481
tobacco|TC2487
tobacco|TC2489
tobacco|TC2497
tobacco|TC2498
tobacco|TC2504
tobacco|TC2505
tobacco|TC2506
tobacco|TC2509
tobacco|TC2511
tobacco|TC2518
tobacco|TC2541
tobacco|TC2544
tobacco|TC2546
tobacco|TC2550
tobacco|TC2554
tobacco|TC2555
tobacco|TC2560
tobacco|TC2563
tobacco|TC2564
tobacco|TC2569
tobacco|TC2570
tobacco|TC2571
tobacco|TC2572
tobacco|TC2576
tobacco|TC2579
tobacco|TC2581
tobacco|TC2585
tobacco|TC2586
tobacco|TC2592
tobacco|TC2593
tobacco|TC2594
tobacco|TC2597
tobacco|TC2600
tobacco|TC2601
tobacco|TC2604
tobacco|TC2607
tobacco|TC2611
tobacco|TC2612
tobacco|TC2622
tobacco|TC2625
tobacco|TC2628
tobacco|TC2630
tobacco|TC2631
tobacco|TC2632
tobacco|TC2634
tobacco|TC2637
tobacco|TC2641
tobacco|TC2643
tobacco|TC2647
tobacco|TC2649
tobacco|TC2657
tobacco|TC2666
tobacco|TC2668
tobacco|TC2669
tobacco|TC2672
tobacco|TC2674
tobacco|TC2677
tobacco|TC2678
tobacco|TC2688
tobacco|TC2691
tobacco|TC2696
tobacco|TC2701
tobacco|TC2704
tobacco|TC2707
tobacco|TC2708
tobacco|TC2709
tobacco|TC2713
tobacco|TC2717
tobacco|TC2719
tobacco|TC2721
tobacco|TC2722
tobacco|TC2725
tobacco|TC2727
tobacco|TC2733
tobacco|TC2734
tobacco|TC2735
tobacco|TC2736
tobacco|TC2738
tobacco|TC2739
tobacco|TC2741
tobacco|TC2743
tobacco|TC2744
tobacco|TC2745
tobacco|TC2756
tobacco|TC2759
tobacco|TC2763
tobacco|TC2765
tobacco|TC2768
tobacco|TC2770
tobacco|TC2771
tobacco|TC2772
tobacco|TC2777
tobacco|TC2785
tobacco|TC2786
tobacco|TC2789
tobacco|TC2790
tobacco|TC2793
tobacco|TC2794
tobacco|TC2798
tobacco|TC2799
tobacco|TC2800
tobacco|TC2801
tobacco|TC2802
tobacco|TC2811
tobacco|TC2817
tobacco|TC2820
tobacco|TC2824
tobacco|TC2826
tobacco|TC2830
tobacco|TC2833
tobacco|TC2835
tobacco|TC2837
tobacco|TC2841
tobacco|TC2845
tobacco|TC2846
tobacco|TC2848
tobacco|TC2850
tobacco|TC2853
tobacco|TC2855
tobacco|TC2861
tobacco|TC2862
tobacco|TC2863
tobacco|TC2864
tobacco|TC2866
tobacco|TC2868
tobacco|TC2874
tobacco|TC2885
tobacco|TC2890
tobacco|TC2893
tobacco|TC2898
tobacco|TC2900
tobacco|TC2910
tobacco|TC2914
tobacco|TC2918
tobacco|TC2919
tobacco|TC2921
tobacco|TC2922
tobacco|TC2923
tobacco|TC2929
tobacco|TC2935
tobacco|TC2937
tobacco|TC2943
tobacco|TC2946
tobacco|TC2952
tobacco|TC2955
tobacco|TC2961
tobacco|TC2963
tobacco|TC2979
tobacco|TC2994
tobacco|TC2996
tobacco|TC2997
tobacco|TC2998
tobacco|TC2999
tobacco|TC3001
tobacco|TC3002
tobacco|TC3003
tobacco|TC3004
tobacco|TC3006
tobacco|TC3007
tobacco|TC3012
tobacco|TC3031
tobacco|TC3032
tobacco|TC3035
tobacco|TC3038
tobacco|TC3040
tobacco|TC3041
tobacco|TC3042
tobacco|TC3047
tobacco|TC3048
tobacco|TC3049
tobacco|TC3050
tobacco|TC3053
tobacco|TC3055
tobacco|TC3062
tobacco|TC3067
tobacco|TC3072
tobacco|TC3073
tobacco|TC3075
tobacco|TC3081
tobacco|TC3082
tobacco|TC3086
tobacco|TC3088
tobacco|TC3089
tobacco|TC3092
tobacco|TC3093
tobacco|TC3096
tobacco|TC3103
tobacco|TC3105
tobacco|TC3106
tobacco|TC3107
tobacco|TC3110
tobacco|TC3111
tobacco|TC3118
tobacco|TC3128
tobacco|TC3131
tobacco|TC3140
tobacco|TC3141
tobacco|TC3143
tobacco|TC3144
tobacco|TC3148
tobacco|TC3149
tobacco|TC3152
tobacco|TC3157
tobacco|TC3159
tobacco|TC3160
tobacco|TC3165
tobacco|TC3166
tobacco|TC3172
tobacco|TC3174
tobacco|TC3176
tobacco|TC3179
tobacco|TC3180
tobacco|TC3184
tobacco|TC3189
tobacco|TC3190
tobacco|TC3193
tobacco|TC3195
tobacco|TC3198
tobacco|TC3201
tobacco|TC3202
tobacco|TC3206
tobacco|TC3208
tobacco|TC3210
tobacco|TC3212
tobacco|TC3213
tobacco|TC3217
tobacco|TC3227
tobacco|TC3228
tobacco|TC3230
tobacco|TC3232
tobacco|TC3234
tobacco|TC3236
tobacco|TC3238
tobacco|TC3240
tobacco|TC3243
tobacco|TC3246
tobacco|TC3249
tobacco|TC3250
tobacco|TC3251
tobacco|TC3255
tobacco|TC3256
tobacco|TC3264
tobacco|TC3265
tobacco|TC3269
tobacco|TC3271
tobacco|TC3272
tobacco|TC3273
tobacco|TC3274
tobacco|TC3280
tobacco|TC3282
tobacco|TC3284
tobacco|TC3285
tobacco|TC3286
tobacco|TC3296
tobacco|TC3297
tobacco|TC3298
tobacco|TC3301
tobacco|TC3302
tobacco|TC3303
tobacco|TC3304
tobacco|TC3307
tobacco|TC3309
tobacco|TC3310
tobacco|TC3312
tobacco|TC3313
tobacco|TC3316
tobacco|TC3321
tobacco|TC3322
tobacco|TC3326
tobacco|TC3327
tobacco|TC3329
tobacco|TC3332
tobacco|TC3336
tobacco|TC3340
tobacco|TC3343
tobacco|TC3345
tobacco|TC3346
tobacco|TC3347
tobacco|TC3348
tobacco|TC3349
tobacco|TC3351
tobacco|TC3353
tobacco|TC3354
tobacco|TC3356
tobacco|TC3357
tobacco|TC3358
tobacco|TC3363
tobacco|TC3364
tobacco|TC3366
tobacco|TC3372
tobacco|TC3378
tobacco|TC3380
tobacco|TC3381
tobacco|TC3387
tobacco|TC3389
tobacco|TC3390
tobacco|TC3396
tobacco|TC3398
tobacco|TC3399
tobacco|TC3402
tobacco|TC3404
tobacco|TC3408
tobacco|TC3410
tobacco|TC3412
tobacco|TC3413
tobacco|TC3414
tobacco|TC3415
tobacco|TC3417
tobacco|TC3418
tobacco|TC3420
tobacco|TC3423
tobacco|TC3425
tobacco|TC3429
tobacco|TC3430
tobacco|TC3432
tobacco|TC3433
tobacco|TC3434
tobacco|TC3437
tobacco|TC3441
tobacco|TC3444
tobacco|TC3446
tobacco|TC3449
tobacco|TC3454
tobacco|TC3455
tobacco|TC3462
tobacco|TC3463
tobacco|TC3465
tobacco|TC3468
tobacco|TC3469
tobacco|TC3471
tobacco|TC3474
tobacco|TC3489
tobacco|TC3497
tobacco|TC3506
tobacco|TC3510
tobacco|TC3513
tobacco|TC3514
tobacco|TC3520
tobacco|TC3523
tobacco|TC3529
tobacco|TC3540
tobacco|TC3548
tobacco|TC3549
tobacco|TC3562
tobacco|TC3565
tobacco|TC3570
tobacco|TC3577
tobacco|TC3590
tobacco|TC3591
tobacco|TC3596
tobacco|TC3598
tobacco|TC3599
tobacco|TC3601
tobacco|TC3607
tobacco|TC3609
tobacco|TC3610
tobacco|TC3614
tobacco|TC3631
tobacco|TC3635
tobacco|TC3637
tobacco|TC3639
tobacco|TC3642
tobacco|TC3643
tobacco|TC3646
tobacco|TC3650
tobacco|TC3653
tobacco|TC3654
tobacco|TC3655
tobacco|TC3666
tobacco|TC3677
tobacco|TC3682
tobacco|TC3698
tobacco|TC3700
tobacco|TC3701
tobacco|TC3706
tobacco|TC3708
tobacco|TC3709
tobacco|TC3711
tobacco|TC3712
tobacco|TC3717
tobacco|TC3719
tobacco|TC3720
tobacco|TC3723
tobacco|TC3727
tobacco|TC3734
tobacco|TC3735
tobacco|TC3736
tobacco|TC3740
tobacco|TC3741
tobacco|TC3742
tobacco|TC3748
tobacco|TC3751
tobacco|TC3761
tobacco|TC3766
tobacco|TC3767
tobacco|TC3770
tobacco|TC3771
tobacco|TC3774
tobacco|TC3781
tobacco|TC3782
tobacco|TC3788
tobacco|TC3789
tobacco|TC3794
tobacco|TC3797
tobacco|TC3798
tobacco|TC3799
tobacco|TC3802
tobacco|TC3803
tobacco|TC3806
tobacco|TC3810
tobacco|TC3812
tobacco|TC3814
tobacco|TC3826
tobacco|TC3828
tobacco|TC3829
tobacco|TC3830
tobacco|TC3833
tobacco|TC3834
tobacco|TC3837
tobacco|TC3838
tobacco|TC3841
tobacco|TC3848
tobacco|TC3856
tobacco|TC3866
tobacco|TC3870
tobacco|TC3871
tobacco|TC3872
tobacco|TC3873
tobacco|TC3875
tobacco|TC3878
tobacco|TC3882
tobacco|TC3883
tobacco|TC3884
tobacco|TC3885
tobacco|TC3887
tobacco|TC3892
tobacco|TC3893
tobacco|TC3895
tobacco|TC3897
tobacco|TC3910
tobacco|TC3911
tobacco|TC3920
tobacco|NP916563
tobacco|NP916658
tobacco|NP916696
tobacco|NP916697
tobacco|NP916777
tobacco|NP916849
tobacco|NP916980
tobacco|NP916981
tobacco|NP917326
tobacco|NP917332
tobacco|NP917377
tobacco|NP917394
tobacco|NP917475
tobacco|NP917557
tobacco|NP917602
tobacco|NP917723
tobacco|NP917847
tobacco|NP917877
tobacco|NP918035
tobacco|NP918044
tobacco|NP918091
tobacco|NP918092
tobacco|NP918130
tobacco|NP918141
tobacco|NP918144
tobacco|NP918145
tobacco|NP918203
tobacco|NP918204
tobacco|NP918209
tobacco|NP975174
tobacco|NP975186
tobacco|NP975187
tobacco|NP975212
tobacco|NP975239
tobacco|NP975240
tobacco|NP975241
tobacco|AJ632972
tobacco|AJ632973
tobacco|AJ632974
tobacco|AJ632975
tobacco|AJ632988
tobacco|AJ632992
tobacco|AJ633007
tobacco|AJ633016
tobacco|AJ633034
tobacco|AJ633040
tobacco|AY547451
tobacco|BP128311
tobacco|BP128316
tobacco|BP128339
tobacco|BP128358
tobacco|BP128385
tobacco|BP128386
tobacco|BP128408
tobacco|BP128411
tobacco|BP128412
tobacco|BP128413
tobacco|BP128416
tobacco|BP128419
tobacco|BP128424
tobacco|BP128425
tobacco|BP128435
tobacco|BP128446
tobacco|BP128447
tobacco|BP128457
tobacco|BP128460
tobacco|BP128464
tobacco|BP128468
tobacco|BP128469
tobacco|BP128470
tobacco|BP128473
tobacco|BP128476
tobacco|BP128478
tobacco|BP128481
tobacco|BP128489
tobacco|BP128491
tobacco|BP128515
tobacco|BP128520
tobacco|BP128525
tobacco|BP128527
tobacco|BP128536
tobacco|BP128537
tobacco|BP128541
tobacco|BP128542
tobacco|BP128548
tobacco|BP128552
tobacco|BP128553
tobacco|BP128555
tobacco|BP128560
tobacco|BP128566
tobacco|BP128571
tobacco|BP128575
tobacco|BP128576
tobacco|BP128580
tobacco|BP128589
tobacco|BP128596
tobacco|BP128601
tobacco|BP128603
tobacco|BP128606
tobacco|BP128607
tobacco|BP128615
tobacco|BP128616
tobacco|BP128621
tobacco|BP128623
tobacco|BP128624
tobacco|BP128625
tobacco|BP128630
tobacco|BP128633
tobacco|BP128634
tobacco|BP128637
tobacco|BP128640
tobacco|BP128642
tobacco|BP128646
tobacco|BP128650
tobacco|BP128652
tobacco|BP128653
tobacco|BP128654
tobacco|BP128658
tobacco|BP128986
tobacco|BP128987
tobacco|BP128988
tobacco|BP128990
tobacco|BP128991
tobacco|BP128993
tobacco|BP128994
tobacco|BP128997
tobacco|BP128999
tobacco|BP129003
tobacco|BP129007
tobacco|BP129009
tobacco|BP129012
tobacco|BP129018
tobacco|BP129021
tobacco|BP129022
tobacco|BP129023
tobacco|BP129026
tobacco|BP129028
tobacco|BP129032
tobacco|BP129042
tobacco|BP129048
tobacco|BP129050
tobacco|BP129053
tobacco|BP129054
tobacco|BP129059
tobacco|BP129061
tobacco|BP129064
tobacco|BP129065
tobacco|BP129069
tobacco|BP129071
tobacco|BP129076
tobacco|BP129077
tobacco|BP129084
tobacco|BP129086
tobacco|BP129087
tobacco|BP129092
tobacco|BP129095
tobacco|BP129097
tobacco|BP129101
tobacco|BP129110
tobacco|BP129116
tobacco|BP129123
tobacco|BP129127
tobacco|BP129132
tobacco|BP129138
tobacco|BP129142
tobacco|BP129148
tobacco|BP129150
tobacco|BP129151
tobacco|BP129156
tobacco|BP129157
tobacco|BP129162
tobacco|BP129163
tobacco|BP129165
tobacco|BP129166
tobacco|BP129168
tobacco|BP129170
tobacco|BP129171
tobacco|BP129172
tobacco|BP129173
tobacco|BP129174
tobacco|BP129176
tobacco|BP129178
tobacco|BP129182
tobacco|BP129183
tobacco|BP129184
tobacco|BP129185
tobacco|BP129191
tobacco|BP129194
tobacco|BP129198
tobacco|BP129204
tobacco|BP129207
tobacco|BP129209
tobacco|BP129210
tobacco|BP129214
tobacco|BP129215
tobacco|BP129218
tobacco|BP129219
tobacco|BP129220
tobacco|BP129222
tobacco|BP129223
tobacco|BP129224
tobacco|BP129226
tobacco|BP129228
tobacco|BP129231
tobacco|BP129235
tobacco|BP129239
tobacco|BP129240
tobacco|BP129241
tobacco|BP129243
tobacco|BP129245
tobacco|BP129250
tobacco|BP129257
tobacco|BP129261
tobacco|BP129262
tobacco|BP129268
tobacco|BP129272
tobacco|BP129274
tobacco|BP129277
tobacco|BP129278
tobacco|BP129282
tobacco|BP129283
tobacco|BP129284
tobacco|BP129285
tobacco|BP129286
tobacco|BP129288
tobacco|BP129289
tobacco|BP129291
tobacco|BP129293
tobacco|BP129294
tobacco|BP129636
tobacco|BP129639
tobacco|BP129642
tobacco|BP129646
tobacco|BP129649
tobacco|BP129651
tobacco|BP129652
tobacco|BP129661
tobacco|BP129666
tobacco|BP129667
tobacco|BP129669
tobacco|BP129671
tobacco|BP129678
tobacco|BP129682
tobacco|BP129686
tobacco|BP129687
tobacco|BP129690
tobacco|BP129693
tobacco|BP129698
tobacco|BP129700
tobacco|BP129705
tobacco|BP129707
tobacco|BP129709
tobacco|BP129712
tobacco|BP129714
tobacco|BP129719
tobacco|BP129721
tobacco|BP129725
tobacco|BP129729
tobacco|BP129732
tobacco|BP129739
tobacco|BP129741
tobacco|BP129750
tobacco|BP129752
tobacco|BP129753
tobacco|BP129754
tobacco|BP129756
tobacco|BP129758
tobacco|BP129760
tobacco|BP129765
tobacco|BP129766
tobacco|BP129767
tobacco|BP129771
tobacco|BP129772
tobacco|BP129774
tobacco|BP129775
tobacco|BP129779
tobacco|BP129781
tobacco|BP129783
tobacco|BP129784
tobacco|BP129788
tobacco|BP129789
tobacco|BP129790
tobacco|BP129795
tobacco|BP129799
tobacco|BP129801
tobacco|BP129802
tobacco|BP129804
tobacco|BP129805
tobacco|BP129808
tobacco|BP129812
tobacco|BP129825
tobacco|BP129826
tobacco|BP129827
tobacco|BP129828
tobacco|BP129830
tobacco|BP129831
tobacco|BP129834
tobacco|BP129839
tobacco|BP129842
tobacco|BP129845
tobacco|BP129848
tobacco|BP129849
tobacco|BP129850
tobacco|BP129853
tobacco|BP129858
tobacco|BP129859
tobacco|BP129860
tobacco|BP129864
tobacco|BP129866
tobacco|BP129868
tobacco|BP129871
tobacco|BP129876
tobacco|BP129879
tobacco|BP129880
tobacco|BP129881
tobacco|BP129882
tobacco|BP129886
tobacco|BP129888
tobacco|BP129891
tobacco|BP129894
tobacco|BP129895
tobacco|BP129896
tobacco|BP129899
tobacco|BP129901
tobacco|BP129903
tobacco|BP129907
tobacco|BP129911
tobacco|BP129912
tobacco|BP129919
tobacco|BP129920
tobacco|BP129922
tobacco|BP129926
tobacco|BP129932
tobacco|BP129933
tobacco|BP129936
tobacco|BP129938
tobacco|BP129940
tobacco|BP129941
tobacco|BP130270
tobacco|BP130271
tobacco|BP130275
tobacco|BP130280
tobacco|BP130282
tobacco|BP130295
tobacco|BP130306
tobacco|BP130307
tobacco|BP130314
tobacco|BP130315
tobacco|BP130318
tobacco|BP130327
tobacco|BP130331
tobacco|BP130333
tobacco|BP130334
tobacco|BP130336
tobacco|BP130337
tobacco|BP130339
tobacco|BP130340
tobacco|BP130343
tobacco|BP130346
tobacco|BP130348
tobacco|BP130351
tobacco|BP130357
tobacco|BP130358
tobacco|BP130362
tobacco|BP130370
tobacco|BP130372
tobacco|BP130374
tobacco|BP130379
tobacco|BP130383
tobacco|BP130385
tobacco|BP130388
tobacco|BP130389
tobacco|BP130390
tobacco|BP130391
tobacco|BP130393
tobacco|BP130394
tobacco|BP130396
tobacco|BP130398
tobacco|BP130404
tobacco|BP130411
tobacco|BP130414
tobacco|BP130416
tobacco|BP130417
tobacco|BP130421
tobacco|BP130426
tobacco|BP130433
tobacco|BP130436
tobacco|BP130438
tobacco|BP130441
tobacco|BP130442
tobacco|BP130446
tobacco|BP130447
tobacco|BP130448
tobacco|BP130449
tobacco|BP130451
tobacco|BP130454
tobacco|BP130455
tobacco|BP130459
tobacco|BP130460
tobacco|BP130461
tobacco|BP130462
tobacco|BP130466
tobacco|BP130468
tobacco|BP130471
tobacco|BP130474
tobacco|BP130475
tobacco|BP130480
tobacco|BP130482
tobacco|BP130485
tobacco|BP130486
tobacco|BP130487
tobacco|BP130490
tobacco|BP130491
tobacco|BP130493
tobacco|BP130494
tobacco|BP130500
tobacco|BP130503
tobacco|BP130504
tobacco|BP130506
tobacco|BP130515
tobacco|BP130517
tobacco|BP130518
tobacco|BP130520
tobacco|BP130521
tobacco|BP130523
tobacco|BP130524
tobacco|BP130528
tobacco|BP130532
tobacco|BP130534
tobacco|BP130535
tobacco|BP130536
tobacco|BP130538
tobacco|BP130541
tobacco|BP130542
tobacco|BP130543
tobacco|BP130544
tobacco|BP130547
tobacco|BP130549
tobacco|BP130553
tobacco|BP130554
tobacco|BP130556
tobacco|BP130558
tobacco|BP130560
tobacco|BP130561
tobacco|BP130562
tobacco|BP130568
tobacco|BP130569
tobacco|BP130570
tobacco|BP130575
tobacco|BP130577
tobacco|BP130579
tobacco|BP130582
tobacco|BP130585
tobacco|BP130592
tobacco|BP130593
tobacco|BP130594
tobacco|BP130596
tobacco|BP130599
tobacco|BP130605
tobacco|BP130606
tobacco|BP130607
tobacco|BP130608
tobacco|BP130610
tobacco|BP130612
tobacco|BP130615
tobacco|BP130621
tobacco|BP130622
tobacco|BP130623
tobacco|BP130624
tobacco|BP130627
tobacco|BP130632
tobacco|BP130638
tobacco|BP130640
tobacco|BP130644
tobacco|BP130646
tobacco|BP130648
tobacco|BP130654
tobacco|BP130656
tobacco|BP130659
tobacco|BP130664
tobacco|BP130665
tobacco|BP130667
tobacco|BP130671
tobacco|BP130673
tobacco|BP130680
tobacco|BP130681
tobacco|BP130686
tobacco|BP130694
tobacco|BP130697
tobacco|BP130699
tobacco|BP130710
tobacco|BP130711
tobacco|BP130715
tobacco|BP130724
tobacco|BP130727
tobacco|BP130731
tobacco|BP130732
tobacco|BP130734
tobacco|BP130737
tobacco|BP130740
tobacco|BP130742
tobacco|BP130746
tobacco|BP130748
tobacco|BP130754
tobacco|BP130757
tobacco|BP130758
tobacco|BP130764
tobacco|BP130766
tobacco|BP130767
tobacco|BP130769
tobacco|BP130780
tobacco|BP130781
tobacco|BP130786
tobacco|BP130787
tobacco|BP130788
tobacco|BP130789
tobacco|BP130790
tobacco|BP130791
tobacco|BP130793
tobacco|BP130794
tobacco|BP130795
tobacco|BP130796
tobacco|BP130798
tobacco|BP130799
tobacco|BP130800
tobacco|BP130811
tobacco|BP130812
tobacco|BP130813
tobacco|BP130814
tobacco|BP130830
tobacco|BP130834
tobacco|BP130837
tobacco|BP130841
tobacco|BP130852
tobacco|BP130853
tobacco|BP130854
tobacco|BP130857
tobacco|BP130860
tobacco|BP130864
tobacco|BP130866
tobacco|BP130867
tobacco|BP130868
tobacco|BP130873
tobacco|BP130876
tobacco|BP130883
tobacco|BP130884
tobacco|BP130885
tobacco|BP131205
tobacco|BP131206
tobacco|BP131208
tobacco|BP131214
tobacco|BP131215
tobacco|BP131216
tobacco|BP131219
tobacco|BP131221
tobacco|BP131222
tobacco|BP131224
tobacco|BP131227
tobacco|BP131239
tobacco|BP131241
tobacco|BP131243
tobacco|BP131244
tobacco|BP131246
tobacco|BP131247
tobacco|BP131252
tobacco|BP131255
tobacco|BP131258
tobacco|BP131259
tobacco|BP131261
tobacco|BP131264
tobacco|BP131271
tobacco|BP131274
tobacco|BP131278
tobacco|BP131283
tobacco|BP131285
tobacco|BP131288
tobacco|BP131291
tobacco|BP131297
tobacco|BP131302
tobacco|BP131304
tobacco|BP131306
tobacco|BP131307
tobacco|BP131308
tobacco|BP131309
tobacco|BP131312
tobacco|BP131313
tobacco|BP131314
tobacco|BP131316
tobacco|BP131322
tobacco|BP131323
tobacco|BP131325
tobacco|BP131330
tobacco|BP131332
tobacco|BP131334
tobacco|BP131336
tobacco|BP131337
tobacco|BP131338
tobacco|BP131340
tobacco|BP131347
tobacco|BP131348
tobacco|BP131350
tobacco|BP131352
tobacco|BP131354
tobacco|BP131355
tobacco|BP131358
tobacco|BP131361
tobacco|BP131366
tobacco|BP131368
tobacco|BP131373
tobacco|BP131375
tobacco|BP131379
tobacco|BP131381
tobacco|BP131382
tobacco|BP131386
tobacco|BP131389
tobacco|BP131390
tobacco|BP131396
tobacco|BP131401
tobacco|BP131402
tobacco|BP131403
tobacco|BP131405
tobacco|BP131406
tobacco|BP131407
tobacco|BP131408
tobacco|BP131410
tobacco|BP131412
tobacco|BP131414
tobacco|BP131422
tobacco|BP131426
tobacco|BP131427
tobacco|BP131429
tobacco|BP131430
tobacco|BP131438
tobacco|BP131442
tobacco|BP131443
tobacco|BP131445
tobacco|BP131446
tobacco|BP131447
tobacco|BP131450
tobacco|BP131463
tobacco|BP131464
tobacco|BP131466
tobacco|BP131467
tobacco|BP131468
tobacco|BP131469
tobacco|BP131472
tobacco|BP131479
tobacco|BP131481
tobacco|BP131485
tobacco|BP131486
tobacco|BP131487
tobacco|BP131489
tobacco|BP131490
tobacco|BP131491
tobacco|BP131498
tobacco|BP131499
tobacco|BP131504
tobacco|BP131832
tobacco|BP131834
tobacco|BP131835
tobacco|BP131836
tobacco|BP131841
tobacco|BP131842
tobacco|BP131843
tobacco|BP131847
tobacco|BP131850
tobacco|BP131851
tobacco|BP131852
tobacco|BP131856
tobacco|BP131858
tobacco|BP131865
tobacco|BP131866
tobacco|BP131874
tobacco|BP131879
tobacco|BP131883
tobacco|BP131888
tobacco|BP131896
tobacco|BP131897
tobacco|BP131900
tobacco|BP131901
tobacco|BP131903
tobacco|BP131904
tobacco|BP131905
tobacco|BP131908
tobacco|BP131910
tobacco|BP131911
tobacco|BP131914
tobacco|BP131915
tobacco|BP131917
tobacco|BP131922
tobacco|BP131925
tobacco|BP131926
tobacco|BP131929
tobacco|BP131934
tobacco|BP131937
tobacco|BP131940
tobacco|BP131942
tobacco|BP131945
tobacco|BP131947
tobacco|BP131948
tobacco|BP131957
tobacco|BP131960
tobacco|BP131968
tobacco|BP131973
tobacco|BP131982
tobacco|BP131983
tobacco|BP131984
tobacco|BP131987
tobacco|BP131994
tobacco|BP132003
tobacco|BP132004
tobacco|BP132009
tobacco|BP132011
tobacco|BP132012
tobacco|BP132016
tobacco|BP132024
tobacco|BP132026
tobacco|BP132028
tobacco|BP132033
tobacco|BP132049
tobacco|BP132051
tobacco|BP132052
tobacco|BP132054
tobacco|BP132060
tobacco|BP132063
tobacco|BP132065
tobacco|BP132066
tobacco|BP132072
tobacco|BP132073
tobacco|BP132081
tobacco|BP132082
tobacco|BP132083
tobacco|BP132084
tobacco|BP132087
tobacco|BP132088
tobacco|BP132089
tobacco|BP132092
tobacco|BP132096
tobacco|BP132100
tobacco|BP132107
tobacco|BP132110
tobacco|BP132113
tobacco|BP132114
tobacco|BP132115
tobacco|BP132116
tobacco|BP132120
tobacco|BP132121
tobacco|BP132125
tobacco|BP132131
tobacco|BP132133
tobacco|BP132136
tobacco|BP132139
tobacco|BP132142
tobacco|BP132439
tobacco|BP132440
tobacco|BP132447
tobacco|BP132450
tobacco|BP132455
tobacco|BP132456
tobacco|BP132458
tobacco|BP132465
tobacco|BP132470
tobacco|BP132477
tobacco|BP132478
tobacco|BP132479
tobacco|BP132481
tobacco|BP132484
tobacco|BP132488
tobacco|BP132489
tobacco|BP132491
tobacco|BP132495
tobacco|BP132498
tobacco|BP132499
tobacco|BP132501
tobacco|BP132503
tobacco|BP132506
tobacco|BP132508
tobacco|BP132511
tobacco|BP132512
tobacco|BP132515
tobacco|BP132525
tobacco|BP132532
tobacco|BP132536
tobacco|BP132540
tobacco|BP132542
tobacco|BP132544
tobacco|BP132547
tobacco|BP132548
tobacco|BP132550
tobacco|BP132551
tobacco|BP132552
tobacco|BP132556
tobacco|BP132557
tobacco|BP132559
tobacco|BP132560
tobacco|BP132570
tobacco|BP132571
tobacco|BP132573
tobacco|BP132575
tobacco|BP132577
tobacco|BP132587
tobacco|BP132588
tobacco|BP132589
tobacco|BP132591
tobacco|BP132592
tobacco|BP132594
tobacco|BP132601
tobacco|BP132602
tobacco|BP132606
tobacco|BP132608
tobacco|BP132609
tobacco|BP132611
tobacco|BP132617
tobacco|BP132619
tobacco|BP132625
tobacco|BP132628
tobacco|BP132629
tobacco|BP132632
tobacco|BP132640
tobacco|BP132641
tobacco|BP132646
tobacco|BP132653
tobacco|BP132656
tobacco|BP132658
tobacco|BP132660
tobacco|BP132664
tobacco|BP132666
tobacco|BP132670
tobacco|BP132671
tobacco|BP132672
tobacco|BP132675
tobacco|BP132680
tobacco|BP132682
tobacco|BP132684
tobacco|BP132685
tobacco|BP132687
tobacco|BP132689
tobacco|BP132691
tobacco|BP132692
tobacco|BP132694
tobacco|BP132696
tobacco|BP132697
tobacco|BP132700
tobacco|BP132707
tobacco|BP132710
tobacco|BP132716
tobacco|BP132721
tobacco|BP132723
tobacco|BP132727
tobacco|BP132734
tobacco|BP132735
tobacco|BP132738
tobacco|BP132739
tobacco|BP132741
tobacco|BP132755
tobacco|BP133076
tobacco|BP133078
tobacco|BP133080
tobacco|BP133083
tobacco|BP133086
tobacco|BP133087
tobacco|BP133088
tobacco|BP133089
tobacco|BP133093
tobacco|BP133094
tobacco|BP133095
tobacco|BP133096
tobacco|BP133097
tobacco|BP133098
tobacco|BP133102
tobacco|BP133103
tobacco|BP133105
tobacco|BP133106
tobacco|BP133107
tobacco|BP133108
tobacco|BP133109
tobacco|BP133121
tobacco|BP133125
tobacco|BP133129
tobacco|BP133140
tobacco|BP133141
tobacco|BP133143
tobacco|BP133148
tobacco|BP133149
tobacco|BP133155
tobacco|BP133158
tobacco|BP133161
tobacco|BP133166
tobacco|BP133168
tobacco|BP133169
tobacco|BP133171
tobacco|BP133173
tobacco|BP133175
tobacco|BP133177
tobacco|BP133178
tobacco|BP133181
tobacco|BP133190
tobacco|BP133195
tobacco|BP133197
tobacco|BP133201
tobacco|BP133212
tobacco|BP133213
tobacco|BP133217
tobacco|BP133224
tobacco|BP133226
tobacco|BP133227
tobacco|BP133235
tobacco|BP133238
tobacco|BP133241
tobacco|BP133243
tobacco|BP133247
tobacco|BP133255
tobacco|BP133257
tobacco|BP133261
tobacco|BP133264
tobacco|BP133268
tobacco|BP133269
tobacco|BP133271
tobacco|BP133276
tobacco|BP133277
tobacco|BP133289
tobacco|BP133292
tobacco|BP133293
tobacco|BP133298
tobacco|BP133303
tobacco|BP133306
tobacco|BP133308
tobacco|BP133310
tobacco|BP133313
tobacco|BP133314
tobacco|BP133317
tobacco|BP133321
tobacco|BP133322
tobacco|BP133328
tobacco|BP133334
tobacco|BP133336
tobacco|BP133343
tobacco|BP133348
tobacco|BP133349
tobacco|BP133352
tobacco|BP133357
tobacco|BP133359
tobacco|BP133366
tobacco|BP133369
tobacco|BP133377
tobacco|BP133378
tobacco|BP133381
tobacco|BP133382
tobacco|BP133386
tobacco|BP133388
tobacco|BP133700
tobacco|BP133708
tobacco|BP133710
tobacco|BP133716
tobacco|BP133717
tobacco|BP133727
tobacco|BP133728
tobacco|BP133735
tobacco|BP133740
tobacco|BP133742
tobacco|BP133755
tobacco|BP133759
tobacco|BP133762
tobacco|BP133764
tobacco|BP133769
tobacco|BP133777
tobacco|BP133781
tobacco|BP133782
tobacco|BP133784
tobacco|BP133787
tobacco|BP133794
tobacco|BP133796
tobacco|BP133797
tobacco|BP133805
tobacco|BP133809
tobacco|BP133812
tobacco|BP133814
tobacco|BP133815
tobacco|BP133817
tobacco|BP133820
tobacco|BP133824
tobacco|BP133829
tobacco|BP133831
tobacco|BP133834
tobacco|BP133839
tobacco|BP133840
tobacco|BP133841
tobacco|BP133844
tobacco|BP133856
tobacco|BP133857
tobacco|BP133858
tobacco|BP133863
tobacco|BP133864
tobacco|BP133865
tobacco|BP133867
tobacco|BP133877
tobacco|BP133886
tobacco|BP133888
tobacco|BP133889
tobacco|BP133893
tobacco|BP133894
tobacco|BP133895
tobacco|BP133896
tobacco|BP133898
tobacco|BP133902
tobacco|BP133903
tobacco|BP133906
tobacco|BP133907
tobacco|BP133910
tobacco|BP133919
tobacco|BP133922
tobacco|BP133927
tobacco|BP133928
tobacco|BP133929
tobacco|BP133932
tobacco|BP133934
tobacco|BP133944
tobacco|BP133945
tobacco|BP133950
tobacco|BP133952
tobacco|BP133953
tobacco|BP133956
tobacco|BP133961
tobacco|BP133963
tobacco|BP133965
tobacco|BP133966
tobacco|BP133969
tobacco|BP133975
tobacco|BP133976
tobacco|BP133977
tobacco|BP133978
tobacco|BP133981
tobacco|BP133984
tobacco|BP133987
tobacco|BP133988
tobacco|BP133996
tobacco|BP133998
tobacco|BP133999
tobacco|BP134000
tobacco|BP134003
tobacco|BP134007
tobacco|BP134327
tobacco|BP134330
tobacco|BP134334
tobacco|BP134335
tobacco|BP134336
tobacco|BP134339
tobacco|BP134341
tobacco|BP134344
tobacco|BP134345
tobacco|BP134352
tobacco|BP134356
tobacco|BP134357
tobacco|BP134361
tobacco|BP134367
tobacco|BP134378
tobacco|BP134380
tobacco|BP134395
tobacco|BP134396
tobacco|BP134403
tobacco|BP134406
tobacco|BP134407
tobacco|BP134413
tobacco|BP134418
tobacco|BP134419
tobacco|BP134421
tobacco|BP134423
tobacco|BP134428
tobacco|BP134429
tobacco|BP134430
tobacco|BP134435
tobacco|BP134436
tobacco|BP134437
tobacco|BP134438
tobacco|BP134443
tobacco|BP134446
tobacco|BP134449
tobacco|BP134450
tobacco|BP134451
tobacco|BP134452
tobacco|BP134457
tobacco|BP134458
tobacco|BP134462
tobacco|BP134463
tobacco|BP134464
tobacco|BP134467
tobacco|BP134468
tobacco|BP134469
tobacco|BP134470
tobacco|BP134473
tobacco|BP134478
tobacco|BP134480
tobacco|BP134484
tobacco|BP134491
tobacco|BP134493
tobacco|BP134495
tobacco|BP134498
tobacco|BP134499
tobacco|BP134504
tobacco|BP134507
tobacco|BP134508
tobacco|BP134519
tobacco|BP134521
tobacco|BP134526
tobacco|BP134528
tobacco|BP134529
tobacco|BP134534
tobacco|BP134539
tobacco|BP134541
tobacco|BP134546
tobacco|BP134548
tobacco|BP134551
tobacco|BP134558
tobacco|BP134560
tobacco|BP134566
tobacco|BP134574
tobacco|BP134576
tobacco|BP134578
tobacco|BP134583
tobacco|BP134588
tobacco|BP134591
tobacco|BP134595
tobacco|BP134597
tobacco|BP134608
tobacco|BP134611
tobacco|BP134613
tobacco|BP134615
tobacco|BP134617
tobacco|BP134618
tobacco|BP134620
tobacco|BP134623
tobacco|BP134628
tobacco|BP134629
tobacco|BP134942
tobacco|BP134945
tobacco|BP134946
tobacco|BP134961
tobacco|BP134964
tobacco|BP134965
tobacco|BP134970
tobacco|BP134972
tobacco|BP134974
tobacco|BP134977
tobacco|BP134979
tobacco|BP134980
tobacco|BP134982
tobacco|BP134984
tobacco|BP134988
tobacco|BP134990
tobacco|BP134991
tobacco|BP134995
tobacco|BP135000
tobacco|BP135002
tobacco|BP135004
tobacco|BP135007
tobacco|BP135008
tobacco|BP135010
tobacco|BP135019
tobacco|BP135020
tobacco|BP135028
tobacco|BP135030
tobacco|BP135033
tobacco|BP135037
tobacco|BP135038
tobacco|BP135050
tobacco|BP135054
tobacco|BP135071
tobacco|BP135074
tobacco|BP135081
tobacco|BP135082
tobacco|BP135085
tobacco|BP135089
tobacco|BP135090
tobacco|BP135091
tobacco|BP135098
tobacco|BP135099
tobacco|BP135100
tobacco|BP135106
tobacco|BP135108
tobacco|BP135110
tobacco|BP135119
tobacco|BP135121
tobacco|BP135126
tobacco|BP135128
tobacco|BP135133
tobacco|BP135141
tobacco|BP135145
tobacco|BP135153
tobacco|BP135156
tobacco|BP135157
tobacco|BP135159
tobacco|BP135163
tobacco|BP135173
tobacco|BP135174
tobacco|BP135178
tobacco|BP135182
tobacco|BP135184
tobacco|BP135185
tobacco|BP135187
tobacco|BP135194
tobacco|BP135197
tobacco|BP135198
tobacco|BP135199
tobacco|BP135201
tobacco|BP135203
tobacco|BP135205
tobacco|BP135212
tobacco|BP135213
tobacco|BP135216
tobacco|BP135219
tobacco|BP135222
tobacco|BP135227
tobacco|BP135231
tobacco|BP135233
tobacco|BP135236
tobacco|BP135237
tobacco|BP135242
tobacco|BP135247
tobacco|BP135256
tobacco|BP135561
tobacco|BP135563
tobacco|BP135574
tobacco|BP135583
tobacco|BP135589
tobacco|BP135594
tobacco|BP135595
tobacco|BP135597
tobacco|BP135599
tobacco|BP135606
tobacco|BP135607
tobacco|BP135611
tobacco|BP135612
tobacco|BP135616
tobacco|BP135621
tobacco|BP135622
tobacco|BP135623
tobacco|BP135625
tobacco|BP135631
tobacco|BP135633
tobacco|BP135636
tobacco|BP135637
tobacco|BP135639
tobacco|BP135640
tobacco|BP135643
tobacco|BP135644
tobacco|BP135649
tobacco|BP135651
tobacco|BP135657
tobacco|BP135659
tobacco|BP135660
tobacco|BP135666
tobacco|BP135668
tobacco|BP135670
tobacco|BP135672
tobacco|BP135673
tobacco|BP135676
tobacco|BP135678
tobacco|BP135682
tobacco|BP135686
tobacco|BP135690
tobacco|BP135691
tobacco|BP135701
tobacco|BP135703
tobacco|BP135704
tobacco|BP135710
tobacco|BP135717
tobacco|BP135718
tobacco|BP135722
tobacco|BP135724
tobacco|BP135731
tobacco|BP135739
tobacco|BP135742
tobacco|BP135745
tobacco|BP135747
tobacco|BP135749
tobacco|BP135751
tobacco|BP135756
tobacco|BP135759
tobacco|BP135764
tobacco|BP135766
tobacco|BP135767
tobacco|BP135769
tobacco|BP135770
tobacco|BP135778
tobacco|BP135779
tobacco|BP135780
tobacco|BP135784
tobacco|BP135785
tobacco|BP135786
tobacco|BP135789
tobacco|BP135792
tobacco|BP135798
tobacco|BP135801
tobacco|BP135805
tobacco|BP135811
tobacco|BP135815
tobacco|BP135818
tobacco|BP135820
tobacco|BP135822
tobacco|BP135824
tobacco|BP135825
tobacco|BP135828
tobacco|BP135829
tobacco|BP135830
tobacco|BP135836
tobacco|BP135837
tobacco|BP135838
tobacco|BP135839
tobacco|BP135840
tobacco|BP135844
tobacco|BP135847
tobacco|BP135849
tobacco|BP135855
tobacco|BP135857
tobacco|BP135858
tobacco|BP135863
tobacco|BP135868
tobacco|BP135875
tobacco|BP135876
tobacco|BP136206
tobacco|BP136209
tobacco|BP136212
tobacco|BP136214
tobacco|BP136219
tobacco|BP136220
tobacco|BP136230
tobacco|BP136234
tobacco|BP136241
tobacco|BP136242
tobacco|BP136244
tobacco|BP136251
tobacco|BP136253
tobacco|BP136257
tobacco|BP136258
tobacco|BP136262
tobacco|BP136263
tobacco|BP136265
tobacco|BP136270
tobacco|BP136271
tobacco|BP136277
tobacco|BP136280
tobacco|BP136283
tobacco|BP136291
tobacco|BP136293
tobacco|BP136296
tobacco|BP136297
tobacco|BP136300
tobacco|BP136302
tobacco|BP136303
tobacco|BP136308
tobacco|BP136309
tobacco|BP136310
tobacco|BP136311
tobacco|BP136312
tobacco|BP136316
tobacco|BP136317
tobacco|BP136322
tobacco|BP136326
tobacco|BP136334
tobacco|BP136335
tobacco|BP136340
tobacco|BP136341
tobacco|BP136346
tobacco|BP136350
tobacco|BP136352
tobacco|BP136353
tobacco|BP136354
tobacco|BP136356
tobacco|BP136357
tobacco|BP136361
tobacco|BP136364
tobacco|BP136365
tobacco|BP136367
tobacco|BP136371
tobacco|BP136373
tobacco|BP136375
tobacco|BP136379
tobacco|BP136384
tobacco|BP136392
tobacco|BP136394
tobacco|BP136395
tobacco|BP136399
tobacco|BP136400
tobacco|BP136403
tobacco|BP136407
tobacco|BP136418
tobacco|BP136426
tobacco|BP136427
tobacco|BP136429
tobacco|BP136431
tobacco|BP136433
tobacco|BP136440
tobacco|BP136448
tobacco|BP136449
tobacco|BP136453
tobacco|BP136454
tobacco|BP136455
tobacco|BP136457
tobacco|BP136460
tobacco|BP136462
tobacco|BP136463
tobacco|BP136468
tobacco|BP136470
tobacco|BP136471
tobacco|BP136479
tobacco|BP136482
tobacco|BP136483
tobacco|BP136486
tobacco|BP136488
tobacco|BP136490
tobacco|BP136495
tobacco|BP136499
tobacco|BP136500
tobacco|BP136501
tobacco|BP136510
tobacco|BP136511
tobacco|BP136513
tobacco|BP136516
tobacco|BP136518
tobacco|BP136844
tobacco|BP136846
tobacco|BP136847
tobacco|BP136848
tobacco|BP136849
tobacco|BP136850
tobacco|BP136853
tobacco|BP136858
tobacco|BP136862
tobacco|BP136863
tobacco|BP136866
tobacco|BP136867
tobacco|BP136872
tobacco|BP136878
tobacco|BP136879
tobacco|BP136885
tobacco|BP136887
tobacco|BP136890
tobacco|BP136892
tobacco|BP136894
tobacco|BP136906
tobacco|BP136912
tobacco|BP136914
tobacco|BP136916
tobacco|BP136918
tobacco|BP136919
tobacco|BP136925
tobacco|BP136932
tobacco|BP136937
tobacco|BP136939
tobacco|BP136942
tobacco|BP136945
tobacco|BP136946
tobacco|BP136947
tobacco|BP136949
tobacco|BP136952
tobacco|BP136961
tobacco|BP136962
tobacco|BP136964
tobacco|BP136968
tobacco|BP136974
tobacco|BP136975
tobacco|BP136978
tobacco|BP136987
tobacco|BP136993
tobacco|BP136995
tobacco|BP137000
tobacco|BP137006
tobacco|BP137009
tobacco|BP137015
tobacco|BP137026
tobacco|BP137027
tobacco|BP137031
tobacco|BP137035
tobacco|BP137041
tobacco|BP137043
tobacco|BP137045
tobacco|BP137054
tobacco|BP137055
tobacco|BP137057
tobacco|BP137058
tobacco|BP137061
tobacco|BP137062
tobacco|BP137068
tobacco|BP137072
tobacco|BP137076
tobacco|BP137084
tobacco|BP137087
tobacco|BP137089
tobacco|BP137095
tobacco|BP137097
tobacco|BP137100
tobacco|BP137102
tobacco|BP137104
tobacco|BP137105
tobacco|BP137106
tobacco|BP137107
tobacco|BP137114
tobacco|BP137121
tobacco|BP137127
tobacco|BP137132
tobacco|BP137136
tobacco|BP137138
tobacco|BP137143
tobacco|BP137145
tobacco|BP137147
tobacco|BP137153
tobacco|BP137154
tobacco|BP137469
tobacco|BP137472
tobacco|BP137475
tobacco|BP137476
tobacco|BP137482
tobacco|BP137483
tobacco|BP137491
tobacco|BP192457
tobacco|BP192458
tobacco|BP192465
tobacco|BP192469
tobacco|BP192485
tobacco|BP192488
tobacco|BP192505
tobacco|BP192510
tobacco|BP192517
tobacco|BP192522
tobacco|BP192526
tobacco|BP192549
tobacco|BP192556
tobacco|BP192573
tobacco|BP192578
tobacco|BP192579
tobacco|BP192591
tobacco|BP192595
tobacco|BP192614
tobacco|BP192617
tobacco|BP192619
tobacco|BP192620
tobacco|BP192621
tobacco|BP192626
tobacco|BP192629
tobacco|BP192638
tobacco|BP192643
tobacco|BP192645
tobacco|BP192648
tobacco|BP192653
tobacco|BP192655
tobacco|BP192680
tobacco|BP525519
tobacco|BP525520
tobacco|BP525521
tobacco|BP525524
tobacco|BP525525
tobacco|BP525528
tobacco|BP525530
tobacco|BP525534
tobacco|BP525536
tobacco|BP525539
tobacco|BP525540
tobacco|BP525542
tobacco|BP525544
tobacco|BP525547
tobacco|BP525548
tobacco|BP525551
tobacco|BP525552
tobacco|BP525553
tobacco|BP525556
tobacco|BP525558
tobacco|BP525559
tobacco|BP525561
tobacco|BP525564
tobacco|BP525565
tobacco|BP525567
tobacco|BP525569
tobacco|BP525573
tobacco|BP525574
tobacco|BP525576
tobacco|BP525899
tobacco|BP525901
tobacco|BP525902
tobacco|BP525910
tobacco|BP525911
tobacco|BP525914
tobacco|BP525917
tobacco|BP525918
tobacco|BP525919
tobacco|BP525920
tobacco|BP525923
tobacco|BP525924
tobacco|BP525929
tobacco|BP525930
tobacco|BP525932
tobacco|BP525935
tobacco|BP525936
tobacco|BP525940
tobacco|BP525941
tobacco|BP525942
tobacco|BP525947
tobacco|BP525949
tobacco|BP525952
tobacco|BP525953
tobacco|BP525954
tobacco|BP525956
tobacco|BP525959
tobacco|BP525960
tobacco|BP525962
tobacco|BP525965
tobacco|BP525967
tobacco|BP525971
tobacco|BP525972
tobacco|BP525973
tobacco|BP525974
tobacco|BP525976
tobacco|BP525977
tobacco|BP525979
tobacco|BP525980
tobacco|BP525983
tobacco|BP525985
tobacco|BP525986
tobacco|BP525987
tobacco|BP525988
tobacco|BP525989
tobacco|BP525991
tobacco|BP525992
tobacco|BP525995
tobacco|BP525998
tobacco|BP525999
tobacco|BP526000
tobacco|BP526004
tobacco|BP526005
tobacco|BP526006
tobacco|BP526009
tobacco|BP526010
tobacco|BP526011
tobacco|BP526012
tobacco|BP526014
tobacco|BP526017
tobacco|BP526020
tobacco|BP526024
tobacco|BP526025
tobacco|BP526026
tobacco|BP526027
tobacco|BP526028
tobacco|BP526029
tobacco|BP526031
tobacco|BP526032
tobacco|BP526033
tobacco|BP526036
tobacco|BP526037
tobacco|BP526042
tobacco|BP526043
tobacco|BP526046
tobacco|BP526047
tobacco|BP526054
tobacco|BP526056
tobacco|BP526058
tobacco|BP526060
tobacco|BP526061
tobacco|BP526063
tobacco|BP526067
tobacco|BP526071
tobacco|BP526072
tobacco|BP526075
tobacco|BP526076
tobacco|BP526077
tobacco|BP526080
tobacco|BP526081
tobacco|BP526082
tobacco|BP526083
tobacco|BP526085
tobacco|BP526087
tobacco|BP526088
tobacco|BP526089
tobacco|BP526093
tobacco|BP526096
tobacco|BP526098
tobacco|BP526099
tobacco|BP526100
tobacco|BP526101
tobacco|BP526103
tobacco|BP526104
tobacco|BP526106
tobacco|BP526107
tobacco|BP526109
tobacco|BP526113
tobacco|BP526115
tobacco|BP526118
tobacco|BP526120
tobacco|BP526123
tobacco|BP526128
tobacco|BP526129
tobacco|BP526135
tobacco|BP526137
tobacco|BP526146
tobacco|BP526147
tobacco|BP526149
tobacco|BP526150
tobacco|BP526152
tobacco|BP526153
tobacco|BP526154
tobacco|BP526156
tobacco|BP526157
tobacco|BP526158
tobacco|BP526161
tobacco|BP526164
tobacco|BP526166
tobacco|BP526167
tobacco|BP526168
tobacco|BP526171
tobacco|BP526172
tobacco|BP526173
tobacco|BP526176
tobacco|BP526177
tobacco|BP526178
tobacco|BP526179
tobacco|BP526183
tobacco|BP526184
tobacco|BP526186
tobacco|BP526191
tobacco|BP526193
tobacco|BP526195
tobacco|BP526197
tobacco|BP526200
tobacco|BP526509
tobacco|BP526510
tobacco|BP526511
tobacco|BP526513
tobacco|BP526515
tobacco|BP526518
tobacco|BP526526
tobacco|BP526527
tobacco|BP526528
tobacco|BP526532
tobacco|BP526537
tobacco|BP526538
tobacco|BP526540
tobacco|BP526541
tobacco|BP526543
tobacco|BP526544
tobacco|BP526548
tobacco|BP526553
tobacco|BP526555
tobacco|BP526557
tobacco|BP526562
tobacco|BP526564
tobacco|BP526567
tobacco|BP526568
tobacco|BP526569
tobacco|BP526570
tobacco|BP526572
tobacco|BP526574
tobacco|BP526575
tobacco|BP526576
tobacco|BP526577
tobacco|BP526583
tobacco|BP526587
tobacco|BP526588
tobacco|BP526592
tobacco|BP526593
tobacco|BP526594
tobacco|BP526595
tobacco|BP526596
tobacco|BP526599
tobacco|BP526601
tobacco|BP526604
tobacco|BP526608
tobacco|BP526609
tobacco|BP526612
tobacco|BP526613
tobacco|BP526614
tobacco|BP526617
tobacco|BP526625
tobacco|BP526626
tobacco|BP526627
tobacco|BP526630
tobacco|BP526632
tobacco|BP526636
tobacco|BP526639
tobacco|BP526640
tobacco|BP526641
tobacco|BP526644
tobacco|BP526645
tobacco|BP526646
tobacco|BP526647
tobacco|BP526648
tobacco|BP526649
tobacco|BP526651
tobacco|BP526652
tobacco|BP526653
tobacco|BP526654
tobacco|BP526655
tobacco|BP526657
tobacco|BP526661
tobacco|BP526662
tobacco|BP526663
tobacco|BP526666
tobacco|BP526668
tobacco|BP526669
tobacco|BP526670
tobacco|BP526674
tobacco|BP526675
tobacco|BP526676
tobacco|BP526680
tobacco|BP526685
tobacco|BP526686
tobacco|BP526690
tobacco|BP526691
tobacco|BP526693
tobacco|BP526694
tobacco|BP526696
tobacco|BP526704
tobacco|BP526705
tobacco|BP526707
tobacco|BP526708
tobacco|BP526709
tobacco|BP526711
tobacco|BP526712
tobacco|BP526715
tobacco|BP526719
tobacco|BP526721
tobacco|BP526725
tobacco|BP526727
tobacco|BP526728
tobacco|BP526730
tobacco|BP526733
tobacco|BP526734
tobacco|BP526736
tobacco|BP526739
tobacco|BP526740
tobacco|BP526742
tobacco|BP526744
tobacco|BP526745
tobacco|BP526746
tobacco|BP526747
tobacco|BP526748
tobacco|BP526753
tobacco|BP526755
tobacco|BP526759
tobacco|BP526760
tobacco|BP526762
tobacco|BP526763
tobacco|BP526765
tobacco|BP526766
tobacco|BP526769
tobacco|BP526773
tobacco|BP526776
tobacco|BP526779
tobacco|BP526783
tobacco|BP526785
tobacco|BP526789
tobacco|BP526792
tobacco|BP526794
tobacco|BP526796
tobacco|BP526797
tobacco|BP526799
tobacco|BP526800
tobacco|BP526802
tobacco|BP526803
tobacco|BP526807
tobacco|BP526808
tobacco|BP526809
tobacco|BP526810
tobacco|BP526811
tobacco|BP526815
tobacco|BP526816
tobacco|BP526817
tobacco|BP527133
tobacco|BP527137
tobacco|BP527140
tobacco|BP527145
tobacco|BP527147
tobacco|BP527149
tobacco|BP527150
tobacco|BP527154
tobacco|BP527155
tobacco|BP527156
tobacco|BP527157
tobacco|BP527163
tobacco|BP527164
tobacco|BP527166
tobacco|BP527168
tobacco|BP527169
tobacco|BP527170
tobacco|BP527171
tobacco|BP527172
tobacco|BP527173
tobacco|BP527175
tobacco|BP527180
tobacco|BP527185
tobacco|BP527186
tobacco|BP527187
tobacco|BP527188
tobacco|BP527190
tobacco|BP527191
tobacco|BP527194
tobacco|BP527195
tobacco|BP527196
tobacco|BP527197
tobacco|BP527199
tobacco|BP527201
tobacco|BP527202
tobacco|BP527205
tobacco|BP527206
tobacco|BP527207
tobacco|BP527210
tobacco|BP527211
tobacco|BP527213
tobacco|BP527215
tobacco|BP527216
tobacco|BP527217
tobacco|BP527219
tobacco|BP527220
tobacco|BP527221
tobacco|BP527222
tobacco|BP527223
tobacco|BP527224
tobacco|BP527225
tobacco|BP527227
tobacco|BP527228
tobacco|BP527235
tobacco|BP527236
tobacco|BP527238
tobacco|BP527242
tobacco|BP527244
tobacco|BP527247
tobacco|BP527248
tobacco|BP527249
tobacco|BP527254
tobacco|BP527256
tobacco|BP527257
tobacco|BP527258
tobacco|BP527259
tobacco|BP527261
tobacco|BP527263
tobacco|BP527272
tobacco|BP527276
tobacco|BP527280
tobacco|BP527283
tobacco|BP527284
tobacco|BP527286
tobacco|BP527287
tobacco|BP527295
tobacco|BP527296
tobacco|BP527297
tobacco|BP527299
tobacco|BP527300
tobacco|BP527302
tobacco|BP527304
tobacco|BP527305
tobacco|BP527308
tobacco|BP527309
tobacco|BP527311
tobacco|BP527314
tobacco|BP527315
tobacco|BP527321
tobacco|BP527324
tobacco|BP527329
tobacco|BP527330
tobacco|BP527334
tobacco|BP527336
tobacco|BP527337
tobacco|BP527338
tobacco|BP527339
tobacco|BP527341
tobacco|BP527343
tobacco|BP527348
tobacco|BP527349
tobacco|BP527350
tobacco|BP527352
tobacco|BP527362
tobacco|BP527363
tobacco|BP527365
tobacco|BP527366
tobacco|BP527368
tobacco|BP527369
tobacco|BP527370
tobacco|BP527371
tobacco|BP527378
tobacco|BP527380
tobacco|BP527381
tobacco|BP527383
tobacco|BP527384
tobacco|BP527385
tobacco|BP527386
tobacco|BP527388
tobacco|BP527392
tobacco|BP527393
tobacco|BP527394
tobacco|BP527396
tobacco|BP527397
tobacco|BP527398
tobacco|BP527401
tobacco|BP527402
tobacco|BP527404
tobacco|BP527405
tobacco|BP527407
tobacco|BP527410
tobacco|BP527411
tobacco|BP527414
tobacco|BP527415
tobacco|BP527418
tobacco|BP527420
tobacco|BP527421
tobacco|BP527423
tobacco|BP527424
tobacco|BP527426
tobacco|BP527427
tobacco|BP527428
tobacco|BP527429
tobacco|BP527430
tobacco|BP527431
tobacco|BP527435
tobacco|BP527437
tobacco|BP527438
tobacco|BP527439
tobacco|BP527444
tobacco|BP527446
tobacco|BP527447
tobacco|BP527448
tobacco|BP527449
tobacco|BP527754
tobacco|BP527755
tobacco|BP527757
tobacco|BP527764
tobacco|BP527768
tobacco|BP527774
tobacco|BP527778
tobacco|BP527785
tobacco|BP527788
tobacco|BP527791
tobacco|BP527792
tobacco|BP527794
tobacco|BP527795
tobacco|BP527796
tobacco|BP527798
tobacco|BP527801
tobacco|BP527802
tobacco|BP527804
tobacco|BP527805
tobacco|BP527807
tobacco|BP527808
tobacco|BP527812
tobacco|BP527814
tobacco|BP527816
tobacco|BP527818
tobacco|BP527819
tobacco|BP527820
tobacco|BP527821
tobacco|BP527822
tobacco|BP527825
tobacco|BP527827
tobacco|BP527836
tobacco|BP527837
tobacco|BP527842
tobacco|BP527844
tobacco|BP527845
tobacco|BP527847
tobacco|BP527850
tobacco|BP527851
tobacco|BP527856
tobacco|BP527857
tobacco|BP527859
tobacco|BP527861
tobacco|BP527862
tobacco|BP527863
tobacco|BP527864
tobacco|BP527866
tobacco|BP527868
tobacco|BP527869
tobacco|BP527874
tobacco|BP527875
tobacco|BP527878
tobacco|BP527880
tobacco|BP527881
tobacco|BP527886
tobacco|BP527888
tobacco|BP527889
tobacco|BP527890
tobacco|BP527891
tobacco|BP527892
tobacco|BP527895
tobacco|BP527896
tobacco|BP527897
tobacco|BP527898
tobacco|BP527899
tobacco|BP527900
tobacco|BP527902
tobacco|BP527903
tobacco|BP527904
tobacco|BP527911
tobacco|BP527912
tobacco|BP527913
tobacco|BP527914
tobacco|BP527916
tobacco|BP527919
tobacco|BP527921
tobacco|BP527922
tobacco|BP527924
tobacco|BP527926
tobacco|BP527929
tobacco|BP527931
tobacco|BP527934
tobacco|BP527936
tobacco|BP527937
tobacco|BP527940
tobacco|BP527941
tobacco|BP527943
tobacco|BP527944
tobacco|BP527945
tobacco|BP527946
tobacco|BP527948
tobacco|BP527949
tobacco|BP527950
tobacco|BP527951
tobacco|BP527952
tobacco|BP527953
tobacco|BP527955
tobacco|BP527956
tobacco|BP527957
tobacco|BP527958
tobacco|BP527959
tobacco|BP527961
tobacco|BP527962
tobacco|BP527964
tobacco|BP527965
tobacco|BP527967
tobacco|BP527976
tobacco|BP527980
tobacco|BP527981
tobacco|BP527982
tobacco|BP527984
tobacco|BP527986
tobacco|BP527988
tobacco|BP527989
tobacco|BP527991
tobacco|BP527992
tobacco|BP527993
tobacco|BP527998
tobacco|BP527999
tobacco|BP528003
tobacco|BP528005
tobacco|BP528006
tobacco|BP528007
tobacco|BP528008
tobacco|BP528013
tobacco|BP528014
tobacco|BP528017
tobacco|BP528018
tobacco|BP528021
tobacco|BP528022
tobacco|BP528024
tobacco|BP528026
tobacco|BP528027
tobacco|BP528029
tobacco|BP528031
tobacco|BP528033
tobacco|BP528034
tobacco|BP528036
tobacco|BP528037
tobacco|BP528041
tobacco|BP528042
tobacco|BP528043
tobacco|BP528046
tobacco|BP528048
tobacco|BP528049
tobacco|BP528051
tobacco|BP528053
tobacco|BP528055
tobacco|BP528364
tobacco|BP528366
tobacco|BP528367
tobacco|BP528368
tobacco|BP528370
tobacco|BP528372
tobacco|BP528373
tobacco|BP528374
tobacco|BP528376
tobacco|BP528377
tobacco|BP528379
tobacco|BP528381
tobacco|BP528382
tobacco|BP528383
tobacco|BP528385
tobacco|BP528386
tobacco|BP528389
tobacco|BP528390
tobacco|BP528393
tobacco|BP528397
tobacco|BP528401
tobacco|BP528402
tobacco|BP528403
tobacco|BP528404
tobacco|BP528405
tobacco|BP528406
tobacco|BP528407
tobacco|BP528409
tobacco|BP528410
tobacco|BP528412
tobacco|BP528413
tobacco|BP528414
tobacco|BP528416
tobacco|BP528418
tobacco|BP528421
tobacco|BP528422
tobacco|BP528423
tobacco|BP528424
tobacco|BP528425
tobacco|BP528426
tobacco|BP528427
tobacco|BP528428
tobacco|BP528430
tobacco|BP528435
tobacco|BP528436
tobacco|BP528437
tobacco|BP528442
tobacco|BP528443
tobacco|BP528445
tobacco|BP528447
tobacco|BP528449
tobacco|BP528450
tobacco|BP528451
tobacco|BP528452
tobacco|BP528453
tobacco|BP528455
tobacco|BP528457
tobacco|BP528459
tobacco|BP528460
tobacco|BP528462
tobacco|BP528464
tobacco|BP528466
tobacco|BP528468
tobacco|BP528470
tobacco|BP528471
tobacco|BP528473
tobacco|BP528475
tobacco|BP528476
tobacco|BP528478
tobacco|BP528479
tobacco|BP528483
tobacco|BP528484
tobacco|BP528486
tobacco|BP528488
tobacco|BP528489
tobacco|BP528490
tobacco|BP528493
tobacco|BP528495
tobacco|BP528496
tobacco|BP528497
tobacco|BP528500
tobacco|BP528503
tobacco|BP528505
tobacco|BP528509
tobacco|BP528512
tobacco|BP528514
tobacco|BP528516
tobacco|BP528517
tobacco|BP528521
tobacco|BP528524
tobacco|BP528526
tobacco|BP528528
tobacco|BP528529
tobacco|BP528530
tobacco|BP528533
tobacco|BP528534
tobacco|BP528537
tobacco|BP528538
tobacco|BP528540
tobacco|BP528541
tobacco|BP528542
tobacco|BP528544
tobacco|BP528546
tobacco|BP528548
tobacco|BP528549
tobacco|BP528550
tobacco|BP528552
tobacco|BP528553
tobacco|BP528555
tobacco|BP528556
tobacco|BP528557
tobacco|BP528558
tobacco|BP528559
tobacco|BP528560
tobacco|BP528561
tobacco|BP528562
tobacco|BP528563
tobacco|BP528564
tobacco|BP528565
tobacco|BP528566
tobacco|BP528569
tobacco|BP528573
tobacco|BP528574
tobacco|BP528579
tobacco|BP528580
tobacco|BP528582
tobacco|BP528583
tobacco|BP528586
tobacco|BP528587
tobacco|BP528589
tobacco|BP528592
tobacco|BP528594
tobacco|BP528595
tobacco|BP528596
tobacco|BP528601
tobacco|BP528606
tobacco|BP528610
tobacco|BP528612
tobacco|BP528618
tobacco|BP528620
tobacco|BP528621
tobacco|BP528622
tobacco|BP528623
tobacco|BP528624
tobacco|BP528629
tobacco|BP528630
tobacco|BP528631
tobacco|BP528632
tobacco|BP528633
tobacco|BP528641
tobacco|BP528643
tobacco|BP528644
tobacco|BP528647
tobacco|BP528648
tobacco|BP528650
tobacco|BP528653
tobacco|BP528655
tobacco|BP528658
tobacco|BP528659
tobacco|BP528959
tobacco|BP528962
tobacco|BP528963
tobacco|BP528965
tobacco|BP528966
tobacco|BP528967
tobacco|BP528972
tobacco|BP528974
tobacco|BP528981
tobacco|BP528986
tobacco|BP528987
tobacco|BP528988
tobacco|BP528989
tobacco|BP528991
tobacco|BP528992
tobacco|BP528993
tobacco|BP528997
tobacco|BP529002
tobacco|BP529006
tobacco|BP529008
tobacco|BP529009
tobacco|BP529011
tobacco|BP529012
tobacco|BP529017
tobacco|BP529018
tobacco|BP529021
tobacco|BP529023
tobacco|BP529028
tobacco|BP529030
tobacco|BP529031
tobacco|BP529032
tobacco|BP529034
tobacco|BP529036
tobacco|BP529038
tobacco|BP529044
tobacco|BP529045
tobacco|BP529046
tobacco|BP529047
tobacco|BP529049
tobacco|BP529051
tobacco|BP529052
tobacco|BP529053
tobacco|BP529054
tobacco|BP529057
tobacco|BP529058
tobacco|BP529061
tobacco|BP529062
tobacco|BP529063
tobacco|BP529064
tobacco|BP529065
tobacco|BP529068
tobacco|BP529074
tobacco|BP529075
tobacco|BP529076
tobacco|BP529077
tobacco|BP529079
tobacco|BP529084
tobacco|BP529087
tobacco|BP529089
tobacco|BP529090
tobacco|BP529091
tobacco|BP529092
tobacco|BP529093
tobacco|BP529097
tobacco|BP529098
tobacco|BP529100
tobacco|BP529102
tobacco|BP529105
tobacco|BP529106
tobacco|BP529110
tobacco|BP529111
tobacco|BP529112
tobacco|BP529114
tobacco|BP529116
tobacco|BP529121
tobacco|BP529122
tobacco|BP529123
tobacco|BP529124
tobacco|BP529125
tobacco|BP529127
tobacco|BP529128
tobacco|BP529130
tobacco|BP529131
tobacco|BP529134
tobacco|BP529135
tobacco|BP529136
tobacco|BP529139
tobacco|BP529141
tobacco|BP529142
tobacco|BP529144
tobacco|BP529146
tobacco|BP529147
tobacco|BP529149
tobacco|BP529151
tobacco|BP529153
tobacco|BP529157
tobacco|BP529159
tobacco|BP529163
tobacco|BP529164
tobacco|BP529168
tobacco|BP529173
tobacco|BP529177
tobacco|BP529178
tobacco|BP529183
tobacco|BP529186
tobacco|BP529189
tobacco|BP529190
tobacco|BP529192
tobacco|BP529193
tobacco|BP529196
tobacco|BP529198
tobacco|BP529201
tobacco|BP529203
tobacco|BP529205
tobacco|BP529208
tobacco|BP529209
tobacco|BP529211
tobacco|BP529213
tobacco|BP529214
tobacco|BP529222
tobacco|BP529223
tobacco|BP529225
tobacco|BP529227
tobacco|BP529229
tobacco|BP529230
tobacco|BP529231
tobacco|BP529233
tobacco|BP529236
tobacco|BP529239
tobacco|BP529242
tobacco|BP529243
tobacco|BP529245
tobacco|BP529246
tobacco|BP529247
tobacco|BP529248
tobacco|BP529250
tobacco|BP529251
tobacco|BP529252
tobacco|BP529253
tobacco|BP529255
tobacco|BP529263
tobacco|BP529265
tobacco|BP529268
tobacco|BP529579
tobacco|BP529583
tobacco|BP529588
tobacco|BP529589
tobacco|BP529590
tobacco|BP529593
tobacco|BP529594
tobacco|BP529595
tobacco|BP529596
tobacco|BP529605
tobacco|BP529606
tobacco|BP529608
tobacco|BP529609
tobacco|BP529611
tobacco|BP529614
tobacco|BP529615
tobacco|BP529620
tobacco|BP529621
tobacco|BP529622
tobacco|BP529623
tobacco|BP529624
tobacco|BP529625
tobacco|BP529628
tobacco|BP529629
tobacco|BP529631
tobacco|BP529633
tobacco|BP529637
tobacco|BP529638
tobacco|BP529639
tobacco|BP529640
tobacco|BP529645
tobacco|BP529648
tobacco|BP529649
tobacco|BP529652
tobacco|BP529658
tobacco|BP529665
tobacco|BP529668
tobacco|BP529669
tobacco|BP529670
tobacco|BP529672
tobacco|BP529674
tobacco|BP529675
tobacco|BP529676
tobacco|BP529678
tobacco|BP529681
tobacco|BP529682
tobacco|BP529686
tobacco|BP529687
tobacco|BP529688
tobacco|BP529689
tobacco|BP529692
tobacco|BP529693
tobacco|BP529695
tobacco|BP529696
tobacco|BP529700
tobacco|BP529702
tobacco|BP529703
tobacco|BP529705
tobacco|BP529707
tobacco|BP529710
tobacco|BP529711
tobacco|BP529714
tobacco|BP529717
tobacco|BP529718
tobacco|BP529719
tobacco|BP529722
tobacco|BP529728
tobacco|BP529729
tobacco|BP529737
tobacco|BP529739
tobacco|BP529740
tobacco|BP529742
tobacco|BP529744
tobacco|BP529745
tobacco|BP529746
tobacco|BP529749
tobacco|BP529752
tobacco|BP529753
tobacco|BP529754
tobacco|BP529756
tobacco|BP529757
tobacco|BP529758
tobacco|BP529760
tobacco|BP529763
tobacco|BP529765
tobacco|BP529767
tobacco|BP529768
tobacco|BP529769
tobacco|BP529771
tobacco|BP529772
tobacco|BP529773
tobacco|BP529777
tobacco|BP529778
tobacco|BP529780
tobacco|BP529781
tobacco|BP529789
tobacco|BP529791
tobacco|BP529798
tobacco|BP529800
tobacco|BP529802
tobacco|BP529803
tobacco|BP529810
tobacco|BP529813
tobacco|BP529814
tobacco|BP529817
tobacco|BP529821
tobacco|BP529823
tobacco|BP529825
tobacco|BP529827
tobacco|BP529832
tobacco|BP529833
tobacco|BP529836
tobacco|BP529837
tobacco|BP529839
tobacco|BP529841
tobacco|BP529842
tobacco|BP529846
tobacco|BP529848
tobacco|BP529851
tobacco|BP529854
tobacco|BP529856
tobacco|BP529857
tobacco|BP529859
tobacco|BP529863
tobacco|BP529868
tobacco|BP529869
tobacco|BP529870
tobacco|BP529871
tobacco|BP529872
tobacco|BP529873
tobacco|BP529876
tobacco|BP529877
tobacco|BP529880
tobacco|BP529883
tobacco|BP529885
tobacco|BP530276
tobacco|BP530285
tobacco|BP530287
tobacco|BP530292
tobacco|BP530295
tobacco|BP530298
tobacco|BP530299
tobacco|BP530303
tobacco|BP530305
tobacco|BP530307
tobacco|BP530309
tobacco|BP530310
tobacco|BP530311
tobacco|BP530312
tobacco|BP530313
tobacco|BP530314
tobacco|BP530315
tobacco|BP530321
tobacco|BP530322
tobacco|BP530326
tobacco|BP530335
tobacco|BP530339
tobacco|BP530344
tobacco|BP530345
tobacco|BP530351
tobacco|BP530352
tobacco|BP530358
tobacco|BP530361
tobacco|BP530363
tobacco|BP530367
tobacco|BP530368
tobacco|BP530370
tobacco|BP530371
tobacco|BP530375
tobacco|BP530379
tobacco|BP530381
tobacco|BP530385
tobacco|BP530386
tobacco|BP530387
tobacco|BP530395
tobacco|BP530399
tobacco|BP530400
tobacco|BP530402
tobacco|BP530411
tobacco|BP530412
tobacco|BP530419
tobacco|BP530425
tobacco|BP530427
tobacco|BP530428
tobacco|BP530430
tobacco|BP530431
tobacco|BP530433
tobacco|BP530438
tobacco|BP530442
tobacco|BP530447
tobacco|BP530449
tobacco|BP530453
tobacco|BP530454
tobacco|BP530457
tobacco|BP530458
tobacco|BP530461
tobacco|BP530468
tobacco|BP530472
tobacco|BP530478
tobacco|BP530479
tobacco|BP530480
tobacco|BP530494
tobacco|BP530498
tobacco|BP530500
tobacco|BP530505
tobacco|BP530506
tobacco|BP530507
tobacco|BP530510
tobacco|BP530511
tobacco|BP530514
tobacco|BP530523
tobacco|BP530525
tobacco|BP530530
tobacco|BP530532
tobacco|BP530533
tobacco|BP530535
tobacco|BP530536
tobacco|BP530543
tobacco|BP530546
tobacco|BP530547
tobacco|BP530548
tobacco|BP530556
tobacco|BP530557
tobacco|BP530561
tobacco|BP530566
tobacco|BP530574
tobacco|BP530577
tobacco|BP530578
tobacco|BP530581
tobacco|BP530582
tobacco|BP530585
tobacco|BP530587
tobacco|BP530592
tobacco|BP530595
tobacco|BP530597
tobacco|BP530601
tobacco|BP530604
tobacco|BP530606
tobacco|BP530615
tobacco|BP530616
tobacco|BP530620
tobacco|BP530624
tobacco|BP530625
tobacco|BP530628
tobacco|BP530630
tobacco|BP530637
tobacco|BP530638
tobacco|BP530639
tobacco|BP530642
tobacco|BP530647
tobacco|BP530648
tobacco|BP530650
tobacco|BP530659
tobacco|BP530660
tobacco|BP530662
tobacco|BP530674
tobacco|BP530685
tobacco|BP530692
tobacco|BP530694
tobacco|BP530695
tobacco|BP530704
tobacco|BP530709
tobacco|BP530711
tobacco|BP530719
tobacco|BP530724
tobacco|BP531157
tobacco|BP531166
tobacco|BP531167
tobacco|BP531174
tobacco|BP531175
tobacco|BP531179
tobacco|BP531181
tobacco|BP531189
tobacco|BP531190
tobacco|BP531196
tobacco|BP531200
tobacco|BP531204
tobacco|BP531209
tobacco|BP531214
tobacco|BP531217
tobacco|BP531218
tobacco|BP531221
tobacco|BP531222
tobacco|BP531223
tobacco|BP531225
tobacco|BP531227
tobacco|BP531228
tobacco|BP531234
tobacco|BP531236
tobacco|BP531237
tobacco|BP531241
tobacco|BP531245
tobacco|BP531246
tobacco|BP531247
tobacco|BP531250
tobacco|BP531254
tobacco|BP531260
tobacco|BP531262
tobacco|BP531263
tobacco|BP531267
tobacco|BP531268
tobacco|BP531269
tobacco|BP531273
tobacco|BP531283
tobacco|BP531286
tobacco|BP531288
tobacco|BP531290
tobacco|BP531294
tobacco|BP531295
tobacco|BP531296
tobacco|BP531297
tobacco|BP531302
tobacco|BP531307
tobacco|BP531310
tobacco|BP531312
tobacco|BP531313
tobacco|BP531316
tobacco|BP531319
tobacco|BP531334
tobacco|BP531336
tobacco|BP531339
tobacco|BP531344
tobacco|BP531349
tobacco|BP531350
tobacco|BP531353
tobacco|BP531355
tobacco|BP531364
tobacco|BP531365
tobacco|BP531367
tobacco|BP531371
tobacco|BP531372
tobacco|BP531375
tobacco|BP531382
tobacco|BP531383
tobacco|BP531387
tobacco|BP531390
tobacco|BP531395
tobacco|BP531397
tobacco|BP531404
tobacco|BP531406
tobacco|BP531407
tobacco|BP531409
tobacco|BP531410
tobacco|BP531414
tobacco|BP531419
tobacco|BP531422
tobacco|BP531424
tobacco|BP531425
tobacco|BP531429
tobacco|BP531437
tobacco|BP531439
tobacco|BP531440
tobacco|BP531442
tobacco|BP531443
tobacco|BP531446
tobacco|BP531447
tobacco|BP531449
tobacco|BP531451
tobacco|BP531455
tobacco|BP531458
tobacco|BP531459
tobacco|BP531469
tobacco|BP531476
tobacco|BP531479
tobacco|BP531480
tobacco|BP531482
tobacco|BP531485
tobacco|BP531496
tobacco|BP531500
tobacco|BP531502
tobacco|BP531509
tobacco|BP531511
tobacco|BP531517
tobacco|BP531519
tobacco|BP531524
tobacco|BP531525
tobacco|BP531532
tobacco|BP531533
tobacco|BP531539
tobacco|BP531542
tobacco|BP531543
tobacco|BP531550
tobacco|BP531551
tobacco|BP531552
tobacco|BP531558
tobacco|BP531577
tobacco|BP531579
tobacco|BP531580
tobacco|BP531581
tobacco|BP531583
tobacco|BP531585
tobacco|BP531587
tobacco|BP531590
tobacco|BP531596
tobacco|BP531597
tobacco|BP532084
tobacco|BP532085
tobacco|BP532096
tobacco|BP532102
tobacco|BP532105
tobacco|BP532108
tobacco|BP532109
tobacco|BP532114
tobacco|BP532122
tobacco|BP532125
tobacco|BP532138
tobacco|BP532142
tobacco|BP532147
tobacco|BP532148
tobacco|BP532149
tobacco|BP532151
tobacco|BP532154
tobacco|BP532158
tobacco|BP532159
tobacco|BP532163
tobacco|BP532165
tobacco|BP532168
tobacco|BP532171
tobacco|BP532176
tobacco|BP532179
tobacco|BP532180
tobacco|BP532181
tobacco|BP532184
tobacco|BP532191
tobacco|BP532192
tobacco|BP532196
tobacco|BP532200
tobacco|BP532208
tobacco|BP532210
tobacco|BP532211
tobacco|BP532214
tobacco|BP532215
tobacco|BP532217
tobacco|BP532220
tobacco|BP532221
tobacco|BP532226
tobacco|BP532227
tobacco|BP532229
tobacco|BP532230
tobacco|BP532235
tobacco|BP532236
tobacco|BP532237
tobacco|BP532239
tobacco|BP532241
tobacco|BP532244
tobacco|BP532249
tobacco|BP532254
tobacco|BP532255
tobacco|BP532259
tobacco|BP532273
tobacco|BP532274
tobacco|BP532278
tobacco|BP532281
tobacco|BP532283
tobacco|BP532284
tobacco|BP532285
tobacco|BP532286
tobacco|BP532294
tobacco|BP532299
tobacco|BP532301
tobacco|BP532302
tobacco|BP532303
tobacco|BP532304
tobacco|BP532312
tobacco|BP532313
tobacco|BP532318
tobacco|BP532320
tobacco|BP532321
tobacco|BP532325
tobacco|BP532326
tobacco|BP532327
tobacco|BP532329
tobacco|BP532330
tobacco|BP532331
tobacco|BP532332
tobacco|BP532333
tobacco|BP532336
tobacco|BP532339
tobacco|BP532341
tobacco|BP532342
tobacco|BP532344
tobacco|BP532346
tobacco|BP532350
tobacco|BP532358
tobacco|BP532367
tobacco|BP532368
tobacco|BP532371
tobacco|BP532377
tobacco|BP532378
tobacco|BP532380
tobacco|BP532381
tobacco|BP532387
tobacco|BP532391
tobacco|BP532393
tobacco|BP532397
tobacco|BP532398
tobacco|BP532399
tobacco|BP532400
tobacco|BP532404
tobacco|BP532405
tobacco|BP532407
tobacco|BP532408
tobacco|BP532410
tobacco|BP532411
tobacco|BP532412
tobacco|BP532415
tobacco|BP532421
tobacco|BP532422
tobacco|BP532430
tobacco|BP532431
tobacco|BP532432
tobacco|BP532435
tobacco|BP532438
tobacco|BP532447
tobacco|BP532448
tobacco|BP532449
tobacco|BP532451
tobacco|BP532452
tobacco|BP532453
tobacco|BP532456
tobacco|BP532458
tobacco|BP532460
tobacco|BP532462
tobacco|BP532463
tobacco|BP532466
tobacco|BP532471
tobacco|BP532491
tobacco|BP532496
tobacco|BP532500
tobacco|BP532502
tobacco|BP532513
tobacco|BP532514
tobacco|BP532517
tobacco|BP532525
tobacco|BP532528
tobacco|BP532530
tobacco|BP532533
tobacco|BP532537
tobacco|BP532539
tobacco|BP532543
tobacco|BP532545
tobacco|BP532547
tobacco|BP532551
tobacco|BP532554
tobacco|BP532555
tobacco|BP532557
tobacco|BP532560
tobacco|BP532569
tobacco|BP532570
tobacco|BP532571
tobacco|BP532572
tobacco|BP532578
tobacco|BP533064
tobacco|BP533067
tobacco|BP533074
tobacco|BP533075
tobacco|BP533076
tobacco|BP533087
tobacco|BP533088
tobacco|BP533097
tobacco|BP533104
tobacco|BP533105
tobacco|BP533115
tobacco|BP533116
tobacco|BP533119
tobacco|BP533121
tobacco|BP533122
tobacco|BP533123
tobacco|BP533129
tobacco|BP533137
tobacco|BP533147
tobacco|BP533153
tobacco|BP533159
tobacco|BP533163
tobacco|BP533168
tobacco|BP533172
tobacco|BP533175
tobacco|BP533176
tobacco|BP533178
tobacco|BP533186
tobacco|BP533188
tobacco|BP533191
tobacco|BP533192
tobacco|BP533196
tobacco|BP533197
tobacco|BP533198
tobacco|BP533200
tobacco|BP533202
tobacco|BP533203
tobacco|BP533211
tobacco|BP533217
tobacco|BP533219
tobacco|BP533223
tobacco|BP533225
tobacco|BP533231
tobacco|BP533235
tobacco|BP533236
tobacco|BP533237
tobacco|BP533247
tobacco|BP533248
tobacco|BP533254
tobacco|BP533257
tobacco|BP533260
tobacco|BP533262
tobacco|BP533263
tobacco|BP533267
tobacco|BP533272
tobacco|BP533276
tobacco|BP533280
tobacco|BP533282
tobacco|BP533287
tobacco|BP533291
tobacco|BP533292
tobacco|BP533295
tobacco|BP533297
tobacco|BP533300
tobacco|BP533303
tobacco|BP533304
tobacco|BP533305
tobacco|BP533306
tobacco|BP533314
tobacco|BP533321
tobacco|BP533323
tobacco|BP533329
tobacco|BP533331
tobacco|BP533333
tobacco|BP533341
tobacco|BP533343
tobacco|BP533345
tobacco|BP533351
tobacco|BP533355
tobacco|BP533357
tobacco|BP533358
tobacco|BP533362
tobacco|BP533365
tobacco|BP533370
tobacco|BP533381
tobacco|BP533386
tobacco|BP533389
tobacco|BP533390
tobacco|BP533394
tobacco|BP533398
tobacco|BP533401
tobacco|BP533407
tobacco|BP533409
tobacco|BP533411
tobacco|BP533415
tobacco|BP533418
tobacco|BP533423
tobacco|BP533425
tobacco|BP533428
tobacco|BP533431
tobacco|BP533436
tobacco|BP533439
tobacco|BP533440
tobacco|BP533441
tobacco|BP533442
tobacco|BP533451
tobacco|BP533454
tobacco|BP533458
tobacco|BP533461
tobacco|BP533462
tobacco|BP533464
tobacco|BP533467
tobacco|BP533468
tobacco|BP533472
tobacco|BP533473
tobacco|BP533476
tobacco|BP533477
tobacco|BP533478
tobacco|BP533486
tobacco|BP533487
tobacco|BP533490
tobacco|BP533497
tobacco|BP533502
tobacco|BP533504
tobacco|BP533506
tobacco|BP533512
tobacco|BP533520
tobacco|BP533524
tobacco|BP533526
tobacco|BP533527
tobacco|BP533534
tobacco|BP533996
tobacco|BP534000
tobacco|BP534014
tobacco|BP534020
tobacco|BP534022
tobacco|BP534024
tobacco|BP534026
tobacco|BP534030
tobacco|BP534033
tobacco|BP534038
tobacco|BP534044
tobacco|BP534055
tobacco|BP534071
tobacco|BP534072
tobacco|BP534085
tobacco|BP534089
tobacco|BP534097
tobacco|BP534102
tobacco|BP534103
tobacco|BP534104
tobacco|BP534107
tobacco|BP534111
tobacco|BP534114
tobacco|BP534118
tobacco|BP534119
tobacco|BP534124
tobacco|BP534126
tobacco|BP534131
tobacco|BP534136
tobacco|BP534138
tobacco|BP534147
tobacco|BP534156
tobacco|BP534159
tobacco|BP534163
tobacco|BP534166
tobacco|BP534167
tobacco|BP534169
tobacco|BP534174
tobacco|BP534179
tobacco|BP534182
tobacco|BP534183
tobacco|BP534188
tobacco|BP534192
tobacco|BP534193
tobacco|BP534197
tobacco|BP534200
tobacco|BP534201
tobacco|BP534202
tobacco|BP534206
tobacco|BP534207
tobacco|BP534209
tobacco|BP534212
tobacco|BP534213
tobacco|BP534216
tobacco|BP534219
tobacco|BP534229
tobacco|BP534231
tobacco|BP534235
tobacco|BP534243
tobacco|BP534259
tobacco|BP534262
tobacco|BP534265
tobacco|BP534269
tobacco|BP534275
tobacco|BP534278
tobacco|BP534286
tobacco|BP534293
tobacco|BP534294
tobacco|BP534296
tobacco|BP534297
tobacco|BP534299
tobacco|BP534304
tobacco|BP534308
tobacco|BP534309
tobacco|BP534311
tobacco|BP534312
tobacco|BP534319
tobacco|BP534322
tobacco|BP534324
tobacco|BP534325
tobacco|BP534330
tobacco|BP534336
tobacco|BP534340
tobacco|BP534341
tobacco|BP534349
tobacco|BP534353
tobacco|BP534360
tobacco|BP534361
tobacco|BP534364
tobacco|BP534365
tobacco|BP534369
tobacco|BP534371
tobacco|BP534374
tobacco|BP534379
tobacco|BP534382
tobacco|BP534387
tobacco|BP534394
tobacco|BP534395
tobacco|BP534397
tobacco|BP534398
tobacco|BP534400
tobacco|BP534401
tobacco|BP534403
tobacco|BP534404
tobacco|BP534408
tobacco|BP534410
tobacco|BP534414
tobacco|BP534415
tobacco|BP534427
tobacco|BP534429
tobacco|BP534430
tobacco|BP534432
tobacco|BP534441
tobacco|BP534445
tobacco|BP534450
tobacco|BP534455
tobacco|BP534459
tobacco|BP534460
tobacco|BP534462
tobacco|BP534463
tobacco|BP534466
tobacco|BP534477
tobacco|BP534478
tobacco|BP534959
tobacco|BP534960
tobacco|BP534962
tobacco|BP534967
tobacco|BP534976
tobacco|BP534977
tobacco|BP534979
tobacco|BP534980
tobacco|BP534981
tobacco|BP534982
tobacco|BP535000
tobacco|BP535004
tobacco|BP535007
tobacco|BP535009
tobacco|BP535016
tobacco|BP535017
tobacco|BP535019
tobacco|BP535020
tobacco|BP535021
tobacco|BP535028
tobacco|BP535029
tobacco|BP535031
tobacco|BP535035
tobacco|BP535040
tobacco|BP535049
tobacco|BP535051
tobacco|BP535053
tobacco|BP535055
tobacco|BP535059
tobacco|BP535064
tobacco|BP535067
tobacco|BP535071
tobacco|BP535073
tobacco|BP535080
tobacco|BP535083
tobacco|BP535084
tobacco|BP535091
tobacco|BP535093
tobacco|BP535094
tobacco|BP535095
tobacco|BP535098
tobacco|BP535108
tobacco|BP535109
tobacco|BP535120
tobacco|BP535135
tobacco|BP535137
tobacco|BP535143
tobacco|BP535144
tobacco|BP535154
tobacco|BP535155
tobacco|BP535157
tobacco|BP535166
tobacco|BP535168
tobacco|BP535169
tobacco|BP535171
tobacco|BP535177
tobacco|BP535178
tobacco|BP535179
tobacco|BP535181
tobacco|BP535183
tobacco|BP535194
tobacco|BP535203
tobacco|BP535205
tobacco|BP535215
tobacco|BP535216
tobacco|BP535224
tobacco|BP535226
tobacco|BP535230
tobacco|BP535233
tobacco|BP535234
tobacco|BP535239
tobacco|BP535241
tobacco|BP535243
tobacco|BP535252
tobacco|BP535254
tobacco|BP535262
tobacco|BP535264
tobacco|BP535265
tobacco|BP535267
tobacco|BP535268
tobacco|BP535271
tobacco|BP535281
tobacco|BP535290
tobacco|BP535301
tobacco|BP535302
tobacco|BP535304
tobacco|BP535305
tobacco|BP535306
tobacco|BP535309
tobacco|BP535311
tobacco|BP535315
tobacco|BP535318
tobacco|BP535322
tobacco|BP535326
tobacco|BP535334
tobacco|BP535335
tobacco|BP535336
tobacco|BP535339
tobacco|BP535340
tobacco|BP535347
tobacco|BP535351
tobacco|BP535353
tobacco|BP535364
tobacco|BP535369
tobacco|BP535372
tobacco|BP535379
tobacco|BP535381
tobacco|BP535384
tobacco|BP535385
tobacco|BP535387
tobacco|BP535388
tobacco|BP535393
tobacco|BP535402
tobacco|BP535416
tobacco|BP535422
tobacco|BP535423
tobacco|BP535429
tobacco|BP535430
tobacco|CN498897
tobacco|CN498898
tobacco|CN498900
tobacco|CN498901
tobacco|CN498907
tobacco|CN498908
tobacco|CN498909
tobacco|CN824850
tobacco|CN824869
tobacco|CN824882
tobacco|CN824890
tobacco|CN824898
tobacco|CN949702
tobacco|CN949720
tobacco|CN949721
tobacco|CN949722
tobacco|CN949796
tobacco|CO133036
tobacco|CV015900
tobacco|CV015905
tobacco|CV015906
tobacco|CV015914
tobacco|CV015918
tobacco|CV015920
tobacco|CV015924
tobacco|CV015925
tobacco|CV015928
tobacco|CV015930
tobacco|CV015937
tobacco|CV015942
tobacco|CV015953
tobacco|CV015956
tobacco|CV015958
tobacco|CV015963
tobacco|CV015967
tobacco|CV015969
tobacco|CV015979
tobacco|CV015985
tobacco|CV015988
tobacco|CV015992
tobacco|CV015994
tobacco|CV016003
tobacco|CV016007
tobacco|CV016012
tobacco|CV016015
tobacco|CV016017
tobacco|CV016028
tobacco|CV016031
tobacco|CV016034
tobacco|CV016039
tobacco|CV016043
tobacco|CV016047
tobacco|CV016048
tobacco|CV016053
tobacco|CV016054
tobacco|CV016055
tobacco|CV016064
tobacco|CV016070
tobacco|CV016071
tobacco|CV016084
tobacco|CV016088
tobacco|CV016093
tobacco|CV016094
tobacco|CV016108
tobacco|CV016112
tobacco|CV016114
tobacco|CV016122
tobacco|CV016124
tobacco|CV016131
tobacco|CV016136
tobacco|CV016140
tobacco|CV016143
tobacco|CV016145
tobacco|CV016147
tobacco|CV016151
tobacco|CV016152
tobacco|CV016159
tobacco|CV016177
tobacco|CV016178
tobacco|CV016181
tobacco|CV016182
tobacco|CV016198
tobacco|CV016199
tobacco|CV016207
tobacco|CV016209
tobacco|CV016213
tobacco|CV016214
tobacco|CV016219
tobacco|CV016220
tobacco|CV016222
tobacco|CV016227
tobacco|CV016243
tobacco|CV016244
tobacco|CV016247
tobacco|CV016254
tobacco|CV016262
tobacco|CV016263
tobacco|CV016266
tobacco|CV016279
tobacco|CV016280
tobacco|CV016290
tobacco|CV016295
tobacco|CV016296
tobacco|CV016299
tobacco|CV016940
tobacco|CV016943
tobacco|CV016946
tobacco|CV016948
tobacco|CV016954
tobacco|CV016974
tobacco|CV016979
tobacco|CV016981
tobacco|CV016984
tobacco|CV016985
tobacco|CV017002
tobacco|CV017015
tobacco|CV017025
tobacco|CV017026
tobacco|CV017035
tobacco|CV017036
tobacco|CV017037
tobacco|CV017051
tobacco|CV017057
tobacco|CV017060
tobacco|CV017063
tobacco|CV017070
tobacco|CV017072
tobacco|CV017075
tobacco|CV017086
tobacco|CV017089
tobacco|CV017097
tobacco|CV017098
tobacco|CV017105
tobacco|CV017107
tobacco|CV017114
tobacco|CV017119
tobacco|CV017122
tobacco|CV017127
tobacco|CV017130
tobacco|CV017146
tobacco|CV017151
tobacco|CV017156
tobacco|CV017167
tobacco|CV017177
tobacco|CV017182
tobacco|CV017186
tobacco|CV017187
tobacco|CV017188
tobacco|CV017196
tobacco|CV017204
tobacco|CV017205
tobacco|CV017206
tobacco|CV017208
tobacco|CV017210
tobacco|CV017213
tobacco|CV017215
tobacco|CV017224
tobacco|CV017238
tobacco|CV017240
tobacco|CV017242
tobacco|CV017252
tobacco|CV017253
tobacco|CV017254
tobacco|CV017255
tobacco|CV017266
tobacco|CV017268
tobacco|CV017273
tobacco|CV017276
tobacco|CV017280
tobacco|CV017291
tobacco|CV017298
tobacco|CV017299
tobacco|CV017314
tobacco|CV017315
tobacco|CV017324
tobacco|CV017326
tobacco|CV017328
tobacco|CV017335
tobacco|CV017367
tobacco|CV017378
tobacco|CV017379
tobacco|CV017389
tobacco|CV017392
tobacco|CV017394
tobacco|CV017403
tobacco|CV017405
tobacco|CV017420
tobacco|CV017430
tobacco|CV017432
tobacco|CV017433
tobacco|CV017434
tobacco|CV017437
tobacco|CV017442
tobacco|CV017443
tobacco|CV017450
tobacco|CV017459
tobacco|CV017462
tobacco|CV017465
tobacco|CV017466
tobacco|CV017471
tobacco|CV017474
tobacco|CV017478
tobacco|CV017493
tobacco|CV017497
tobacco|CV017500
tobacco|CV017510
tobacco|CV017517
tobacco|CV017520
tobacco|CV017523
tobacco|CV017531
tobacco|CV017532
tobacco|CV017536
tobacco|CV017537
tobacco|CV017539
tobacco|CV017543
tobacco|CV017547
tobacco|CV017549
tobacco|CV017552
tobacco|CV017556
tobacco|CV017572
tobacco|CV017577
tobacco|CV017582
tobacco|CV017584
tobacco|CV017587
tobacco|CV017590
tobacco|CV017593
tobacco|CV018209
tobacco|CV018215
tobacco|CV018220
tobacco|CV018226
tobacco|CV018229
tobacco|CV018240
tobacco|CV018242
tobacco|CV018250
tobacco|CV018254
tobacco|CV018267
tobacco|CV018268
tobacco|CV018271
tobacco|CV018276
tobacco|CV018292
tobacco|CV018294
tobacco|CV018296
tobacco|CV018297
tobacco|CV018300
tobacco|CV018301
tobacco|CV018304
tobacco|CV018310
tobacco|CV018311
tobacco|CV018321
tobacco|CV018328
tobacco|CV018332
tobacco|CV018333
tobacco|CV018339
tobacco|CV018342
tobacco|CV018345
tobacco|CV018349
tobacco|CV018356
tobacco|CV018363
tobacco|CV018367
tobacco|CV018368
tobacco|CV018377
tobacco|CV018396
tobacco|CV018397
tobacco|CV018399
tobacco|CV018410
tobacco|CV018417
tobacco|CV018426
tobacco|CV018432
tobacco|CV018434
tobacco|CV018442
tobacco|CV018444
tobacco|CV018445
tobacco|CV018446
tobacco|CV018451
tobacco|CV018453
tobacco|CV018454
tobacco|CV018459
tobacco|CV018460
tobacco|CV018462
tobacco|CV018463
tobacco|CV018467
tobacco|CV018471
tobacco|CV018483
tobacco|CV018485
tobacco|CV018489
tobacco|CV018491
tobacco|CV018492
tobacco|CV018494
tobacco|CV018498
tobacco|CV018514
tobacco|CV018516
tobacco|CV018518
tobacco|CV018519
tobacco|CV018522
tobacco|CV018526
tobacco|CV018530
tobacco|CV018555
tobacco|CV018558
tobacco|CV018560
tobacco|CV018570
tobacco|CV018576
tobacco|CV018580
tobacco|CV018585
tobacco|CV018586
tobacco|CV018589
tobacco|CV018593
tobacco|CV018599
tobacco|CV018602
tobacco|CV018605
tobacco|CV018607
tobacco|CV018609
tobacco|CV018617
tobacco|CV018620
tobacco|CV018622
tobacco|CV018623
tobacco|CV018630
tobacco|CV018633
tobacco|CV018637
tobacco|CV018643
tobacco|CV018644
tobacco|CV018648
tobacco|CV018651
tobacco|CV018652
tobacco|CV018653
tobacco|CV018670
tobacco|CV018671
tobacco|CV018676
tobacco|CV018679
tobacco|CV018685
tobacco|CV018688
tobacco|CV018693
tobacco|CV018701
tobacco|CV018703
tobacco|CV018705
tobacco|CV018716
tobacco|CV018721
tobacco|CV018725
tobacco|CV018727
tobacco|CV018742
tobacco|CV018744
tobacco|CV018751
tobacco|CV018763
tobacco|CV018775
tobacco|CV018776
tobacco|CV018778
tobacco|CV018779
tobacco|CV018788
tobacco|CV018793
tobacco|CV018795
tobacco|CV018809
tobacco|CV018810
tobacco|CV018811
tobacco|CV018817
tobacco|CV018819
tobacco|CV018825
tobacco|CV018827
tobacco|CV018828
tobacco|CV018834
tobacco|CV018840
tobacco|CV018844
tobacco|CV019465
tobacco|CV019469
tobacco|CV019470
tobacco|CV019472
tobacco|CV019473
tobacco|CV019475
tobacco|CV019479
tobacco|CV019482
tobacco|CV019496
tobacco|CV019497
tobacco|CV019506
tobacco|CV019523
tobacco|CV019524
tobacco|CV019527
tobacco|CV019529
tobacco|CV019538
tobacco|CV019541
tobacco|CV019543
tobacco|CV019557
tobacco|CV019570
tobacco|CV019576
tobacco|CV019577
tobacco|CV019580
tobacco|CV019586
tobacco|CV019591
tobacco|CV019594
tobacco|CV019597
tobacco|CV019602
tobacco|CV019626
tobacco|CV019637
tobacco|CV019638
tobacco|CV019639
tobacco|CV019657
tobacco|CV019660
tobacco|CV019661
tobacco|CV019662
tobacco|CV019663
tobacco|CV019664
tobacco|CV019665
tobacco|CV019666
tobacco|CV019669
tobacco|CV019680
tobacco|CV019687
tobacco|CV019689
tobacco|CV019692
tobacco|CV019693
tobacco|CV019696
tobacco|CV019697
tobacco|CV019698
tobacco|CV019701
tobacco|CV019710
tobacco|CV019712
tobacco|CV019715
tobacco|CV019716
tobacco|CV019720
tobacco|CV019721
tobacco|CV019726
tobacco|CV019732
tobacco|CV019742
tobacco|CV019745
tobacco|CV019755
tobacco|CV019759
tobacco|CV019766
tobacco|CV019767
tobacco|CV019774
tobacco|CV019779
tobacco|CV019780
tobacco|CV019784
tobacco|CV019788
tobacco|CV019790
tobacco|CV019800
tobacco|CV019803
tobacco|CV019806
tobacco|CV019812
tobacco|CV019813
tobacco|CV019816
tobacco|CV019832
tobacco|CV019843
tobacco|CV019851
tobacco|CV019852
tobacco|CV019862
tobacco|CV019863
tobacco|CV019866
tobacco|CV019881
tobacco|CV019883
tobacco|CV019885
tobacco|CV019895
tobacco|CV019912
tobacco|CV019926
tobacco|CV019935
tobacco|CV019942
tobacco|CV019946
tobacco|CV019948
tobacco|CV019953
tobacco|CV019958
tobacco|CV019961
tobacco|CV019963
tobacco|CV019968
tobacco|CV019970
tobacco|CV019984
tobacco|CV019991
tobacco|CV019999
tobacco|CV020000
tobacco|CV020002
tobacco|CV020006
tobacco|CV020014
tobacco|CV020015
tobacco|CV020021
tobacco|CV020024
tobacco|CV020030
tobacco|CV020034
tobacco|CV020036
tobacco|CV020047
tobacco|CV020049
tobacco|CV020054
tobacco|CV020055
tobacco|CV020063
tobacco|CV020072
tobacco|CV020077
tobacco|CV020081
tobacco|CV020083
tobacco|CV020689
tobacco|CV020690
tobacco|CV020694
tobacco|CV020699
tobacco|CV020703
tobacco|CV020705
tobacco|CV020706
tobacco|CV020707
tobacco|CV020715
tobacco|CV020723
tobacco|CV020725
tobacco|CV020732
tobacco|CV020738
tobacco|CV020740
tobacco|CV020744
tobacco|CV020753
tobacco|CV020754
tobacco|CV020764
tobacco|CV020768
tobacco|CV020769
tobacco|CV020775
tobacco|CV020777
tobacco|CV020778
tobacco|CV020779
tobacco|CV020781
tobacco|CV020784
tobacco|CV020788
tobacco|CV020795
tobacco|CV020798
tobacco|CV020815
tobacco|CV020816
tobacco|CV020820
tobacco|CV020822
tobacco|CV020823
tobacco|CV020832
tobacco|CV020834
tobacco|CV020837
tobacco|CV020846
tobacco|CV020848
tobacco|CV020852
tobacco|CV020853
tobacco|CV020856
tobacco|CV020858
tobacco|CV020861
tobacco|CV020864
tobacco|CV020870
tobacco|CV020871
tobacco|CV020875
tobacco|CV020882
tobacco|CV020883
tobacco|CV020885
tobacco|CV020886
tobacco|CV020887
tobacco|CV020894
tobacco|CV020901
tobacco|CV020905
tobacco|CV020918
tobacco|CV020920
tobacco|CV020921
tobacco|CV020927
tobacco|CV020930
tobacco|CV020932
tobacco|CV020933
tobacco|CV020940
tobacco|CV020956
tobacco|CV020960
tobacco|CV020964
tobacco|CV020965
tobacco|CV020968
tobacco|CV020979
tobacco|CV020987
tobacco|CV021003
tobacco|CV021004
tobacco|CV021015
tobacco|CV021018
tobacco|CV021024
tobacco|CV021025
tobacco|CV021027
tobacco|CV021029
tobacco|CV021030
tobacco|CV021033
tobacco|CV021035
tobacco|CV021038
tobacco|CV021041
tobacco|CV021052
tobacco|CV021058
tobacco|CV021060
tobacco|CV021061
tobacco|CV021064
tobacco|CV021070
tobacco|CV021073
tobacco|CV021074
tobacco|CV021082
tobacco|CV021092
tobacco|CV021096
tobacco|CV021105
tobacco|CV021107
tobacco|CV021110
tobacco|CV021111
tobacco|CV021112
tobacco|CV021113
tobacco|CV021114
tobacco|CV021123
tobacco|CV021126
tobacco|CV021129
tobacco|CV021130
tobacco|CV021131
tobacco|CV021137
tobacco|CV021139
tobacco|CV021145
tobacco|CV021147
tobacco|CV021151
tobacco|CV021153
tobacco|CV021154
tobacco|CV021159
tobacco|CV021163
tobacco|CV021164
tobacco|CV021167
tobacco|CV021170
tobacco|CV021179
tobacco|CV021186
tobacco|CV021193
tobacco|CV021197
tobacco|CV021199
tobacco|CV021207
tobacco|CV021208
tobacco|CV021214
tobacco|CV021215
tobacco|CV021220
tobacco|CV021240
tobacco|CV021244
tobacco|CV021246
tobacco|CV021260
tobacco|CV021263
tobacco|CV021267
tobacco|CV021272
tobacco|T18334
tobacco|T18338
tobacco|AA523555
tobacco|AA523558
tobacco|AA523559
tobacco|AA523560
tobacco|AA523564
tobacco|AA523565
tobacco|AF030072
tobacco|AF057370
tobacco|AF057371
tobacco|AF057374
tobacco|AF057377
tobacco|AF211542
tobacco|AF211543
tobacco|AF211548
tobacco|AF211557
tobacco|AF211560
tobacco|AF211563
tobacco|AF211564
tobacco|AF211565
tobacco|AF211568
tobacco|AF211596
tobacco|AF211615
tobacco|AF211616
tobacco|AF211617
tobacco|AF211619
tobacco|AF211621
tobacco|AF211625
tobacco|AF211629
tobacco|AF211631
tobacco|AF211636
tobacco|AF211642
tobacco|AF211646
tobacco|AF211655
tobacco|AF211663
tobacco|AF211667
tobacco|AF211668
tobacco|AF211677
tobacco|AF211680
tobacco|AF211685
tobacco|AF211689
tobacco|AF211695
tobacco|AF211696
tobacco|AF211697
tobacco|AF211700
tobacco|AF211701
tobacco|AF211703
tobacco|AF211712
tobacco|AF211717
tobacco|AF211719
tobacco|AF211722
tobacco|AF211733
tobacco|AF211751
tobacco|AF211753
tobacco|AF211777
tobacco|AF211778
tobacco|AF211779
tobacco|AF211785
tobacco|AJ344574
tobacco|AJ344576
tobacco|AJ344577
tobacco|AJ344579
tobacco|AJ344582
tobacco|AJ344583
tobacco|AJ344585
tobacco|AJ344586
tobacco|AJ344587
tobacco|AJ344588
tobacco|AJ344589
tobacco|AJ344591
tobacco|AJ344593
tobacco|AJ344597
tobacco|AJ344599
tobacco|AJ344614
tobacco|AJ632693
tobacco|AJ632702
tobacco|AJ632716
tobacco|AJ632717
tobacco|AJ632729
tobacco|AJ632734
tobacco|AJ632742
tobacco|AJ632747
tobacco|AJ632753
tobacco|AJ632756
tobacco|AJ632764
tobacco|AJ632769
tobacco|AJ632774
tobacco|AJ632777
tobacco|AJ632783
tobacco|AJ632787
tobacco|AJ632789
tobacco|AJ632793
tobacco|AJ632794
tobacco|AJ632799
tobacco|AJ632804
tobacco|AJ632807
tobacco|AJ632813
tobacco|AJ632818
tobacco|AJ632822
tobacco|AJ632828
tobacco|AJ632840
tobacco|AJ632845
tobacco|AJ632850
tobacco|AJ632857
tobacco|AJ632860
tobacco|AJ632865
tobacco|AJ632866
tobacco|AJ632867
tobacco|AJ632876
tobacco|AJ632878
tobacco|AJ632880
tobacco|AJ632881
tobacco|AJ632882
tobacco|AJ632885
tobacco|AJ632886
tobacco|AJ632888
tobacco|AJ632891
tobacco|AJ632892
tobacco|AJ632895
tobacco|AJ632897
tobacco|AJ632906
tobacco|AJ632907
tobacco|AJ632908
tobacco|AJ632909
tobacco|AJ632911
tobacco|AJ632912
tobacco|AJ632913
tobacco|AJ632914
tobacco|AJ632915
tobacco|AJ632920
tobacco|AJ632921
tobacco|AJ632922
tobacco|AJ632924
tobacco|AJ632926
tobacco|AJ632927
tobacco|AJ632932
tobacco|AJ632934
tobacco|AJ632964
tobacco|AJ632968
tobacco|BP128673
tobacco|BP128678
tobacco|BP128682
tobacco|BP128683
tobacco|BP128697
tobacco|BP128699
tobacco|BP128700
tobacco|BP128703
tobacco|BP128704
tobacco|BP128709
tobacco|BP128710
tobacco|BP128719
tobacco|BP128728
tobacco|BP128729
tobacco|BP128731
tobacco|BP128740
tobacco|BP128743
tobacco|BP128746
tobacco|BP128747
tobacco|BP128753
tobacco|BP128756
tobacco|BP128759
tobacco|BP128760
tobacco|BP128762
tobacco|BP128764
tobacco|BP128768
tobacco|BP128777
tobacco|BP128778
tobacco|BP128779
tobacco|BP128781
tobacco|BP128784
tobacco|BP128787
tobacco|BP128791
tobacco|BP128793
tobacco|BP128801
tobacco|BP128803
tobacco|BP128804
tobacco|BP128808
tobacco|BP128809
tobacco|BP128813
tobacco|BP128816
tobacco|BP128821
tobacco|BP128822
tobacco|BP128833
tobacco|BP128839
tobacco|BP128840
tobacco|BP128842
tobacco|BP128844
tobacco|BP128847
tobacco|BP128850
tobacco|BP128856
tobacco|BP128857
tobacco|BP128866
tobacco|BP128868
tobacco|BP128875
tobacco|BP128878
tobacco|BP128879
tobacco|BP128880
tobacco|BP128881
tobacco|BP128882
tobacco|BP128885
tobacco|BP128889
tobacco|BP128893
tobacco|BP128897
tobacco|BP128899
tobacco|BP128901
tobacco|BP128906
tobacco|BP128909
tobacco|BP128914
tobacco|BP128915
tobacco|BP128916
tobacco|BP128920
tobacco|BP128924
tobacco|BP128925
tobacco|BP128930
tobacco|BP128935
tobacco|BP128938
tobacco|BP128940
tobacco|BP128942
tobacco|BP128946
tobacco|BP128953
tobacco|BP128954
tobacco|BP128959
tobacco|BP128960
tobacco|BP128962
tobacco|BP128969
tobacco|BP128971
tobacco|BP128973
tobacco|BP128983
tobacco|BP128984
tobacco|BP129301
tobacco|BP129302
tobacco|BP129304
tobacco|BP129312
tobacco|BP129315
tobacco|BP129319
tobacco|BP129321
tobacco|BP129327
tobacco|BP129330
tobacco|BP129331
tobacco|BP129332
tobacco|BP129333
tobacco|BP129334
tobacco|BP129335
tobacco|BP129336
tobacco|BP129337
tobacco|BP129339
tobacco|BP129340
tobacco|BP129349
tobacco|BP129350
tobacco|BP129351
tobacco|BP129355
tobacco|BP129356
tobacco|BP129357
tobacco|BP129360
tobacco|BP129363
tobacco|BP129367
tobacco|BP129373
tobacco|BP129376
tobacco|BP129377
tobacco|BP129381
tobacco|BP129382
tobacco|BP129385
tobacco|BP129394
tobacco|BP129399
tobacco|BP129402
tobacco|BP129403
tobacco|BP129407
tobacco|BP129410
tobacco|BP129414
tobacco|BP129420
tobacco|BP129426
tobacco|BP129427
tobacco|BP129429
tobacco|BP129430
tobacco|BP129431
tobacco|BP129432
tobacco|BP129434
tobacco|BP129435
tobacco|BP129436
tobacco|BP129452
tobacco|BP129455
tobacco|BP129461
tobacco|BP129466
tobacco|BP129467
tobacco|BP129469
tobacco|BP129473
tobacco|BP129476
tobacco|BP129480
tobacco|BP129483
tobacco|BP129486
tobacco|BP129487
tobacco|BP129494
tobacco|BP129497
tobacco|BP129503
tobacco|BP129506
tobacco|BP129510
tobacco|BP129512
tobacco|BP129514
tobacco|BP129523
tobacco|BP129524
tobacco|BP129526
tobacco|BP129529
tobacco|BP129534
tobacco|BP129537
tobacco|BP129544
tobacco|BP129546
tobacco|BP129550
tobacco|BP129551
tobacco|BP129552
tobacco|BP129555
tobacco|BP129556
tobacco|BP129558
tobacco|BP129560
tobacco|BP129562
tobacco|BP129569
tobacco|BP129576
tobacco|BP129582
tobacco|BP129600
tobacco|BP129609
tobacco|BP129610
tobacco|BP129617
tobacco|BP129618
tobacco|BP129621
tobacco|BP129623
tobacco|BP129624
tobacco|BP129944
tobacco|BP129945
tobacco|BP129950
tobacco|BP129958
tobacco|BP129962
tobacco|BP129963
tobacco|BP129964
tobacco|BP129965
tobacco|BP129968
tobacco|BP129970
tobacco|BP129972
tobacco|BP129973
tobacco|BP129974
tobacco|BP129975
tobacco|BP129976
tobacco|BP129977
tobacco|BP129982
tobacco|BP129983
tobacco|BP129986
tobacco|BP129994
tobacco|BP129997
tobacco|BP130001
tobacco|BP130012
tobacco|BP130014
tobacco|BP130015
tobacco|BP130019
tobacco|BP130023
tobacco|BP130030
tobacco|BP130031
tobacco|BP130033
tobacco|BP130037
tobacco|BP130039
tobacco|BP130042
tobacco|BP130043
tobacco|BP130044
tobacco|BP130045
tobacco|BP130046
tobacco|BP130048
tobacco|BP130049
tobacco|BP130050
tobacco|BP130051
tobacco|BP130053
tobacco|BP130058
tobacco|BP130059
tobacco|BP130060
tobacco|BP130067
tobacco|BP130076
tobacco|BP130078
tobacco|BP130081
tobacco|BP130084
tobacco|BP130087
tobacco|BP130091
tobacco|BP130093
tobacco|BP130094
tobacco|BP130097
tobacco|BP130098
tobacco|BP130100
tobacco|BP130102
tobacco|BP130103
tobacco|BP130105
tobacco|BP130108
tobacco|BP130119
tobacco|BP130123
tobacco|BP130125
tobacco|BP130126
tobacco|BP130132
tobacco|BP130133
tobacco|BP130134
tobacco|BP130135
tobacco|BP130136
tobacco|BP130146
tobacco|BP130159
tobacco|BP130160
tobacco|BP130162
tobacco|BP130167
tobacco|BP130175
tobacco|BP130177
tobacco|BP130181
tobacco|BP130182
tobacco|BP130183
tobacco|BP130184
tobacco|BP130186
tobacco|BP130187
tobacco|BP130192
tobacco|BP130194
tobacco|BP130196
tobacco|BP130198
tobacco|BP130199
tobacco|BP130202
tobacco|BP130204
tobacco|BP130205
tobacco|BP130206
tobacco|BP130207
tobacco|BP130211
tobacco|BP130212
tobacco|BP130214
tobacco|BP130219
tobacco|BP130220
tobacco|BP130222
tobacco|BP130223
tobacco|BP130227
tobacco|BP130229
tobacco|BP130230
tobacco|BP130231
tobacco|BP130232
tobacco|BP130233
tobacco|BP130234
tobacco|BP130236
tobacco|BP130237
tobacco|BP130244
tobacco|BP130246
tobacco|BP130248
tobacco|BP130256
tobacco|BP130257
tobacco|BP130264
tobacco|BP130893
tobacco|BP130897
tobacco|BP130900
tobacco|BP130902
tobacco|BP130906
tobacco|BP130909
tobacco|BP130910
tobacco|BP130920
tobacco|BP130926
tobacco|BP130927
tobacco|BP130929
tobacco|BP130930
tobacco|BP130934
tobacco|BP130936
tobacco|BP130940
tobacco|BP130941
tobacco|BP130942
tobacco|BP130943
tobacco|BP130944
tobacco|BP130945
tobacco|BP130952
tobacco|BP130955
tobacco|BP130956
tobacco|BP130959
tobacco|BP130960
tobacco|BP130961
tobacco|BP130962
tobacco|BP130967
tobacco|BP130968
tobacco|BP130969
tobacco|BP130971
tobacco|BP130973
tobacco|BP130974
tobacco|BP130976
tobacco|BP130978
tobacco|BP130983
tobacco|BP130984
tobacco|BP130988
tobacco|BP130992
tobacco|BP130994
tobacco|BP130998
tobacco|BP131007
tobacco|BP131011
tobacco|BP131015
tobacco|BP131021
tobacco|BP131022
tobacco|BP131024
tobacco|BP131026
tobacco|BP131029
tobacco|BP131033
tobacco|BP131035
tobacco|BP131038
tobacco|BP131039
tobacco|BP131043
tobacco|BP131049
tobacco|BP131052
tobacco|BP131057
tobacco|BP131064
tobacco|BP131065
tobacco|BP131067
tobacco|BP131069
tobacco|BP131070
tobacco|BP131071
tobacco|BP131072
tobacco|BP131074
tobacco|BP131082
tobacco|BP131094
tobacco|BP131104
tobacco|BP131107
tobacco|BP131115
tobacco|BP131116
tobacco|BP131117
tobacco|BP131127
tobacco|BP131132
tobacco|BP131133
tobacco|BP131138
tobacco|BP131142
tobacco|BP131143
tobacco|BP131148
tobacco|BP131152
tobacco|BP131153
tobacco|BP131154
tobacco|BP131161
tobacco|BP131162
tobacco|BP131164
tobacco|BP131166
tobacco|BP131167
tobacco|BP131172
tobacco|BP131177
tobacco|BP131181
tobacco|BP131183
tobacco|BP131185
tobacco|BP131188
tobacco|BP131191
tobacco|BP131192
tobacco|BP131194
tobacco|BP131505
tobacco|BP131506
tobacco|BP131508
tobacco|BP131510
tobacco|BP131511
tobacco|BP131512
tobacco|BP131513
tobacco|BP131514
tobacco|BP131518
tobacco|BP131520
tobacco|BP131523
tobacco|BP131532
tobacco|BP131533
tobacco|BP131534
tobacco|BP131543
tobacco|BP131548
tobacco|BP131552
tobacco|BP131555
tobacco|BP131560
tobacco|BP131562
tobacco|BP131563
tobacco|BP131566
tobacco|BP131568
tobacco|BP131579
tobacco|BP131581
tobacco|BP131584
tobacco|BP131586
tobacco|BP131587
tobacco|BP131589
tobacco|BP131590
tobacco|BP131593
tobacco|BP131596
tobacco|BP131601
tobacco|BP131603
tobacco|BP131604
tobacco|BP131607
tobacco|BP131609
tobacco|BP131610
tobacco|BP131623
tobacco|BP131626
tobacco|BP131637
tobacco|BP131643
tobacco|BP131647
tobacco|BP131649
tobacco|BP131652
tobacco|BP131653
tobacco|BP131656
tobacco|BP131660
tobacco|BP131665
tobacco|BP131675
tobacco|BP131677
tobacco|BP131680
tobacco|BP131683
tobacco|BP131692
tobacco|BP131698
tobacco|BP131700
tobacco|BP131702
tobacco|BP131705
tobacco|BP131712
tobacco|BP131715
tobacco|BP131716
tobacco|BP131719
tobacco|BP131720
tobacco|BP131723
tobacco|BP131726
tobacco|BP131728
tobacco|BP131730
tobacco|BP131731
tobacco|BP131734
tobacco|BP131735
tobacco|BP131736
tobacco|BP131740
tobacco|BP131745
tobacco|BP131746
tobacco|BP131747
tobacco|BP131750
tobacco|BP131755
tobacco|BP131756
tobacco|BP131757
tobacco|BP131758
tobacco|BP131761
tobacco|BP131766
tobacco|BP131768
tobacco|BP131770
tobacco|BP131772
tobacco|BP131778
tobacco|BP131783
tobacco|BP131784
tobacco|BP131787
tobacco|BP131791
tobacco|BP131792
tobacco|BP131793
tobacco|BP131794
tobacco|BP131796
tobacco|BP131798
tobacco|BP131799
tobacco|BP131800
tobacco|BP131803
tobacco|BP131808
tobacco|BP131811
tobacco|BP131812
tobacco|BP131813
tobacco|BP131816
tobacco|BP131823
tobacco|BP131825
tobacco|BP131826
tobacco|BP132146
tobacco|BP132156
tobacco|BP132160
tobacco|BP132161
tobacco|BP132162
tobacco|BP132163
tobacco|BP132174
tobacco|BP132178
tobacco|BP132181
tobacco|BP132182
tobacco|BP132183
tobacco|BP132184
tobacco|BP132186
tobacco|BP132190
tobacco|BP132192
tobacco|BP132194
tobacco|BP132198
tobacco|BP132203
tobacco|BP132205
tobacco|BP132206
tobacco|BP132209
tobacco|BP132213
tobacco|BP132222
tobacco|BP132225
tobacco|BP132227
tobacco|BP132228
tobacco|BP132230
tobacco|BP132234
tobacco|BP132236
tobacco|BP132237
tobacco|BP132238
tobacco|BP132240
tobacco|BP132241
tobacco|BP132249
tobacco|BP132252
tobacco|BP132256
tobacco|BP132257
tobacco|BP132260
tobacco|BP132261
tobacco|BP132262
tobacco|BP132264
tobacco|BP132273
tobacco|BP132278
tobacco|BP132279
tobacco|BP132280
tobacco|BP132282
tobacco|BP132283
tobacco|BP132284
tobacco|BP132286
tobacco|BP132289
tobacco|BP132292
tobacco|BP132293
tobacco|BP132295
tobacco|BP132296
tobacco|BP132298
tobacco|BP132301
tobacco|BP132302
tobacco|BP132303
tobacco|BP132304
tobacco|BP132306
tobacco|BP132312
tobacco|BP132315
tobacco|BP132318
tobacco|BP132319
tobacco|BP132320
tobacco|BP132322
tobacco|BP132326
tobacco|BP132331
tobacco|BP132335
tobacco|BP132336
tobacco|BP132339
tobacco|BP132340
tobacco|BP132341
tobacco|BP132342
tobacco|BP132344
tobacco|BP132347
tobacco|BP132348
tobacco|BP132354
tobacco|BP132357
tobacco|BP132358
tobacco|BP132362
tobacco|BP132363
tobacco|BP132365
tobacco|BP132367
tobacco|BP132369
tobacco|BP132370
tobacco|BP132377
tobacco|BP132381
tobacco|BP132382
tobacco|BP132383
tobacco|BP132385
tobacco|BP132387
tobacco|BP132393
tobacco|BP132394
tobacco|BP132398
tobacco|BP132400
tobacco|BP132401
tobacco|BP132403
tobacco|BP132406
tobacco|BP132411
tobacco|BP132412
tobacco|BP132413
tobacco|BP132416
tobacco|BP132418
tobacco|BP132420
tobacco|BP132422
tobacco|BP132428
tobacco|BP132432
tobacco|BP132433
tobacco|BP132759
tobacco|BP132761
tobacco|BP132776
tobacco|BP132777
tobacco|BP132778
tobacco|BP132782
tobacco|BP132783
tobacco|BP132785
tobacco|BP132786
tobacco|BP132788
tobacco|BP132792
tobacco|BP132796
tobacco|BP132800
tobacco|BP132801
tobacco|BP132802
tobacco|BP132806
tobacco|BP132807
tobacco|BP132808
tobacco|BP132810
tobacco|BP132820
tobacco|BP132821
tobacco|BP132823
tobacco|BP132827
tobacco|BP132828
tobacco|BP132830
tobacco|BP132845
tobacco|BP132849
tobacco|BP132850
tobacco|BP132854
tobacco|BP132855
tobacco|BP132861
tobacco|BP132862
tobacco|BP132863
tobacco|BP132867
tobacco|BP132870
tobacco|BP132873
tobacco|BP132874
tobacco|BP132876
tobacco|BP132877
tobacco|BP132879
tobacco|BP132883
tobacco|BP132886
tobacco|BP132890
tobacco|BP132892
tobacco|BP132897
tobacco|BP132899
tobacco|BP132902
tobacco|BP132904
tobacco|BP132905
tobacco|BP132906
tobacco|BP132908
tobacco|BP132909
tobacco|BP132915
tobacco|BP132917
tobacco|BP132918
tobacco|BP132923
tobacco|BP132924
tobacco|BP132929
tobacco|BP132934
tobacco|BP132935
tobacco|BP132936
tobacco|BP132937
tobacco|BP132938
tobacco|BP132941
tobacco|BP132944
tobacco|BP132946
tobacco|BP132964
tobacco|BP132967
tobacco|BP132968
tobacco|BP132969
tobacco|BP132974
tobacco|BP132976
tobacco|BP132980
tobacco|BP132981
tobacco|BP132986
tobacco|BP132989
tobacco|BP132992
tobacco|BP132995
tobacco|BP132998
tobacco|BP133004
tobacco|BP133006
tobacco|BP133010
tobacco|BP133011
tobacco|BP133012
tobacco|BP133016
tobacco|BP133027
tobacco|BP133028
tobacco|BP133030
tobacco|BP133032
tobacco|BP133041
tobacco|BP133044
tobacco|BP133045
tobacco|BP133046
tobacco|BP133048
tobacco|BP133051
tobacco|BP133052
tobacco|BP133057
tobacco|BP133059
tobacco|BP133066
tobacco|BP133068
tobacco|BP133071
tobacco|BP133393
tobacco|BP133395
tobacco|BP133396
tobacco|BP133403
tobacco|BP133405
tobacco|BP133407
tobacco|BP133409
tobacco|BP133410
tobacco|BP133413
tobacco|BP133415
tobacco|BP133417
tobacco|BP133420
tobacco|BP133421
tobacco|BP133422
tobacco|BP133427
tobacco|BP133432
tobacco|BP133433
tobacco|BP133435
tobacco|BP133438
tobacco|BP133439
tobacco|BP133440
tobacco|BP133444
tobacco|BP133445
tobacco|BP133447
tobacco|BP133452
tobacco|BP133453
tobacco|BP133460
tobacco|BP133472
tobacco|BP133474
tobacco|BP133475
tobacco|BP133477
tobacco|BP133479
tobacco|BP133483
tobacco|BP133485
tobacco|BP133486
tobacco|BP133490
tobacco|BP133491
tobacco|BP133493
tobacco|BP133504
tobacco|BP133509
tobacco|BP133517
tobacco|BP133518
tobacco|BP133520
tobacco|BP133522
tobacco|BP133523
tobacco|BP133526
tobacco|BP133528
tobacco|BP133532
tobacco|BP133537
tobacco|BP133542
tobacco|BP133543
tobacco|BP133547
tobacco|BP133548
tobacco|BP133549
tobacco|BP133554
tobacco|BP133558
tobacco|BP133562
tobacco|BP133563
tobacco|BP133564
tobacco|BP133566
tobacco|BP133569
tobacco|BP133570
tobacco|BP133571
tobacco|BP133574
tobacco|BP133578
tobacco|BP133580
tobacco|BP133589
tobacco|BP133594
tobacco|BP133609
tobacco|BP133614
tobacco|BP133624
tobacco|BP133633
tobacco|BP133634
tobacco|BP133635
tobacco|BP133638
tobacco|BP133640
tobacco|BP133642
tobacco|BP133643
tobacco|BP133649
tobacco|BP133656
tobacco|BP133657
tobacco|BP133658
tobacco|BP133660
tobacco|BP133663
tobacco|BP133665
tobacco|BP133667
tobacco|BP133672
tobacco|BP133673
tobacco|BP133674
tobacco|BP133675
tobacco|BP133678
tobacco|BP133679
tobacco|BP133686
tobacco|BP133688
tobacco|BP133692
tobacco|BP133694
tobacco|BP133695
tobacco|BP133698
tobacco|BP133699
tobacco|BP134016
tobacco|BP134019
tobacco|BP134020
tobacco|BP134021
tobacco|BP134023
tobacco|BP134025
tobacco|BP134028
tobacco|BP134030
tobacco|BP134035
tobacco|BP134038
tobacco|BP134039
tobacco|BP134040
tobacco|BP134042
tobacco|BP134048
tobacco|BP134049
tobacco|BP134050
tobacco|BP134052
tobacco|BP134053
tobacco|BP134055
tobacco|BP134057
tobacco|BP134060
tobacco|BP134062
tobacco|BP134066
tobacco|BP134068
tobacco|BP134069
tobacco|BP134072
tobacco|BP134077
tobacco|BP134079
tobacco|BP134081
tobacco|BP134084
tobacco|BP134088
tobacco|BP134092
tobacco|BP134100
tobacco|BP134102
tobacco|BP134104
tobacco|BP134105
tobacco|BP134106
tobacco|BP134107
tobacco|BP134114
tobacco|BP134115
tobacco|BP134120
tobacco|BP134121
tobacco|BP134123
tobacco|BP134125
tobacco|BP134127
tobacco|BP134128
tobacco|BP134129
tobacco|BP134132
tobacco|BP134133
tobacco|BP134135
tobacco|BP134136
tobacco|BP134137
tobacco|BP134138
tobacco|BP134142
tobacco|BP134146
tobacco|BP134149
tobacco|BP134150
tobacco|BP134154
tobacco|BP134157
tobacco|BP134160
tobacco|BP134161
tobacco|BP134165
tobacco|BP134172
tobacco|BP134173
tobacco|BP134174
tobacco|BP134177
tobacco|BP134178
tobacco|BP134183
tobacco|BP134188
tobacco|BP134190
tobacco|BP134193
tobacco|BP134198
tobacco|BP134201
tobacco|BP134203
tobacco|BP134204
tobacco|BP134205
tobacco|BP134206
tobacco|BP134209
tobacco|BP134211
tobacco|BP134219
tobacco|BP134222
tobacco|BP134228
tobacco|BP134230
tobacco|BP134232
tobacco|BP134233
tobacco|BP134235
tobacco|BP134236
tobacco|BP134241
tobacco|BP134244
tobacco|BP134251
tobacco|BP134252
tobacco|BP134255
tobacco|BP134256
tobacco|BP134257
tobacco|BP134258
tobacco|BP134260
tobacco|BP134262
tobacco|BP134263
tobacco|BP134266
tobacco|BP134272
tobacco|BP134273
tobacco|BP134279
tobacco|BP134280
tobacco|BP134285
tobacco|BP134288
tobacco|BP134289
tobacco|BP134290
tobacco|BP134298
tobacco|BP134301
tobacco|BP134311
tobacco|BP134313
tobacco|BP134314
tobacco|BP134315
tobacco|BP134316
tobacco|BP134319
tobacco|BP134322
tobacco|BP134636
tobacco|BP134639
tobacco|BP134640
tobacco|BP134641
tobacco|BP134642
tobacco|BP134644
tobacco|BP134647
tobacco|BP134650
tobacco|BP134652
tobacco|BP134660
tobacco|BP134662
tobacco|BP134664
tobacco|BP134665
tobacco|BP134668
tobacco|BP134672
tobacco|BP134673
tobacco|BP134674
tobacco|BP134675
tobacco|BP134677
tobacco|BP134679
tobacco|BP134680
tobacco|BP134687
tobacco|BP134692
tobacco|BP134697
tobacco|BP134698
tobacco|BP134703
tobacco|BP134704
tobacco|BP134710
tobacco|BP134712
tobacco|BP134713
tobacco|BP134715
tobacco|BP134716
tobacco|BP134722
tobacco|BP134728
tobacco|BP134742
tobacco|BP134748
tobacco|BP134756
tobacco|BP134762
tobacco|BP134764
tobacco|BP134765
tobacco|BP134766
tobacco|BP134770
tobacco|BP134771
tobacco|BP134773
tobacco|BP134776
tobacco|BP134780
tobacco|BP134784
tobacco|BP134786
tobacco|BP134789
tobacco|BP134790
tobacco|BP134792
tobacco|BP134793
tobacco|BP134796
tobacco|BP134797
tobacco|BP134798
tobacco|BP134801
tobacco|BP134802
tobacco|BP134809
tobacco|BP134813
tobacco|BP134814
tobacco|BP134815
tobacco|BP134819
tobacco|BP134821
tobacco|BP134823
tobacco|BP134825
tobacco|BP134827
tobacco|BP134829
tobacco|BP134830
tobacco|BP134834
tobacco|BP134835
tobacco|BP134836
tobacco|BP134840
tobacco|BP134853
tobacco|BP134854
tobacco|BP134857
tobacco|BP134866
tobacco|BP134868
tobacco|BP134876
tobacco|BP134890
tobacco|BP134891
tobacco|BP134892
tobacco|BP134893
tobacco|BP134895
tobacco|BP134897
tobacco|BP134900
tobacco|BP134903
tobacco|BP134904
tobacco|BP134906
tobacco|BP134908
tobacco|BP134909
tobacco|BP134913
tobacco|BP134915
tobacco|BP134916
tobacco|BP134918
tobacco|BP134921
tobacco|BP134923
tobacco|BP134924
tobacco|BP134927
tobacco|BP134935
tobacco|BP135257
tobacco|BP135262
tobacco|BP135263
tobacco|BP135264
tobacco|BP135272
tobacco|BP135276
tobacco|BP135280
tobacco|BP135281
tobacco|BP135283
tobacco|BP135284
tobacco|BP135286
tobacco|BP135288
tobacco|BP135292
tobacco|BP135294
tobacco|BP135296
tobacco|BP135298
tobacco|BP135304
tobacco|BP135308
tobacco|BP135309
tobacco|BP135315
tobacco|BP135316
tobacco|BP135318
tobacco|BP135319
tobacco|BP135320
tobacco|BP135324
tobacco|BP135326
tobacco|BP135327
tobacco|BP135328
tobacco|BP135329
tobacco|BP135331
tobacco|BP135334
tobacco|BP135337
tobacco|BP135338
tobacco|BP135339
tobacco|BP135350
tobacco|BP135351
tobacco|BP135352
tobacco|BP135353
tobacco|BP135358
tobacco|BP135359
tobacco|BP135361
tobacco|BP135367
tobacco|BP135372
tobacco|BP135376
tobacco|BP135377
tobacco|BP135388
tobacco|BP135395
tobacco|BP135396
tobacco|BP135397
tobacco|BP135398
tobacco|BP135401
tobacco|BP135406
tobacco|BP135413
tobacco|BP135418
tobacco|BP135424
tobacco|BP135426
tobacco|BP135429
tobacco|BP135433
tobacco|BP135440
tobacco|BP135441
tobacco|BP135442
tobacco|BP135443
tobacco|BP135445
tobacco|BP135452
tobacco|BP135456
tobacco|BP135457
tobacco|BP135458
tobacco|BP135459
tobacco|BP135461
tobacco|BP135464
tobacco|BP135469
tobacco|BP135470
tobacco|BP135472
tobacco|BP135475
tobacco|BP135479
tobacco|BP135483
tobacco|BP135485
tobacco|BP135486
tobacco|BP135487
tobacco|BP135488
tobacco|BP135489
tobacco|BP135490
tobacco|BP135493
tobacco|BP135494
tobacco|BP135496
tobacco|BP135498
tobacco|BP135499
tobacco|BP135501
tobacco|BP135510
tobacco|BP135511
tobacco|BP135523
tobacco|BP135532
tobacco|BP135540
tobacco|BP135542
tobacco|BP135544
tobacco|BP135547
tobacco|BP135557
tobacco|BP135558
tobacco|BP135560
tobacco|BP135880
tobacco|BP135882
tobacco|BP135883
tobacco|BP135885
tobacco|BP135886
tobacco|BP135890
tobacco|BP135892
tobacco|BP135904
tobacco|BP135906
tobacco|BP135909
tobacco|BP135910
tobacco|BP135911
tobacco|BP135912
tobacco|BP135913
tobacco|BP135919
tobacco|BP135921
tobacco|BP135922
tobacco|BP135923
tobacco|BP135926
tobacco|BP135929
tobacco|BP135932
tobacco|BP135936
tobacco|BP135941
tobacco|BP135947
tobacco|BP135951
tobacco|BP135953
tobacco|BP135955
tobacco|BP135957
tobacco|BP135960
tobacco|BP135961
tobacco|BP135966
tobacco|BP135968
tobacco|BP135974
tobacco|BP135976
tobacco|BP135981
tobacco|BP135987
tobacco|BP135988
tobacco|BP135989
tobacco|BP135990
tobacco|BP135992
tobacco|BP135994
tobacco|BP135995
tobacco|BP136001
tobacco|BP136002
tobacco|BP136005
tobacco|BP136007
tobacco|BP136012
tobacco|BP136013
tobacco|BP136014
tobacco|BP136015
tobacco|BP136016
tobacco|BP136019
tobacco|BP136033
tobacco|BP136042
tobacco|BP136043
tobacco|BP136049
tobacco|BP136051
tobacco|BP136056
tobacco|BP136057
tobacco|BP136061
tobacco|BP136069
tobacco|BP136072
tobacco|BP136073
tobacco|BP136075
tobacco|BP136077
tobacco|BP136078
tobacco|BP136080
tobacco|BP136081
tobacco|BP136086
tobacco|BP136091
tobacco|BP136107
tobacco|BP136108
tobacco|BP136110
tobacco|BP136111
tobacco|BP136112
tobacco|BP136113
tobacco|BP136114
tobacco|BP136115
tobacco|BP136120
tobacco|BP136127
tobacco|BP136129
tobacco|BP136133
tobacco|BP136138
tobacco|BP136140
tobacco|BP136141
tobacco|BP136144
tobacco|BP136147
tobacco|BP136150
tobacco|BP136157
tobacco|BP136162
tobacco|BP136166
tobacco|BP136169
tobacco|BP136171
tobacco|BP136174
tobacco|BP136186
tobacco|BP136188
tobacco|BP136189
tobacco|BP136192
tobacco|BP136195
tobacco|BP136197
tobacco|BP136198
tobacco|BP136199
tobacco|BP136204
tobacco|BP136205
tobacco|BP136521
tobacco|BP136522
tobacco|BP136532
tobacco|BP136533
tobacco|BP136534
tobacco|BP136536
tobacco|BP136537
tobacco|BP136542
tobacco|BP136543
tobacco|BP136547
tobacco|BP136551
tobacco|BP136552
tobacco|BP136554
tobacco|BP136559
tobacco|BP136563
tobacco|BP136564
tobacco|BP136567
tobacco|BP136568
tobacco|BP136570
tobacco|BP136571
tobacco|BP136578
tobacco|BP136581
tobacco|BP136584
tobacco|BP136588
tobacco|BP136590
tobacco|BP136591
tobacco|BP136592
tobacco|BP136593
tobacco|BP136606
tobacco|BP136607
tobacco|BP136608
tobacco|BP136609
tobacco|BP136611
tobacco|BP136614
tobacco|BP136620
tobacco|BP136621
tobacco|BP136624
tobacco|BP136626
tobacco|BP136628
tobacco|BP136629
tobacco|BP136633
tobacco|BP136634
tobacco|BP136637
tobacco|BP136638
tobacco|BP136645
tobacco|BP136646
tobacco|BP136648
tobacco|BP136652
tobacco|BP136655
tobacco|BP136656
tobacco|BP136659
tobacco|BP136660
tobacco|BP136662
tobacco|BP136666
tobacco|BP136672
tobacco|BP136676
tobacco|BP136681
tobacco|BP136683
tobacco|BP136684
tobacco|BP136687
tobacco|BP136696
tobacco|BP136698
tobacco|BP136700
tobacco|BP136702
tobacco|BP136711
tobacco|BP136714
tobacco|BP136716
tobacco|BP136722
tobacco|BP136725
tobacco|BP136745
tobacco|BP136746
tobacco|BP136750
tobacco|BP136753
tobacco|BP136755
tobacco|BP136758
tobacco|BP136761
tobacco|BP136762
tobacco|BP136763
tobacco|BP136764
tobacco|BP136765
tobacco|BP136769
tobacco|BP136774
tobacco|BP136782
tobacco|BP136784
tobacco|BP136786
tobacco|BP136790
tobacco|BP136792
tobacco|BP136797
tobacco|BP136808
tobacco|BP136810
tobacco|BP136812
tobacco|BP136814
tobacco|BP136815
tobacco|BP136818
tobacco|BP136819
tobacco|BP136820
tobacco|BP136821
tobacco|BP136831
tobacco|BP136832
tobacco|BP136834
tobacco|BP136838
tobacco|BP137164
tobacco|BP137172
tobacco|BP137173
tobacco|BP137174
tobacco|BP137177
tobacco|BP137180
tobacco|BP137182
tobacco|BP137185
tobacco|BP137186
tobacco|BP137187
tobacco|BP137188
tobacco|BP137193
tobacco|BP137197
tobacco|BP137199
tobacco|BP137204
tobacco|BP137209
tobacco|BP137210
tobacco|BP137215
tobacco|BP137222
tobacco|BP137224
tobacco|BP137234
tobacco|BP137237
tobacco|BP137239
tobacco|BP137242
tobacco|BP137243
tobacco|BP137244
tobacco|BP137249
tobacco|BP137252
tobacco|BP137253
tobacco|BP137254
tobacco|BP137256
tobacco|BP137258
tobacco|BP137260
tobacco|BP137262
tobacco|BP137263
tobacco|BP137264
tobacco|BP137267
tobacco|BP137268
tobacco|BP137269
tobacco|BP137270
tobacco|BP137272
tobacco|BP137279
tobacco|BP137285
tobacco|BP137286
tobacco|BP137287
tobacco|BP137296
tobacco|BP137297
tobacco|BP137300
tobacco|BP137302
tobacco|BP137307
tobacco|BP137314
tobacco|BP137319
tobacco|BP137320
tobacco|BP137322
tobacco|BP137324
tobacco|BP137325
tobacco|BP137329
tobacco|BP137349
tobacco|BP137350
tobacco|BP137353
tobacco|BP137357
tobacco|BP137358
tobacco|BP137359
tobacco|BP137361
tobacco|BP137377
tobacco|BP137384
tobacco|BP137385
tobacco|BP137386
tobacco|BP137392
tobacco|BP137395
tobacco|BP137398
tobacco|BP137399
tobacco|BP137405
tobacco|BP137406
tobacco|BP137408
tobacco|BP137418
tobacco|BP137422
tobacco|BP137430
tobacco|BP137432
tobacco|BP137436
tobacco|BP137442
tobacco|BP137444
tobacco|BP137446
tobacco|BP137451
tobacco|BP137455
tobacco|BP137458
tobacco|BP137461
tobacco|BP137463
tobacco|BP525581
tobacco|BP525583
tobacco|BP525586
tobacco|BP525587
tobacco|BP525588
tobacco|BP525592
tobacco|BP525593
tobacco|BP525594
tobacco|BP525601
tobacco|BP525603
tobacco|BP525607
tobacco|BP525611
tobacco|BP525613
tobacco|BP525618
tobacco|BP525619
tobacco|BP525620
tobacco|BP525622
tobacco|BP525623
tobacco|BP525625
tobacco|BP525627
tobacco|BP525632
tobacco|BP525635
tobacco|BP525637
tobacco|BP525639
tobacco|BP525641
tobacco|BP525642
tobacco|BP525643
tobacco|BP525644
tobacco|BP525651
tobacco|BP525653
tobacco|BP525654
tobacco|BP525655
tobacco|BP525658
tobacco|BP525664
tobacco|BP525665
tobacco|BP525666
tobacco|BP525669
tobacco|BP525672
tobacco|BP525674
tobacco|BP525675
tobacco|BP525676
tobacco|BP525677
tobacco|BP525681
tobacco|BP525683
tobacco|BP525685
tobacco|BP525687
tobacco|BP525690
tobacco|BP525692
tobacco|BP525696
tobacco|BP525697
tobacco|BP525699
tobacco|BP525700
tobacco|BP525701
tobacco|BP525705
tobacco|BP525706
tobacco|BP525707
tobacco|BP525708
tobacco|BP525710
tobacco|BP525712
tobacco|BP525714
tobacco|BP525718
tobacco|BP525722
tobacco|BP525723
tobacco|BP525724
tobacco|BP525726
tobacco|BP525727
tobacco|BP525728
tobacco|BP525729
tobacco|BP525732
tobacco|BP525734
tobacco|BP525736
tobacco|BP525742
tobacco|BP525744
tobacco|BP525749
tobacco|BP525750
tobacco|BP525753
tobacco|BP525756
tobacco|BP525758
tobacco|BP525759
tobacco|BP525760
tobacco|BP525762
tobacco|BP525766
tobacco|BP525767
tobacco|BP525768
tobacco|BP525770
tobacco|BP525774
tobacco|BP525776
tobacco|BP525778
tobacco|BP525782
tobacco|BP525783
tobacco|BP525785
tobacco|BP525787
tobacco|BP525789
tobacco|BP525790
tobacco|BP525796
tobacco|BP525798
tobacco|BP525799
tobacco|BP525802
tobacco|BP525804
tobacco|BP525805
tobacco|BP525806
tobacco|BP525807
tobacco|BP525808
tobacco|BP525809
tobacco|BP525812
tobacco|BP525815
tobacco|BP525816
tobacco|BP525817
tobacco|BP525819
tobacco|BP525827
tobacco|BP525829
tobacco|BP525830
tobacco|BP525831
tobacco|BP525834
tobacco|BP525840
tobacco|BP525843
tobacco|BP525851
tobacco|BP525853
tobacco|BP525856
tobacco|BP525857
tobacco|BP525863
tobacco|BP525866
tobacco|BP525868
tobacco|BP525870
tobacco|BP525873
tobacco|BP525874
tobacco|BP525875
tobacco|BP525877
tobacco|BP525878
tobacco|BP525880
tobacco|BP525883
tobacco|BP525884
tobacco|BP525885
tobacco|BP525887
tobacco|BP525888
tobacco|BP525889
tobacco|BP525890
tobacco|BP525892
tobacco|BP525894
tobacco|BP525895
tobacco|BP525896
tobacco|BP526202
tobacco|BP526203
tobacco|BP526204
tobacco|BP526206
tobacco|BP526208
tobacco|BP526209
tobacco|BP526210
tobacco|BP526211
tobacco|BP526212
tobacco|BP526214
tobacco|BP526221
tobacco|BP526224
tobacco|BP526225
tobacco|BP526227
tobacco|BP526228
tobacco|BP526229
tobacco|BP526230
tobacco|BP526231
tobacco|BP526232
tobacco|BP526234
tobacco|BP526237
tobacco|BP526238
tobacco|BP526240
tobacco|BP526241
tobacco|BP526244
tobacco|BP526245
tobacco|BP526249
tobacco|BP526250
tobacco|BP526255
tobacco|BP526256
tobacco|BP526257
tobacco|BP526260
tobacco|BP526266
tobacco|BP526267
tobacco|BP526270
tobacco|BP526272
tobacco|BP526276
tobacco|BP526277
tobacco|BP526278
tobacco|BP526279
tobacco|BP526280
tobacco|BP526281
tobacco|BP526284
tobacco|BP526285
tobacco|BP526286
tobacco|BP526287
tobacco|BP526289
tobacco|BP526291
tobacco|BP526292
tobacco|BP526297
tobacco|BP526304
tobacco|BP526306
tobacco|BP526308
tobacco|BP526313
tobacco|BP526315
tobacco|BP526316
tobacco|BP526320
tobacco|BP526321
tobacco|BP526326
tobacco|BP526328
tobacco|BP526337
tobacco|BP526338
tobacco|BP526339
tobacco|BP526345
tobacco|BP526347
tobacco|BP526348
tobacco|BP526351
tobacco|BP526352
tobacco|BP526355
tobacco|BP526357
tobacco|BP526358
tobacco|BP526360
tobacco|BP526361
tobacco|BP526362
tobacco|BP526363
tobacco|BP526364
tobacco|BP526365
tobacco|BP526366
tobacco|BP526367
tobacco|BP526368
tobacco|BP526369
tobacco|BP526373
tobacco|BP526375
tobacco|BP526379
tobacco|BP526380
tobacco|BP526382
tobacco|BP526383
tobacco|BP526384
tobacco|BP526388
tobacco|BP526390
tobacco|BP526391
tobacco|BP526395
tobacco|BP526396
tobacco|BP526397
tobacco|BP526399
tobacco|BP526400
tobacco|BP526403
tobacco|BP526412
tobacco|BP526413
tobacco|BP526414
tobacco|BP526416
tobacco|BP526417
tobacco|BP526420
tobacco|BP526423
tobacco|BP526431
tobacco|BP526435
tobacco|BP526436
tobacco|BP526437
tobacco|BP526438
tobacco|BP526440
tobacco|BP526441
tobacco|BP526442
tobacco|BP526446
tobacco|BP526447
tobacco|BP526449
tobacco|BP526452
tobacco|BP526453
tobacco|BP526457
tobacco|BP526460
tobacco|BP526462
tobacco|BP526463
tobacco|BP526464
tobacco|BP526465
tobacco|BP526467
tobacco|BP526468
tobacco|BP526471
tobacco|BP526472
tobacco|BP526473
tobacco|BP526476
tobacco|BP526478
tobacco|BP526481
tobacco|BP526484
tobacco|BP526486
tobacco|BP526487
tobacco|BP526490
tobacco|BP526491
tobacco|BP526492
tobacco|BP526494
tobacco|BP526497
tobacco|BP526500
tobacco|BP526501
tobacco|BP526502
tobacco|BP526505
tobacco|BP526508
tobacco|BP526824
tobacco|BP526826
tobacco|BP526829
tobacco|BP526830
tobacco|BP526832
tobacco|BP526834
tobacco|BP526835
tobacco|BP526841
tobacco|BP526842
tobacco|BP526844
tobacco|BP526845
tobacco|BP526847
tobacco|BP526850
tobacco|BP526852
tobacco|BP526853
tobacco|BP526854
tobacco|BP526855
tobacco|BP526856
tobacco|BP526857
tobacco|BP526861
tobacco|BP526863
tobacco|BP526865
tobacco|BP526866
tobacco|BP526868
tobacco|BP526869
tobacco|BP526871
tobacco|BP526872
tobacco|BP526873
tobacco|BP526874
tobacco|BP526875
tobacco|BP526876
tobacco|BP526878
tobacco|BP526881
tobacco|BP526883
tobacco|BP526884
tobacco|BP526887
tobacco|BP526888
tobacco|BP526891
tobacco|BP526892
tobacco|BP526894
tobacco|BP526896
tobacco|BP526897
tobacco|BP526899
tobacco|BP526900
tobacco|BP526902
tobacco|BP526904
tobacco|BP526907
tobacco|BP526910
tobacco|BP526913
tobacco|BP526920
tobacco|BP526922
tobacco|BP526923
tobacco|BP526925
tobacco|BP526927
tobacco|BP526929
tobacco|BP526932
tobacco|BP526934
tobacco|BP526935
tobacco|BP526937
tobacco|BP526938
tobacco|BP526940
tobacco|BP526943
tobacco|BP526945
tobacco|BP526946
tobacco|BP526949
tobacco|BP526950
tobacco|BP526953
tobacco|BP526955
tobacco|BP526956
tobacco|BP526957
tobacco|BP526958
tobacco|BP526960
tobacco|BP526961
tobacco|BP526965
tobacco|BP526967
tobacco|BP526971
tobacco|BP526974
tobacco|BP526980
tobacco|BP526981
tobacco|BP526984
tobacco|BP526985
tobacco|BP526987
tobacco|BP526989
tobacco|BP526990
tobacco|BP526991
tobacco|BP526994
tobacco|BP526997
tobacco|BP526998
tobacco|BP527002
tobacco|BP527003
tobacco|BP527008
tobacco|BP527011
tobacco|BP527012
tobacco|BP527013
tobacco|BP527014
tobacco|BP527018
tobacco|BP527021
tobacco|BP527024
tobacco|BP527026
tobacco|BP527029
tobacco|BP527030
tobacco|BP527031
tobacco|BP527032
tobacco|BP527033
tobacco|BP527034
tobacco|BP527036
tobacco|BP527037
tobacco|BP527041
tobacco|BP527043
tobacco|BP527044
tobacco|BP527045
tobacco|BP527048
tobacco|BP527049
tobacco|BP527050
tobacco|BP527051
tobacco|BP527054
tobacco|BP527055
tobacco|BP527056
tobacco|BP527060
tobacco|BP527061
tobacco|BP527062
tobacco|BP527064
tobacco|BP527065
tobacco|BP527067
tobacco|BP527071
tobacco|BP527073
tobacco|BP527074
tobacco|BP527081
tobacco|BP527083
tobacco|BP527085
tobacco|BP527086
tobacco|BP527087
tobacco|BP527092
tobacco|BP527093
tobacco|BP527096
tobacco|BP527098
tobacco|BP527100
tobacco|BP527101
tobacco|BP527108
tobacco|BP527110
tobacco|BP527120
tobacco|BP527123
tobacco|BP527124
tobacco|BP527126
tobacco|BP527127
tobacco|BP527131
tobacco|BP527132
tobacco|BP527451
tobacco|BP527452
tobacco|BP527455
tobacco|BP527457
tobacco|BP527460
tobacco|BP527462
tobacco|BP527468
tobacco|BP527471
tobacco|BP527472
tobacco|BP527476
tobacco|BP527479
tobacco|BP527480
tobacco|BP527482
tobacco|BP527484
tobacco|BP527485
tobacco|BP527486
tobacco|BP527489
tobacco|BP527491
tobacco|BP527494
tobacco|BP527497
tobacco|BP527498
tobacco|BP527499
tobacco|BP527500
tobacco|BP527501
tobacco|BP527503
tobacco|BP527504
tobacco|BP527505
tobacco|BP527507
tobacco|BP527508
tobacco|BP527509
tobacco|BP527511
tobacco|BP527512
tobacco|BP527513
tobacco|BP527514
tobacco|BP527517
tobacco|BP527518
tobacco|BP527519
tobacco|BP527520
tobacco|BP527521
tobacco|BP527522
tobacco|BP527526
tobacco|BP527533
tobacco|BP527535
tobacco|BP527538
tobacco|BP527540
tobacco|BP527544
tobacco|BP527546
tobacco|BP527549
tobacco|BP527550
tobacco|BP527551
tobacco|BP527552
tobacco|BP527558
tobacco|BP527560
tobacco|BP527561
tobacco|BP527562
tobacco|BP527564
tobacco|BP527565
tobacco|BP527566
tobacco|BP527568
tobacco|BP527570
tobacco|BP527572
tobacco|BP527575
tobacco|BP527577
tobacco|BP527579
tobacco|BP527580
tobacco|BP527586
tobacco|BP527589
tobacco|BP527591
tobacco|BP527597
tobacco|BP527598
tobacco|BP527599
tobacco|BP527600
tobacco|BP527602
tobacco|BP527603
tobacco|BP527604
tobacco|BP527605
tobacco|BP527607
tobacco|BP527608
tobacco|BP527609
tobacco|BP527613
tobacco|BP527615
tobacco|BP527620
tobacco|BP527621
tobacco|BP527623
tobacco|BP527625
tobacco|BP527626
tobacco|BP527627
tobacco|BP527630
tobacco|BP527636
tobacco|BP527637
tobacco|BP527638
tobacco|BP527642
tobacco|BP527647
tobacco|BP527651
tobacco|BP527653
tobacco|BP527654
tobacco|BP527655
tobacco|BP527658
tobacco|BP527660
tobacco|BP527661
tobacco|BP527662
tobacco|BP527665
tobacco|BP527666
tobacco|BP527668
tobacco|BP527669
tobacco|BP527670
tobacco|BP527672
tobacco|BP527673
tobacco|BP527674
tobacco|BP527677
tobacco|BP527681
tobacco|BP527683
tobacco|BP527684
tobacco|BP527686
tobacco|BP527687
tobacco|BP527689
tobacco|BP527690
tobacco|BP527692
tobacco|BP527693
tobacco|BP527694
tobacco|BP527695
tobacco|BP527696
tobacco|BP527698
tobacco|BP527699
tobacco|BP527700
tobacco|BP527703
tobacco|BP527704
tobacco|BP527705
tobacco|BP527707
tobacco|BP527711
tobacco|BP527712
tobacco|BP527713
tobacco|BP527715
tobacco|BP527717
tobacco|BP527718
tobacco|BP527719
tobacco|BP527723
tobacco|BP527726
tobacco|BP527727
tobacco|BP527729
tobacco|BP527734
tobacco|BP527735
tobacco|BP527743
tobacco|BP527744
tobacco|BP527745
tobacco|BP527746
tobacco|BP527748
tobacco|BP527750
tobacco|BP528057
tobacco|BP528059
tobacco|BP528062
tobacco|BP528063
tobacco|BP528064
tobacco|BP528066
tobacco|BP528068
tobacco|BP528073
tobacco|BP528074
tobacco|BP528075
tobacco|BP528077
tobacco|BP528079
tobacco|BP528081
tobacco|BP528082
tobacco|BP528085
tobacco|BP528088
tobacco|BP528091
tobacco|BP528092
tobacco|BP528094
tobacco|BP528095
tobacco|BP528100
tobacco|BP528101
tobacco|BP528103
tobacco|BP528104
tobacco|BP528105
tobacco|BP528108
tobacco|BP528110
tobacco|BP528112
tobacco|BP528114
tobacco|BP528115
tobacco|BP528117
tobacco|BP528118
tobacco|BP528121
tobacco|BP528125
tobacco|BP528127
tobacco|BP528128
tobacco|BP528132
tobacco|BP528135
tobacco|BP528137
tobacco|BP528139
tobacco|BP528140
tobacco|BP528141
tobacco|BP528143
tobacco|BP528144
tobacco|BP528147
tobacco|BP528148
tobacco|BP528149
tobacco|BP528151
tobacco|BP528152
tobacco|BP528153
tobacco|BP528157
tobacco|BP528166
tobacco|BP528168
tobacco|BP528170
tobacco|BP528172
tobacco|BP528174
tobacco|BP528175
tobacco|BP528176
tobacco|BP528177
tobacco|BP528178
tobacco|BP528179
tobacco|BP528181
tobacco|BP528182
tobacco|BP528183
tobacco|BP528184
tobacco|BP528186
tobacco|BP528187
tobacco|BP528188
tobacco|BP528190
tobacco|BP528191
tobacco|BP528193
tobacco|BP528197
tobacco|BP528200
tobacco|BP528203
tobacco|BP528204
tobacco|BP528205
tobacco|BP528206
tobacco|BP528213
tobacco|BP528214
tobacco|BP528216
tobacco|BP528220
tobacco|BP528221
tobacco|BP528223
tobacco|BP528225
tobacco|BP528227
tobacco|BP528228
tobacco|BP528229
tobacco|BP528230
tobacco|BP528231
tobacco|BP528233
tobacco|BP528238
tobacco|BP528240
tobacco|BP528242
tobacco|BP528243
tobacco|BP528244
tobacco|BP528245
tobacco|BP528246
tobacco|BP528249
tobacco|BP528252
tobacco|BP528253
tobacco|BP528256
tobacco|BP528257
tobacco|BP528263
tobacco|BP528264
tobacco|BP528269
tobacco|BP528270
tobacco|BP528272
tobacco|BP528274
tobacco|BP528275
tobacco|BP528276
tobacco|BP528277
tobacco|BP528283
tobacco|BP528286
tobacco|BP528288
tobacco|BP528292
tobacco|BP528297
tobacco|BP528298
tobacco|BP528299
tobacco|BP528300
tobacco|BP528301
tobacco|BP528303
tobacco|BP528304
tobacco|BP528305
tobacco|BP528306
tobacco|BP528307
tobacco|BP528308
tobacco|BP528312
tobacco|BP528315
tobacco|BP528316
tobacco|BP528317
tobacco|BP528320
tobacco|BP528321
tobacco|BP528322
tobacco|BP528323
tobacco|BP528324
tobacco|BP528328
tobacco|BP528331
tobacco|BP528332
tobacco|BP528333
tobacco|BP528335
tobacco|BP528336
tobacco|BP528338
tobacco|BP528339
tobacco|BP528341
tobacco|BP528345
tobacco|BP528348
tobacco|BP528350
tobacco|BP528352
tobacco|BP528353
tobacco|BP528355
tobacco|BP528357
tobacco|BP528360
tobacco|BP528361
tobacco|BP528660
tobacco|BP528661
tobacco|BP528662
tobacco|BP528663
tobacco|BP528664
tobacco|BP528665
tobacco|BP528666
tobacco|BP528668
tobacco|BP528670
tobacco|BP528674
tobacco|BP528676
tobacco|BP528678
tobacco|BP528681
tobacco|BP528683
tobacco|BP528685
tobacco|BP528686
tobacco|BP528687
tobacco|BP528688
tobacco|BP528689
tobacco|BP528691
tobacco|BP528692
tobacco|BP528694
tobacco|BP528696
tobacco|BP528698
tobacco|BP528701
tobacco|BP528707
tobacco|BP528709
tobacco|BP528711
tobacco|BP528713
tobacco|BP528714
tobacco|BP528715
tobacco|BP528717
tobacco|BP528718
tobacco|BP528721
tobacco|BP528724
tobacco|BP528726
tobacco|BP528730
tobacco|BP528735
tobacco|BP528738
tobacco|BP528739
tobacco|BP528740
tobacco|BP528743
tobacco|BP528744
tobacco|BP528748
tobacco|BP528749
tobacco|BP528750
tobacco|BP528752
tobacco|BP528754
tobacco|BP528756
tobacco|BP528757
tobacco|BP528761
tobacco|BP528762
tobacco|BP528764
tobacco|BP528770
tobacco|BP528772
tobacco|BP528773
tobacco|BP528776
tobacco|BP528778
tobacco|BP528779
tobacco|BP528780
tobacco|BP528783
tobacco|BP528787
tobacco|BP528790
tobacco|BP528791
tobacco|BP528792
tobacco|BP528794
tobacco|BP528795
tobacco|BP528798
tobacco|BP528801
tobacco|BP528802
tobacco|BP528806
tobacco|BP528809
tobacco|BP528810
tobacco|BP528812
tobacco|BP528818
tobacco|BP528821
tobacco|BP528822
tobacco|BP528825
tobacco|BP528828
tobacco|BP528830
tobacco|BP528833
tobacco|BP528834
tobacco|BP528836
tobacco|BP528838
tobacco|BP528839
tobacco|BP528841
tobacco|BP528843
tobacco|BP528846
tobacco|BP528847
tobacco|BP528852
tobacco|BP528853
tobacco|BP528854
tobacco|BP528856
tobacco|BP528860
tobacco|BP528861
tobacco|BP528866
tobacco|BP528867
tobacco|BP528868
tobacco|BP528869
tobacco|BP528876
tobacco|BP528879
tobacco|BP528882
tobacco|BP528887
tobacco|BP528888
tobacco|BP528891
tobacco|BP528895
tobacco|BP528898
tobacco|BP528899
tobacco|BP528900
tobacco|BP528902
tobacco|BP528906
tobacco|BP528907
tobacco|BP528908
tobacco|BP528909
tobacco|BP528910
tobacco|BP528911
tobacco|BP528913
tobacco|BP528914
tobacco|BP528915
tobacco|BP528918
tobacco|BP528919
tobacco|BP528921
tobacco|BP528922
tobacco|BP528923
tobacco|BP528926
tobacco|BP528928
tobacco|BP528931
tobacco|BP528932
tobacco|BP528933
tobacco|BP528934
tobacco|BP528935
tobacco|BP528938
tobacco|BP528939
tobacco|BP528940
tobacco|BP528941
tobacco|BP528943
tobacco|BP528944
tobacco|BP528945
tobacco|BP528946
tobacco|BP528949
tobacco|BP528953
tobacco|BP528956
tobacco|BP528957
tobacco|BP528958
tobacco|BP529270
tobacco|BP529273
tobacco|BP529274
tobacco|BP529275
tobacco|BP529278
tobacco|BP529279
tobacco|BP529286
tobacco|BP529296
tobacco|BP529299
tobacco|BP529300
tobacco|BP529301
tobacco|BP529304
tobacco|BP529305
tobacco|BP529306
tobacco|BP529307
tobacco|BP529308
tobacco|BP529309
tobacco|BP529311
tobacco|BP529313
tobacco|BP529314
tobacco|BP529316
tobacco|BP529318
tobacco|BP529319
tobacco|BP529321
tobacco|BP529323
tobacco|BP529326
tobacco|BP529328
tobacco|BP529329
tobacco|BP529332
tobacco|BP529337
tobacco|BP529338
tobacco|BP529341
tobacco|BP529342
tobacco|BP529345
tobacco|BP529348
tobacco|BP529350
tobacco|BP529351
tobacco|BP529355
tobacco|BP529360
tobacco|BP529361
tobacco|BP529363
tobacco|BP529368
tobacco|BP529371
tobacco|BP529373
tobacco|BP529374
tobacco|BP529375
tobacco|BP529376
tobacco|BP529377
tobacco|BP529378
tobacco|BP529381
tobacco|BP529389
tobacco|BP529392
tobacco|BP529395
tobacco|BP529398
tobacco|BP529399
tobacco|BP529400
tobacco|BP529401
tobacco|BP529403
tobacco|BP529404
tobacco|BP529405
tobacco|BP529407
tobacco|BP529410
tobacco|BP529411
tobacco|BP529413
tobacco|BP529421
tobacco|BP529422
tobacco|BP529423
tobacco|BP529425
tobacco|BP529429
tobacco|BP529430
tobacco|BP529431
tobacco|BP529434
tobacco|BP529436
tobacco|BP529437
tobacco|BP529438
tobacco|BP529439
tobacco|BP529440
tobacco|BP529444
tobacco|BP529446
tobacco|BP529449
tobacco|BP529451
tobacco|BP529454
tobacco|BP529455
tobacco|BP529456
tobacco|BP529459
tobacco|BP529463
tobacco|BP529465
tobacco|BP529466
tobacco|BP529468
tobacco|BP529470
tobacco|BP529471
tobacco|BP529474
tobacco|BP529477
tobacco|BP529478
tobacco|BP529484
tobacco|BP529485
tobacco|BP529486
tobacco|BP529489
tobacco|BP529491
tobacco|BP529492
tobacco|BP529493
tobacco|BP529494
tobacco|BP529495
tobacco|BP529496
tobacco|BP529499
tobacco|BP529500
tobacco|BP529502
tobacco|BP529504
tobacco|BP529506
tobacco|BP529508
tobacco|BP529516
tobacco|BP529517
tobacco|BP529519
tobacco|BP529521
tobacco|BP529522
tobacco|BP529525
tobacco|BP529529
tobacco|BP529530
tobacco|BP529532
tobacco|BP529539
tobacco|BP529541
tobacco|BP529543
tobacco|BP529546
tobacco|BP529547
tobacco|BP529551
tobacco|BP529557
tobacco|BP529561
tobacco|BP529564
tobacco|BP529566
tobacco|BP529568
tobacco|BP529569
tobacco|BP529571
tobacco|BP529572
tobacco|BP529893
tobacco|BP529894
tobacco|BP529895
tobacco|BP529898
tobacco|BP529903
tobacco|BP529907
tobacco|BP529908
tobacco|BP529911
tobacco|BP529913
tobacco|BP529914
tobacco|BP529918
tobacco|BP529921
tobacco|BP529922
tobacco|BP529926
tobacco|BP529927
tobacco|BP529928
tobacco|BP529929
tobacco|BP529931
tobacco|BP529934
tobacco|BP529935
tobacco|BP529937
tobacco|BP529941
tobacco|BP529942
tobacco|BP529943
tobacco|BP529946
tobacco|BP529947
tobacco|BP529953
tobacco|BP529954
tobacco|BP529956
tobacco|BP529957
tobacco|BP529959
tobacco|BP529964
tobacco|BP529966
tobacco|BP529968
tobacco|BP529970
tobacco|BP529975
tobacco|BP529977
tobacco|BP529984
tobacco|BP529988
tobacco|BP529989
tobacco|BP529992
tobacco|BP529994
tobacco|BP529996
tobacco|BP530001
tobacco|BP530002
tobacco|BP530006
tobacco|BP530009
tobacco|BP530010
tobacco|BP530014
tobacco|BP530020
tobacco|BP530022
tobacco|BP530025
tobacco|BP530026
tobacco|BP530030
tobacco|BP530032
tobacco|BP530052
tobacco|BP530053
tobacco|BP530054
tobacco|BP530062
tobacco|BP530066
tobacco|BP530073
tobacco|BP530076
tobacco|BP530082
tobacco|BP530087
tobacco|BP530089
tobacco|BP530094
tobacco|BP530095
tobacco|BP530096
tobacco|BP530097
tobacco|BP530100
tobacco|BP530109
tobacco|BP530111
tobacco|BP530112
tobacco|BP530114
tobacco|BP530121
tobacco|BP530128
tobacco|BP530130
tobacco|BP530133
tobacco|BP530139
tobacco|BP530140
tobacco|BP530145
tobacco|BP530149
tobacco|BP530153
tobacco|BP530157
tobacco|BP530159
tobacco|BP530162
tobacco|BP530163
tobacco|BP530164
tobacco|BP530169
tobacco|BP530172
tobacco|BP530176
tobacco|BP530177
tobacco|BP530181
tobacco|BP530186
tobacco|BP530187
tobacco|BP530198
tobacco|BP530201
tobacco|BP530203
tobacco|BP530210
tobacco|BP530211
tobacco|BP530212
tobacco|BP530216
tobacco|BP530218
tobacco|BP530220
tobacco|BP530223
tobacco|BP530228
tobacco|BP530230
tobacco|BP530233
tobacco|BP530236
tobacco|BP530238
tobacco|BP530241
tobacco|BP530244
tobacco|BP530252
tobacco|BP530255
tobacco|BP530256
tobacco|BP530257
tobacco|BP530258
tobacco|BP530264
tobacco|BP530268
tobacco|BP530272
tobacco|BP530274
tobacco|BP530734
tobacco|BP530735
tobacco|BP530737
tobacco|BP530740
tobacco|BP530748
tobacco|BP530749
tobacco|BP530752
tobacco|BP530756
tobacco|BP530759
tobacco|BP530760
tobacco|BP530764
tobacco|BP530769
tobacco|BP530770
tobacco|BP530772
tobacco|BP530773
tobacco|BP530774
tobacco|BP530780
tobacco|BP530790
tobacco|BP530791
tobacco|BP530794
tobacco|BP530796
tobacco|BP530799
tobacco|BP530800
tobacco|BP530804
tobacco|BP530812
tobacco|BP530813
tobacco|BP530816
tobacco|BP530818
tobacco|BP530822
tobacco|BP530824
tobacco|BP530831
tobacco|BP530833
tobacco|BP530839
tobacco|BP530843
tobacco|BP530846
tobacco|BP530849
tobacco|BP530853
tobacco|BP530865
tobacco|BP530867
tobacco|BP530869
tobacco|BP530877
tobacco|BP530879
tobacco|BP530882
tobacco|BP530886
tobacco|BP530893
tobacco|BP530896
tobacco|BP530902
tobacco|BP530905
tobacco|BP530906
tobacco|BP530909
tobacco|BP530912
tobacco|BP530915
tobacco|BP530916
tobacco|BP530917
tobacco|BP530919
tobacco|BP530923
tobacco|BP530925
tobacco|BP530926
tobacco|BP530927
tobacco|BP530928
tobacco|BP530929
tobacco|BP530930
tobacco|BP530931
tobacco|BP530933
tobacco|BP530935
tobacco|BP530936
tobacco|BP530938
tobacco|BP530944
tobacco|BP530952
tobacco|BP530955
tobacco|BP530957
tobacco|BP530958
tobacco|BP530960
tobacco|BP530962
tobacco|BP530964
tobacco|BP530966
tobacco|BP530970
tobacco|BP530971
tobacco|BP530973
tobacco|BP530976
tobacco|BP530982
tobacco|BP530983
tobacco|BP530984
tobacco|BP530991
tobacco|BP530993
tobacco|BP530998
tobacco|BP531001
tobacco|BP531003
tobacco|BP531004
tobacco|BP531010
tobacco|BP531017
tobacco|BP531019
tobacco|BP531024
tobacco|BP531025
tobacco|BP531032
tobacco|BP531035
tobacco|BP531039
tobacco|BP531044
tobacco|BP531046
tobacco|BP531047
tobacco|BP531050
tobacco|BP531051
tobacco|BP531054
tobacco|BP531055
tobacco|BP531060
tobacco|BP531062
tobacco|BP531064
tobacco|BP531066
tobacco|BP531075
tobacco|BP531076
tobacco|BP531084
tobacco|BP531086
tobacco|BP531092
tobacco|BP531094
tobacco|BP531095
tobacco|BP531096
tobacco|BP531097
tobacco|BP531104
tobacco|BP531114
tobacco|BP531115
tobacco|BP531116
tobacco|BP531122
tobacco|BP531135
tobacco|BP531136
tobacco|BP531139
tobacco|BP531142
tobacco|BP531147
tobacco|BP531150
tobacco|BP531151
tobacco|BP531601
tobacco|BP531602
tobacco|BP531603
tobacco|BP531609
tobacco|BP531612
tobacco|BP531615
tobacco|BP531617
tobacco|BP531622
tobacco|BP531629
tobacco|BP531630
tobacco|BP531631
tobacco|BP531633
tobacco|BP531636
tobacco|BP531641
tobacco|BP531653
tobacco|BP531654
tobacco|BP531656
tobacco|BP531658
tobacco|BP531663
tobacco|BP531664
tobacco|BP531666
tobacco|BP531668
tobacco|BP531669
tobacco|BP531671
tobacco|BP531672
tobacco|BP531673
tobacco|BP531674
tobacco|BP531675
tobacco|BP531682
tobacco|BP531683
tobacco|BP531685
tobacco|BP531690
tobacco|BP531691
tobacco|BP531695
tobacco|BP531698
tobacco|BP531705
tobacco|BP531706
tobacco|BP531714
tobacco|BP531722
tobacco|BP531723
tobacco|BP531726
tobacco|BP531730
tobacco|BP531737
tobacco|BP531746
tobacco|BP531748
tobacco|BP531754
tobacco|BP531758
tobacco|BP531762
tobacco|BP531764
tobacco|BP531772
tobacco|BP531775
tobacco|BP531777
tobacco|BP531778
tobacco|BP531782
tobacco|BP531784
tobacco|BP531791
tobacco|BP531792
tobacco|BP531793
tobacco|BP531794
tobacco|BP531796
tobacco|BP531799
tobacco|BP531807
tobacco|BP531820
tobacco|BP531821
tobacco|BP531823
tobacco|BP531826
tobacco|BP531828
tobacco|BP531829
tobacco|BP531831
tobacco|BP531832
tobacco|BP531834
tobacco|BP531836
tobacco|BP531837
tobacco|BP531839
tobacco|BP531840
tobacco|BP531845
tobacco|BP531847
tobacco|BP531848
tobacco|BP531849
tobacco|BP531851
tobacco|BP531859
tobacco|BP531863
tobacco|BP531865
tobacco|BP531866
tobacco|BP531867
tobacco|BP531868
tobacco|BP531873
tobacco|BP531876
tobacco|BP531881
tobacco|BP531883
tobacco|BP531888
tobacco|BP531895
tobacco|BP531901
tobacco|BP531905
tobacco|BP531906
tobacco|BP531911
tobacco|BP531921
tobacco|BP531922
tobacco|BP531924
tobacco|BP531926
tobacco|BP531931
tobacco|BP531939
tobacco|BP531943
tobacco|BP531946
tobacco|BP531947
tobacco|BP531949
tobacco|BP531951
tobacco|BP531967
tobacco|BP531969
tobacco|BP531970
tobacco|BP531980
tobacco|BP531981
tobacco|BP531985
tobacco|BP531990
tobacco|BP531993
tobacco|BP531995
tobacco|BP532007
tobacco|BP532017
tobacco|BP532023
tobacco|BP532028
tobacco|BP532030
tobacco|BP532032
tobacco|BP532037
tobacco|BP532038
tobacco|BP532039
tobacco|BP532046
tobacco|BP532053
tobacco|BP532054
tobacco|BP532064
tobacco|BP532071
tobacco|BP532074
tobacco|BP532579
tobacco|BP532583
tobacco|BP532587
tobacco|BP532591
tobacco|BP532592
tobacco|BP532594
tobacco|BP532601
tobacco|BP532605
tobacco|BP532608
tobacco|BP532611
tobacco|BP532613
tobacco|BP532619
tobacco|BP532623
tobacco|BP532624
tobacco|BP532630
tobacco|BP532643
tobacco|BP532645
tobacco|BP532646
tobacco|BP532652
tobacco|BP532654
tobacco|BP532663
tobacco|BP532665
tobacco|BP532668
tobacco|BP532671
tobacco|BP532674
tobacco|BP532679
tobacco|BP532684
tobacco|BP532693
tobacco|BP532695
tobacco|BP532699
tobacco|BP532703
tobacco|BP532705
tobacco|BP532708
tobacco|BP532709
tobacco|BP532713
tobacco|BP532714
tobacco|BP532715
tobacco|BP532721
tobacco|BP532722
tobacco|BP532725
tobacco|BP532736
tobacco|BP532738
tobacco|BP532745
tobacco|BP532746
tobacco|BP532759
tobacco|BP532760
tobacco|BP532763
tobacco|BP532765
tobacco|BP532767
tobacco|BP532768
tobacco|BP532770
tobacco|BP532772
tobacco|BP532775
tobacco|BP532778
tobacco|BP532780
tobacco|BP532785
tobacco|BP532790
tobacco|BP532792
tobacco|BP532797
tobacco|BP532800
tobacco|BP532801
tobacco|BP532802
tobacco|BP532811
tobacco|BP532813
tobacco|BP532815
tobacco|BP532818
tobacco|BP532820
tobacco|BP532823
tobacco|BP532830
tobacco|BP532832
tobacco|BP532836
tobacco|BP532837
tobacco|BP532843
tobacco|BP532849
tobacco|BP532853
tobacco|BP532858
tobacco|BP532863
tobacco|BP532865
tobacco|BP532866
tobacco|BP532869
tobacco|BP532870
tobacco|BP532877
tobacco|BP532889
tobacco|BP532890
tobacco|BP532891
tobacco|BP532895
tobacco|BP532902
tobacco|BP532904
tobacco|BP532909
tobacco|BP532912
tobacco|BP532913
tobacco|BP532917
tobacco|BP532923
tobacco|BP532927
tobacco|BP532929
tobacco|BP532930
tobacco|BP532936
tobacco|BP532939
tobacco|BP532945
tobacco|BP532946
tobacco|BP532949
tobacco|BP532950
tobacco|BP532951
tobacco|BP532952
tobacco|BP532965
tobacco|BP532966
tobacco|BP532973
tobacco|BP532977
tobacco|BP532979
tobacco|BP532983
tobacco|BP532984
tobacco|BP532988
tobacco|BP532991
tobacco|BP532993
tobacco|BP532994
tobacco|BP532995
tobacco|BP532999
tobacco|BP533008
tobacco|BP533009
tobacco|BP533017
tobacco|BP533018
tobacco|BP533024
tobacco|BP533026
tobacco|BP533027
tobacco|BP533028
tobacco|BP533031
tobacco|BP533032
tobacco|BP533033
tobacco|BP533035
tobacco|BP533037
tobacco|BP533040
tobacco|BP533050
tobacco|BP533053
tobacco|BP533055
tobacco|BP533058
tobacco|BP533536
tobacco|BP533538
tobacco|BP533542
tobacco|BP533552
tobacco|BP533553
tobacco|BP533556
tobacco|BP533561
tobacco|BP533565
tobacco|BP533566
tobacco|BP533567
tobacco|BP533574
tobacco|BP533575
tobacco|BP533579
tobacco|BP533583
tobacco|BP533589
tobacco|BP533590
tobacco|BP533595
tobacco|BP533599
tobacco|BP533600
tobacco|BP533601
tobacco|BP533602
tobacco|BP533603
tobacco|BP533609
tobacco|BP533611
tobacco|BP533612
tobacco|BP533615
tobacco|BP533619
tobacco|BP533621
tobacco|BP533622
tobacco|BP533623
tobacco|BP533629
tobacco|BP533630
tobacco|BP533633
tobacco|BP533636
tobacco|BP533637
tobacco|BP533638
tobacco|BP533654
tobacco|BP533657
tobacco|BP533658
tobacco|BP533665
tobacco|BP533670
tobacco|BP533671
tobacco|BP533675
tobacco|BP533676
tobacco|BP533677
tobacco|BP533678
tobacco|BP533683
tobacco|BP533684
tobacco|BP533686
tobacco|BP533688
tobacco|BP533694
tobacco|BP533696
tobacco|BP533697
tobacco|BP533708
tobacco|BP533709
tobacco|BP533710
tobacco|BP533712
tobacco|BP533713
tobacco|BP533717
tobacco|BP533720
tobacco|BP533721
tobacco|BP533724
tobacco|BP533726
tobacco|BP533727
tobacco|BP533733
tobacco|BP533747
tobacco|BP533753
tobacco|BP533755
tobacco|BP533757
tobacco|BP533761
tobacco|BP533762
tobacco|BP533765
tobacco|BP533767
tobacco|BP533768
tobacco|BP533770
tobacco|BP533772
tobacco|BP533777
tobacco|BP533778
tobacco|BP533779
tobacco|BP533790
tobacco|BP533798
tobacco|BP533800
tobacco|BP533804
tobacco|BP533805
tobacco|BP533806
tobacco|BP533807
tobacco|BP533811
tobacco|BP533812
tobacco|BP533813
tobacco|BP533819
tobacco|BP533824
tobacco|BP533826
tobacco|BP533829
tobacco|BP533832
tobacco|BP533835
tobacco|BP533837
tobacco|BP533841
tobacco|BP533846
tobacco|BP533852
tobacco|BP533853
tobacco|BP533855
tobacco|BP533856
tobacco|BP533861
tobacco|BP533862
tobacco|BP533865
tobacco|BP533867
tobacco|BP533868
tobacco|BP533870
tobacco|BP533871
tobacco|BP533873
tobacco|BP533874
tobacco|BP533875
tobacco|BP533884
tobacco|BP533892
tobacco|BP533897
tobacco|BP533907
tobacco|BP533909
tobacco|BP533911
tobacco|BP533915
tobacco|BP533921
tobacco|BP533923
tobacco|BP533924
tobacco|BP533926
tobacco|BP533929
tobacco|BP533933
tobacco|BP533935
tobacco|BP533937
tobacco|BP533939
tobacco|BP533945
tobacco|BP533948
tobacco|BP533949
tobacco|BP533959
tobacco|BP533961
tobacco|BP533963
tobacco|BP533965
tobacco|BP533966
tobacco|BP533967
tobacco|BP533968
tobacco|BP533969
tobacco|BP533977
tobacco|BP533978
tobacco|BP533988
tobacco|BP533992
tobacco|BP534481
tobacco|BP534482
tobacco|BP534487
tobacco|BP534489
tobacco|BP534494
tobacco|BP534496
tobacco|BP534501
tobacco|BP534510
tobacco|BP534515
tobacco|BP534530
tobacco|BP534532
tobacco|BP534537
tobacco|BP534540
tobacco|BP534545
tobacco|BP534549
tobacco|BP534551
tobacco|BP534553
tobacco|BP534554
tobacco|BP534556
tobacco|BP534557
tobacco|BP534558
tobacco|BP534563
tobacco|BP534564
tobacco|BP534571
tobacco|BP534577
tobacco|BP534579
tobacco|BP534583
tobacco|BP534586
tobacco|BP534587
tobacco|BP534588
tobacco|BP534593
tobacco|BP534596
tobacco|BP534597
tobacco|BP534599
tobacco|BP534601
tobacco|BP534614
tobacco|BP534618
tobacco|BP534622
tobacco|BP534624
tobacco|BP534627
tobacco|BP534634
tobacco|BP534636
tobacco|BP534638
tobacco|BP534639
tobacco|BP534653
tobacco|BP534654
tobacco|BP534656
tobacco|BP534657
tobacco|BP534670
tobacco|BP534675
tobacco|BP534676
tobacco|BP534682
tobacco|BP534686
tobacco|BP534687
tobacco|BP534694
tobacco|BP534695
tobacco|BP534696
tobacco|BP534698
tobacco|BP534700
tobacco|BP534706
tobacco|BP534708
tobacco|BP534710
tobacco|BP534721
tobacco|BP534722
tobacco|BP534723
tobacco|BP534731
tobacco|BP534732
tobacco|BP534733
tobacco|BP534734
tobacco|BP534736
tobacco|BP534741
tobacco|BP534743
tobacco|BP534745
tobacco|BP534752
tobacco|BP534756
tobacco|BP534759
tobacco|BP534760
tobacco|BP534761
tobacco|BP534764
tobacco|BP534765
tobacco|BP534768
tobacco|BP534774
tobacco|BP534778
tobacco|BP534780
tobacco|BP534781
tobacco|BP534783
tobacco|BP534788
tobacco|BP534795
tobacco|BP534803
tobacco|BP534804
tobacco|BP534805
tobacco|BP534807
tobacco|BP534808
tobacco|BP534810
tobacco|BP534813
tobacco|BP534825
tobacco|BP534832
tobacco|BP534837
tobacco|BP534839
tobacco|BP534843
tobacco|BP534844
tobacco|BP534846
tobacco|BP534849
tobacco|BP534851
tobacco|BP534852
tobacco|BP534856
tobacco|BP534863
tobacco|BP534865
tobacco|BP534872
tobacco|BP534873
tobacco|BP534875
tobacco|BP534880
tobacco|BP534883
tobacco|BP534885
tobacco|BP534887
tobacco|BP534888
tobacco|BP534890
tobacco|BP534892
tobacco|BP534897
tobacco|BP534899
tobacco|BP534902
tobacco|BP534905
tobacco|BP534906
tobacco|BP534911
tobacco|BP534918
tobacco|BP534919
tobacco|BP534921
tobacco|BP534922
tobacco|BP534924
tobacco|BP534931
tobacco|BP534933
tobacco|BP534934
tobacco|BP534942
tobacco|BP534948
tobacco|BP534950
tobacco|BP534956
tobacco|BP535431
tobacco|BP535435
tobacco|BP535439
tobacco|BP535445
tobacco|BP535450
tobacco|BP535451
tobacco|BP535462
tobacco|BP535466
tobacco|BP535467
tobacco|BP535470
tobacco|BP535481
tobacco|BP535482
tobacco|BP535483
tobacco|BP535486
tobacco|BP535487
tobacco|BP535488
tobacco|BP535491
tobacco|BP535492
tobacco|BP535498
tobacco|BP535504
tobacco|BP535507
tobacco|BP535508
tobacco|BP535510
tobacco|BP535512
tobacco|BP535515
tobacco|BP535516
tobacco|BP535517
tobacco|BP535518
tobacco|BP535526
tobacco|BP535527
tobacco|BP535530
tobacco|BP535533
tobacco|BP535534
tobacco|BP535535
tobacco|BQ842829
tobacco|BQ842877
tobacco|BQ842881
tobacco|BQ842911
tobacco|BQ843054
tobacco|BQ843078
tobacco|BQ843087
tobacco|BQ843094
tobacco|BQ843127
tobacco|BQ843130
tobacco|BQ843139
tobacco|BQ843174
tobacco|BQ843206
tobacco|CB322070
tobacco|CB329254
tobacco|CB337266
tobacco|CN498793
tobacco|CN498798
tobacco|CN498810
tobacco|CN498826
tobacco|CN498869
tobacco|CN498873
tobacco|CN498874
tobacco|CN498877
tobacco|CN498879
tobacco|CN498883
tobacco|CN498884
tobacco|CN498889
tobacco|CN498891
tobacco|CN498894
tobacco|CV016303
tobacco|CV016320
tobacco|CV016325
tobacco|CV016326
tobacco|CV016352
tobacco|CV016358
tobacco|CV016363
tobacco|CV016375
tobacco|CV016376
tobacco|CV016378
tobacco|CV016393
tobacco|CV016395
tobacco|CV016396
tobacco|CV016404
tobacco|CV016406
tobacco|CV016410
tobacco|CV016414
tobacco|CV016417
tobacco|CV016421
tobacco|CV016424
tobacco|CV016425
tobacco|CV016428
tobacco|CV016430
tobacco|CV016432
tobacco|CV016433
tobacco|CV016435
tobacco|CV016440
tobacco|CV016458
tobacco|CV016461
tobacco|CV016467
tobacco|CV016472
tobacco|CV016480
tobacco|CV016484
tobacco|CV016497
tobacco|CV016500
tobacco|CV016505
tobacco|CV016510
tobacco|CV016511
tobacco|CV016517
tobacco|CV016523
tobacco|CV016526
tobacco|CV016529
tobacco|CV016531
tobacco|CV016539
tobacco|CV016544
tobacco|CV016545
tobacco|CV016547
tobacco|CV016552
tobacco|CV016556
tobacco|CV016560
tobacco|CV016561
tobacco|CV016567
tobacco|CV016576
tobacco|CV016579
tobacco|CV016582
tobacco|CV016586
tobacco|CV016598
tobacco|CV016612
tobacco|CV016613
tobacco|CV016614
tobacco|CV016615
tobacco|CV016625
tobacco|CV016635
tobacco|CV016636
tobacco|CV016643
tobacco|CV016647
tobacco|CV016649
tobacco|CV016654
tobacco|CV016655
tobacco|CV016662
tobacco|CV016676
tobacco|CV016691
tobacco|CV016692
tobacco|CV016709
tobacco|CV016716
tobacco|CV016719
tobacco|CV016723
tobacco|CV016724
tobacco|CV016735
tobacco|CV016737
tobacco|CV016738
tobacco|CV016740
tobacco|CV016741
tobacco|CV016742
tobacco|CV016746
tobacco|CV016747
tobacco|CV016751
tobacco|CV016755
tobacco|CV016756
tobacco|CV016757
tobacco|CV016758
tobacco|CV016761
tobacco|CV016764
tobacco|CV016765
tobacco|CV016771
tobacco|CV016773
tobacco|CV016775
tobacco|CV016782
tobacco|CV016787
tobacco|CV016792
tobacco|CV016797
tobacco|CV016799
tobacco|CV016807
tobacco|CV016820
tobacco|CV016823
tobacco|CV016826
tobacco|CV016832
tobacco|CV016833
tobacco|CV016837
tobacco|CV016843
tobacco|CV016844
tobacco|CV016847
tobacco|CV016851
tobacco|CV016871
tobacco|CV016872
tobacco|CV016874
tobacco|CV016875
tobacco|CV016876
tobacco|CV016877
tobacco|CV016881
tobacco|CV016884
tobacco|CV016886
tobacco|CV016890
tobacco|CV016894
tobacco|CV016902
tobacco|CV016905
tobacco|CV016907
tobacco|CV016911
tobacco|CV016920
tobacco|CV016922
tobacco|CV016923
tobacco|CV016924
tobacco|CV017594
tobacco|CV017596
tobacco|CV017598
tobacco|CV017601
tobacco|CV017609
tobacco|CV017610
tobacco|CV017612
tobacco|CV017613
tobacco|CV017617
tobacco|CV017624
tobacco|CV017630
tobacco|CV017643
tobacco|CV017644
tobacco|CV017645
tobacco|CV017664
tobacco|CV017670
tobacco|CV017671
tobacco|CV017686
tobacco|CV017692
tobacco|CV017703
tobacco|CV017705
tobacco|CV017707
tobacco|CV017710
tobacco|CV017711
tobacco|CV017717
tobacco|CV017719
tobacco|CV017721
tobacco|CV017724
tobacco|CV017725
tobacco|CV017735
tobacco|CV017739
tobacco|CV017741
tobacco|CV017744
tobacco|CV017748
tobacco|CV017759
tobacco|CV017762
tobacco|CV017769
tobacco|CV017785
tobacco|CV017791
tobacco|CV017800
tobacco|CV017809
tobacco|CV017810
tobacco|CV017818
tobacco|CV017821
tobacco|CV017825
tobacco|CV017826
tobacco|CV017827
tobacco|CV017836
tobacco|CV017860
tobacco|CV017870
tobacco|CV017872
tobacco|CV017873
tobacco|CV017874
tobacco|CV017877
tobacco|CV017878
tobacco|CV017879
tobacco|CV017881
tobacco|CV017882
tobacco|CV017885
tobacco|CV017903
tobacco|CV017910
tobacco|CV017922
tobacco|CV017925
tobacco|CV017927
tobacco|CV017929
tobacco|CV017932
tobacco|CV017934
tobacco|CV017943
tobacco|CV017944
tobacco|CV017950
tobacco|CV017955
tobacco|CV017960
tobacco|CV017968
tobacco|CV017982
tobacco|CV017984
tobacco|CV017986
tobacco|CV017992
tobacco|CV017994
tobacco|CV017998
tobacco|CV018004
tobacco|CV018005
tobacco|CV018008
tobacco|CV018010
tobacco|CV018019
tobacco|CV018020
tobacco|CV018022
tobacco|CV018032
tobacco|CV018036
tobacco|CV018042
tobacco|CV018052
tobacco|CV018058
tobacco|CV018060
tobacco|CV018061
tobacco|CV018063
tobacco|CV018065
tobacco|CV018070
tobacco|CV018071
tobacco|CV018077
tobacco|CV018086
tobacco|CV018089
tobacco|CV018092
tobacco|CV018099
tobacco|CV018100
tobacco|CV018102
tobacco|CV018105
tobacco|CV018110
tobacco|CV018114
tobacco|CV018116
tobacco|CV018126
tobacco|CV018129
tobacco|CV018138
tobacco|CV018143
tobacco|CV018145
tobacco|CV018149
tobacco|CV018150
tobacco|CV018152
tobacco|CV018156
tobacco|CV018164
tobacco|CV018165
tobacco|CV018167
tobacco|CV018171
tobacco|CV018174
tobacco|CV018176
tobacco|CV018181
tobacco|CV018183
tobacco|CV018196
tobacco|CV018197
tobacco|CV018199
tobacco|CV018205
tobacco|CV018857
tobacco|CV018859
tobacco|CV018862
tobacco|CV018869
tobacco|CV018871
tobacco|CV018886
tobacco|CV018890
tobacco|CV018891
tobacco|CV018897
tobacco|CV018899
tobacco|CV018900
tobacco|CV018904
tobacco|CV018909
tobacco|CV018914
tobacco|CV018917
tobacco|CV018918
tobacco|CV018919
tobacco|CV018936
tobacco|CV018941
tobacco|CV018942
tobacco|CV018943
tobacco|CV018944
tobacco|CV018946
tobacco|CV018953
tobacco|CV018974
tobacco|CV018977
tobacco|CV018979
tobacco|CV018982
tobacco|CV018987
tobacco|CV018991
tobacco|CV018994
tobacco|CV019007
tobacco|CV019011
tobacco|CV019018
tobacco|CV019021
tobacco|CV019035
tobacco|CV019042
tobacco|CV019044
tobacco|CV019048
tobacco|CV019053
tobacco|CV019055
tobacco|CV019062
tobacco|CV019064
tobacco|CV019090
tobacco|CV019097
tobacco|CV019106
tobacco|CV019110
tobacco|CV019111
tobacco|CV019115
tobacco|CV019116
tobacco|CV019121
tobacco|CV019124
tobacco|CV019125
tobacco|CV019132
tobacco|CV019134
tobacco|CV019138
tobacco|CV019139
tobacco|CV019141
tobacco|CV019144
tobacco|CV019147
tobacco|CV019150
tobacco|CV019158
tobacco|CV019163
tobacco|CV019171
tobacco|CV019183
tobacco|CV019186
tobacco|CV019202
tobacco|CV019203
tobacco|CV019208
tobacco|CV019211
tobacco|CV019224
tobacco|CV019229
tobacco|CV019240
tobacco|CV019243
tobacco|CV019245
tobacco|CV019251
tobacco|CV019252
tobacco|CV019254
tobacco|CV019256
tobacco|CV019265
tobacco|CV019269
tobacco|CV019271
tobacco|CV019274
tobacco|CV019276
tobacco|CV019278
tobacco|CV019279
tobacco|CV019283
tobacco|CV019285
tobacco|CV019291
tobacco|CV019292
tobacco|CV019293
tobacco|CV019297
tobacco|CV019302
tobacco|CV019306
tobacco|CV019316
tobacco|CV019319
tobacco|CV019323
tobacco|CV019327
tobacco|CV019328
tobacco|CV019333
tobacco|CV019334
tobacco|CV019352
tobacco|CV019354
tobacco|CV019357
tobacco|CV019359
tobacco|CV019361
tobacco|CV019366
tobacco|CV019375
tobacco|CV019380
tobacco|CV019382
tobacco|CV019386
tobacco|CV019388
tobacco|CV019393
tobacco|CV019396
tobacco|CV019399
tobacco|CV019400
tobacco|CV019405
tobacco|CV019408
tobacco|CV019411
tobacco|CV019415
tobacco|CV019416
tobacco|CV019417
tobacco|CV019418
tobacco|CV019427
tobacco|CV019430
tobacco|CV019432
tobacco|CV019442
tobacco|CV019445
tobacco|CV019448
tobacco|CV019452
tobacco|CV019456
tobacco|CV019457
tobacco|CV019463
tobacco|CV020086
tobacco|CV020090
tobacco|CV020094
tobacco|CV020095
tobacco|CV020096
tobacco|CV020099
tobacco|CV020101
tobacco|CV020102
tobacco|CV020106
tobacco|CV020107
tobacco|CV020109
tobacco|CV020111
tobacco|CV020117
tobacco|CV020119
tobacco|CV020121
tobacco|CV020129
tobacco|CV020130
tobacco|CV020131
tobacco|CV020132
tobacco|CV020134
tobacco|CV020149
tobacco|CV020151
tobacco|CV020152
tobacco|CV020164
tobacco|CV020165
tobacco|CV020185
tobacco|CV020192
tobacco|CV020199
tobacco|CV020200
tobacco|CV020205
tobacco|CV020212
tobacco|CV020213
tobacco|CV020234
tobacco|CV020236
tobacco|CV020237
tobacco|CV020243
tobacco|CV020244
tobacco|CV020249
tobacco|CV020252
tobacco|CV020256
tobacco|CV020263
tobacco|CV020269
tobacco|CV020278
tobacco|CV020279
tobacco|CV020285
tobacco|CV020288
tobacco|CV020291
tobacco|CV020293
tobacco|CV020297
tobacco|CV020300
tobacco|CV020304
tobacco|CV020305
tobacco|CV020306
tobacco|CV020310
tobacco|CV020321
tobacco|CV020323
tobacco|CV020324
tobacco|CV020325
tobacco|CV020327
tobacco|CV020339
tobacco|CV020340
tobacco|CV020344
tobacco|CV020345
tobacco|CV020347
tobacco|CV020353
tobacco|CV020354
tobacco|CV020363
tobacco|CV020380
tobacco|CV020381
tobacco|CV020383
tobacco|CV020388
tobacco|CV020390
tobacco|CV020397
tobacco|CV020402
tobacco|CV020416
tobacco|CV020424
tobacco|CV020425
tobacco|CV020426
tobacco|CV020435
tobacco|CV020436
tobacco|CV020439
tobacco|CV020440
tobacco|CV020451
tobacco|CV020461
tobacco|CV020467
tobacco|CV020470
tobacco|CV020485
tobacco|CV020490
tobacco|CV020504
tobacco|CV020512
tobacco|CV020517
tobacco|CV020526
tobacco|CV020528
tobacco|CV020530
tobacco|CV020532
tobacco|CV020542
tobacco|CV020546
tobacco|CV020547
tobacco|CV020550
tobacco|CV020553
tobacco|CV020555
tobacco|CV020556
tobacco|CV020565
tobacco|CV020569
tobacco|CV020572
tobacco|CV020575
tobacco|CV020577
tobacco|CV020593
tobacco|CV020597
tobacco|CV020606
tobacco|CV020608
tobacco|CV020618
tobacco|CV020626
tobacco|CV020627
tobacco|CV020631
tobacco|CV020641
tobacco|CV020642
tobacco|CV020645
tobacco|CV020648
tobacco|CV020652
tobacco|CV020654
tobacco|CV020656
tobacco|CV020657
tobacco|CV020660
tobacco|CV020668
tobacco|CV020674
tobacco|CV020676
tobacco|CV021282
tobacco|CV021288
tobacco|CV021290
tobacco|CV021307
tobacco|CV021309
tobacco|CV021313
tobacco|CV021314
tobacco|CV021321
tobacco|CV021327
tobacco|CV021344
tobacco|CV021351
tobacco|CV021358
tobacco|CV021365
tobacco|CV021367
tobacco|CV021369
tobacco|CV021370
tobacco|CV021371
tobacco|CV021379
tobacco|CV021391
tobacco|CV021397
tobacco|CV021407
tobacco|CV021414
tobacco|CV021415
tobacco|CV021416
tobacco|CV021421
tobacco|CV021425
tobacco|CV021427
tobacco|CV021428
tobacco|CV021431
tobacco|CV021437
tobacco|CV021439
tobacco|CV021441
tobacco|CV021443
tobacco|CV021445
tobacco|CV021449
tobacco|CV021456
tobacco|CV021461
tobacco|CV021465
tobacco|CV021471
tobacco|CV021472
tobacco|CV021474
tobacco|CV021479
tobacco|CV021485
tobacco|CV021492
tobacco|CV021500
tobacco|CV021508
tobacco|CV021511
tobacco|CV021514
tobacco|CV021518
tobacco|CV021523
tobacco|CV021525
tobacco|CV021527
tobacco|CV021528
tobacco|CV021531
tobacco|CV021540
tobacco|CV021548
tobacco|CV021553
tobacco|CV021558
tobacco|CV021561
tobacco|CV021565
tobacco|CV021569
tobacco|CV021571
tobacco|CV021573
tobacco|CV021575
tobacco|CV021582
tobacco|CV021601
tobacco|CV021604
tobacco|CV021614
tobacco|CV021615
tobacco|CV021635
tobacco|CV021636
tobacco|CV021642
tobacco|CV021644
tobacco|CV021645
tobacco|CV021649
tobacco|CV021652
tobacco|CV021658
tobacco|CV021662
tobacco|CV021670
tobacco|CV021672
tobacco|CV021677
tobacco|CV021685
tobacco|CV021689
tobacco|CV021696
tobacco|CV021699
tobacco|CV021700
tobacco|CV021701
tobacco|CV021709
tobacco|CV021711
tobacco|CV021712
tobacco|CV021717
tobacco|CV021721
tobacco|CV021725
tobacco|CV021734
tobacco|CV021737
tobacco|CV021740
tobacco|CV021745
tobacco|CV021747
tobacco|CV021752
tobacco|CV021756
tobacco|CV021761
tobacco|CV021771
tobacco|CV021774
tobacco|CV021776
tobacco|CV021780
tobacco|CV021782
tobacco|CV021788
tobacco|CV021789
tobacco|CV021798
tobacco|CV021802
tobacco|CV021818
tobacco|CV021819
tobacco|AY547453
tobacco|BP128324
tobacco|BP128330
tobacco|BP128336
tobacco|BP128369
tobacco|BP128370
tobacco|BP128405
tobacco|BP128418
tobacco|BP128420
tobacco|BP128431
tobacco|BP128437
tobacco|BP128467
tobacco|BP128472
tobacco|BP128474
tobacco|BP128475
tobacco|BP128484
tobacco|BP128499
tobacco|BP128521
tobacco|BP128529
tobacco|BP128530
tobacco|BP128531
tobacco|BP128549
tobacco|BP128551
tobacco|BP128554
tobacco|BP128567
tobacco|BP128572
tobacco|BP128573
tobacco|BP128587
tobacco|BP128591
tobacco|BP128592
tobacco|BP128593
tobacco|BP128598
tobacco|BP128605
tobacco|BP128608
tobacco|BP128609
tobacco|BP128613
tobacco|BP128618
tobacco|BP128631
tobacco|BP128666
tobacco|BP129001
tobacco|BP129005
tobacco|BP129014
tobacco|BP129025
tobacco|BP129034
tobacco|BP129040
tobacco|BP129060
tobacco|BP129066
tobacco|BP129073
tobacco|BP129080
tobacco|BP129082
tobacco|BP129085
tobacco|BP129090
tobacco|BP129094
tobacco|BP129108
tobacco|BP129113
tobacco|BP129128
tobacco|BP129133
tobacco|BP129143
tobacco|BP129145
tobacco|BP129149
tobacco|BP129152
tobacco|BP129161
tobacco|BP129164
tobacco|BP129167
tobacco|BP129177
tobacco|BP129187
tobacco|BP129190
tobacco|BP129199
tobacco|BP129211
tobacco|BP129230
tobacco|BP129233
tobacco|BP129236
tobacco|BP129238
tobacco|BP129253
tobacco|BP129256
tobacco|BP129260
tobacco|BP129271
tobacco|BP129275
tobacco|BP129287
tobacco|BP129292
tobacco|BP129296
tobacco|BP129628
tobacco|BP129629
tobacco|BP129632
tobacco|BP129637
tobacco|BP129643
tobacco|BP129645
tobacco|BP129648
tobacco|BP129653
tobacco|BP129665
tobacco|BP129675
tobacco|BP129685
tobacco|BP129688
tobacco|BP129691
tobacco|BP129694
tobacco|BP129706
tobacco|BP129711
tobacco|BP129720
tobacco|BP129731
tobacco|BP129736
tobacco|BP129743
tobacco|BP129748
tobacco|BP129763
tobacco|BP129780
tobacco|BP129791
tobacco|BP129793
tobacco|BP129794
tobacco|BP129800
tobacco|BP129803
tobacco|BP129811
tobacco|BP129820
tobacco|BP129821
tobacco|BP129823
tobacco|BP129829
tobacco|BP129832
tobacco|BP129838
tobacco|BP129846
tobacco|BP129847
tobacco|BP129855
tobacco|BP129856
tobacco|BP129861
tobacco|BP129862
tobacco|BP129865
tobacco|BP129875
tobacco|BP129917
tobacco|BP129921
tobacco|BP129924
tobacco|BP129925
tobacco|BP129927
tobacco|BP129934
tobacco|BP129935
tobacco|BP129937
tobacco|BP130273
tobacco|BP130283
tobacco|BP130289
tobacco|BP130305
tobacco|BP130311
tobacco|BP130316
tobacco|BP130317
tobacco|BP130322
tobacco|BP130323
tobacco|BP130342
tobacco|BP130354
tobacco|BP130355
tobacco|BP130366
tobacco|BP130371
tobacco|BP130376
tobacco|BP130382
tobacco|BP130387
tobacco|BP130401
tobacco|BP130405
tobacco|BP130407
tobacco|BP130419
tobacco|BP130424
tobacco|BP130430
tobacco|BP130431
tobacco|BP130435
tobacco|BP130443
tobacco|BP130456
tobacco|BP130457
tobacco|BP130465
tobacco|BP130469
tobacco|BP130470
tobacco|BP130496
tobacco|BP130516
tobacco|BP130533
tobacco|BP130546
tobacco|BP130550
tobacco|BP130557
tobacco|BP130564
tobacco|BP130567
tobacco|BP130573
tobacco|BP130584
tobacco|BP130591
tobacco|BP130600
tobacco|BP130601
tobacco|BP130611
tobacco|BP130618
tobacco|BP130626
tobacco|BP130637
tobacco|BP130643
tobacco|BP130652
tobacco|BP130666
tobacco|BP130675
tobacco|BP130676
tobacco|BP130677
tobacco|BP130683
tobacco|BP130690
tobacco|BP130703
tobacco|BP130709
tobacco|BP130713
tobacco|BP130720
tobacco|BP130726
tobacco|BP130728
tobacco|BP130729
tobacco|BP130749
tobacco|BP130752
tobacco|BP130762
tobacco|BP130776
tobacco|BP130779
tobacco|BP130782
tobacco|BP130792
tobacco|BP130797
tobacco|BP130807
tobacco|BP130810
tobacco|BP130815
tobacco|BP130818
tobacco|BP130822
tobacco|BP130833
tobacco|BP130836
tobacco|BP130845
tobacco|BP130847
tobacco|BP130849
tobacco|BP130855
tobacco|BP130858
tobacco|BP130859
tobacco|BP130863
tobacco|BP130865
tobacco|BP130879
tobacco|BP131204
tobacco|BP131207
tobacco|BP131210
tobacco|BP131217
tobacco|BP131225
tobacco|BP131229
tobacco|BP131233
tobacco|BP131237
tobacco|BP131245
tobacco|BP131250
tobacco|BP131256
tobacco|BP131263
tobacco|BP131265
tobacco|BP131268
tobacco|BP131272
tobacco|BP131275
tobacco|BP131276
tobacco|BP131277
tobacco|BP131279
tobacco|BP131282
tobacco|BP131296
tobacco|BP131298
tobacco|BP131299
tobacco|BP131310
tobacco|BP131328
tobacco|BP131339
tobacco|BP131342
tobacco|BP131343
tobacco|BP131346
tobacco|BP131369
tobacco|BP131370
tobacco|BP131378
tobacco|BP131384
tobacco|BP131387
tobacco|BP131392
tobacco|BP131394
tobacco|BP131398
tobacco|BP131417
tobacco|BP131419
tobacco|BP131431
tobacco|BP131432
tobacco|BP131441
tobacco|BP131448
tobacco|BP131449
tobacco|BP131456
tobacco|BP131462
tobacco|BP131470
tobacco|BP131471
tobacco|BP131473
tobacco|BP131496
tobacco|BP131500
tobacco|BP131833
tobacco|BP131838
tobacco|BP131845
tobacco|BP131846
tobacco|BP131854
tobacco|BP131859
tobacco|BP131861
tobacco|BP131886
tobacco|BP131890
tobacco|BP131907
tobacco|BP131931
tobacco|BP131951
tobacco|BP131955
tobacco|BP131958
tobacco|BP131959
tobacco|BP131971
tobacco|BP131972
tobacco|BP131974
tobacco|BP131976
tobacco|BP131979
tobacco|BP131985
tobacco|BP131991
tobacco|BP132005
tobacco|BP132006
tobacco|BP132007
tobacco|BP132008
tobacco|BP132014
tobacco|BP132015
tobacco|BP132018
tobacco|BP132022
tobacco|BP132031
tobacco|BP132032
tobacco|BP132036
tobacco|BP132038
tobacco|BP132042
tobacco|BP132045
tobacco|BP132057
tobacco|BP132058
tobacco|BP132068
tobacco|BP132071
tobacco|BP132075
tobacco|BP132091
tobacco|BP132094
tobacco|BP132097
tobacco|BP132101
tobacco|BP132102
tobacco|BP132106
tobacco|BP132111
tobacco|BP132112
tobacco|BP132119
tobacco|BP132138
tobacco|BP132140
tobacco|BP132141
tobacco|BP132143
tobacco|BP132441
tobacco|BP132453
tobacco|BP132460
tobacco|BP132464
tobacco|BP132480
tobacco|BP132485
tobacco|BP132493
tobacco|BP132502
tobacco|BP132517
tobacco|BP132520
tobacco|BP132527
tobacco|BP132531
tobacco|BP132535
tobacco|BP132537
tobacco|BP132539
tobacco|BP132545
tobacco|BP132549
tobacco|BP132561
tobacco|BP132562
tobacco|BP132584
tobacco|BP132595
tobacco|BP132598
tobacco|BP132603
tobacco|BP132607
tobacco|BP132615
tobacco|BP132620
tobacco|BP132626
tobacco|BP132631
tobacco|BP132635
tobacco|BP132637
tobacco|BP132638
tobacco|BP132639
tobacco|BP132645
tobacco|BP132655
tobacco|BP132657
tobacco|BP132676
tobacco|BP132695
tobacco|BP132699
tobacco|BP132709
tobacco|BP132711
tobacco|BP132712
tobacco|BP132713
tobacco|BP132715
tobacco|BP132719
tobacco|BP132728
tobacco|BP132731
tobacco|BP132732
tobacco|BP132733
tobacco|BP132736
tobacco|BP132740
tobacco|BP132747
tobacco|BP132751
tobacco|BP133082
tobacco|BP133090
tobacco|BP133092
tobacco|BP133104
tobacco|BP133110
tobacco|BP133112
tobacco|BP133113
tobacco|BP133116
tobacco|BP133117
tobacco|BP133119
tobacco|BP133123
tobacco|BP133156
tobacco|BP133172
tobacco|BP133176
tobacco|BP133182
tobacco|BP133183
tobacco|BP133184
tobacco|BP133186
tobacco|BP133203
tobacco|BP133204
tobacco|BP133207
tobacco|BP133210
tobacco|BP133214
tobacco|BP133216
tobacco|BP133218
tobacco|BP133232
tobacco|BP133239
tobacco|BP133244
tobacco|BP133262
tobacco|BP133267
tobacco|BP133281
tobacco|BP133282
tobacco|BP133285
tobacco|BP133287
tobacco|BP133302
tobacco|BP133307
tobacco|BP133309
tobacco|BP133324
tobacco|BP133325
tobacco|BP133330
tobacco|BP133332
tobacco|BP133333
tobacco|BP133335
tobacco|BP133337
tobacco|BP133340
tobacco|BP133345
tobacco|BP133351
tobacco|BP133354
tobacco|BP133358
tobacco|BP133360
tobacco|BP133363
tobacco|BP133367
tobacco|BP133368
tobacco|BP133375
tobacco|BP133376
tobacco|BP133703
tobacco|BP133704
tobacco|BP133705
tobacco|BP133706
tobacco|BP133707
tobacco|BP133709
tobacco|BP133712
tobacco|BP133719
tobacco|BP133722
tobacco|BP133734
tobacco|BP133744
tobacco|BP133747
tobacco|BP133758
tobacco|BP133760
tobacco|BP133761
tobacco|BP133770
tobacco|BP133774
tobacco|BP133783
tobacco|BP133786
tobacco|BP133798
tobacco|BP133799
tobacco|BP133803
tobacco|BP133806
tobacco|BP133810
tobacco|BP133811
tobacco|BP133832
tobacco|BP133833
tobacco|BP133835
tobacco|BP133836
tobacco|BP133842
tobacco|BP133843
tobacco|BP133847
tobacco|BP133854
tobacco|BP133855
tobacco|BP133859
tobacco|BP133860
tobacco|BP133870
tobacco|BP133871
tobacco|BP133879
tobacco|BP133892
tobacco|BP133897
tobacco|BP133899
tobacco|BP133900
tobacco|BP133913
tobacco|BP133918
tobacco|BP133923
tobacco|BP133924
tobacco|BP133925
tobacco|BP133951
tobacco|BP133962
tobacco|BP133980
tobacco|BP134004
tobacco|BP134009
tobacco|BP134010
tobacco|BP134325
tobacco|BP134326
tobacco|BP134328
tobacco|BP134342
tobacco|BP134348
tobacco|BP134353
tobacco|BP134358
tobacco|BP134360
tobacco|BP134368
tobacco|BP134372
tobacco|BP134382
tobacco|BP134383
tobacco|BP134389
tobacco|BP134400
tobacco|BP134402
tobacco|BP134424
tobacco|BP134431
tobacco|BP134434
tobacco|BP134439
tobacco|BP134442
tobacco|BP134445
tobacco|BP134456
tobacco|BP134459
tobacco|BP134461
tobacco|BP134465
tobacco|BP134474
tobacco|BP134475
tobacco|BP134476
tobacco|BP134494
tobacco|BP134496
tobacco|BP134503
tobacco|BP134511
tobacco|BP134513
tobacco|BP134530
tobacco|BP134531
tobacco|BP134532
tobacco|BP134536
tobacco|BP134538
tobacco|BP134542
tobacco|BP134545
tobacco|BP134547
tobacco|BP134552
tobacco|BP134557
tobacco|BP134565
tobacco|BP134606
tobacco|BP134610
tobacco|BP134616
tobacco|BP134625
tobacco|BP134626
tobacco|BP134630
tobacco|BP134632
tobacco|BP134941
tobacco|BP134944
tobacco|BP134948
tobacco|BP134950
tobacco|BP134951
tobacco|BP134954
tobacco|BP134963
tobacco|BP134969
tobacco|BP134971
tobacco|BP134978
tobacco|BP134989
tobacco|BP134992
tobacco|BP135006
tobacco|BP135011
tobacco|BP135016
tobacco|BP135017
tobacco|BP135018
tobacco|BP135025
tobacco|BP135027
tobacco|BP135031
tobacco|BP135035
tobacco|BP135055
tobacco|BP135060
tobacco|BP135076
tobacco|BP135111
tobacco|BP135116
tobacco|BP135118
tobacco|BP135130
tobacco|BP135131
tobacco|BP135135
tobacco|BP135150
tobacco|BP135151
tobacco|BP135160
tobacco|BP135161
tobacco|BP135162
tobacco|BP135166
tobacco|BP135168
tobacco|BP135172
tobacco|BP135175
tobacco|BP135183
tobacco|BP135195
tobacco|BP135196
tobacco|BP135214
tobacco|BP135215
tobacco|BP135217
tobacco|BP135220
tobacco|BP135226
tobacco|BP135241
tobacco|BP135248
tobacco|BP135569
tobacco|BP135571
tobacco|BP135573
tobacco|BP135577
tobacco|BP135585
tobacco|BP135591
tobacco|BP135608
tobacco|BP135613
tobacco|BP135614
tobacco|BP135627
tobacco|BP135628
tobacco|BP135629
tobacco|BP135630
tobacco|BP135647
tobacco|BP135653
tobacco|BP135658
tobacco|BP135661
tobacco|BP135681
tobacco|BP135685
tobacco|BP135687
tobacco|BP135688
tobacco|BP135697
tobacco|BP135702
tobacco|BP135709
tobacco|BP135714
tobacco|BP135719
tobacco|BP135721
tobacco|BP135726
tobacco|BP135732
tobacco|BP135734
tobacco|BP135738
tobacco|BP135744
tobacco|BP135748
tobacco|BP135752
tobacco|BP135753
tobacco|BP135763
tobacco|BP135797
tobacco|BP135804
tobacco|BP135806
tobacco|BP135810
tobacco|BP135819
tobacco|BP135821
tobacco|BP135826
tobacco|BP135827
tobacco|BP135832
tobacco|BP135842
tobacco|BP135843
tobacco|BP135845
tobacco|BP135848
tobacco|BP135856
tobacco|BP135861
tobacco|BP135865
tobacco|BP136211
tobacco|BP136213
tobacco|BP136217
tobacco|BP136229
tobacco|BP136235
tobacco|BP136237
tobacco|BP136238
tobacco|BP136239
tobacco|BP136246
tobacco|BP136259
tobacco|BP136260
tobacco|BP136267
tobacco|BP136274
tobacco|BP136276
tobacco|BP136278
tobacco|BP136282
tobacco|BP136285
tobacco|BP136288
tobacco|BP136289
tobacco|BP136298
tobacco|BP136299
tobacco|BP136301
tobacco|BP136320
tobacco|BP136333
tobacco|BP136337
tobacco|BP136343
tobacco|BP136347
tobacco|BP136348
tobacco|BP136355
tobacco|BP136362
tobacco|BP136377
tobacco|BP136381
tobacco|BP136382
tobacco|BP136383
tobacco|BP136393
tobacco|BP136396
tobacco|BP136402
tobacco|BP136406
tobacco|BP136415
tobacco|BP136425
tobacco|BP136428
tobacco|BP136432
tobacco|BP136437
tobacco|BP136439
tobacco|BP136446
tobacco|BP136447
tobacco|BP136472
tobacco|BP136474
tobacco|BP136477
tobacco|BP136491
tobacco|BP136498
tobacco|BP136503
tobacco|BP136504
tobacco|BP136505
tobacco|BP136512
tobacco|BP136517
tobacco|BP136851
tobacco|BP136852
tobacco|BP136857
tobacco|BP136860
tobacco|BP136861
tobacco|BP136865
tobacco|BP136868
tobacco|BP136869
tobacco|BP136870
tobacco|BP136891
tobacco|BP136895
tobacco|BP136898
tobacco|BP136899
tobacco|BP136902
tobacco|BP136904
tobacco|BP136908
tobacco|BP136913
tobacco|BP136927
tobacco|BP136928
tobacco|BP136934
tobacco|BP136941
tobacco|BP136943
tobacco|BP136954
tobacco|BP136970
tobacco|BP136971
tobacco|BP136972
tobacco|BP136977
tobacco|BP136979
tobacco|BP136982
tobacco|BP136984
tobacco|BP136985
tobacco|BP137002
tobacco|BP137003
tobacco|BP137005
tobacco|BP137023
tobacco|BP137034
tobacco|BP137036
tobacco|BP137049
tobacco|BP137060
tobacco|BP137073
tobacco|BP137086
tobacco|BP137090
tobacco|BP137093
tobacco|BP137094
tobacco|BP137096
tobacco|BP137115
tobacco|BP137116
tobacco|BP137120
tobacco|BP137123
tobacco|BP137137
tobacco|BP137146
tobacco|BP137155
tobacco|BP137161
tobacco|BP137466
tobacco|BP137470
tobacco|BP137477
tobacco|BP137478
tobacco|BP137480
tobacco|BP137481
tobacco|BP137484
tobacco|BP137487
tobacco|BP137493
tobacco|BP192464
tobacco|BP192470
tobacco|BP192477
tobacco|BP192484
tobacco|BP192492
tobacco|BP192500
tobacco|BP192507
tobacco|BP192509
tobacco|BP192538
tobacco|BP192540
tobacco|BP192544
tobacco|BP192553
tobacco|BP192580
tobacco|BP192583
tobacco|BP192596
tobacco|BP192599
tobacco|BP192637
tobacco|BP192647
tobacco|BP192649
tobacco|BP192675
tobacco|BP192684
tobacco|T18331
tobacco|AF030071
tobacco|AF057372
tobacco|AF057375
tobacco|AF057376
tobacco|AF211583
tobacco|AF211606
tobacco|AF211648
tobacco|AF211650
tobacco|AF211670
tobacco|AF211702
tobacco|AF211723
tobacco|AF211732
tobacco|AF211759
tobacco|AJ344600
tobacco|AJ344620
tobacco|BP128669
tobacco|BP128671
tobacco|BP128688
tobacco|BP128722
tobacco|BP128730
tobacco|BP128749
tobacco|BP128761
tobacco|BP128763
tobacco|BP128769
tobacco|BP128770
tobacco|BP128785
tobacco|BP128789
tobacco|BP128790
tobacco|BP128796
tobacco|BP128802
tobacco|BP128807
tobacco|BP128817
tobacco|BP128818
tobacco|BP128825
tobacco|BP128827
tobacco|BP128831
tobacco|BP128835
tobacco|BP128845
tobacco|BP128849
tobacco|BP128860
tobacco|BP128863
tobacco|BP128864
tobacco|BP128871
tobacco|BP128884
tobacco|BP128888
tobacco|BP128896
tobacco|BP128904
tobacco|BP128911
tobacco|BP128918
tobacco|BP128927
tobacco|BP128937
tobacco|BP128947
tobacco|BP128948
tobacco|BP128949
tobacco|BP128950
tobacco|BP128965
tobacco|BP128966
tobacco|BP128968
tobacco|BP128970
tobacco|BP128981
tobacco|BP129300
tobacco|BP129308
tobacco|BP129311
tobacco|BP129346
tobacco|BP129347
tobacco|BP129358
tobacco|BP129359
tobacco|BP129361
tobacco|BP129371
tobacco|BP129379
tobacco|BP129383
tobacco|BP129388
tobacco|BP129404
tobacco|BP129406
tobacco|BP129412
tobacco|BP129416
tobacco|BP129419
tobacco|BP129443
tobacco|BP129477
tobacco|BP129485
tobacco|BP129493
tobacco|BP129496
tobacco|BP129504
tobacco|BP129505
tobacco|BP129507
tobacco|BP129513
tobacco|BP129515
tobacco|BP129518
tobacco|BP129521
tobacco|BP129531
tobacco|BP129540
tobacco|BP129542
tobacco|BP129547
tobacco|BP129548
tobacco|BP129549
tobacco|BP129554
tobacco|BP129557
tobacco|BP129561
tobacco|BP129563
tobacco|BP129566
tobacco|BP129567
tobacco|BP129573
tobacco|BP129574
tobacco|BP129581
tobacco|BP129584
tobacco|BP129590
tobacco|BP129591
tobacco|BP129596
tobacco|BP129597
tobacco|BP129603
tobacco|BP129605
tobacco|BP129946
tobacco|BP129948
tobacco|BP129949
tobacco|BP129953
tobacco|BP129955
tobacco|BP129957
tobacco|BP129978
tobacco|BP129979
tobacco|BP129980
tobacco|BP129984
tobacco|BP129991
tobacco|BP130000
tobacco|BP130006
tobacco|BP130010
tobacco|BP130020
tobacco|BP130021
tobacco|BP130024
tobacco|BP130026
tobacco|BP130036
tobacco|BP130052
tobacco|BP130057
tobacco|BP130062
tobacco|BP130068
tobacco|BP130070
tobacco|BP130074
tobacco|BP130099
tobacco|BP130110
tobacco|BP130111
tobacco|BP130112
tobacco|BP130114
tobacco|BP130121
tobacco|BP130129
tobacco|BP130139
tobacco|BP130143
tobacco|BP130155
tobacco|BP130157
tobacco|BP130165
tobacco|BP130170
tobacco|BP130172
tobacco|BP130173
tobacco|BP130197
tobacco|BP130203
tobacco|BP130221
tobacco|BP130225
tobacco|BP130226
tobacco|BP130242
tobacco|BP130247
tobacco|BP130261
tobacco|BP130912
tobacco|BP130915
tobacco|BP130922
tobacco|BP130924
tobacco|BP130925
tobacco|BP130948
tobacco|BP130951
tobacco|BP130953
tobacco|BP130966
tobacco|BP130970
tobacco|BP130972
tobacco|BP130975
tobacco|BP130977
tobacco|BP130981
tobacco|BP130987
tobacco|BP130989
tobacco|BP131001
tobacco|BP131002
tobacco|BP131004
tobacco|BP131005
tobacco|BP131009
tobacco|BP131012
tobacco|BP131014
tobacco|BP131020
tobacco|BP131027
tobacco|BP131028
tobacco|BP131030
tobacco|BP131034
tobacco|BP131037
tobacco|BP131041
tobacco|BP131042
tobacco|BP131044
tobacco|BP131047
tobacco|BP131055
tobacco|BP131066
tobacco|BP131073
tobacco|BP131078
tobacco|BP131081
tobacco|BP131086
tobacco|BP131089
tobacco|BP131090
tobacco|BP131105
tobacco|BP131106
tobacco|BP131114
tobacco|BP131120
tobacco|BP131123
tobacco|BP131126
tobacco|BP131131
tobacco|BP131136
tobacco|BP131145
tobacco|BP131155
tobacco|BP131174
tobacco|BP131179
tobacco|BP131180
tobacco|BP131189
tobacco|BP131195
tobacco|BP131196
tobacco|BP131536
tobacco|BP131539
tobacco|BP131540
tobacco|BP131545
tobacco|BP131558
tobacco|BP131561
tobacco|BP131565
tobacco|BP131574
tobacco|BP131575
tobacco|BP131583
tobacco|BP131585
tobacco|BP131592
tobacco|BP131597
tobacco|BP131600
tobacco|BP131616
tobacco|BP131617
tobacco|BP131618
tobacco|BP131619
tobacco|BP131629
tobacco|BP131633
tobacco|BP131635
tobacco|BP131636
tobacco|BP131642
tobacco|BP131644
tobacco|BP131654
tobacco|BP131658
tobacco|BP131663
tobacco|BP131672
tobacco|BP131681
tobacco|BP131685
tobacco|BP131687
tobacco|BP131695
tobacco|BP131704
tobacco|BP131706
tobacco|BP131708
tobacco|BP131713
tobacco|BP131737
tobacco|BP131739
tobacco|BP131754
tobacco|BP131762
tobacco|BP131780
tobacco|BP131782
tobacco|BP131786
tobacco|BP131797
tobacco|BP131802
tobacco|BP131806
tobacco|BP131814
tobacco|BP131815
tobacco|BP131817
tobacco|BP131819
tobacco|BP131821
tobacco|BP132145
tobacco|BP132149
tobacco|BP132150
tobacco|BP132153
tobacco|BP132155
tobacco|BP132157
tobacco|BP132168
tobacco|BP132170
tobacco|BP132173
tobacco|BP132187
tobacco|BP132191
tobacco|BP132200
tobacco|BP132204
tobacco|BP132207
tobacco|BP132215
tobacco|BP132218
tobacco|BP132220
tobacco|BP132224
tobacco|BP132231
tobacco|BP132232
tobacco|BP132233
tobacco|BP132239
tobacco|BP132242
tobacco|BP132243
tobacco|BP132247
tobacco|BP132253
tobacco|BP132255
tobacco|BP132265
tobacco|BP132266
tobacco|BP132268
tobacco|BP132270
tobacco|BP132271
tobacco|BP132277
tobacco|BP132290
tobacco|BP132299
tobacco|BP132300
tobacco|BP132305
tobacco|BP132307
tobacco|BP132311
tobacco|BP132314
tobacco|BP132323
tobacco|BP132329
tobacco|BP132334
tobacco|BP132337
tobacco|BP132338
tobacco|BP132346
tobacco|BP132349
tobacco|BP132361
tobacco|BP132368
tobacco|BP132371
tobacco|BP132372
tobacco|BP132375
tobacco|BP132378
tobacco|BP132379
tobacco|BP132389
tobacco|BP132391
tobacco|BP132405
tobacco|BP132414
tobacco|BP132424
tobacco|BP132426
tobacco|BP132430
tobacco|BP132760
tobacco|BP132764
tobacco|BP132766
tobacco|BP132772
tobacco|BP132779
tobacco|BP132781
tobacco|BP132787
tobacco|BP132789
tobacco|BP132793
tobacco|BP132809
tobacco|BP132816
tobacco|BP132829
tobacco|BP132831
tobacco|BP132842
tobacco|BP132844
tobacco|BP132846
tobacco|BP132847
tobacco|BP132848
tobacco|BP132851
tobacco|BP132864
tobacco|BP132865
tobacco|BP132880
tobacco|BP132882
tobacco|BP132884
tobacco|BP132900
tobacco|BP132942
tobacco|BP132943
tobacco|BP132949
tobacco|BP132950
tobacco|BP132959
tobacco|BP132960
tobacco|BP132962
tobacco|BP132975
tobacco|BP132985
tobacco|BP132996
tobacco|BP133000
tobacco|BP133007
tobacco|BP133035
tobacco|BP133038
tobacco|BP133043
tobacco|BP133050
tobacco|BP133053
tobacco|BP133054
tobacco|BP133056
tobacco|BP133069
tobacco|BP133399
tobacco|BP133406
tobacco|BP133425
tobacco|BP133430
tobacco|BP133441
tobacco|BP133443
tobacco|BP133458
tobacco|BP133463
tobacco|BP133464
tobacco|BP133466
tobacco|BP133480
tobacco|BP133484
tobacco|BP133499
tobacco|BP133500
tobacco|BP133510
tobacco|BP133527
tobacco|BP133531
tobacco|BP133536
tobacco|BP133538
tobacco|BP133540
tobacco|BP133550
tobacco|BP133551
tobacco|BP133552
tobacco|BP133555
tobacco|BP133567
tobacco|BP133568
tobacco|BP133573
tobacco|BP133575
tobacco|BP133590
tobacco|BP133598
tobacco|BP133599
tobacco|BP133601
tobacco|BP133604
tobacco|BP133612
tobacco|BP133615
tobacco|BP133616
tobacco|BP133619
tobacco|BP133631
tobacco|BP133647
tobacco|BP133654
tobacco|BP133655
tobacco|BP133666
tobacco|BP133680
tobacco|BP133684
tobacco|BP133689
tobacco|BP134012
tobacco|BP134014
tobacco|BP134017
tobacco|BP134037
tobacco|BP134043
tobacco|BP134051
tobacco|BP134058
tobacco|BP134070
tobacco|BP134071
tobacco|BP134074
tobacco|BP134075
tobacco|BP134076
tobacco|BP134082
tobacco|BP134091
tobacco|BP134110
tobacco|BP134113
tobacco|BP134119
tobacco|BP134134
tobacco|BP134139
tobacco|BP134147
tobacco|BP134155
tobacco|BP134156
tobacco|BP134158
tobacco|BP134159
tobacco|BP134163
tobacco|BP134167
tobacco|BP134175
tobacco|BP134186
tobacco|BP134214
tobacco|BP134220
tobacco|BP134223
tobacco|BP134224
tobacco|BP134225
tobacco|BP134237
tobacco|BP134238
tobacco|BP134240
tobacco|BP134243
tobacco|BP134247
tobacco|BP134253
tobacco|BP134271
tobacco|BP134274
tobacco|BP134276
tobacco|BP134277
tobacco|BP134281
tobacco|BP134287
tobacco|BP134291
tobacco|BP134292
tobacco|BP134293
tobacco|BP134308
tobacco|BP134320
tobacco|BP134321
tobacco|BP134656
tobacco|BP134657
tobacco|BP134667
tobacco|BP134681
tobacco|BP134684
tobacco|BP134690
tobacco|BP134691
tobacco|BP134694
tobacco|BP134695
tobacco|BP134705
tobacco|BP134723
tobacco|BP134724
tobacco|BP134727
tobacco|BP134730
tobacco|BP134733
tobacco|BP134747
tobacco|BP134749
tobacco|BP134755
tobacco|BP134757
tobacco|BP134760
tobacco|BP134778
tobacco|BP134779
tobacco|BP134787
tobacco|BP134788
tobacco|BP134791
tobacco|BP134800
tobacco|BP134804
tobacco|BP134806
tobacco|BP134807
tobacco|BP134822
tobacco|BP134832
tobacco|BP134845
tobacco|BP134859
tobacco|BP134860
tobacco|BP134861
tobacco|BP134862
tobacco|BP134863
tobacco|BP134871
tobacco|BP134875
tobacco|BP134879
tobacco|BP134887
tobacco|BP134888
tobacco|BP134898
tobacco|BP134905
tobacco|BP134910
tobacco|BP134912
tobacco|BP134920
tobacco|BP134922
tobacco|BP134926
tobacco|BP134931
tobacco|BP134934
tobacco|BP134938
tobacco|BP135266
tobacco|BP135289
tobacco|BP135293
tobacco|BP135297
tobacco|BP135301
tobacco|BP135302
tobacco|BP135307
tobacco|BP135310
tobacco|BP135313
tobacco|BP135325
tobacco|BP135332
tobacco|BP135344
tobacco|BP135348
tobacco|BP135349
tobacco|BP135354
tobacco|BP135360
tobacco|BP135368
tobacco|BP135375
tobacco|BP135380
tobacco|BP135384
tobacco|BP135387
tobacco|BP135394
tobacco|BP135402
tobacco|BP135405
tobacco|BP135408
tobacco|BP135409
tobacco|BP135411
tobacco|BP135414
tobacco|BP135419
tobacco|BP135420
tobacco|BP135435
tobacco|BP135436
tobacco|BP135444
tobacco|BP135446
tobacco|BP135449
tobacco|BP135451
tobacco|BP135454
tobacco|BP135465
tobacco|BP135467
tobacco|BP135482
tobacco|BP135484
tobacco|BP135500
tobacco|BP135514
tobacco|BP135515
tobacco|BP135517
tobacco|BP135519
tobacco|BP135522
tobacco|BP135524
tobacco|BP135526
tobacco|BP135528
tobacco|BP135530
tobacco|BP135534
tobacco|BP135537
tobacco|BP135541
tobacco|BP135550
tobacco|BP135553
tobacco|BP135554
tobacco|BP135889
tobacco|BP135895
tobacco|BP135902
tobacco|BP135903
tobacco|BP135907
tobacco|BP135937
tobacco|BP135938
tobacco|BP135939
tobacco|BP135940
tobacco|BP135942
tobacco|BP135944
tobacco|BP135970
tobacco|BP135975
tobacco|BP135986
tobacco|BP135993
tobacco|BP136006
tobacco|BP136018
tobacco|BP136025
tobacco|BP136035
tobacco|BP136038
tobacco|BP136047
tobacco|BP136071
tobacco|BP136085
tobacco|BP136101
tobacco|BP136102
tobacco|BP136105
tobacco|BP136106
tobacco|BP136122
tobacco|BP136126
tobacco|BP136132
tobacco|BP136143
tobacco|BP136145
tobacco|BP136155
tobacco|BP136158
tobacco|BP136178
tobacco|BP136179
tobacco|BP136200
tobacco|BP136520
tobacco|BP136526
tobacco|BP136539
tobacco|BP136541
tobacco|BP136550
tobacco|BP136556
tobacco|BP136566
tobacco|BP136572
tobacco|BP136586
tobacco|BP136594
tobacco|BP136601
tobacco|BP136604
tobacco|BP136622
tobacco|BP136623
tobacco|BP136632
tobacco|BP136641
tobacco|BP136653
tobacco|BP136663
tobacco|BP136664
tobacco|BP136668
tobacco|BP136682
tobacco|BP136690
tobacco|BP136706
tobacco|BP136710
tobacco|BP136713
tobacco|BP136715
tobacco|BP136717
tobacco|BP136720
tobacco|BP136723
tobacco|BP136724
tobacco|BP136727
tobacco|BP136732
tobacco|BP136735
tobacco|BP136739
tobacco|BP136741
tobacco|BP136752
tobacco|BP136754
tobacco|BP136766
tobacco|BP136770
tobacco|BP136785
tobacco|BP136788
tobacco|BP136794
tobacco|BP136799
tobacco|BP136801
tobacco|BP136803
tobacco|BP136817
tobacco|BP136822
tobacco|BP136824
tobacco|BP136839
tobacco|BP136840
tobacco|BP136843
tobacco|BP137163
tobacco|BP137170
tobacco|BP137175
tobacco|BP137176
tobacco|BP137178
tobacco|BP137192
tobacco|BP137198
tobacco|BP137206
tobacco|BP137212
tobacco|BP137216
tobacco|BP137221
tobacco|BP137227
tobacco|BP137235
tobacco|BP137236
tobacco|BP137241
tobacco|BP137247
tobacco|BP137248
tobacco|BP137259
tobacco|BP137273
tobacco|BP137282
tobacco|BP137289
tobacco|BP137294
tobacco|BP137295
tobacco|BP137305
tobacco|BP137310
tobacco|BP137311
tobacco|BP137313
tobacco|BP137317
tobacco|BP137328
tobacco|BP137337
tobacco|BP137339
tobacco|BP137343
tobacco|BP137345
tobacco|BP137347
tobacco|BP137362
tobacco|BP137367
tobacco|BP137369
tobacco|BP137372
tobacco|BP137387
tobacco|BP137388
tobacco|BP137390
tobacco|BP137394
tobacco|BP137401
tobacco|BP137404
tobacco|BP137407
tobacco|BP137416
tobacco|BP137421
tobacco|BP137426
tobacco|BP137429
tobacco|BP137434
tobacco|BP137450
tobacco|BP137453
tobacco|BP137457
tobacco|BP137462
tobacco|BQ842966
tobacco|BQ843109
tobacco|BQ843123
tobacco|BQ843192
tobacco|BQ843202
tobacco|CB337251
tobacco|CF931538

**********
Tomato transcripts without matches in 23 other plant species
**********
tomato|TC153673
tomato|TC153852
tomato|TC153880
tomato|TC153937
tomato|TC153958
tomato|TC153972
tomato|TC154056
tomato|TC154164
tomato|TC154240
tomato|TC154251
tomato|TC154252
tomato|TC154487
tomato|TC154516
tomato|TC154580
tomato|TC154660
tomato|TC154700
tomato|TC154742
tomato|TC154743
tomato|TC154746
tomato|TC154758
tomato|TC154778
tomato|TC154939
tomato|TC155030
tomato|TC155202
tomato|TC155219
tomato|TC155254
tomato|TC155255
tomato|TC155339
tomato|TC155396
tomato|TC155425
tomato|TC155588
tomato|TC155603
tomato|TC155637
tomato|TC155696
tomato|TC155707
tomato|TC155768
tomato|TC155845
tomato|TC155911
tomato|TC156019
tomato|TC156062
tomato|TC156113
tomato|TC156117
tomato|TC156143
tomato|TC156266
tomato|TC156313
tomato|TC156328
tomato|TC156356
tomato|TC156372
tomato|TC156431
tomato|TC156452
tomato|TC156469
tomato|TC156481
tomato|TC156484
tomato|TC156503
tomato|TC156516
tomato|TC156662
tomato|TC156725
tomato|TC156756
tomato|TC156760
tomato|TC156768
tomato|TC156788
tomato|TC156792
tomato|TC156803
tomato|TC156805
tomato|TC156831
tomato|TC156856
tomato|TC156879
tomato|TC156890
tomato|TC156921
tomato|TC156938
tomato|TC156950
tomato|TC156982
tomato|TC157008
tomato|TC157012
tomato|TC157024
tomato|TC157043
tomato|TC157045
tomato|TC157049
tomato|TC157050
tomato|TC157068
tomato|TC157085
tomato|TC157105
tomato|TC157112
tomato|TC157113
tomato|TC157154
tomato|TC157171
tomato|TC157203
tomato|TC157215
tomato|TC157234
tomato|TC157259
tomato|TC157302
tomato|TC157305
tomato|TC157312
tomato|TC157350
tomato|TC157360
tomato|TC157375
tomato|TC157380
tomato|TC157462
tomato|TC157499
tomato|TC157506
tomato|TC157522
tomato|TC157534
tomato|TC157548
tomato|TC157565
tomato|TC157575
tomato|TC157584
tomato|TC157588
tomato|TC157614
tomato|TC157658
tomato|TC157659
tomato|TC157721
tomato|TC157731
tomato|TC157734
tomato|TC157738
tomato|TC157741
tomato|TC157761
tomato|TC157767
tomato|TC157780
tomato|TC157798
tomato|TC157807
tomato|TC157832
tomato|TC157839
tomato|TC157852
tomato|TC157874
tomato|TC157901
tomato|TC157926
tomato|TC157928
tomato|TC157929
tomato|TC157930
tomato|TC157936
tomato|TC157945
tomato|TC157962
tomato|TC157980
tomato|TC157981
tomato|TC157982
tomato|TC157987
tomato|TC157991
tomato|TC157995
tomato|TC158006
tomato|TC158023
tomato|TC158043
tomato|TC158062
tomato|TC158066
tomato|TC158070
tomato|TC158088
tomato|TC158089
tomato|TC158103
tomato|TC158136
tomato|TC158140
tomato|TC158168
tomato|TC158184
tomato|TC158202
tomato|TC158204
tomato|TC158212
tomato|TC158213
tomato|TC158214
tomato|TC158218
tomato|TC158224
tomato|TC158225
tomato|TC158226
tomato|TC158227
tomato|TC158240
tomato|TC158248
tomato|TC158258
tomato|TC158279
tomato|TC158284
tomato|TC158287
tomato|TC158311
tomato|TC158324
tomato|TC158325
tomato|TC158331
tomato|TC158348
tomato|TC158358
tomato|TC158359
tomato|TC158369
tomato|TC158415
tomato|TC158421
tomato|TC158423
tomato|TC158437
tomato|TC158467
tomato|TC158473
tomato|TC158478
tomato|TC158482
tomato|TC158486
tomato|TC158498
tomato|TC158502
tomato|TC158507
tomato|TC158511
tomato|TC158564
tomato|TC158571
tomato|TC158578
tomato|TC158589
tomato|TC158598
tomato|TC158600
tomato|TC158616
tomato|TC158617
tomato|TC158624
tomato|TC158627
tomato|TC158634
tomato|TC158638
tomato|TC158652
tomato|TC158653
tomato|TC158666
tomato|TC158667
tomato|TC158669
tomato|TC158675
tomato|TC158697
tomato|TC158712
tomato|TC158732
tomato|TC158740
tomato|TC158762
tomato|TC158769
tomato|TC158782
tomato|TC158793
tomato|TC158794
tomato|TC158802
tomato|TC158803
tomato|TC158807
tomato|TC158820
tomato|TC158821
tomato|TC158826
tomato|TC158829
tomato|TC158841
tomato|TC158842
tomato|TC158855
tomato|TC158863
tomato|TC158868
tomato|TC158872
tomato|TC158878
tomato|TC158881
tomato|TC158887
tomato|TC158890
tomato|TC158896
tomato|TC158898
tomato|TC158905
tomato|TC158911
tomato|TC158938
tomato|TC158950
tomato|TC158952
tomato|TC158970
tomato|TC158975
tomato|TC158990
tomato|TC158993
tomato|TC159008
tomato|TC159052
tomato|TC159062
tomato|TC159066
tomato|TC159084
tomato|TC159090
tomato|TC159103
tomato|TC159118
tomato|TC159124
tomato|TC159125
tomato|TC159143
tomato|TC159164
tomato|TC159167
tomato|TC159180
tomato|TC159208
tomato|TC159218
tomato|TC159219
tomato|TC159233
tomato|TC159236
tomato|TC159237
tomato|TC159243
tomato|TC159249
tomato|TC159250
tomato|TC159255
tomato|TC159258
tomato|TC159260
tomato|TC159291
tomato|TC159299
tomato|TC159313
tomato|TC159316
tomato|TC159327
tomato|TC159328
tomato|TC159337
tomato|TC159356
tomato|TC159385
tomato|TC159388
tomato|TC159389
tomato|TC159390
tomato|TC159409
tomato|TC159412
tomato|TC159421
tomato|TC159432
tomato|TC159453
tomato|TC159492
tomato|TC159504
tomato|TC159507
tomato|TC159508
tomato|TC159515
tomato|TC159524
tomato|TC159526
tomato|TC159541
tomato|TC159543
tomato|TC159558
tomato|TC159565
tomato|TC159581
tomato|TC159586
tomato|TC159594
tomato|TC159598
tomato|TC159604
tomato|TC159615
tomato|TC159621
tomato|TC159622
tomato|TC159623
tomato|TC159631
tomato|TC159647
tomato|TC159653
tomato|TC159655
tomato|TC159656
tomato|TC159657
tomato|TC159659
tomato|TC159668
tomato|TC159670
tomato|TC159674
tomato|TC159682
tomato|TC159694
tomato|TC159697
tomato|TC159706
tomato|TC159707
tomato|TC159710
tomato|TC159722
tomato|TC159736
tomato|TC159742
tomato|TC159751
tomato|TC159760
tomato|TC159772
tomato|TC159779
tomato|TC159780
tomato|TC159793
tomato|TC159800
tomato|TC159802
tomato|TC159815
tomato|TC159820
tomato|TC159828
tomato|TC159829
tomato|TC159832
tomato|TC159843
tomato|TC159845
tomato|TC159849
tomato|TC159856
tomato|TC159871
tomato|TC159884
tomato|TC159889
tomato|TC159893
tomato|TC159894
tomato|TC159900
tomato|TC159901
tomato|TC159902
tomato|TC159908
tomato|TC159913
tomato|TC159916
tomato|TC159919
tomato|TC159921
tomato|TC159926
tomato|TC159932
tomato|TC159950
tomato|TC159956
tomato|TC159959
tomato|TC159960
tomato|TC159969
tomato|TC159981
tomato|TC159982
tomato|TC159987
tomato|TC159990
tomato|TC159994
tomato|TC159999
tomato|TC160001
tomato|TC160007
tomato|TC160008
tomato|TC160011
tomato|TC160015
tomato|TC160017
tomato|TC160027
tomato|TC160031
tomato|TC160034
tomato|TC160035
tomato|TC160036
tomato|TC160037
tomato|TC160041
tomato|TC160059
tomato|TC160065
tomato|TC160080
tomato|TC160081
tomato|TC160084
tomato|TC160088
tomato|TC160100
tomato|TC160101
tomato|TC160110
tomato|TC160114
tomato|TC160115
tomato|TC160119
tomato|TC160120
tomato|TC160129
tomato|TC160136
tomato|TC160140
tomato|TC160143
tomato|TC160149
tomato|TC160161
tomato|TC160171
tomato|TC160182
tomato|TC160187
tomato|TC160211
tomato|TC160216
tomato|TC160228
tomato|TC160236
tomato|TC160239
tomato|TC160241
tomato|TC160245
tomato|TC160248
tomato|TC160249
tomato|TC160251
tomato|TC160252
tomato|TC160260
tomato|TC160261
tomato|TC160275
tomato|TC160293
tomato|TC160294
tomato|TC160300
tomato|TC160309
tomato|TC160316
tomato|TC160317
tomato|TC160320
tomato|TC160321
tomato|TC160328
tomato|TC160330
tomato|TC160331
tomato|TC160332
tomato|TC160335
tomato|TC160337
tomato|TC160338
tomato|TC160340
tomato|TC160344
tomato|TC160347
tomato|TC160353
tomato|TC160364
tomato|TC160373
tomato|TC160374
tomato|TC160379
tomato|TC160386
tomato|TC160387
tomato|TC160393
tomato|TC160402
tomato|TC160412
tomato|TC160422
tomato|TC160430
tomato|TC160442
tomato|TC160445
tomato|TC160448
tomato|TC160453
tomato|TC160458
tomato|TC160460
tomato|TC160470
tomato|TC160483
tomato|TC160484
tomato|TC160494
tomato|TC160497
tomato|TC160499
tomato|TC160500
tomato|TC160516
tomato|TC160518
tomato|TC160519
tomato|TC160522
tomato|TC160525
tomato|TC160526
tomato|TC160534
tomato|TC160538
tomato|TC160552
tomato|TC160559
tomato|TC160561
tomato|TC160569
tomato|TC160571
tomato|TC160572
tomato|TC160581
tomato|TC160582
tomato|TC160594
tomato|TC160598
tomato|TC160612
tomato|TC160613
tomato|TC160615
tomato|TC160621
tomato|TC160628
tomato|TC160633
tomato|TC160634
tomato|TC160643
tomato|TC160650
tomato|TC160652
tomato|TC160654
tomato|TC160656
tomato|TC160658
tomato|TC160667
tomato|TC160674
tomato|TC160679
tomato|TC160682
tomato|TC160699
tomato|TC160711
tomato|TC160719
tomato|TC160724
tomato|TC160726
tomato|TC160730
tomato|TC160734
tomato|TC160735
tomato|TC160747
tomato|TC160748
tomato|TC160750
tomato|TC160753
tomato|TC160755
tomato|TC160762
tomato|TC160781
tomato|TC160783
tomato|TC160790
tomato|TC160795
tomato|TC160801
tomato|TC160806
tomato|TC160809
tomato|TC160816
tomato|TC160817
tomato|TC160819
tomato|TC160820
tomato|TC160827
tomato|TC160838
tomato|TC160840
tomato|TC160842
tomato|TC160844
tomato|TC160857
tomato|TC160872
tomato|TC160876
tomato|TC160889
tomato|TC160894
tomato|TC160904
tomato|TC160909
tomato|TC160929
tomato|TC160933
tomato|TC160937
tomato|TC160946
tomato|TC160949
tomato|TC160951
tomato|TC160970
tomato|TC160978
tomato|TC160984
tomato|TC160985
tomato|TC160993
tomato|TC160995
tomato|TC160997
tomato|TC160999
tomato|TC161008
tomato|TC161013
tomato|TC161026
tomato|TC161031
tomato|TC161041
tomato|TC161048
tomato|TC161050
tomato|TC161051
tomato|TC161055
tomato|TC161062
tomato|TC161068
tomato|TC161070
tomato|TC161071
tomato|TC161073
tomato|TC161082
tomato|TC161092
tomato|TC161097
tomato|TC161103
tomato|TC161104
tomato|TC161126
tomato|TC161129
tomato|TC161132
tomato|TC161139
tomato|TC161159
tomato|TC161162
tomato|TC161168
tomato|TC161177
tomato|TC161179
tomato|TC161186
tomato|TC161196
tomato|TC161201
[truncated: 946,849 more chars]
